# Supplementary material for: Competition between N and O: use of diazine N-oxides as a test case for the Marcus theory rationale for ambident reactivity
Source: Chem Sci. 2020 Jul 23;11(35):9630–47. doi: 10.1039/d0sc02834g (PMC8162281; doi:10.1039/d0sc02834g)
Supplement: SC-011-D0SC02834G-s061 [file SC-011-D0SC02834G-s061.jcamp]

##TITLE=	6A157902
##JCAMPDX=	6.0	$$ NMR Plug-in 1.3 of MestReNova 6.0.2-5475
##DATATYPE=	NMRSPECTRUM
##DATACLASS=	NTUPLES
##NUMDIM=	1
##ORIGIN=	Bruker BioSpin GmbH
##OWNER=	AVIII600NMR
##.OBSERVEFREQUENCY=	150.8877105712890625
##.OBSERVENUCLEUS=	^13C
##.SOLVENTNAME=	17
##.PULSESEQUENCE=	zgpg30
##.ACQUISITIONMODE=	SIMULTANEOUS (DQD)
##$ORIGINALFORMAT=	Bruker XWIN-NMR
##$PARAMETERFILE=	(acqus, ASCII, C:/Users/peter/Documents/Ambident%20reactivity%20of%20diazine%20oxides%20(e.g.%20PyzNO)/NMR%20data%20files/Compound%2018%20in%20CD2Cl2/13C%7B1H%7D/acqus, 0)
$$ ##TITLE= Parameter file, TopSpin 3.5 pl 7
$$ ##JCAMPDX= 5.0
$$ ##DATATYPE= Parameter Values
$$ ##NPOINTS= 13	$$ modification sequence number
$$ ##ORIGIN= Bruker BioSpin GmbH
$$ ##OWNER= AVIII600NMR
$$ $$ 2018-09-19 13:48:10.886 +0100  AVIII600NMR@AVIII600NMR-PC
$$ $$ C:/Bruker/TopSpin3.5pl7/data/PB/nmr/6A157902/10/acqus
$$ $$ process C:\Bruker\TopSpin3.5pl7\prog\mod\vtucntl.exe
$$ ##$ACQT0= -2.10084033613445
$$ ##$AMP= (0..31)
$$ 100 100 100 100 100 100 100 100 100 100 100 100 100 100 100 100 100 100
$$ 100 100 100 100 100 100 100 100 100 100 100 100 100 100
$$ ##$AMPCOIL= (0..19)
$$ 0 0 0 0 0 0 0 0 0 0 0 0 0 0 0 0 0 0 0 0
$$ ##$ANAVPT= -1
$$ ##$AQSEQ= 0
$$ ##$AQ_mod= 3
$$ ##$AUNM= <au_zg>
$$ ##$AUTOPOS= <15 >
$$ ##$BF1= 150.887722
$$ ##$BF2= 600.07
$$ ##$BF3= 600.07
$$ ##$BF4= 600.07
$$ ##$BF5= 600.07
$$ ##$BF6= 600.07
$$ ##$BF7= 600.07
$$ ##$BF8= 600.07
$$ ##$BWFAC= (0..63)
$$ 0 0 0 0 0 0 0 0 0 0 0 0 0 0 0 0 0 0 0 0 0 0 0 0 0 0 0 0 0 0 0 0 0 0 0 0
$$ 0 0 0 0 0 0 0 0 0 0 0 0 0 0 0 0 0 0 0 0 0 0 0 0 0 0 0 0
$$ ##$BYTORDA= 0
$$ ##$CAGPARS= (0..11)
$$ 0 0 0 0 0 0 0 0 0 0 0 0
$$ ##$CHEMSTR= <none>
$$ ##$CNST= (0..63)
$$ 1 1 145 1 1 1 1 1 1 1 1 1 1 1 1 1 1 1 1 1 1 1 1 1 1 1 1 1 1 1 1 1 1 1 1
$$ 1 1 1 1 1 1 1 1 1 1 1 1 1 1 1 1 1 1 1 1 1 1 1 1 1 1 1 1 1
$$ ##$CPDPRG= (0..8)
$$ <waltz16> <> <waltz16> <> <mlev> <mlev> <mlev> <mlev> <mlev>
$$ ##$D= (0..63)
$$ 0 2 0.00345 0 0 0 0 0 0 0.06 0 0.03 2e-005 3e-006 0 0 0.0002 0 0 0 0 0
$$ 0 0 0 0 0 0 0 0 0 0 0 0 0 0 0 0 0 0 0 0 0 0 0 0 0 0 0 0 0 0 0 0 0 0 0 0
$$ 0 0 0 0 0 0
$$ ##$DATE= 1537361290
$$ ##$DE= 18.7408
$$ ##$DECBNUC= <off>
$$ ##$DECIM= 554.666666666667
$$ ##$DECNUC= <off>
$$ ##$DECSTAT= 4
$$ ##$DIGMOD= 3
$$ ##$DIGTYP= 12
$$ ##$DQDMODE= 0
$$ ##$DR= 21
$$ ##$DS= 4
$$ ##$DSPFIRM= 4
$$ ##$DSPFVS= 21
$$ ##$DTYPA= 0
$$ ##$EXP= <CARBON.c>
$$ ##$FCUCHAN= (0..9)
$$ 0 1 2 0 0 0 0 0 0 0
$$ ##$FL1= 83
$$ ##$FL2= 83
$$ ##$FL3= 83
$$ ##$FL4= 83
$$ ##$FN_INDIRECT= (0..7)
$$ 0 0 0 0 0 0 0 0
$$ ##$FOV= 20
$$ ##$FQ1LIST= <freqlist>
$$ ##$FQ2LIST= <freqlist>
$$ ##$FQ3LIST= <freqlist>
$$ ##$FQ4LIST= <freqlist>
$$ ##$FQ5LIST= <freqlist>
$$ ##$FQ6LIST= <freqlist>
$$ ##$FQ7LIST= <freqlist>
$$ ##$FQ8LIST= <freqlist>
$$ ##$FRQLO3= 972191.170000017
$$ ##$FRQLO3N= 0
$$ ##$FS= (0..7)
$$ 83 83 83 83 83 83 83 83
$$ ##$FTLPGN= 0
$$ ##$FW= 4032000
$$ ##$FnILOOP= 0
$$ ##$FnMODE= 0
$$ ##$FnTYPE= 0
$$ ##$GPNAM= (0..31)
$$ <SINE.100> <SINE.100> <SINE.100> <SINE.100> <SINE.100> <SINE.100> <SINE.100>
$$ <SINE.100> <SINE.100> <SINE.100> <SINE.100> <SINE.100> <SINE.100> <SINE.100>
$$ <SINE.100> <SINE.100> <SINE.100> <SINE.100> <SINE.100> <SINE.100> <SINE.100>
$$ <SINE.100> <SINE.100> <SINE.100> <SINE.100> <SINE.100> <SINE.100> <SINE.100>
$$ <SINE.100> <SINE.100> <SINE.100> <SINE.100>
$$ ##$GPX= (0..31)
$$ 0 0 0 0 0 0 0 0 0 0 0 0 0 0 0 0 0 0 0 0 0 0 0 0 0 0 0 0 0 0 0 0
$$ ##$GPY= (0..31)
$$ 0 0 0 0 0 0 0 0 0 0 0 0 0 0 0 0 0 0 0 0 0 0 0 0 0 0 0 0 0 0 0 0
$$ ##$GPZ= (0..31)
$$ 0 0 0 0 0 0 0 0 0 0 0 0 0 0 0 0 0 0 0 0 0 0 0 0 0 0 0 0 0 0 0 0
$$ ##$GRDPROG= <>
$$ ##$GRPDLY= 76
$$ ##$HDDUTY= 20
$$ ##$HDRATE= 20
$$ ##$HGAIN= (0..3)
$$ 0 0 0 0
$$ ##$HL1= 3
$$ ##$HL2= 83
$$ ##$HL3= 83
$$ ##$HL4= 83
$$ ##$HOLDER= 15
$$ ##$HPMOD= (0..7)
$$ 0 0 0 0 0 0 0 0
$$ ##$HPPRGN= 0
$$ ##$IN= (0..63)
$$ 0.001 0.001 0.001 0.001 0.001 0.001 0.001 0.001 0.001 0.001 0.001 0.001
$$ 0.001 0.001 0.001 0.001 0.001 0.001 0.001 0.001 0.001 0.001 0.001 0.001
$$ 0.001 0.001 0.001 0.001 0.001 0.001 0.001 0.001 0.001 0.001 0.001 0.001
$$ 0.001 0.001 0.001 0.001 0.001 0.001 0.001 0.001 0.001 0.001 0.001 0.001
$$ 0.001 0.001 0.001 0.001 0.001 0.001 0.001 0.001 0.001 0.001 0.001 0.001
$$ 0.001 0.001 0.001 0.001
$$ ##$INF= (0..7)
$$ 0 0 0 0 0 0 0 0
$$ ##$INP= (0..63)
$$ 0 0 0 0 0 0 0 0 0 0 0 0 0 0 0 0 0 0 0 0 0 0 0 0 0 0 0 0 0 0 0 0 0 0 0 0
$$ 0 0 0 0 0 0 0 0 0 0 0 0 0 0 0 0 0 0 0 0 0 0 0 0 0 0 0 0
$$ ##$INSTRUM= <aviii600>
$$ ##$INTEGFAC= (0..63)
$$ 0 0 0 0 0 0 0 0 0 0 0 0 0 0 0 0 0 0 0 0 0 0 0 0 0 0 0 0 0 0 0 0 0 0 0 0
$$ 0 0 0 0 0 0 0 0 0 0 0 0 0 0 0 0 0 0 0 0 0 0 0 0 0 0 0 0
$$ ##$L= (0..31)
$$ 1 1 1 1 1 1 1 1 1 1 1 1 1 1 1 1 1 1 1 1 1 1 1 1 1 1 1 1 1 1 1 1
$$ ##$LFILTER= 200
$$ ##$LGAIN= -2
$$ ##$LINPSTP= 0
$$ ##$LOCKED= yes
$$ ##$LOCKFLD= 1715
$$ ##$LOCKGN= 122.816543579102
$$ ##$LOCKPOW= -38
$$ ##$LOCKPPM= 5.32000017166138
$$ ##$LOCNUC= <2H>
$$ ##$LOCPHAS= 95
$$ ##$LOCSHFT= yes
$$ ##$LOCSW= 0
$$ ##$LTIME= 0.100000001490116
$$ ##$MASR= 4200
$$ ##$MASRLST= <masrlst>
$$ ##$MULEXPNO= (0..15)
$$ 0 0 0 0 0 0 0 0 0 0 0 0 0 0 0 0
$$ ##$NBL= 1
$$ ##$NC= -5
$$ ##$NLOGCH= 3
$$ ##$NOVFLW= 0
$$ ##$NS= 1024
$$ ##$NUC1= <13C>
$$ ##$NUC2= <1H>
$$ ##$NUC3= <off>
$$ ##$NUC4= <off>
$$ ##$NUC5= <off>
$$ ##$NUC6= <off>
$$ ##$NUC7= <off>
$$ ##$NUC8= <off>
$$ ##$NUCLEUS= <off>
$$ ##$NUSLIST= <automatic>
$$ ##$NusAMOUNT= 25
$$ ##$NusFPNZ= no
$$ ##$NusJSP= 0
$$ ##$NusSEED= 54321
$$ ##$NusSPTYPE= 0
$$ ##$NusT2= 1
$$ ##$NusTD= 0
$$ ##$O1= 15086.83
$$ ##$O2= 2400.28
$$ ##$O3= 15086.83
$$ ##$O4= 15086.83
$$ ##$O5= 15086.83
$$ ##$O6= 15086.83
$$ ##$O7= 15086.83
$$ ##$O8= 15086.83
$$ ##$OVERFLW= 0
$$ ##$P= (0..63)
$$ 10 10 20 11.3 22.6 16.5 25 50 350 25 50 40000 40000 2000 0 200000 1000
$$ 2000 500 600 2500 0 0 0 1000 0 500 10 0 2000 0 0 3700 0 0 0 80000 0 0 1700
$$ 4000 2250 1500 10000 740 0 40000 1050 2000 0 40000 0 0 0 0 0 0 0 0 0 0
$$ 0 360 1400
$$ ##$PACOIL= (0..15)
$$ 2 0 3 1 0 0 0 0 0 0 0 0 0 0 0 0
$$ ##$PAPS= 2
$$ ##$PARMODE= 0
$$ ##$PCPD= (0..9)
$$ 100 55 80 100 100 100 100 100 100 100
$$ ##$PEXSEL= (0..9)
$$ 1 1 1 1 1 1 1 1 1 1
$$ ##$PHCOR= (0..31)
$$ 0 0 0 0 0 0 0 0 0 0 0 0 0 0 0 0 0 0 0 0 0 0 0 0 0 0 0 0 0 0 0 0
$$ ##$PHLIST= <>
$$ ##$PHP= 2
$$ ##$PH_ref= 0
$$ ##$PL= (0..63)
$$ 120 3 -3.4 120 120 120 120 120 120 120 120 120 15.67 15.67 120 120 120
$$ 120 3 120 120 120 120 120 120 120 120 120 120 120 15.67 120 120 120 120
$$ 120 120 120 120 120 120 120 120 120 120 120 120 120 120 120 120 120 120
$$ 120 120 120 120 120 120 120 120 120 120 120
$$ ##$PLSTEP= 0.1
$$ ##$PLSTRT= -6
$$ ##$PLW= (0..63)
$$ 0 35.53 14.6 0 0 0 0 0 0 0 5.6848 0.22739 0.29129 0.14628 0 2.9828 0 0
$$ 35.53 1.143945 0 7.4571e-005 0 0 0.0011931 0 0.095116 0 0 5.6848 0.29129
$$ 1.5219 0 0 0 0 0 0 0 0 0 0 0 0 0 0 0 0 0 0 0 0 0 0 0 0 0 0 0 0 0 0 0 0
$$ ##$PLWMAX= (0..7)
$$ 281 54 0 0 0 0 0 0
$$ ##$PQPHASE= 0
$$ ##$PQSCALE= 0
$$ ##$PR= 4
$$ ##$PRECHAN= (0..15)
$$ -1 1 0 2 4 -1 -1 -1 -1 -1 -1 -1 -1 -1 -1 -1
$$ ##$PRGAIN= 0
$$ ##$PROBHD= <Z150357_0005 (CP BBO 600S3 BB-H&F-05 Z)>
$$ ##$PULPROG= <zgpg30>
$$ ##$PW= 0
$$ ##$PYNM= <acqu.py>
$$ ##$ProjAngle= 0
$$ ##$QNP= 1
$$ ##$RD= 0
$$ ##$RECCHAN= (0..15)
$$ 0 1 0 0 0 0 0 0 0 0 0 0 0 0 0 0
$$ ##$RECPH= 0
$$ ##$RECPRE= (0..15)
$$ -1 1 -1 -1 -1 -1 -1 -1 -1 -1 -1 -1 -1 -1 -1 -1
$$ ##$RECPRFX= (0..15)
$$ 1 0 0 0 0 0 0 0 0 0 0 0 0 0 0 0
$$ ##$RECSEL= (0..15)
$$ 0 1 0 0 0 0 0 0 0 0 0 0 0 0 0 0
$$ ##$RG= 512
$$ ##$RO= 0
$$ ##$RSEL= (0..15)
$$ 0 1 2 0 0 0 0 0 0 0 0 0 0 0 0 0
$$ ##$S= (0..7)
$$ 83 25 26 83 26 83 83 83
$$ ##$SELREC= (0..9)
$$ 0 0 0 0 0 0 0 0 0 0
$$ ##$SFO1= 150.90280883
$$ ##$SFO2= 600.07240028
$$ ##$SFO3= 600.08508683
$$ ##$SFO4= 600.08508683
$$ ##$SFO5= 600.08508683
$$ ##$SFO6= 600.08508683
$$ ##$SFO7= 600.08508683
$$ ##$SFO8= 600.08508683
$$ ##$SOLVENT= <CD2Cl2>
$$ ##$SOLVOLD= <off>
$$ ##$SP= (0..63)
$$ 1 120 120 120 120 120 120 120 120 0 0 120 0 0 120 0 150 150 120 120.87
$$ 118.96 122.27 114.95 150 150 150 150 150 150 120 150 120 120 120 120 120
$$ 120 120 120 120 120 120 120 120 120 120 120 120 120 120 120 120 120 120
$$ 120 120 120 120 120 120 120 120 120 120
$$ ##$SPECTR= 0
$$ ##$SPINCNT= 0
$$ ##$SPNAM= (0..63)
$$ <gauss> <Q5.1000> <Q3_surbop.1> <0.0> <Eburp2tr.1000> <Crp60comp.4> <Crp60,0.5,20.1>
$$ <Sinc1.1000> <Crp60,0.5,20.1> <gauss> <Crp60comp.4> <Crp60comp.4> <gauss>
$$ <gauss> <Eburp2.1000> <Gaus1.1000> <gauss> <gauss> <0.0> <Q5tr_sebop.1>
$$ <Q5tr_sebop.1> <Q5tr_sebop.1> <Q5tr_sebop.1> <gauss> <gauss> <gauss> <Gaus1_180r.1000>
$$ <gauss> <gauss> <Q5tr.1000> <Q3_surbop.1> <Reburp.1000> <Q3.1000> <> <Q3_surbop.1>
$$ <Q3_surbop.1> <Q5.1000> <> <> <> <Q3_surbop.1> <Crp60,0.5,20.1> <> <> <>
$$ <> <> <> <> <> <> <> <> <> <> <> <> <> <> <> <> <> <> <>
$$ ##$SPOAL= (0..63)
$$ 0.5 1 0.5 0.5 0 0.5 0.5 0.5 0.5 0.5 0.5 0.5 0.5 0.5 1 0.5 0.5 0.5 0.5 0
$$ 0 0 0 0.5 0.5 0.5 0.5 0.5 0.5 0 0.5 0.5 0.5 0.5 0.5 0.5 1 0.5 0.5 0.5 0.5
$$ 0.5 0.5 0.5 0.5 0.5 0.5 0.5 0.5 0.5 0.5 0.5 0.5 0.5 0.5 0.5 0.5 0.5 0.5
$$ 0.5 0.5 0.5 0.5 0.5
$$ ##$SPOFFS= (0..63)
$$ 0 0 0 0 0 0 0 0 0 0 0 0 0 0 0 0 0 0 0 0 0 0 0 0 0 0 0 0 0 0 0 0 0 0 0 0
$$ 0 0 0 0 0 0 0 0 0 0 0 0 0 0 0 0 0 0 0 0 0 0 0 0 0 0 0 0
$$ ##$SPPEX= (0..63)
$$ 0 0 0 0 0 0 0 0 0 0 0 0 0 0 0 0 0 0 0 0 0 0 0 0 0 0 0 0 0 0 0 0 0 0 0 0
$$ 0 0 0 0 0 0 0 0 0 0 0 0 0 0 0 0 0 0 0 0 0 0 0 0 0 0 0 0
$$ ##$SPW= (0..63)
$$ 0 0.00074735 0.00061189 0 0.17319 5.4286 0 0.0053756 5.4286 0 5.4286 5.4286
$$ 0 0 0.17319 0 0 0 0 10.57852 16.44396 7.678164 41.4077 0 0 0 6.8784e-006
$$ 0 0 0.087345 1.7878 0.59731 0.0032498 0 0.888 0.00061189 0.29894 0 0 0
$$ 0.00061189 5.4286 0 0 0 0 0 0 0 0 0 0 0 0 0 0 0 0 0 0 0 0 0 0
$$ ##$SUBNAM= (0..9)
$$ <""> <""> <""> <""> <""> <""> <""> <""> <""> <"">
$$ ##$SW= 238.946462211404
$$ ##$SWIBOX= (0..19)
$$ 0 1 2 0 0 0 0 0 0 0 0 0 0 0 0 0 0 0 0 0
$$ ##$SW_h= 36057.6923076923
$$ ##$SWfinal= 0
$$ ##$SigLockShift= 0
$$ ##$TD= 134144
$$ ##$TD0= 1
$$ ##$TD_INDIRECT= (0..7)
$$ 0 0 0 0 0 0 0 0
$$ ##$TDav= 1
$$ ##$TE= 298
$$ ##$TE1= 300
$$ ##$TE2= 300
$$ ##$TE3= 300
$$ ##$TE4= 300
$$ ##$TEG= 300
$$ ##$TE_MAGNET= 0
$$ ##$TE_PIDX= 0
$$ ##$TE_STAB= (0..9)
$$ 0 0 0 0 0 0 0 0 0 0
$$ ##$TL= (0..7)
$$ 0 120 120 120 120 120 120 120
$$ ##$TOTROT= (0..63)
$$ 0 0 0 0 0 0 0 0 0 0 0 0 0 0 0 0 0 0 0 0 0 0 0 0 0 0 0 0 0 0 0 0 0 0 0 0
$$ 0 0 0 0 0 0 0 0 0 0 0 0 0 0 0 0 0 0 0 0 0 0 0 0 0 0 0 0
$$ ##$TUBE_TYPE= <>
$$ ##$USERA1= <user>
$$ ##$USERA2= <user>
$$ ##$USERA3= <user>
$$ ##$USERA4= <user>
$$ ##$USERA5= <user>
$$ ##$V9= 5
$$ ##$VALIDCODE= -1
$$ ##$VALIST= <valist>
$$ ##$VCLIST= <CCCCCCCCCCCCCCC>
$$ ##$VDLIST= <DDDDDDDDDDDDDDD>
$$ ##$VPLIST= <PPPPPPPPPPPPPPP>
$$ ##$VTLIST= <TTTTTTTTTTTTTTT>
$$ ##$WBST= 1024
$$ ##$WBSW= 4
$$ ##$XGAIN= (0..3)
$$ 0 0 0 0
$$ ##$XL= 0
$$ ##$YL= 0
$$ ##$YMAX_a= 8113750
$$ ##$YMIN_a= -11024293
$$ ##$ZGOPTNS= <>
$$ ##$ZL1= 120
$$ ##$ZL2= 120
$$ ##$ZL3= 120
$$ ##$ZL4= 120
$$ ##END=
$$ 
##$PARAMETERFILE=	(audita.txt, ASCII, C:/Users/peter/Documents/Ambident%20reactivity%20of%20diazine%20oxides%20(e.g.%20PyzNO)/NMR%20data%20files/Compound%2018%20in%20CD2Cl2/13C%7B1H%7D/audita.txt, 0)
$$ ##TITLE= Audit trail, TopSpin 3.5 pl 7
$$ ##JCAMPDX= 5.01
$$ ##ORIGIN= Bruker BioSpin GmbH
$$ ##OWNER= AVIII600NMR
$$ $$ C:/Bruker/TopSpin3.5pl7/data/PB/nmr/6A157902/10/audita.txt
$$ ##AUDIT TRAIL=  $$ (NUMBER, WHEN, WHO, WHERE, PROCESS, VERSION, WHAT)
$$ (   1,<2018-09-19 13:48:10.855 +0100>,<AVIII600NMR>,<AVIII600NMR-PC>,<go4>,<TopSpin 3.5.7>,
$$       <created by zg
$$ 	started at 2018-09-19 12:40:53.664 +0100,
$$ 	POWCHK enabled, PULCHK disabled,
$$        configuration hash MD5:
$$        4F BE B4 D3 A1 80 6E 95 0A 07 3F 27 4A 52 36 44
$$        data hash MD5: 131K
$$        48 8A DD 76 65 40 1A 14 A6 D5 9A D2 34 36 98 38>)
$$ (   2,<2018-09-19 13:48:10.933 +0100>,<AVIII600NMR>,<AVIII600NMR-PC>,<audit>,<TopSpin 3.5.7>,
$$       <user comment:
$$        ICON-NMR User ID: PB
$$        data hash MD5: 131K
$$        48 8A DD 76 65 40 1A 14 A6 D5 9A D2 34 36 98 38>)
$$ ##END=
$$ 
$$ $$ hash MD5
$$ $$ E9 3F 94 73 B8 3E 77 09 B8 9C 9B 04 A4 5B 4A A7
$$ 
##$PARAMETERFILE=	(auditp.txt, ASCII, C:/Users/peter/Documents/Ambident%20reactivity%20of%20diazine%20oxides%20(e.g.%20PyzNO)/NMR%20data%20files/Compound%2018%20in%20CD2Cl2/13C%7B1H%7D/pdata/1/auditp.txt, 0)
$$ ##TITLE= Audit trail, TopSpin 3.5 pl 7
$$ ##JCAMPDX= 5.01
$$ ##ORIGIN= Bruker BioSpin GmbH
$$ ##OWNER= AVIII600NMR
$$ $$ C:/Bruker/TopSpin3.5pl7/data/PB/nmr/6A157902/10/pdata/1/auditp.txt
$$ ##AUDIT TRAIL=  $$ (NUMBER, WHEN, WHO, WHERE, PROCESS, VERSION, WHAT)
$$ (   1,<2018-09-19 13:48:10.855 +0100>,<AVIII600NMR>,<AVIII600NMR-PC>,<go4>,<TopSpin 3.5.7>,
$$       <created by zg
$$ 	started at 2018-09-19 12:40:53.664 +0100,
$$ 	POWCHK enabled, PULCHK disabled,
$$        configuration hash MD5:
$$        4F BE B4 D3 A1 80 6E 95 0A 07 3F 27 4A 52 36 44
$$        data hash MD5: 131K
$$        48 8A DD 76 65 40 1A 14 A6 D5 9A D2 34 36 98 38>)
$$ (   2,<2018-09-19 13:48:10.933 +0100>,<AVIII600NMR>,<AVIII600NMR-PC>,<audit>,<TopSpin 3.5.7>,
$$       <user comment:
$$        ICON-NMR User ID: PB
$$        data hash MD5: 131K
$$        48 8A DD 76 65 40 1A 14 A6 D5 9A D2 34 36 98 38>)
$$ (   3,<2018-09-19 13:48:11.759 +0100>,<AVIII600NMR>,<AVIII600NMR-PC>,<proc1d>,<TopSpin 3.5.7>,
$$       <Start of raw data processing
$$        ef LB = 1 FT_mod = 6 PKNL = 1 SI = 32K 
$$        data hash MD5: 32K
$$        6F 96 BF 21 AC AC FD 45 05 DF 50 36 C9 BF 9E 00>)
$$ (   4,<2018-09-19 13:48:12.649 +0100>,<AVIII600NMR>,<AVIII600NMR-PC>,<proc1d>,<TopSpin 3.5.7>,
$$       <apk0 
$$        data hash MD5: 32K
$$        A3 3D 46 B4 5D E4 D3 28 D9 FD B1 9F F4 4E 40 06>)
$$ (   5,<2018-09-19 13:48:12.742 +0100>,<AVIII600NMR>,<AVIII600NMR-PC>,<proc1d>,<TopSpin 3.5.7>,
$$       <abs ABSG = 5 
$$        data hash MD5: 32K
$$        2C 10 CF DA 94 7C 9C 34 6F 3D CA 23 39 FD 99 BD>)
$$ ##END=
$$ 
$$ $$ hash MD5
$$ $$ 36 5D 35 37 0D 63 D1 F8 14 31 07 23 B6 C2 6E A5
$$ 
##$PARAMETERFILE=	(cpdprg2, ASCII, C:/Users/peter/Documents/Ambident%20reactivity%20of%20diazine%20oxides%20(e.g.%20PyzNO)/NMR%20data%20files/Compound%2018%20in%20CD2Cl2/13C%7B1H%7D/cpdprg2, 0)
$$ 1 pcpd*3:180
$$   pcpd*4:0
$$   pcpd*2:180
$$   pcpd*3:0
$$   pcpd  :180
$$   pcpd*2:0
$$   pcpd*4:180
$$   pcpd*2:0
$$   pcpd*3:180
$$ 2 pcpd*3:0
$$   pcpd*4:180
$$   pcpd*2:0
$$   pcpd*3:180
$$   pcpd  :0
$$   pcpd*2:180
$$   pcpd*4:0
$$   pcpd*2:180
$$   pcpd*3:0
$$   lo to 2 times 2
$$ 3 pcpd*3:180
$$   pcpd*4:0
$$   pcpd*2:180
$$   pcpd*3:0
$$   pcpd  :180
$$   pcpd*2:0
$$   pcpd*4:180
$$   pcpd*2:0
$$   pcpd*3:180
$$   jump to 1
$$ 
##$PARAMETERFILE=	(format.temp, ASCII, C:/Users/peter/Documents/Ambident%20reactivity%20of%20diazine%20oxides%20(e.g.%20PyzNO)/NMR%20data%20files/Compound%2018%20in%20CD2Cl2/13C%7B1H%7D/format.temp, 0)
$$ EDIT_PAR COMMAND FILE
$$ 
$$ DI_MODE         LONG
$$ ED_ENTRY        ACQU
$$ ORDER           FILE
$$ 
$$ 
$$ HEADER		"F2 - Acquisition Parameters"
$$ T_NAME		Date_
$$ 		TYPE	R64
$$ 		CLASS	ACQU
$$ 		SUBRANGE 0.0 50000000
$$ 		REL	"Date_=itodate(DATE)"
$$ 		INV_REL	"DATE=datetoi(Date_,DATE)"
$$ 		FORMAT	"%14.0f"
$$ 		TEXT	" "
$$ END
$$ T_NAME		Time
$$ 		TYPE	R32
$$ 		CLASS	ACQU
$$ 		SUBRANGE 0.0 1000000
$$ 		REL	"Time=itotime(DATE)"
$$ 		INV_REL	"DATE=timetoi(Time,DATE)"
$$ 		FORMAT	"%14.2f h"
$$ 		TEXT	" "
$$ END
$$ NAME		INSTRUM
$$ 		TEXT	" "
$$ END
$$ NAME		PROBHD
$$ 		FORMAT	"%14.14s"
$$ 		TEXT	" "
$$ END
$$ NAME		PULPROG
$$ 		TEXT	" "
$$ END
$$ NAME		TD
$$ 		TEXT	" "
$$ END
$$ NAME		SOLVENT
$$ 		TEXT	" "
$$ END
$$ NAME		NS
$$ 		TEXT	" "
$$ END
$$ NAME		DS
$$ 		TEXT	" "
$$ END
$$ T_NAME		SWH
$$ 		TYPE	R32
$$ 		CLASS	ACQU
$$ 		SUBRANGE 0.0 1e8
$$ 		REL	"SWH=SW*SFO1"
$$ 		INV_REL "SW=SWH/SFO1"
$$ 		UNIT	"Hz"
$$ 		FORMAT	"%14.3f Hz"
$$ 		TEXT	" "
$$ END
$$ T_NAME          FIDRES
$$                 TYPE    R32
$$                 CLASS   ACQU
$$                 SUBRANGE 0.0 100000
$$                 REL     "FIDRES=2*SW*SFO1/TD"
$$                 INV_REL "TD = nextpow(2*SW*SFO1/FIDRES)"
$$ 		UNIT	"Hz"
$$ 		FORMAT	"%14.6f Hz"
$$ 		TEXT	" "
$$ END
$$ T_NAME          AQ
$$ 		TYPE	R32
$$ 		CLASS	ACQU
$$ 		SUBRANGE 0.0 1000
$$ 		REL	"AQ=aqcalc(SW,SFO1,TD,DIGTYP)"
$$ 		INV_REL	"TD=tdcalc(SW,SFO1,1.0e6*AQ,DIGTYP)"
$$ 		UNIT	"sec"
$$ 		FORMAT	"%14.7f sec"
$$ 		TEXT	" "
$$ END
$$ NAME		RG
$$ 		TEXT	" "
$$ END
$$ T_NAME          DW
$$ 		TYPE	R32
$$ 		CLASS	ACQU
$$ 		SUBRANGE 0.0 1000000
$$ 		REL	"DW=1/(2*SW*SFO1)"
$$ 		INV_REL	"SW=1000000/(2*(0.005+DW)*SFO1)"
$$ 		UNIT	"usec"
$$ 		FORMAT	"%14.3lf usec"
$$ 		TEXT	" "
$$ END
$$ NAME		DE
$$ 		FORMAT	"%14.2f usec"
$$ 		TEXT	" "
$$ END
$$ NAME		TE
$$ 		FORMAT	"%14.1f K"
$$ 		TEXT	" "
$$ END
$$ T_NAME		D1
$$ 		TYPE	R32
$$ 		CLASS	ACQU
$$ 		SUBRANGE 0.0 1e38
$$ 		REL	"D1=D[1]"
$$ 		INV_REL	"D[1]=D1"
$$ 		UNIT	"sec"
$$ 		FORMAT	"%14.8f sec"
$$ 		TEXT	" "
$$ END
$$ T_NAME		D11
$$ 		TYPE	R32
$$ 		CLASS	ACQU
$$ 		SUBRANGE 0.0 1e38
$$ 		REL	"D11=D[11]"
$$ 		INV_REL	"D[11]=D11"
$$ 		UNIT	"sec"
$$ 		FORMAT	"%14.8f sec"
$$ 		TEXT	" "
$$ END
$$ NAME		TD0
$$ 		TEXT	" "
$$ END
$$ NAME		SFO1
$$ 		FORMAT	"%14.7f MHz"
$$ 		TEXT	" "
$$ END
$$ NAME		NUC1
$$ 		NONEDIT
$$ 		TEXT	" "
$$ END
$$ T_NAME		P1
$$ 		TYPE	R32
$$ 		CLASS	ACQU
$$ 		SUBRANGE 0.0 1.0e10
$$ 		REL	"P1=P[1]"
$$ 		INV_REL	"P[1]=P1"
$$ 		UNIT	"usec"
$$ 		FORMAT	"%14.2f usec"
$$ 		TEXT	" "
$$ END
$$ T_NAME		PLW1
$$ 		TYPE	R32
$$ 		CLASS	ACQU
$$ 		REL	"PLW1=PLW[1]"
$$ 		INV_REL	"PLW[1]=PLW1"
$$ 		UNIT	"W"
$$ 		FORMAT	"%14.8f W"
$$ 		TEXT	"power PLW1 "
$$ END
$$ NAME		SFO2
$$ 		FORMAT	"%14.7f MHz"
$$ 		TEXT	" "
$$ END
$$ NAME		NUC2
$$ 		NONEDIT
$$ 		TEXT	" "
$$ END
$$ NAME		CPDPRG[2]
$$ 		TEXT	" "
$$ END
$$ T_NAME		PCPD2
$$ 		TYPE	R32
$$ 		CLASS	ACQU
$$ 		SUBRANGE 0 1e38
$$ 		REL	"PCPD2=PCPD[2]"
$$ 		INV_REL	"PCPD[2]=PCPD2"
$$ 		UNIT	"usec"
$$ 		FORMAT	"%14.2f usec"
$$ 		TEXT	" "
$$ END
$$ T_NAME		PLW2
$$ 		TYPE	R32
$$ 		CLASS	ACQU
$$ 		REL	"PLW2=PLW[2]"
$$ 		INV_REL	"PLW[2]=PLW2"
$$ 		UNIT	"W"
$$ 		FORMAT	"%14.8f W"
$$ 		TEXT	"power PLW2 "
$$ END
$$ T_NAME		PLW12
$$ 		TYPE	R32
$$ 		CLASS	ACQU
$$ 		REL	"PLW12=PLW[12]"
$$ 		INV_REL	"PLW[12]=PLW12"
$$ 		UNIT	"W"
$$ 		FORMAT	"%14.8f W"
$$ 		TEXT	"power PLW12 "
$$ END
$$ T_NAME		PLW13
$$ 		TYPE	R32
$$ 		CLASS	ACQU
$$ 		REL	"PLW13=PLW[13]"
$$ 		INV_REL	"PLW[13]=PLW13"
$$ 		UNIT	"W"
$$ 		FORMAT	"%14.8f W"
$$ 		TEXT	"power PLW13 "
$$ END
$$ 
##$PARAMETERFILE=	(intrng, ASCII, C:/Users/peter/Documents/Ambident%20reactivity%20of%20diazine%20oxides%20(e.g.%20PyzNO)/NMR%20data%20files/Compound%2018%20in%20CD2Cl2/13C%7B1H%7D/pdata/1/intrng, 0)
$$ P 0
$$ 141.432691   140.032474
$$ 137.545630   136.801764
$$ 135.722430   135.036907
$$ 134.832709   133.775254
$$ 133.563762   132.265645
$$ 132.258352   127.744110
$$ 127.729525   126.489749
$$ 121.887994   120.604462
$$ 73.777411   72.778297
$$ 62.225620   53.561777
$$ 53.554484   53.138794
$$ 22.210041   20.948387
$$ 
##$PARAMETERFILE=	(parm.txt, ASCII, C:/Users/peter/Documents/Ambident%20reactivity%20of%20diazine%20oxides%20(e.g.%20PyzNO)/NMR%20data%20files/Compound%2018%20in%20CD2Cl2/13C%7B1H%7D/pdata/1/parm.txt, 0)
$$ 
$$ Current Data Parameters
$$ NAME           6A157902              
$$ EXPNO                10              
$$ PROCNO                1              
$$ 
$$ F2 - Acquisition Parameters
$$ Date_          20180919              
$$ Time              13.48 h            
$$ INSTRUM        aviii600              
$$ PROBHD   Z150357_0005 (              
$$ PULPROG          zgpg30              
$$ TD               134144              
$$ SOLVENT          CD2Cl2              
$$ NS                 1024              
$$ DS                    4              
$$ SWH           36057.691 Hz           
$$ FIDRES         0.537597 Hz           
$$ AQ            1.8601302 sec          
$$ RG                  512              
$$ DW               13.867 usec         
$$ DE                18.74 usec         
$$ TE                298.0 K            
$$ D1           2.00000000 sec          
$$ D11          0.03000000 sec          
$$ TD0                   1              
$$ SFO1        150.9028088 MHz          
$$ NUC1                13C              
$$ P1                10.00 usec         
$$ PLW1        35.52999878 W            
$$ SFO2        600.0724003 MHz          
$$ NUC2                 1H              
$$ CPDPRG[2        waltz16              
$$ PCPD2             80.00 usec         
$$ PLW2        14.60000038 W            
$$ PLW12        0.29128999 W            
$$ PLW13        0.14628001 W            
$$ 
$$ F2 - Processing parameters
$$ SI                32768              
$$ SF          150.8877054 MHz          
$$ WDW                  EM              
$$ SSB      0              
$$ LB                 1.00 Hz           
$$ GB       0              
$$ PC                 1.40              
$$ 
##$PARAMETERFILE=	(procs, ASCII, C:/Users/peter/Documents/Ambident%20reactivity%20of%20diazine%20oxides%20(e.g.%20PyzNO)/NMR%20data%20files/Compound%2018%20in%20CD2Cl2/13C%7B1H%7D/pdata/1/procs, 0)
$$ ##TITLE= Parameter file, TopSpin 3.5 pl 7
$$ ##JCAMPDX= 5.0
$$ ##DATATYPE= Parameter Values
$$ ##NPOINTS= 10	$$ modification sequence number
$$ ##ORIGIN= Bruker BioSpin GmbH
$$ ##OWNER= AVIII600NMR
$$ $$ 2018-09-19 13:48:12.820 +0100  AVIII600NMR@AVIII600NMR-PC
$$ $$ C:/Bruker/TopSpin3.5pl7/data/PB/nmr/6A157902/10/pdata/1/procs
$$ $$ process C:\Bruker\TopSpin3.5pl7\prog\mod\peak.exe
$$ ##$ABSF1= 219.5823
$$ ##$ABSF2= -19.38808
$$ ##$ABSG= 5
$$ ##$ABSL= 3
$$ ##$ALPHA= 0
$$ ##$AQORDER= 0
$$ ##$ASSFAC= 0
$$ ##$ASSFACI= 0
$$ ##$ASSFACX= 0
$$ ##$ASSWID= 0
$$ ##$AUNMP= <proc_1d>
$$ ##$AXLEFT= 0
$$ ##$AXNAME= <>
$$ ##$AXNUC= <13C>
$$ ##$AXRIGHT= 0
$$ ##$AXTYPE= 0
$$ ##$AXUNIT= <>
$$ ##$AZFE= 0.1
$$ ##$AZFW= 0.5
$$ ##$BCFW= 0
$$ ##$BC_mod= 0
$$ ##$BYTORDP= 0
$$ ##$COROFFS= 0
$$ ##$CY= 15
$$ ##$DATMOD= 1
$$ ##$DC= 0
$$ ##$DFILT= <>
$$ ##$DTYPP= 0
$$ ##$ERETIC= no
$$ ##$F1P= 218.9818
$$ ##$F2P= -19.4494
$$ ##$FCOR= 0.5
$$ ##$FTSIZE= 32768
$$ ##$FT_mod= 6
$$ ##$GAMMA= 0
$$ ##$GB= 0
$$ ##$INTBC= 1
$$ ##$INTSCL= 1
$$ ##$ISEN= 30
$$ ##$LB= 1
$$ ##$LEV0= 0
$$ ##$LPBIN= 0
$$ ##$MAXI= 10000
$$ ##$MC2= 0
$$ ##$MEAN= 0
$$ ##$ME_mod= 0
$$ ##$MI= 0
$$ ##$MddCEXP= no
$$ ##$MddCT_SP= no
$$ ##$MddF180= no
$$ ##$MddLAMBDA= 0
$$ ##$MddMEMORY= 0
$$ ##$MddMERGE= 0
$$ ##$MddNCOMP= 0
$$ ##$MddNITER= 0
$$ ##$MddNOISE= 0
$$ ##$MddPHASE= 0
$$ ##$MddSEED= 0
$$ ##$MddSRSIZE= 0
$$ ##$Mdd_CsALG= 0
$$ ##$Mdd_CsLAMBDA= 0
$$ ##$Mdd_CsNITER= 0
$$ ##$Mdd_CsNORM= 0
$$ ##$Mdd_CsVE= no
$$ ##$Mdd_CsZF= 0
$$ ##$Mdd_LrLAMBDA= 0
$$ ##$Mdd_LrNITER= 0
$$ ##$Mdd_LrRANK= 0
$$ ##$Mdd_LrZF= 0
$$ ##$Mdd_mod= 0
$$ ##$NCOEF= 0
$$ ##$NC_proc= -1
$$ ##$NLEV= 6
$$ ##$NOISF1= 0
$$ ##$NOISF2= 0
$$ ##$NSP= 0
$$ ##$NTH_PI= 0
$$ ##$NZP= 0
$$ ##$OFFSET= 219.5823
$$ ##$PC= 1.4
$$ ##$PHC0= 109.18
$$ ##$PHC1= 0
$$ ##$PH_mod= 1
$$ ##$PKNL= yes
$$ ##$PPARMOD= 0
$$ ##$PPDIAG= 0
$$ ##$PPIPTYP= 0
$$ ##$PPMPNUM= 2147483647
$$ ##$PPRESOL= 1
$$ ##$PSCAL= 4
$$ ##$PSIGN= 0
$$ ##$PYNMP= <proc.py>
$$ ##$RDF1= 0
$$ ##$RDF2= 0
$$ ##$RDFWHM= 0
$$ ##$RDINT= 0
$$ ##$RDPOS= 0
$$ ##$REVERSE= no
$$ ##$SF= 150.887705404275
$$ ##$SI= 32768
$$ ##$SIGF1= 0
$$ ##$SIGF2= 0
$$ ##$SINO= 80
$$ ##$SIOLD= 32768
$$ ##$SPECTYP= <>
$$ ##$SREF_mod= 1
$$ ##$SREGLST= <13C.CD2Cl2>
$$ ##$SSB= 0
$$ ##$STSI= 32768
$$ ##$STSR= 0
$$ ##$SW_p= 36057.6923076923
$$ ##$SYMM= 0
$$ ##$S_DEV= 0
$$ ##$TDeff= 65536
$$ ##$TDoff= 0
$$ ##$TI= <F. Harrington
$$ FH-SB223690-020-6
$$ Instrument GH003107
$$ 
$$ >
$$ ##$TILT= no
$$ ##$TM1= 0
$$ ##$TM2= 0
$$ ##$TOPLEV= 0
$$ ##$USERP1= <user>
$$ ##$USERP2= <user>
$$ ##$USERP3= <user>
$$ ##$USERP4= <user>
$$ ##$USERP5= <user>
$$ ##$WDW= 1
$$ ##$XDIM= 64
$$ ##$YMAX_p= 449374590
$$ ##$YMIN_p= -5050065
$$ ##END=
$$ 
##$PARAMETERFILE=	(pulseprogram, ASCII, C:/Users/peter/Documents/Ambident%20reactivity%20of%20diazine%20oxides%20(e.g.%20PyzNO)/NMR%20data%20files/Compound%2018%20in%20CD2Cl2/13C%7B1H%7D/pulseprogram, 0)
$$ # 1 "C:/Bruker/TopSpin3.5pl7/exp/stan/nmr/lists/pp/zgpg30"
$$ ;zgpg30
$$ ;avance-version (12/01/11)
$$ ;1D sequence with power-gated decoupling
$$ ;using 30 degree flip angle
$$ ;
$$ ;$CLASS=HighRes
$$ ;$DIM=1D
$$ ;$TYPE=
$$ ;$SUBTYPE=
$$ ;$COMMENT=
$$ ;$RECOMMEND=y
$$ 
$$ 
$$ # 1 "C:/Bruker/TopSpin3.5pl7/exp/stan/nmr/lists/pp/Avance.incl" 1
$$ ;Avance3.incl
$$ ;   for AV III
$$ ;
$$ ;avance-version (13/06/17)
$$ ;
$$ ;$CLASS=HighRes Incl
$$ ;$COMMENT=
$$ # 169 "C:/Bruker/TopSpin3.5pl7/exp/stan/nmr/lists/pp/Avance.incl"
$$ ;$Id: Avance3.incl,v 1.10.2.2 2013/08/30 09:43:33 ber Exp $
$$ # 14 "C:/Bruker/TopSpin3.5pl7/exp/stan/nmr/lists/pp/zgpg30" 2
$$ 
$$ # 1 "C:/Bruker/TopSpin3.5pl7/exp/stan/nmr/lists/pp/Delay.incl" 1
$$ ;Delay.incl  -  include file for commonly used delays
$$ ;
$$ ;version (13/08/07)
$$ ;
$$ ;$CLASS=HighRes Incl
$$ ;$COMMENT=
$$ 
$$ # 9 "C:/Bruker/TopSpin3.5pl7/exp/stan/nmr/lists/pp/Delay.incl"
$$ ;general delays
$$ 
$$ define delay DELTA
$$ define delay DELTA1
$$ define delay DELTA2
$$ define delay DELTA3
$$ define delay DELTA4
$$ define delay DELTA5
$$ define delay DELTA6
$$ define delay DELTA7
$$ define delay DELTA8
$$ define delay DELTA9
$$ define delay DELTA10
$$ define delay DELTA11
$$ define delay DELTA12
$$ define delay DELTA13
$$ define delay DELTA14
$$ define delay DELTA15
$$ define delay DELTA16
$$ 
$$ define delay TAU
$$ define delay TAU1
$$ define delay TAU2
$$ define delay TAU3
$$ define delay TAU4
$$ define delay TAU5
$$ define delay TAU6
$$ define delay TAU7
$$ define delay TAU8
$$ define delay TAU9
$$ # 40 "C:/Bruker/TopSpin3.5pl7/exp/stan/nmr/lists/pp/Delay.incl"
$$ define delay INCR1
$$ define delay INCR2
$$ define delay INCR3
$$ define delay INCR4
$$ define delay INCR5
$$ define delay INCR6
$$ 
$$ 
$$ ;delays for centering pulses
$$ # 50 "C:/Bruker/TopSpin3.5pl7/exp/stan/nmr/lists/pp/Delay.incl"
$$ define delay CEN_HN1
$$ define delay CEN_HN2
$$ define delay CEN_HN3
$$ define delay CEN_HC1
$$ define delay CEN_HC2
$$ define delay CEN_HC3
$$ define delay CEN_HC4
$$ define delay CEN_HP1
$$ define delay CEN_HP2
$$ define delay CEN_CN1
$$ define delay CEN_CN2
$$ define delay CEN_CN3
$$ define delay CEN_CN4
$$ define delay CEN_CP1
$$ define delay CEN_CP2
$$ 
$$ 
$$ ;loop counters
$$ # 69 "C:/Bruker/TopSpin3.5pl7/exp/stan/nmr/lists/pp/Delay.incl"
$$ define loopcounter COUNTER
$$ define loopcounter SCALEF
$$ define loopcounter FACTOR1
$$ define loopcounter FACTOR2
$$ define loopcounter FACTOR3
$$ define loopcounter FACTOR4
$$ define loopcounter FACTOR5
$$ define loopcounter FACTOR6
$$ 
$$ 
$$ # 80 "C:/Bruker/TopSpin3.5pl7/exp/stan/nmr/lists/pp/Delay.incl"
$$ ;$Id: Delay.incl,v 1.14.2.1 2013/08/30 09:43:33 ber Exp $
$$ # 15 "C:/Bruker/TopSpin3.5pl7/exp/stan/nmr/lists/pp/zgpg30" 2
$$ 
$$ 
$$ # 18 "C:/Bruker/TopSpin3.5pl7/exp/stan/nmr/lists/pp/zgpg30"
$$ "d11=30m"
$$ 
$$ 
$$ "DELTA=d1-100m"
$$ # 24 "C:/Bruker/TopSpin3.5pl7/exp/stan/nmr/lists/pp/zgpg30"
$$ "acqt0=-p1*0.66/3.1416"
$$ 
$$ 
$$ # 1 "mc_line 27 file C:/Bruker/TopSpin3.5pl7/exp/stan/nmr/lists/pp/zgpg30 exp. def. part of mc cmd. before ze"
$$ ; dimension 1D; AQ_mode 
$$ define delay MCWRK
$$ define delay MCREST
$$ "MCREST = 30m - 30m"
$$ "MCWRK = 0.333333*30m"
$$ 
$$     dccorr
$$ # 27 "C:/Bruker/TopSpin3.5pl7/exp/stan/nmr/lists/pp/zgpg30"
$$ 1 ze
$$ # 1 "mc_line 27 file C:/Bruker/TopSpin3.5pl7/exp/stan/nmr/lists/pp/zgpg30 exp. def. of mc cmd. after ze"
$$ # 28 "C:/Bruker/TopSpin3.5pl7/exp/stan/nmr/lists/pp/zgpg30"
$$   d11 pl12:f2
$$ # 1 "mc_line 29 file C:/Bruker/TopSpin3.5pl7/exp/stan/nmr/lists/pp/zgpg30 exp. start label for mc cmd."
$$ 2 MCWRK  * 2 do:f2
$$ LBLF0, MCWRK 
$$   MCREST
$$ # 30 "C:/Bruker/TopSpin3.5pl7/exp/stan/nmr/lists/pp/zgpg30"
$$   10u pl13:f2
$$   d11 cpd2:f2
$$   DELTA
$$   4u do:f2
$$   10u pl12:f2
$$   100m cpd2:f2
$$   p1*0.33 ph1
$$   go=2 ph31
$$ # 1 "mc_line 38 file C:/Bruker/TopSpin3.5pl7/exp/stan/nmr/lists/pp/zgpg30 exp. mc cmd. in line"
$$   MCWRK do:f2 pl13:f2 wr #0
$$   MCWRK zd
$$   lo to LBLF0 times td0
$$ 
$$ # 39 "C:/Bruker/TopSpin3.5pl7/exp/stan/nmr/lists/pp/zgpg30"
$$ exit
$$ # 42 "C:/Bruker/TopSpin3.5pl7/exp/stan/nmr/lists/pp/zgpg30"
$$ ph1=0 2 2 0 1 3 3 1
$$ ph31=0 2 2 0 1 3 3 1
$$ 
$$ 
$$ ;pl1 : f1 channel - power level for pulse (default)
$$ ;pl12: f2 channel - power level for CPD/BB decoupling
$$ ;pl13: f2 channel - power level for second CPD/BB decoupling
$$ ;p1 : f1 channel -  90 degree high power pulse
$$ ;d1 : relaxation delay; 1-5 * T1
$$ ;d11: delay for disk I/O                             [30 msec]
$$ ;ns: 1 * n, total number of scans: NS * TD0
$$ ;cpd2: decoupling according to sequence defined by cpdprg2
$$ ;pcpd2: f2 channel - 90 degree pulse for decoupling sequence
$$ # 58 "C:/Bruker/TopSpin3.5pl7/exp/stan/nmr/lists/pp/zgpg30"
$$ ;$Id: zgpg30,v 1.13 2012/01/31 17:49:32 ber Exp $
$$ 
##$PARAMETERFILE=	(title, ASCII, C:/Users/peter/Documents/Ambident%20reactivity%20of%20diazine%20oxides%20(e.g.%20PyzNO)/NMR%20data%20files/Compound%2018%20in%20CD2Cl2/13C%7B1H%7D/pdata/1/title, 0)
$$ Analyst LB
$$ Instrument Name GH003107
$$ Peter Byrne
$$ PB261
$$ Cryoprobe BB-H&F; 300K
$$ 
##$PARAMETERFILE=	(uxnmr.par, ASCII, C:/Users/peter/Documents/Ambident%20reactivity%20of%20diazine%20oxides%20(e.g.%20PyzNO)/NMR%20data%20files/Compound%2018%20in%20CD2Cl2/13C%7B1H%7D/uxnmr.par, 0)
$$ ##TITLE= Parameter file, TopSpin 3.5 pl 7
$$ ##JCAMPDX= 5.0
$$ ##DATATYPE= Parameter Values
$$ ##NPOINTS= 147	$$ modification sequence number
$$ ##ORIGIN= Bruker BioSpin GmbH
$$ ##OWNER= nmrsu
$$ $$ 2017-10-03 16:37:12.575 +0100  NMRSU@AVIII600NMR-PC
$$ $$ C:/Bruker/TopSpin3.5pl7/conf/instr/aviii600/uxnmr.par
$$ $$ process C:\Bruker\TopSpin3.5pl7\prog\mod\cfserverav3.exe
$$ ##$ACB= 0
$$ ##$ACBTAT= (0..23)
$$ 0 72 88 50 88 0 0 0 0 0 0 0 0 0 0 0 0 0 0 0 0 0 0 0
$$ ##$ACBTBA= (0..23)
$$ 0 0 0 0 0 0 0 0 0 0 0 0 0 0 0 0 0 0 0 0 0 0 0 0
$$ ##$ACBTBLK= (0..23)
$$ 0 34 33 0 35 0 0 0 0 0 0 0 0 0 0 0 0 0 0 0 0 0 0 0
$$ ##$ACBTCTL= (0..23)
$$ 0 6 6 6 6 0 0 0 0 0 0 0 0 0 0 0 0 0 0 0 0 0 0 0
$$ ##$ACBTDI= (0..23)
$$ 0 -1779670019 -1779670019 -1779670019 -1779670020 0 0 0 0 0 0 0 0 0 0 0
$$ 0 0 0 0 0 0 0 0
$$ ##$ACBTDM= (0..23)
$$ 0 25 10 10 10 0 0 0 0 0 0 0 0 0 0 0 0 0 0 0 0 0 0 0
$$ ##$ACBTFHI= (0..23)
$$ 0 600 365 92 365 0 0 0 0 0 0 0 0 0 0 0 0 0 0 0 0 0 0 0
$$ ##$ACBTFL= (0..23)
$$ 0 248 248 88 248 0 0 0 0 0 0 0 0 0 0 0 0 0 0 0 0 0 0 0
$$ ##$ACBTFLO= (0..23)
$$ 0 180 6 30 6 0 0 0 0 0 0 0 0 0 0 0 0 0 0 0 0 0 0 0
$$ ##$ACBTINP= (0..23)
$$ 0 2 1 16 3 0 0 0 0 0 0 0 0 0 0 0 0 0 0 0 0 0 0 0
$$ ##$ACBTOUT= (0..23)
$$ 0 1 2 3 1 0 0 0 0 0 0 0 0 0 0 0 0 0 0 0 0 0 0 0
$$ ##$ACBTPO= (0..23)
$$ 0 100000 300000 150000 300000 0 0 0 0 0 0 0 0 0 0 0 0 0 0 0 0 0 0 0
$$ ##$ACBTPW= (0..23)
$$ 0 100 100 5 100 0 0 0 0 0 0 0 0 0 0 0 0 0 0 0 0 0 0 0
$$ ##$ACBTSB= (0..23)
$$ 0 0 0 0 0 0 0 0 0 0 0 0 0 0 0 0 0 0 0 0 0 0 0 0
$$ ##$ACBTSDT= (0..23)
$$ 0 2 2 2 2 0 0 0 0 0 0 0 0 0 0 0 0 0 0 0 0 0 0 0
$$ ##$ACBTY= <no>
$$ ##$AMPDFLT= no
$$ ##$AQSBDCH= (0..95)
$$ 0 0 0 0 0 0 0 0 255 255 255 255 255 255 255 255 255 255 255 255 255 255
$$ 255 255 255 255 255 255 255 255 255 255 255 255 255 255 255 255 255 255
$$ 255 255 255 255 255 255 255 255 255 255 255 255 255 255 255 255 255 255
$$ 255 255 255 255 255 255 255 255 255 255 255 255 255 255 255 255 255 255
$$ 255 255 255 255 255 255 255 255 255 255 255 255 255 255 255 255 255 255
$$ 255 255
$$ ##$AQSBDHW= (0..95)
$$ 4 1 8 8 8 0 0 0 255 255 255 255 255 255 255 255 255 255 255 255 255 255
$$ 255 255 255 255 255 255 255 255 255 255 255 255 255 255 255 255 255 255
$$ 255 255 255 255 255 255 255 255 255 255 255 255 255 255 255 255 255 255
$$ 255 255 255 255 255 255 255 255 255 255 255 255 255 255 255 255 255 255
$$ 255 255 255 255 255 255 255 255 255 255 255 255 255 255 255 255 255 255
$$ 255 255
$$ ##$AQSBDID= (0..95)
$$ 82 88 83 83 83 80 66 66 255 255 255 255 255 255 255 255 255 255 255 255
$$ 255 255 255 255 255 255 255 255 255 255 255 255 255 255 255 255 255 255
$$ 255 255 255 255 255 255 255 255 255 255 255 255 255 255 255 255 255 255
$$ 255 255 255 255 255 255 255 255 255 255 255 255 255 255 255 255 255 255
$$ 255 255 255 255 255 255 255 255 255 255 255 255 255 255 255 255 255 255
$$ 255 255 255 255
$$ ##$AQSBDNO= (0..95)
$$ 1 1 1 2 3 1 1 1 255 255 255 255 255 255 255 255 255 255 255 255 255 255
$$ 255 255 255 255 255 255 255 255 255 255 255 255 255 255 255 255 255 255
$$ 255 255 255 255 255 255 255 255 255 255 255 255 255 255 255 255 255 255
$$ 255 255 255 255 255 255 255 255 255 255 255 255 255 255 255 255 255 255
$$ 255 255 255 255 255 255 255 255 255 255 255 255 255 255 255 255 255 255
$$ 255 255
$$ ##$AQSBDSL= (0..95)
$$ 2 3 4 5 6 21 255 1 255 255 255 255 255 255 255 255 255 255 255 255 255
$$ 255 255 255 255 255 255 255 255 255 255 255 255 255 255 255 255 255 255
$$ 255 255 255 255 255 255 255 255 255 255 255 255 255 255 255 255 255 255
$$ 255 255 255 255 255 255 255 255 255 255 255 255 255 255 255 255 255 255
$$ 255 255 255 255 255 255 255 255 255 255 255 255 255 255 255 255 255 255
$$ 255 255 255
$$ ##$AQSBDTY= (0..95)
$$ 66 192 25 25 25 207 209 7 255 255 255 255 255 255 255 255 255 255 255 255
$$ 255 255 255 255 255 255 255 255 255 255 255 255 255 255 255 255 255 255
$$ 255 255 255 255 255 255 255 255 255 255 255 255 255 255 255 255 255 255
$$ 255 255 255 255 255 255 255 255 255 255 255 255 255 255 255 255 255 255
$$ 255 255 255 255 255 255 255 255 255 255 255 255 255 255 255 255 255 255
$$ 255 255 255 255
$$ ##$AQSBUAD= (0..95)
$$ 16 52 36 37 38 33 32 32 255 255 255 255 255 255 255 255 255 255 255 255
$$ 255 255 255 255 255 255 255 255 255 255 255 255 255 255 255 255 255 255
$$ 255 255 255 255 255 255 255 255 255 255 255 255 255 255 255 255 255 255
$$ 255 255 255 255 255 255 255 255 255 255 255 255 255 255 255 255 255 255
$$ 255 255 255 255 255 255 255 255 255 255 255 255 255 255 255 255 255 255
$$ 255 255 255 255
$$ ##$AQSECL= (0..95)
$$ 4 2 2 2 2 1 2 255 255 255 255 255 255 255 255 255 255 255 255 255 255 255
$$ 255 255 255 255 255 255 255 255 255 255 255 255 255 255 255 255 255 255
$$ 255 255 255 255 255 255 255 255 255 255 255 255 255 255 255 255 255 255
$$ 255 255 255 255 255 255 255 255 255 255 255 255 255 255 255 255 255 255
$$ 255 255 255 255 255 255 255 255 255 255 255 255 255 255 255 255 255 255
$$ 255 255
$$ ##$AQSECLS= (0..95)
$$ 3 1 2 2 2 0 3 255 255 255 255 255 255 255 255 255 255 255 255 255 255 255
$$ 255 255 255 255 255 255 255 255 255 255 255 255 255 255 255 255 255 255
$$ 255 255 255 255 255 255 255 255 255 255 255 255 255 255 255 255 255 255
$$ 255 255 255 255 255 255 255 255 255 255 255 255 255 255 255 255 255 255
$$ 255 255 255 255 255 255 255 255 255 255 255 255 255 255 255 255 255 255
$$ 255 255
$$ ##$AQSETH1= <no>
$$ ##$AQSETH2= <no>
$$ ##$AQSSPLT= no
$$ ##$ATT19F= (0..1)
$$ 0 0
$$ ##$ATT1H= (0..1)
$$ 0 0
$$ ##$ATT3H= (0..1)
$$ 0 0
$$ ##$ATTX= (0..1)
$$ 0 0
$$ ##$ATTY= (0..1)
$$ 0 0
$$ ##$ATTZ= (0..1)
$$ 0 0
$$ ##$BACSAIR= yes
$$ ##$BACSCAP= 596
$$ ##$BACSDEL= 0
$$ ##$BACSFCM= no
$$ ##$BACSOPT= <>
$$ ##$BACSTY= <tty04>
$$ ##$BARPTY= <no>
$$ ##$BFREQ= 600.07
$$ ##$BGAETH= (0..9)
$$ <no> <no> <no> <no> <no> <no> <no> <no> <no> <no>
$$ ##$BIRDS= yes
$$ ##$BMPC= 0
$$ ##$BMPCTY= <no>
$$ ##$BPSUTY= <no>
$$ ##$BSMS= 2
$$ ##$BSMS19FLock= no
$$ ##$BSMSETH= <149.236.99.20>
$$ ##$BSMSTY= <no>
$$ ##$BgaChFac2= (0..7)
$$ 0 0 0 0 0 0 0 0
$$ ##$BgaChMap= (0..7)
$$ 0 0 0 0 0 0 0 0
$$ ##$BgaChMaxv= (0..7)
$$ 0 0 0 0 0 0 0 0
$$ ##$BgaChRouting= (0..63)
$$ 0 0 0 0 0 0 0 0 0 0 0 0 0 0 0 0 0 0 0 0 0 0 0 0 0 0 0 0 0 0 0 0 0 0 0 0
$$ 0 0 0 0 0 0 0 0 0 0 0 0 0 0 0 0 0 0 0 0 0 0 0 0 0 0 0 0
$$ ##$BgaChShimMap= (0..7)
$$ 0 0 0 0 0 0 0 0
$$ ##$BgaChShimMaxv= (0..7)
$$ 0 0 0 0 0 0 0 0
$$ ##$BlaEth= (0..9)
$$ <149.236.99.253> <149.236.99.252> <no> <no> <no> <no> <no> <no> <> <>
$$ ##$BlaNam= (0..9)
$$ <BLAXH2H300/100/150 E 200-600MHZ> <BLAX300 E 6-365MHZ> <> <> <> <> <> <>
$$ <> <>
$$ ##$BlaPN= (0..9)
$$ <W1345096> <W1345092> <> <> <> <> <> <> <> <>
$$ ##$BlaSN= (0..9)
$$ <0236> <0075> <> <> <> <> <> <> <> <>
$$ ##$BsmsAuxEth= <no>
$$ ##$CFASMOD= (0..7)
$$ 1 1 1 1 1 1 1 1
$$ ##$CFASMUL= (0..7)
$$ 1 1 1 1 1 1 1 1
$$ ##$CNFTXDR= (0..7)
$$ 6 6 6 0 0 0 0 0
$$ ##$COMDIG2= 0
$$ ##$CPDBTY= <no>
$$ ##$CRCOTY= <tty01>
$$ ##$CSW1= (0..31)
$$ 2 2 0 16 3 3 0 0 0 0 0 0 0 0 0 0 0 0 0 0 0 0 0 0 0 0 0 0 0 0 0 0
$$ ##$CSW2= (0..31)
$$ 1 1 0 0 0 0 0 0 0 0 0 0 0 0 0 0 0 0 0 0 0 0 0 0 0 0 0 0 0 0 0 0
$$ ##$CSWNUM= (0..7)
$$ 4 3 0 0 0 0 0 0
$$ ##$ConsolePnSn= <>
$$ ##$CryoProAccPnSn= <>
$$ ##$Ctb1Eth= <no>
$$ ##$CubeEth= (0..7)
$$ <no> <no> <no> <no> <no> <no> <no> <no>
$$ ##$CustRegisterNo= <>
$$ ##$DATSTAT= no
$$ ##$DIGI140= (0..7)
$$ 0 0 0 0 0 0 0 0
$$ ##$DIGIB12= (0..7)
$$ 0 0 0 0 0 0 0 0
$$ ##$DIGIB16= (0..7)
$$ 0 0 0 0 0 0 0 0
$$ ##$DIGIFA= (0..7)
$$ 0 0 0 0 0 0 0 0
$$ ##$DIGIFOURIER= 0
$$ ##$DIGIHA= (0..7)
$$ 0 0 0 0 0 0 0 0
$$ ##$DIGIHAF= (0..7)
$$ 0 0 0 0 0 0 0 0
$$ ##$DIGIHRD= (0..7)
$$ 0 0 0 0 0 0 0 0
$$ ##$DIGIIA= (0..7)
$$ 0 0 0 0 0 0 0 0
$$ ##$DIGIO16= (0..7)
$$ 0 0 0 0 0 0 0 0
$$ ##$DIGISA= (0..7)
$$ 0 0 0 0 0 0 0 0
$$ ##$DIGISAF= (0..7)
$$ 0 0 0 0 0 0 0 0
$$ ##$DIGISL= (0..7)
$$ 0 0 0 0 0 0 0 0
$$ ##$DIGITYI= (0..7)
$$ 0 0 0 0 0 0 0 0
$$ ##$DIGITYP= (0..7)
$$ 0 0 0 0 0 0 0 0
$$ ##$DIGITZ= 0
$$ ##$DPPFAC= 1
$$ ##$DRMSETH= <no>
$$ ##$DRU= yes
$$ ##$DRUETH= (0..33)
$$ <no> <149.236.99.89> <no> <no> <no> <no> <no> <no> <no> <no> <no> <no>
$$ <no> <no> <no> <no> <no> <no> <no> <no> <no> <no> <no> <no> <no> <no> <no>
$$ <no> <no> <no> <no> <no> <no> <>
$$ ##$Description= <Avance III>
$$ ##$DppType= 0
$$ ##$FCUMEM= (0..7)
$$ 16777208 16777208 16777208 0 0 0 0 0
$$ ##$FCUPAL= (0..7)
$$ 0 0 0 0 0 0 0 0
$$ ##$FGSVTY= <no>
$$ ##$FQMIX= 0
$$ ##$FUNCMOD= <>
$$ ##$FourPeriBdEth= <no>
$$ ##$FourShimBdEth= <no>
$$ ##$FourierPicsCon= no
$$ ##$GCUTYPE= 10
$$ ##$GCUTYPE2= 0
$$ ##$GPREDEL= 0
$$ ##$GPSCUTY= <no>
$$ ##$GRADRES= 5
$$ ##$GTUTY= <no>
$$ ##$GcConn= (0..1)
$$ 1 0
$$ ##$GradAmpGain= (0..7)
$$ 0 0 0 0 0 0 0 0
$$ ##$GradAmpMaxCurX= (0..7)
$$ 0 0 0 0 0 0 0 0
$$ ##$GradAmpMaxCurY= (0..7)
$$ 0 0 0 0 0 0 0 0
$$ ##$GradAmpMaxCurZ= (0..7)
$$ 9.99999904632568 0 0 0 0 0 0 0
$$ ##$GradAmpName= (0..7)
$$ <GAB in BSMS> <> <> <> <> <> <> <>
$$ ##$GradAmpPN= (0..7)
$$ <> <> <> <> <> <> <> <>
$$ ##$GradAmpSN= (0..7)
$$ <> <> <> <> <> <> <> <>
$$ ##$GradAmpType= (0..7)
$$ 2 0 0 0 0 0 0 0
$$ ##$GradPowClkCtrl= 0
$$ ##$GradPowClkTime= 0
$$ ##$GradPowImax= 0
$$ ##$GradPowType= 0
$$ ##$GradPowVmax= 0
$$ ##$HDIETH= (0..5)
$$ <no> <no> <no> <no> <no> <no>
$$ ##$HFAC= 3
$$ ##$HPCU= 0
$$ ##$HPCUTY= <no>
$$ ##$HPTXLP= (0..3)
$$ -1 -1 -1 -1
$$ ##$HPTXPI= (0..3)
$$ 0 0 0 0
$$ ##$HPTXPO= (0..3)
$$ 0 0 0 0
$$ ##$HPTXTY= (0..3)
$$ 0 0 0 0
$$ ##$HpprCoverType= 1
$$ ##$IF451= 0
$$ ##$IFREQ= 1
$$ ##$INJPTY= <no>
$$ ##$INTFPR= 0
$$ ##$IPSOETH= <149.236.99.254>
$$ ##$IPSOTYPE= 1
$$ ##$LDUETH= (0..0)
$$ <no>
$$ ##$LOCKCONF= <DL>
$$ ##$LOCKTY= <no>
$$ ##$LOCSWID= 0
$$ ##$LOCSWIF= 0
$$ ##$LVDSSPLITETH= (0..5)
$$ <no> <no> <no> <no> <no> <no>
$$ ##$Location= <>
$$ ##$M2FAC= 0
$$ ##$MAS= 0
$$ ##$MASETIME= 10
$$ ##$MASITIME= 10
$$ ##$MASTY= <no>
$$ ##$MAS_CT= 0
$$ ##$MAS_SG= 0
$$ ##$MAS_TO= 0
$$ ##$MEMPRM= 0
$$ ##$MHFAC= 0
$$ ##$MXFAC= 0
$$ ##$MagnCoilPnSn= <>
$$ ##$MagnDewarPnSn= <>
$$ ##$MasEth= <no>
$$ ##$NAMPD= (0..17)
$$ <> <HPLNA 19F1H> <XBB19F 2HS> <2H> <13C> <15N> <> <> <> <> <> <> <> <>
$$ <> <> <> <>
$$ ##$NFCU= 3
$$ ##$NFRED= 0
$$ ##$NMRCH= 2
$$ ##$NMRMEM= 16384
$$ ##$NPSGU= 0
$$ ##$NRCU= 1
$$ ##$NROUT= 0
$$ ##$NSGU= 3
$$ ##$OrderNo= <10246872>
$$ ##$PAMPF1= (0..15)
$$ 75 56 64 96 80 80 0 0 0 0 0 0 0 0 0 0
$$ ##$PAMPF2= (0..15)
$$ 0 0 0 0 0 0 0 0 0 0 0 0 0 0 0 0
$$ ##$PAMPF3= (0..15)
$$ 0 0 0 0 0 0 0 0 0 0 0 0 0 0 0 0
$$ ##$PAMPF4= (0..15)
$$ 0 0 0 0 0 0 0 0 0 0 0 0 0 0 0 0
$$ ##$PAMPF5= (0..15)
$$ 0 0 0 0 0 0 0 0 0 0 0 0 0 0 0 0
$$ ##$PAMPF6= (0..15)
$$ 0 0 0 0 0 0 0 0 0 0 0 0 0 0 0 0
$$ ##$PAMPF7= (0..15)
$$ 0 0 0 0 0 0 0 0 0 0 0 0 0 0 0 0
$$ ##$PAMPF8= (0..15)
$$ 0 0 0 0 0 0 0 0 0 0 0 0 0 0 0 0
$$ ##$PH4= 0
$$ ##$PHF4TY= <no>
$$ ##$POWCHK= yes
$$ ##$PRAMD1= (0..7)
$$ 6 0 0 1610612736 0 0 0 0
$$ ##$PRAMD10= (0..7)
$$ 0 0 0 0 0 0 0 0
$$ ##$PRAMD11= (0..7)
$$ 0 0 0 0 0 0 0 0
$$ ##$PRAMD12= (0..7)
$$ 0 0 0 0 0 0 0 0
$$ ##$PRAMD13= (0..7)
$$ 0 0 0 0 0 0 0 0
$$ ##$PRAMD14= (0..7)
$$ 0 0 0 0 0 0 0 0
$$ ##$PRAMD15= (0..7)
$$ 0 0 0 0 0 0 0 0
$$ ##$PRAMD16= (0..7)
$$ 0 0 0 0 0 0 0 0
$$ ##$PRAMD17= (0..7)
$$ 0 0 0 0 0 0 0 0
$$ ##$PRAMD18= (0..7)
$$ 0 0 0 0 0 0 0 0
$$ ##$PRAMD19= (0..7)
$$ 0 0 0 0 0 0 0 0
$$ ##$PRAMD2= (0..7)
$$ 2147483644 2131230719 2147483647 603979775 0 0 0 0
$$ ##$PRAMD20= (0..7)
$$ 0 0 0 0 0 0 0 0
$$ ##$PRAMD21= (0..7)
$$ 0 0 0 0 0 0 0 0
$$ ##$PRAMD3= (0..7)
$$ 0 1048576 0 536870912 0 1048576 0 536870912
$$ ##$PRAMD4= (0..7)
$$ 16777216 0 0 536870912 0 0 0 0
$$ ##$PRAMD5= (0..7)
$$ 0 0 4 536870912 0 0 0 0
$$ ##$PRAMD6= (0..7)
$$ 0 0 0 0 0 0 0 0
$$ ##$PRAMD7= (0..7)
$$ 0 0 0 0 0 0 0 0
$$ ##$PRAMD8= (0..7)
$$ 0 0 0 0 0 0 0 0
$$ ##$PRAMD9= (0..7)
$$ 0 0 0 0 0 0 0 0
$$ ##$PRAMLED= (0..1)
$$ 15 15
$$ ##$PRAMP= (0..9)
$$ <> <tty10> <no> <no> <no> <no> <no> <no> <no> <>
$$ ##$PRAMPTP= 1
$$ ##$PREEMPTYPE= 0
$$ ##$PREPTY= <no>
$$ ##$PREREC= (0..15)
$$ 0 1 1 1 1 1 0 0 0 0 0 0 0 0 0 0
$$ ##$PRESHLD= 0
$$ ##$PTS160= -1
$$ ##$PTSA2X= (0..7)
$$ 0 0 0 0 0 0 0 0
$$ ##$PTSF2X= (0..7)
$$ 0 0 0 0 0 0 0 0
$$ ##$PTSFMX= (0..19)
$$ 643.52499 643.52499 643.52499 0 0 0 0 0 0 0 0 0 0 0 0 0 0 0 0 0
$$ ##$PULCHK= no
$$ ##$PerMagATempSens= no
$$ ##$PerMagEth= <no>
$$ ##$PerMagFluxSens= no
$$ ##$PerMagMTempSens= no
$$ ##$PramDutyCycPerc= (0..15)
$$ 4 2 2 2 2 0 0 0 0 0 0 0 0 0 0 0
$$ ##$PramPeakPowerW= (0..15)
$$ 4000 500 500 500 500 0 0 0 0 0 0 0 0 0 0 0
$$ ##$PramPowerSwitch= (0..15)
$$ 0 0 0 0 0 0 0 0 0 0 0 0 0 0 0 0
$$ ##$PramPulWidthMs= (0..15)
$$ 10 0.1 0.1 0.1 0.1 0 0 0 0 0 0 0 0 0 0 0
$$ ##$PreampModBisDat= (0..15)
$$ 20170428 20080211 20080216 20080304 20080121 0 0 0 0 0 0 0 0 0 0 0
$$ ##$PreampModPN= (0..17)
$$ <Z103205> <Z003506> <Z003473> <Z003524> <Z003530> <> <> <> <> <> <> <>
$$ <> <> <> <> <> <>
$$ ##$PreampModSN= (0..17)
$$ <00874> <00671> <00593> <00408> <00301> <> <> <> <> <> <> <> <> <> <> <>
$$ <> <>
$$ ##$ProdigyEth= <no>
$$ ##$RCUCDS= (0..7)
$$ 0 0 0 0 0 0 0 0
$$ ##$RCUCFS= (0..7)
$$ 0 0 0 0 0 0 0 0
$$ ##$RCUCSS= (0..7)
$$ 0 0 0 0 0 0 0 0
$$ ##$RCUI2C1= (0..7)
$$ 0 0 0 0 0 0 0 0
$$ ##$RCUI2C2= (0..7)
$$ 0 0 0 0 0 0 0 0
$$ ##$RCUI2C3= (0..7)
$$ 0 0 0 0 0 0 0 0
$$ ##$RCUI2C4= (0..7)
$$ 0 0 0 0 0 0 0 0
$$ ##$RCUI2C5= (0..7)
$$ 0 0 0 0 0 0 0 0
$$ ##$RCUI2C6= (0..7)
$$ 0 0 0 0 0 0 0 0
$$ ##$RCUI2C7= (0..7)
$$ 0 0 0 0 0 0 0 0
$$ ##$RCUI2C8= (0..7)
$$ 0 0 0 0 0 0 0 0
$$ ##$RDCU= 0
$$ ##$RFSINPUT= (0..1)
$$ 0 0
$$ ##$RFSVTY= <no>
$$ ##$RGTYPE= (0..31)
$$ 9 0 0 0 0 0 0 0 0 0 0 0 0 0 0 0 0 0 0 0 0 0 0 0 0 0 0 0 0 0 0 0
$$ ##$RG_max= (0..31)
$$ 2050 -1 -1 -1 -1 -1 -1 -1 -1 -1 -1 -1 -1 -1 -1 -1 -1 -1 -1 -1 -1 -1 -1
$$ -1 -1 -1 -1 -1 -1 -1 -1 -1
$$ ##$RG_min= (0..31)
$$ 0.25 -1 -1 -1 -1 -1 -1 -1 -1 -1 -1 -1 -1 -1 -1 -1 -1 -1 -1 -1 -1 -1 -1
$$ -1 -1 -1 -1 -1 -1 -1 -1 -1
$$ ##$RG_tab1= (0..255)
$$ 0.25 0.28 0.32 0.35 0.4 0.44 0.5 0.56 0.64 0.7 0.8 0.89 1 1.12 1.28 1.4
$$ 1.6 1.78 2 2.25 2.56 2.8 3.2 3.56 4 4.5 5 5.6 6.35 7.12 8 9 10 11.3 12.7
$$ 14.2 16 18 20.2 22.6 25.4 28.5 32 36 40.3 45.2 50.8 57 64 71.8 80.6 90.5
$$ 101 114 128 144 161 181 203 228 256 287 322 362 406 456 512 575 645 724
$$ 812 912 1030 1150 1290 1440 1620 1820 2050 -1 -1 -1 -1 -1 -1 -1 -1 -1 -1
$$ -1 -1 -1 -1 -1 -1 -1 -1 -1 -1 -1 -1 -1 -1 -1 -1 -1 -1 -1 -1 -1 -1 -1 -1
$$ -1 -1 -1 -1 -1 -1 -1 -1 -1 -1 -1 -1 -1 -1 -1 -1 -1 -1 -1 -1 -1 -1 -1 -1
$$ -1 -1 -1 -1 -1 -1 -1 -1 -1 -1 -1 -1 -1 -1 -1 -1 -1 -1 -1 -1 -1 -1 -1 -1
$$ -1 -1 -1 -1 -1 -1 -1 -1 -1 -1 -1 -1 -1 -1 -1 -1 -1 -1 -1 -1 -1 -1 -1 -1
$$ -1 -1 -1 -1 -1 -1 -1 -1 -1 -1 -1 -1 -1 -1 -1 -1 -1 -1 -1 -1 -1 -1 -1 -1
$$ -1 -1 -1 -1 -1 -1 -1 -1 -1 -1 -1 -1 -1 -1 -1 -1 -1 -1 -1 -1 -1 -1 -1 -1
$$ -1 -1 -1 -1 -1 -1 -1 -1 -1 -1 -1 -1 -1 -1 -1 -1 -1 -1 -1 -1 -1 -1 -1
$$ ##$RG_tab2= (0..255)
$$ -1 -1 -1 -1 -1 -1 -1 -1 -1 -1 -1 -1 -1 -1 -1 -1 -1 -1 -1 -1 -1 -1 -1 -1
$$ -1 -1 -1 -1 -1 -1 -1 -1 -1 -1 -1 -1 -1 -1 -1 -1 -1 -1 -1 -1 -1 -1 -1 -1
$$ -1 -1 -1 -1 -1 -1 -1 -1 -1 -1 -1 -1 -1 -1 -1 -1 -1 -1 -1 -1 -1 -1 -1 -1
$$ -1 -1 -1 -1 -1 -1 -1 -1 -1 -1 -1 -1 -1 -1 -1 -1 -1 -1 -1 -1 -1 -1 -1 -1
$$ -1 -1 -1 -1 -1 -1 -1 -1 -1 -1 -1 -1 -1 -1 -1 -1 -1 -1 -1 -1 -1 -1 -1 -1
$$ -1 -1 -1 -1 -1 -1 -1 -1 -1 -1 -1 -1 -1 -1 -1 -1 -1 -1 -1 -1 -1 -1 -1 -1
$$ -1 -1 -1 -1 -1 -1 -1 -1 -1 -1 -1 -1 -1 -1 -1 -1 -1 -1 -1 -1 -1 -1 -1 -1
$$ -1 -1 -1 -1 -1 -1 -1 -1 -1 -1 -1 -1 -1 -1 -1 -1 -1 -1 -1 -1 -1 -1 -1 -1
$$ -1 -1 -1 -1 -1 -1 -1 -1 -1 -1 -1 -1 -1 -1 -1 -1 -1 -1 -1 -1 -1 -1 -1 -1
$$ -1 -1 -1 -1 -1 -1 -1 -1 -1 -1 -1 -1 -1 -1 -1 -1 -1 -1 -1 -1 -1 -1 -1 -1
$$ -1 -1 -1 -1 -1 -1 -1 -1 -1 -1 -1 -1 -1 -1 -1 -1
$$ ##$RG_tab3= (0..255)
$$ -1 -1 -1 -1 -1 -1 -1 -1 -1 -1 -1 -1 -1 -1 -1 -1 -1 -1 -1 -1 -1 -1 -1 -1
$$ -1 -1 -1 -1 -1 -1 -1 -1 -1 -1 -1 -1 -1 -1 -1 -1 -1 -1 -1 -1 -1 -1 -1 -1
$$ -1 -1 -1 -1 -1 -1 -1 -1 -1 -1 -1 -1 -1 -1 -1 -1 -1 -1 -1 -1 -1 -1 -1 -1
$$ -1 -1 -1 -1 -1 -1 -1 -1 -1 -1 -1 -1 -1 -1 -1 -1 -1 -1 -1 -1 -1 -1 -1 -1
$$ -1 -1 -1 -1 -1 -1 -1 -1 -1 -1 -1 -1 -1 -1 -1 -1 -1 -1 -1 -1 -1 -1 -1 -1
$$ -1 -1 -1 -1 -1 -1 -1 -1 -1 -1 -1 -1 -1 -1 -1 -1 -1 -1 -1 -1 -1 -1 -1 -1
$$ -1 -1 -1 -1 -1 -1 -1 -1 -1 -1 -1 -1 -1 -1 -1 -1 -1 -1 -1 -1 -1 -1 -1 -1
$$ -1 -1 -1 -1 -1 -1 -1 -1 -1 -1 -1 -1 -1 -1 -1 -1 -1 -1 -1 -1 -1 -1 -1 -1
$$ -1 -1 -1 -1 -1 -1 -1 -1 -1 -1 -1 -1 -1 -1 -1 -1 -1 -1 -1 -1 -1 -1 -1 -1
$$ -1 -1 -1 -1 -1 -1 -1 -1 -1 -1 -1 -1 -1 -1 -1 -1 -1 -1 -1 -1 -1 -1 -1 -1
$$ -1 -1 -1 -1 -1 -1 -1 -1 -1 -1 -1 -1 -1 -1 -1 -1
$$ ##$RG_tab4= (0..255)
$$ -1 -1 -1 -1 -1 -1 -1 -1 -1 -1 -1 -1 -1 -1 -1 -1 -1 -1 -1 -1 -1 -1 -1 -1
$$ -1 -1 -1 -1 -1 -1 -1 -1 -1 -1 -1 -1 -1 -1 -1 -1 -1 -1 -1 -1 -1 -1 -1 -1
$$ -1 -1 -1 -1 -1 -1 -1 -1 -1 -1 -1 -1 -1 -1 -1 -1 -1 -1 -1 -1 -1 -1 -1 -1
$$ -1 -1 -1 -1 -1 -1 -1 -1 -1 -1 -1 -1 -1 -1 -1 -1 -1 -1 -1 -1 -1 -1 -1 -1
$$ -1 -1 -1 -1 -1 -1 -1 -1 -1 -1 -1 -1 -1 -1 -1 -1 -1 -1 -1 -1 -1 -1 -1 -1
$$ -1 -1 -1 -1 -1 -1 -1 -1 -1 -1 -1 -1 -1 -1 -1 -1 -1 -1 -1 -1 -1 -1 -1 -1
$$ -1 -1 -1 -1 -1 -1 -1 -1 -1 -1 -1 -1 -1 -1 -1 -1 -1 -1 -1 -1 -1 -1 -1 -1
$$ -1 -1 -1 -1 -1 -1 -1 -1 -1 -1 -1 -1 -1 -1 -1 -1 -1 -1 -1 -1 -1 -1 -1 -1
$$ -1 -1 -1 -1 -1 -1 -1 -1 -1 -1 -1 -1 -1 -1 -1 -1 -1 -1 -1 -1 -1 -1 -1 -1
$$ -1 -1 -1 -1 -1 -1 -1 -1 -1 -1 -1 -1 -1 -1 -1 -1 -1 -1 -1 -1 -1 -1 -1 -1
$$ -1 -1 -1 -1 -1 -1 -1 -1 -1 -1 -1 -1 -1 -1 -1 -1
$$ ##$RG_tab5= (0..255)
$$ -1 -1 -1 -1 -1 -1 -1 -1 -1 -1 -1 -1 -1 -1 -1 -1 -1 -1 -1 -1 -1 -1 -1 -1
$$ -1 -1 -1 -1 -1 -1 -1 -1 -1 -1 -1 -1 -1 -1 -1 -1 -1 -1 -1 -1 -1 -1 -1 -1
$$ -1 -1 -1 -1 -1 -1 -1 -1 -1 -1 -1 -1 -1 -1 -1 -1 -1 -1 -1 -1 -1 -1 -1 -1
$$ -1 -1 -1 -1 -1 -1 -1 -1 -1 -1 -1 -1 -1 -1 -1 -1 -1 -1 -1 -1 -1 -1 -1 -1
$$ -1 -1 -1 -1 -1 -1 -1 -1 -1 -1 -1 -1 -1 -1 -1 -1 -1 -1 -1 -1 -1 -1 -1 -1
$$ -1 -1 -1 -1 -1 -1 -1 -1 -1 -1 -1 -1 -1 -1 -1 -1 -1 -1 -1 -1 -1 -1 -1 -1
$$ -1 -1 -1 -1 -1 -1 -1 -1 -1 -1 -1 -1 -1 -1 -1 -1 -1 -1 -1 -1 -1 -1 -1 -1
$$ -1 -1 -1 -1 -1 -1 -1 -1 -1 -1 -1 -1 -1 -1 -1 -1 -1 -1 -1 -1 -1 -1 -1 -1
$$ -1 -1 -1 -1 -1 -1 -1 -1 -1 -1 -1 -1 -1 -1 -1 -1 -1 -1 -1 -1 -1 -1 -1 -1
$$ -1 -1 -1 -1 -1 -1 -1 -1 -1 -1 -1 -1 -1 -1 -1 -1 -1 -1 -1 -1 -1 -1 -1 -1
$$ -1 -1 -1 -1 -1 -1 -1 -1 -1 -1 -1 -1 -1 -1 -1 -1
$$ ##$RG_tab6= (0..255)
$$ -1 -1 -1 -1 -1 -1 -1 -1 -1 -1 -1 -1 -1 -1 -1 -1 -1 -1 -1 -1 -1 -1 -1 -1
$$ -1 -1 -1 -1 -1 -1 -1 -1 -1 -1 -1 -1 -1 -1 -1 -1 -1 -1 -1 -1 -1 -1 -1 -1
$$ -1 -1 -1 -1 -1 -1 -1 -1 -1 -1 -1 -1 -1 -1 -1 -1 -1 -1 -1 -1 -1 -1 -1 -1
$$ -1 -1 -1 -1 -1 -1 -1 -1 -1 -1 -1 -1 -1 -1 -1 -1 -1 -1 -1 -1 -1 -1 -1 -1
$$ -1 -1 -1 -1 -1 -1 -1 -1 -1 -1 -1 -1 -1 -1 -1 -1 -1 -1 -1 -1 -1 -1 -1 -1
$$ -1 -1 -1 -1 -1 -1 -1 -1 -1 -1 -1 -1 -1 -1 -1 -1 -1 -1 -1 -1 -1 -1 -1 -1
$$ -1 -1 -1 -1 -1 -1 -1 -1 -1 -1 -1 -1 -1 -1 -1 -1 -1 -1 -1 -1 -1 -1 -1 -1
$$ -1 -1 -1 -1 -1 -1 -1 -1 -1 -1 -1 -1 -1 -1 -1 -1 -1 -1 -1 -1 -1 -1 -1 -1
$$ -1 -1 -1 -1 -1 -1 -1 -1 -1 -1 -1 -1 -1 -1 -1 -1 -1 -1 -1 -1 -1 -1 -1 -1
$$ -1 -1 -1 -1 -1 -1 -1 -1 -1 -1 -1 -1 -1 -1 -1 -1 -1 -1 -1 -1 -1 -1 -1 -1
$$ -1 -1 -1 -1 -1 -1 -1 -1 -1 -1 -1 -1 -1 -1 -1 -1
$$ ##$RG_tab7= (0..255)
$$ -1 -1 -1 -1 -1 -1 -1 -1 -1 -1 -1 -1 -1 -1 -1 -1 -1 -1 -1 -1 -1 -1 -1 -1
$$ -1 -1 -1 -1 -1 -1 -1 -1 -1 -1 -1 -1 -1 -1 -1 -1 -1 -1 -1 -1 -1 -1 -1 -1
$$ -1 -1 -1 -1 -1 -1 -1 -1 -1 -1 -1 -1 -1 -1 -1 -1 -1 -1 -1 -1 -1 -1 -1 -1
$$ -1 -1 -1 -1 -1 -1 -1 -1 -1 -1 -1 -1 -1 -1 -1 -1 -1 -1 -1 -1 -1 -1 -1 -1
$$ -1 -1 -1 -1 -1 -1 -1 -1 -1 -1 -1 -1 -1 -1 -1 -1 -1 -1 -1 -1 -1 -1 -1 -1
$$ -1 -1 -1 -1 -1 -1 -1 -1 -1 -1 -1 -1 -1 -1 -1 -1 -1 -1 -1 -1 -1 -1 -1 -1
$$ -1 -1 -1 -1 -1 -1 -1 -1 -1 -1 -1 -1 -1 -1 -1 -1 -1 -1 -1 -1 -1 -1 -1 -1
$$ -1 -1 -1 -1 -1 -1 -1 -1 -1 -1 -1 -1 -1 -1 -1 -1 -1 -1 -1 -1 -1 -1 -1 -1
$$ -1 -1 -1 -1 -1 -1 -1 -1 -1 -1 -1 -1 -1 -1 -1 -1 -1 -1 -1 -1 -1 -1 -1 -1
$$ -1 -1 -1 -1 -1 -1 -1 -1 -1 -1 -1 -1 -1 -1 -1 -1 -1 -1 -1 -1 -1 -1 -1 -1
$$ -1 -1 -1 -1 -1 -1 -1 -1 -1 -1 -1 -1 -1 -1 -1 -1
$$ ##$RG_tab8= (0..255)
$$ -1 -1 -1 -1 -1 -1 -1 -1 -1 -1 -1 -1 -1 -1 -1 -1 -1 -1 -1 -1 -1 -1 -1 -1
$$ -1 -1 -1 -1 -1 -1 -1 -1 -1 -1 -1 -1 -1 -1 -1 -1 -1 -1 -1 -1 -1 -1 -1 -1
$$ -1 -1 -1 -1 -1 -1 -1 -1 -1 -1 -1 -1 -1 -1 -1 -1 -1 -1 -1 -1 -1 -1 -1 -1
$$ -1 -1 -1 -1 -1 -1 -1 -1 -1 -1 -1 -1 -1 -1 -1 -1 -1 -1 -1 -1 -1 -1 -1 -1
$$ -1 -1 -1 -1 -1 -1 -1 -1 -1 -1 -1 -1 -1 -1 -1 -1 -1 -1 -1 -1 -1 -1 -1 -1
$$ -1 -1 -1 -1 -1 -1 -1 -1 -1 -1 -1 -1 -1 -1 -1 -1 -1 -1 -1 -1 -1 -1 -1 -1
$$ -1 -1 -1 -1 -1 -1 -1 -1 -1 -1 -1 -1 -1 -1 -1 -1 -1 -1 -1 -1 -1 -1 -1 -1
$$ -1 -1 -1 -1 -1 -1 -1 -1 -1 -1 -1 -1 -1 -1 -1 -1 -1 -1 -1 -1 -1 -1 -1 -1
$$ -1 -1 -1 -1 -1 -1 -1 -1 -1 -1 -1 -1 -1 -1 -1 -1 -1 -1 -1 -1 -1 -1 -1 -1
$$ -1 -1 -1 -1 -1 -1 -1 -1 -1 -1 -1 -1 -1 -1 -1 -1 -1 -1 -1 -1 -1 -1 -1 -1
$$ -1 -1 -1 -1 -1 -1 -1 -1 -1 -1 -1 -1 -1 -1 -1 -1
$$ ##$RG_tabA= (0..255)
$$ 0.25 0.28 0.32 0.35 0.4 0.44 0.5 0.56 0.64 0.7 0.8 0.89 1 1.12 1.28 1.4
$$ 1.6 1.78 2 2.25 2.56 2.8 3.2 3.56 4 4.5 5 5.6 6.35 7.12 8 9 10 11.3 12.7
$$ 14.2 16 18 20.2 22.6 25.4 28.5 32 36 40.3 45.2 50.8 57 64 71.8 80.6 90.5
$$ 101 114 128 144 161 181 203 228 256 287 322 362 406 456 512 575 645 724
$$ 812 912 1030 1150 1290 1440 1620 1820 2050 -1 -1 -1 -1 -1 -1 -1 -1 -1 -1
$$ -1 -1 -1 -1 -1 -1 -1 -1 -1 -1 -1 -1 -1 -1 -1 -1 -1 -1 -1 -1 -1 -1 -1 -1
$$ -1 -1 -1 -1 -1 -1 -1 -1 -1 -1 -1 -1 -1 -1 -1 -1 -1 -1 -1 -1 -1 -1 -1 -1
$$ -1 -1 -1 -1 -1 -1 -1 -1 -1 -1 -1 -1 -1 -1 -1 -1 -1 -1 -1 -1 -1 -1 -1 -1
$$ -1 -1 -1 -1 -1 -1 -1 -1 -1 -1 -1 -1 -1 -1 -1 -1 -1 -1 -1 -1 -1 -1 -1 -1
$$ -1 -1 -1 -1 -1 -1 -1 -1 -1 -1 -1 -1 -1 -1 -1 -1 -1 -1 -1 -1 -1 -1 -1 -1
$$ -1 -1 -1 -1 -1 -1 -1 -1 -1 -1 -1 -1 -1 -1 -1 -1 -1 -1 -1 -1 -1 -1 -1 -1
$$ -1 -1 -1 -1 -1 -1 -1 -1 -1 -1 -1 -1 -1 -1 -1 -1 -1 -1 -1 -1 -1 -1 -1
$$ ##$ROBOTTY= <no>
$$ ##$ROUT14= (0..7)
$$ 0 0 0 0 0 0 0 0
$$ ##$ROUTER= -1
$$ ##$RX22TY= <no>
$$ ##$RXFMAX= (0..7)
$$ 647.5 -1 -1 -1 -1 -1 -1 -1
$$ ##$RXFMIN= (0..7)
$$ 5 -1 -1 -1 -1 -1 -1 -1
$$ ##$RXINTLV= (0..7)
$$ 1 0 0 0 0 0 0 0
$$ ##$RXMSTY= <no>
$$ ##$RockSwitchEth= <no>
$$ ##$SCMTY= <no>
$$ ##$SGUC1= (0..15)
$$ 17 18 34 0 0 0 0 0 0 0 0 0 0 0 0 0
$$ ##$SGUC2= (0..15)
$$ 33 256 20 0 0 0 0 0 0 0 0 0 0 0 0 0
$$ ##$SLCBCONF= <SH>
$$ ##$SPECTR= 10
$$ ##$SY2FLAG= 0
$$ ##$SYNCTRIG= 11
$$ ##$SamChgEth= (0..3)
$$ <149.236.99.55> <no> <no> <no>
$$ ##$ServiceNo= <>
$$ ##$Sgu1PowerLevels= (0..7)
$$ 0 0 0 0 0 0 0 0
$$ ##$Sgu2PowerLevels= (0..7)
$$ 0 0 0 0 0 0 0 0
$$ ##$Sgu3PowerLevels= (0..7)
$$ 0 0 0 0 0 0 0 0
$$ ##$Sgu4PowerLevels= (0..7)
$$ 0 0 0 0 0 0 0 0
$$ ##$Sgu5PowerLevels= (0..7)
$$ 0 0 0 0 0 0 0 0
$$ ##$Sgu6PowerLevels= (0..7)
$$ 0 0 0 0 0 0 0 0
$$ ##$Sgu7PowerLevels= (0..7)
$$ 0 0 0 0 0 0 0 0
$$ ##$Sgu8PowerLevels= (0..7)
$$ 0 0 0 0 0 0 0 0
$$ ##$SguType= 2
$$ ##$ShimMaxVal= 32760
$$ ##$ShimPow1Ch2Sh= (0..38)
$$ 0 0 0 0 0 0 0 0 0 0 0 0 0 0 0 0 0 0 0 0 0 0 0 0 0 0 0 0 0 0 0 0 0 0 0 0
$$ 0 0 0
$$ ##$ShimPow1Imax= (0..38)
$$ 0 0 0 0 0 0 0 0 0 0 0 0 0 0 0 0 0 0 0 0 0 0 0 0 0 0 0 0 0 0 0 0 0 0 0 0
$$ 0 0 0
$$ ##$ShimPow1NChan= 0
$$ ##$ShimPow1TotIMax= 0
$$ ##$ShimPow1Vmax= (0..38)
$$ 0 0 0 0 0 0 0 0 0 0 0 0 0 0 0 0 0 0 0 0 0 0 0 0 0 0 0 0 0 0 0 0 0 0 0 0
$$ 0 0 0
$$ ##$ShimPow2Ch2Sh= (0..38)
$$ 0 0 0 0 0 0 0 0 0 0 0 0 0 0 0 0 0 0 0 0 0 0 0 0 0 0 0 0 0 0 0 0 0 0 0 0
$$ 0 0 0
$$ ##$ShimPow2Imax= (0..38)
$$ 0 0 0 0 0 0 0 0 0 0 0 0 0 0 0 0 0 0 0 0 0 0 0 0 0 0 0 0 0 0 0 0 0 0 0 0
$$ 0 0 0
$$ ##$ShimPow2NChan= 0
$$ ##$ShimPow2TotIMax= 0
$$ ##$ShimPow2Vmax= (0..38)
$$ 0 0 0 0 0 0 0 0 0 0 0 0 0 0 0 0 0 0 0 0 0 0 0 0 0 0 0 0 0 0 0 0 0 0 0 0
$$ 0 0 0
$$ ##$ShimPow3Ch2Sh= (0..38)
$$ 0 0 0 0 0 0 0 0 0 0 0 0 0 0 0 0 0 0 0 0 0 0 0 0 0 0 0 0 0 0 0 0 0 0 0 0
$$ 0 0 0
$$ ##$ShimPow3Imax= (0..38)
$$ 0 0 0 0 0 0 0 0 0 0 0 0 0 0 0 0 0 0 0 0 0 0 0 0 0 0 0 0 0 0 0 0 0 0 0 0
$$ 0 0 0
$$ ##$ShimPow3NChan= 0
$$ ##$ShimPow3TotIMax= 0
$$ ##$ShimPow3Vmax= (0..38)
$$ 0 0 0 0 0 0 0 0 0 0 0 0 0 0 0 0 0 0 0 0 0 0 0 0 0 0 0 0 0 0 0 0 0 0 0 0
$$ 0 0 0
$$ ##$ShimPow4Ch2Sh= (0..38)
$$ 0 0 0 0 0 0 0 0 0 0 0 0 0 0 0 0 0 0 0 0 0 0 0 0 0 0 0 0 0 0 0 0 0 0 0 0
$$ 0 0 0
$$ ##$ShimPow4Imax= (0..38)
$$ 0 0 0 0 0 0 0 0 0 0 0 0 0 0 0 0 0 0 0 0 0 0 0 0 0 0 0 0 0 0 0 0 0 0 0 0
$$ 0 0 0
$$ ##$ShimPow4NChan= 0
$$ ##$ShimPow4TotIMax= 0
$$ ##$ShimPow4Vmax= (0..38)
$$ 0 0 0 0 0 0 0 0 0 0 0 0 0 0 0 0 0 0 0 0 0 0 0 0 0 0 0 0 0 0 0 0 0 0 0 0
$$ 0 0 0
$$ ##$ShimPowMaxUA= (0..63)
$$ 130000 130000 130000 130000 130000 130000 130000 130000 130000 130000 130000
$$ 130000 130000 130000 130000 130000 130000 130000 130000 130000 130000 130000
$$ 130000 130000 130000 130000 130000 130000 130000 130000 130000 130000 130000
$$ 130000 130000 130000 130000 130000 130000 130000 0 0 0 0 0 0 0 0 0 0 0
$$ 0 0 0 0 0 0 0 0 0 0 0 0 0
$$ ##$ShimPowMaxUC= (0..63)
$$ 130000 130000 130000 130000 130000 130000 130000 130000 130000 130000 130000
$$ 130000 130000 130000 130000 130000 130000 130000 130000 130000 130000 130000
$$ 130000 130000 130000 130000 130000 130000 130000 130000 130000 130000 130000
$$ 130000 130000 130000 130000 130000 130000 130000 0 0 0 0 0 0 0 0 0 0 0
$$ 0 0 0 0 0 0 0 0 0 0 0 0 0
$$ ##$ShimPowMaxUG= (0..63)
$$ 524287 524287 524287 524287 524287 524287 524287 524287 524287 524287 524287
$$ 524287 524287 524287 524287 524287 524287 524287 524287 524287 524287 524287
$$ 524287 524287 524287 524287 524287 524287 524287 524287 524287 524287 524287
$$ 524287 524287 524287 524287 524287 524287 0 0 0 0 0 0 0 0 0 0 0 0 0 0 0
$$ 0 0 0 0 0 0 0 0 0 0
$$ ##$ShimPowNum= 0
$$ ##$ShimPowRcbType= 3
$$ ##$ShimPowRes= (0..63)
$$ 1e-020 1e-020 1e-020 1e-020 1e-020 1e-020 1e-020 1e-020 1e-020 1e-020 1e-020
$$ 1e-020 1e-020 1e-020 1e-020 1e-020 1e-020 1e-020 1e-020 1e-020 1e-020 1e-020
$$ 1e-020 1e-020 1e-020 1e-020 1e-020 1e-020 1e-020 1e-020 1e-020 1e-020 1e-020
$$ 1e-020 1e-020 1e-020 1e-020 1e-020 1e-020 1e-020 0 0 0 0 0 0 0 0 0 0 0
$$ 0 0 0 0 0 0 0 0 0 0 0 0 0
$$ ##$ShimPowRng0= (0..63)
$$ 1 1 1 1 1 1 1 1 1 1 1 1 1 1 1 1 1 1 1 1 1 1 1 1 1 1 1 1 1 1 1 1 1 1 1 1
$$ 1 1 1 1 0 0 0 0 0 0 0 0 0 0 0 0 0 0 0 0 0 0 0 0 0 0 0 0
$$ ##$ShimPowRng1= (0..63)
$$ 1 1 1 1 1 1 1 1 1 1 1 1 1 1 1 1 1 1 1 1 1 1 1 1 1 1 1 1 1 1 1 1 1 1 1 1
$$ 1 1 1 1 0 0 0 0 0 0 0 0 0 0 0 0 0 0 0 0 0 0 0 0 0 0 0 0
$$ ##$ShimPowRng2= (0..63)
$$ 1 1 1 1 1 1 1 1 1 1 1 1 1 1 1 1 1 1 1 1 1 1 1 1 1 1 1 1 1 1 1 1 1 1 1 1
$$ 1 1 1 1 0 0 0 0 0 0 0 0 0 0 0 0 0 0 0 0 0 0 0 0 0 0 0 0
$$ ##$ShimPowRng3= (0..63)
$$ 1 1 1 1 1 1 1 1 1 1 1 1 1 1 1 1 1 1 1 1 1 1 1 1 1 1 1 1 1 1 1 1 1 1 1 1
$$ 1 1 1 1 0 0 0 0 0 0 0 0 0 0 0 0 0 0 0 0 0 0 0 0 0 0 0 0
$$ ##$ShimPowType1= 0
$$ ##$ShimPowType2= 0
$$ ##$ShimPowType3= 0
$$ ##$ShimPowType4= 0
$$ ##$ShimSysAngle= <>
$$ ##$ShimSysFunc= (0..63)
$$ 1 2 3 0 4 5 6 0 0 31 32 33 34 0 12 11 10 9 8 7 24 23 22 21 20 19 0 18 26
$$ 25 16 17 30 29 28 27 13 14 15 0 0 0 0 0 0 0 0 0 0 0 0 0 0 0 0 0 0 0 0 0
$$ 0 0 0 0
$$ ##$ShimSysMatId= <no>
$$ ##$ShimSysMatrix= 1
$$ ##$ShimSysOffset= <0>
$$ ##$ShimSysType= 3
$$ ##$ShimUnit= 0
$$ ##$TFXNUM= 0
$$ ##$TOSITY= <no>
$$ ##$TRIPLO2= 0
$$ ##$VTU= 1
$$ ##$VTUETH= <no>
$$ ##$VTUTY= <tty05>
$$ ##$WBREFAM= (0..15)
$$ 101.2 100 100 100 100 100 100 100 100 100 100 100 100 100 100 100
$$ ##$WBREFLM= (0..15)
$$ 1 0 0 0 0 0 0 0 0 0 0 0 0 0 0 0
$$ ##$WBREFPH= (0..15)
$$ 0.13 0 0 0 0 0 0 0 0 0 0 0 0 0 0 0
$$ ##$WBSGU= (0..15)
$$ 0 0 0 0 0 0 0 0 0 0 0 0 0 0 0 0
$$ ##$XFAC= 2
$$ ##END=
$$ 
##$DECIM=	554.666666666667
##$DSPFVS=	21
##NTUPLES=	NMRSPECTRUM
##VARNAME=	FREQUENCY,	SPECTRUM/REAL,	SPECTRUM/IMAG,	PAGE NUMBER
##SYMBOL=	X,	R,	I,	N
##VARTYPE=	INDEPENDENT,	DEPENDENT,	DEPENDENT,	PAGE
##VARFORM=	AFFN,	ASDF,	ASDF,	AFFN
##VARDIM=	262144,	262144,	262144,	2
##UNITS=	HZ,	ARBITRARY UNITS,	ARBITRARY UNITS,
##FIRST=	33132.2685546875,	-4.5296473503112792969,	-8.0629339218139648438,	1
##LAST=	-2925.4228515625,	-6.940387725830078125,	-5.5600118637084960938,	2
##MIN=	-2925.4228515625,	-57.15485382080078125,	-16259.916015625,	1
##MAX=	33132.2685546875,	29560.265625,	15967.30078125,	1
##FACTOR=	-0.13754970152264223149,	0.36950332031249999432,	0.20324895019531249996,	1
##PAGE=	N=1
##DATATABLE=	(X++(R..R)), XYDATA
-240874a2j%jJJJJ%J%%JJKJKJJ%jjllkj%j%jj%%JKKJKJJJJ%jjkkljjJKKKKKJJJJ%jjkk%%J
-240807cJ%jkkkkjk%%JJ%jkkjjJKKKK%jjjjj%%%jjj%J%J%%kkk%%JJKKKKK%jjjj%%LLLJ%kj
-240739gkkkkj%%JJKJJJJ%%JLKK%kmmlkj%%KLKJjkkk%%JJJKKKJ%%jj%%%Jj%jjj%j%%%j%JK
-240671iLLLMLJjkjkjjkkj%KJ%jjkj%jj%%JJ%jjkkj%j%jjkklk%%%KKLKJjklkj%JKJJ%%JJK
-240603a6KLMMLKJ%kkllj%%%%kjkjkjjJ%%jjjjjjj%%%KKLJ%jkj%jJJ%JJJ%%%%jk%jJ%JJJK
-240536a4KLLLJJJJKJj%jjjjjkjjj%JKJJ%jjjj%%%KKK%%jkkj%J%J%%%%jjj%%%%JKJK%%jkl
-240469glkkj%j%%jklj%JLKKJjjkklmkk%%JKLKK%JJJJJJJ%J%%%%JKJJjjjj%j%%jj%JJJ%%%
-240401a2%%%J%%JKKKJ%kkkjkjkjjj%jJKLMLK%kkkklllk%JJKKJLKLJJjjj%%%JJJ%J%jjkkk
-240334a3kjj%JLKJJ%jkj%JLKJjjjk%%J%J%JJJ%jljkj%jjj%JJKJKJJJJ%%j%jkkllklkkjjj
-240267c0KKK%JJJJJJ%%j%j%J%JJ%%jjJKLKJjkklk%%J%JJJ%%jjj%J%%jkjjJKLLKJ%%jj%%%
-240200a3%jjj%%%%jjjKKMMLLKJ%jjj%j%jkjkjkk%JKLKJ%%k%JKLJKK%kkklkjjj%%jjklj%J
-240133a6LLMLL%%jmmlj%%jjlkljj%J%J%JKJ%%jj%%J%%JKLMMLL%%%kklk%JLKJ%jkljj%%JJ
-240066hKKJ%%%jkkkjjjJ%jjjj%jj%%Jjjkkjjjjjj%J%JKKLLKJJ%jkkkj%j%JKKJ%jlj%JLLL
-239998a1JKJJJj%%%J%%%%k%j%JJ%jjjjJJKJ%jklmlllllkj%KLKKJJJJJJKJKJ%%jjjjk%%%J
-239931a7%JJ%j%%%JJKJK%%%jkkj%%JJ%%jjjjj%jjkjj%KKKJKKJ%j%%KKK%kkjj%jkklkkkkk
-239864c1%JKLLJJ%%%%%JJJKKKLLMLK%kkjkklkkjj%%JJKJJ%JJJK%Jjjj%JKJj%j%%%%jj%JJ
-239797c%%%%%JJJjjllkj%J%JjlmlkjKLNMNLJ%klkkk%%KKKJ%jjkk%JKKJJjklljj%j%j%J%j
-239729a6%jjj%%%JJJKKJ%jkj%JKKJ%%jkkjj%%%J%KJJ%jj%%%jjkkkkk%%JJJJJjjkjj%%jj%
-239662b8jjj%%JKLLLJKJJJJJJKJJKKK%%kjkjkj%%%J%jkmlljjJJ%%jj%%jjjjJKKLLLLKJ%%
-239595gjjj%KJjjjk%%KJJ%jjkjj%%J%%jkk%jJ%%%jjj%%J%jjj%jJJJ%J%JJjj%%JKLKKKKJj
-239527fjjkljkjj%Jj%jjjkkkkj%%JKMMNLKJJJKKK%JJJK%jjkjJJKKK%jlmnomljJKMNML%%l
-239459clmmk%JKKJ%jllmmllj%JK%J%%JJKK%%j%%%j%JJJjkklkk%jj%JLLK%%kllkj%KJJ%%J
-239391c2%%%%%KKKKKLLKJ%%jjjjjjj%%KJJJJ%klklkj%KLMLK%kkjj%%J%%%jjjkkjJLLKLLL
-239324hKKJJJ%jklk%JJKLK%jllkllllk%%JKJJ%%JJJjlkk%%%%jk%jjj%%KLLKKJJj%jjkjjj
-239256b3%j%kkjj%JJ%%%jjJKLLLLLJJkllmnnnmk%%KKJJ%j%%JKKKJJjjkkkkjj%%JKMMMKKK
-239189b0Jjjjj%JJJJjj%KKLLKKKJJkkkj%j%jj%jjjkjj%%%%J%jlmljJLLKJJJJKLLKJ%%JJJ
-239122djjjjjj%%J%K%Jj%J%%%jkkkkkkj%J%%lnnmk%%%JKKLKJJj%J%%JJLLKJJ%%%%j%kjj%
-239054a9Jjjkljj%jkjkkllk%%JKKKJJJ%KLLLJjjjJKJK%%jkjj%%jjjj%JLKJJ%jjj%%J%jjk
-238987b5jkjjj%JJJKKKKJ%%%J%jklkj%%jkkjJJJJjjjjkklj%JJJ%JKLKLLKKJKJ%klkk%%%%
-238920b5j%%%J%%%%%KLMMMLLK%Jj%jklkj%%%J%%jklmomlkj%JLKJjkj%JJjjkjjj%%KKKJJ%
-238853b8%%J%%%%JKKKKJJjkkkj%%KJJJJ%Jjkllk%j%jkkkk%%KJLKKjllmkJLLMLLLLLKKJJ%
-238786ijjkllmljJJLKLLMNMK%jmonmkkkjj%%JJ%jlklj%%%j%j%j%JJJjkkj%KJLKMLMLLKJK
-238718a1JJJ%%kkkkj%%JKJJ%%%kkkkjj%%%%%JKK%jkkj%J%J%JKJJjjjkjkkkjJKMNLKJ%jkl
-238651a7mkjJ%jjkk%jJ%%jk%jjllkjKJJJJJK%jj%%%%JJJj%jJ%JJ%jjJKMMLJkklkjJ%%JLL
-238584b1LLK%%J%jkmmmkk%KLLLJ%kjj%JJ%jjjk%JKKKKJJ%J%JJ%jJJLJJjjllmmlmllljJKL
-238517c3MLLJJjklkkjKKKJjjllkj%KLMMMLJ%j%%J%jllmlkjkj%jkkljJKLL%%jjJKJ%%jj%J
-238450c4%JJJJ%%J%%j%JLLNMJjmnlk%%jjjkkkjk%JJJjlkkjjJJKJ%%%%KKLKLJJJj%%J%%Jj
-238383b7jkj%%%%%KKMLKKK%jklk%%%%%kkj%%%JKLKJ%jjj%jjj%jj%JJJ%jkjj%%KKKJklnmk
-238316c7JKLJJjkkjjJJ%Jj%J%%J%Jjkjj%JKKKLML%kmonlj%J%J%KMLNMMLK%j%jkklllkkk%
-238249c2jjjjjjjJKKLLJ%j%%Jj%jj%j%%J%%%%%JKJ%%%j%JJKKLK%jkj%J%%%JJjkmlkj%j%J
-238182c0LLKJjkkkkjJKKKJKKJ%JKKMKKjlmlkkjjJKK%%%JKKJ%%%KKJK%jlmmmjJLMMMK%kjk
-238115hjjJ%j%%KJ%jllkkkkkj%%JJJJ%JJKKKKJJJKJ%j%kkmmmlllkjJKJJjkk%%J%%%JJJLL
-238047b4LKJ%%j%kj%%KJJJ%%%j%%J%%j%j%%jj%KKKJ%jkkkkj%%%KKKLJ%jkklmnlkk%j%%%J
-237980c8j%J%%%%JKKKKJjjjKLNMKJjlkj%JjkkkkjjjjjjjJKLMNNLKJjjkkllkjjjkllkjJJK
-237913c4LKJ%%jjk%JKKJjj%%KJLMMLJkklllmmkjj%JJKLKKKKKKK%%%j%JLKKJJLKKLJjjkkk
-237846bkkjj%JKJJjjllkj%KLMNKKKJ%%jj%kjkmnnmljKKKKJKKJJjjllljjJJjjlkjjj%%j%J
-237778b8%%%JJ%jjjj%%jjjJLLKJ%Jjjllkj%Jj%j%KMMMLKJ%%jj%JJ%jjjJJJLK%jkjjjkmlj
-237711b5KLLJkmonmkjjjkk%J%%%%JKLLLLLMLKKJJKJKJJkmnnljjkllkj%JKMLLJ%%%KLMMKJ
-237644ijklklj%J%Jj%JJKJKJ%jlklkkjJJLKK%jkjkkjjJKJJ%jjjkllmlk%JJ%%kkkjj%J%JK
-237576d4JJjjk%jJJLLMMMLKJjkj%J%%%%%j%J%%JJKJJjjkjj%JKKKLKK%jjk%%KLJjklkkjkj
-237509b2%%JJJ%jjjjj%%KKKK%%jj%jkjkkkjk%JJ%J%Jj%%%jlk%LNMMKKKLMKK%klkklmnnmk
-237442c3JKKJjkllkkJLLNMMNMLJJjk%JKLKJJ%%jlnnnlk%%%J%%%j%%%j%%jkllkj%%J%JJ%J
-237375c2j%%jj%%jJJLMMLK%%%%%%j%%JKKJ%jj%%J%JJJKKJJ%jklk%JKKJKKJ%%kjj%%%klkl
-237308a6klmlkJKKJjkmmmj%KMMMKJjjjj%JKK%jlnlkj%JKLMLLKJjlmlj%JMLLKjjkkkkjj%j
-237241c0%k%%LLK%jkjjjkkjLMNMML%kmmklkjkj%JJKJjjkj%%KJKLLLLKKK%jk%J%jllkj%J%
-237174b1kjklklmnml%KMLJ%kj%%Jj%%JKKLKMMLLKjkkk%JMMMK%jjlkj%%jjkkkjjj%%JLLMJ
-237107a6%j%JJ%%%JJ%J%Jklllkj%%%jjj%KKJ%klmk%JLMMK%llj%KKKK%jjj%JKJJ%%%%KKJJ
-237040a1J%jjk%JJK%%%%J%jk%%jjkj%J%%JjjjjkklmmlljjJJLLLMKKKJJ%%JJJJJJKJ%JJJJ
-236973fJ%%%J%lmnmmmk%LKJJ%jllljKMONMKJ%%%jjkj%kkmlk%%kkljjJKKKLKJ%J%%jkkjjk
-236905c2kjjkllkjJKLLKK%%%jKKLLLMLLJjkllkj%J%klmmmkj%KKLMKLJ%kjj%JJK%jkkkjjj
-236838c5%%%%JKLLMMLLJ%%jk%%%%jjkkjjlkljJKMLKJ%KMNML%%kkkkmlk%JJJ%j%%%%%%jjk
-236771a9j%JKJJJJJ%%%kkljJJLMOONLJjklmonmjJKLLMLLMK%lononmlk%KMMLJ%jjk%%LK%j
-236704a1kkjjk%%%J%jkjj%KKKKJJjknml%JLLKLLKJjkkkklllkkj%J%%JKLMLJJ%jkkk%JKK%
-236637a9jkllkkj%J%jkk%%JJ%%kkjkkk%KLMMMMK%%JJ%jjjJKLMLJ%%klkkjJ%%%kjkkjk%JK
-236570b6MMNLJjlkkkjjj%%J%J%J%j%JJJ%%%jkkk%%JKJJJjjkllmmllkjjjjjjJKLMLMLMMLK
-236503a7J%%jkkmllj%JK%jmlkJLKJkjj%JJjlkkJKKKKKJ%kjjjjkj%KJ%%JJJJKJjkmllkjKL
-236436d0MKK%%jkk%JLKKKLLMLK%llkj%%jlnoooommljKNONLLKMMNLKJKKJJjknnmlkjJLMMJ
-236369b5%jjJKLLK%jkkkk%jjklllljj%J%%JJJKJjkkjj%kjj%%J%%jJKLMMMK%jj%j%JJKJKK
-236302b1KJ%lmponkj%JJKK%JJLLLL%jlllkjJKKKJjjjllnljJLKKKKJ%jkj%jjjjj%%%%k%j%
-236235d8JJLLMLLLLK%jjjJKKJJJjjjkj%JKKJkklj%KLMKKLKKKJ%jkkkllnonlj%JJLLKLJjl
-236168b5mlkjj%jjkjjk%%KKJKJLMMNMK%kkkkjkkj%%jkmlkJMNMKJjj%KKJK%J%J%jkkjjj%k
-236101b6kkjk%%JJ%%jKLMLKjjj%jJJ%J%J%J%JJJJ%lmmlk%%%j%JKKK%%kkkj%%J%JKJKJJJJ
-236034a9JKKKKjkmnmlk%%KKKJkklkjjKLNLKkkllkk%%%J%%J%%jj%%%jj%%jjjj%%%kjjJKJK
-235967c8KKMLLKjjllkkkjkjjJJMML%jklkljJKJJjkkjJJKKJJ%%%KJ%kkkj%%jjk%%JKKJKKK
-235900b9LKLLKKJjjjJKJ%%klmnnoommmlljKMOONNMLKJJ%jjkkkj%%%%KKJklmkjKJJKJJKKL
-235833b4MLLJ%kklkkljk%JMNNLKjkmkjKKLKK%klk%%%Jjjlmlkk%j%%jj%%JLLKKKJ%jkklkj
-235766c1KMNNLJJjklllkkj%JKL%%kjj%j%jj%JJj%j%%%jjJKJJ%JLKKJ%JJ%%%jjjkkkkklkk
-235699c4%KJJJ%jjj%j%%JJJJKKKLLK%kllljj%jjk%JKLKJjkkkkj%KKKKLKKJ%jjklllkjkkk
-235632c9kJKK%kkk%%JKLKLLLKK%jlkkjJKLLjknnnmjKMMMKjkjJJJJ%Jjjklk%JLLLKJJ%J%%
-235565b1j%J%KJJjjkkjkjJJKJ%%%JJJJJ%lllj%KKJJ%%%J%jlkljjKLMMKJj%JJJ%jklllkkl
-235498c2kk%JLLKK%jkllkj%JJ%%%JJJJjjlkj%jjkkjjjkjjJLMMMKKJJJJjlmonmkj%%%KLNN
-235431c9NMKKJKJK%JJ%%%jj%%JKJK%jlmmononnmkJMNONLKjjkkjKLMKJ%JJLKK%JJ%%jj%JJ
-235364a7J%%%jllmkkjkjjj%%%J%%%%jkmk%KJ%%%JKJKJJJKKKJjkljjj%%%LMOOLKjkmmmmkj
-235297c3jKJJj%%JJJJLKKjjkj%%%%klnlljj%JJKJJklmllj%JKKKLLLLMMMLjkmlkj%%j%j%%
-235230c4%J%%%j%jkkjJKKJKKKKJKJKKKJJJjlnnmlk%%jknml%JLMNNNKJkkjjjkllljJ%%%%K
-235163d1LMMLKKLKJ%jj%JLLKJj%JJJKJ%jjlllkllllkk%JJ%%kjjjJKJjkmmnlk%JKMNNNMKK
-235096b3JJJ%%kjjJJKJ%kkkk%jjkjjKKLMLKJ%jjkkj%%Jjjklj%JKKK%%%%%JKLKJ%jj%j%%J
-235029a6JKLLJJ%JJJ%jkmmnnnnmllkj%LKLJKKLLNLLKJJj%JKJ%llk%J%klmlkj%JJKKJ%kkk
-234962c0JKKJ%jkllkjJKLMK%jlmnmkJKLLK%%jkkkjjkkjJKKK%JKLKKJjjk%%JJJJJKJJJ%jl
-234895b6nnnmmlmlkJKKJ%klljJLLMLLLL%kmlk%LMOOOMLK%klmlmlkkjjj%%%%%%JJJ%j%KLJ
-234828c6%kjJKMKJ%j%J%jjkkkkjk%JLMLLMNMLJJ%%J%jkkjJJ%%jjjkljk%jkmnml%%KLJ%lm
-234761d4nlkJNNLJ%kkj%LKKJJjjkkj%j%%LLLLKKKJ%jkjj%KJJjjjjjkkkj%J%jjkj%%KKK%j
-234694c6JJKKKJ%jJLMMMJjkjkjkjj%kkkkk%KKKKLKK%jlk%JLKKLKLKJ%%kjj%JJ%%jjkkjj%
-234627a4%KLKKKJ%%jjjkjkj%%jkj%JKLK%%kjjjkkkjjjjkkkJJLMLLKJ%%jjllklkkk%LMMLK
-234560a3%%jjllmklkkjjJKKKJKJ%%jjlllmmmk%LKKJJ%%JJKLLK%%lnnnmjjJKLMKJjkkj%JK
-234493d3LMNNMLKJ%%%jjlmmlljjJJJKJJjkj%JJJjkj%JLLLJjmnnlkJLMMLKKJ%kkkljj%J%J
-234426c3KJJ%%%%%kmmmljKLLK%jklk%%KMMNNNMLjkmnnmlkjj%JKKLLLKJKJJjkkllklj%JMM
-234359b8MMLLJjjj%J%jkkjjjklkk%KKKKKJklmlkjJKKJ%%%%%JJLLMMK%knmmk%%jJ%%%jkkj
-234292c5JJJ%kkk%KLMLK%%%jjjJ%J%jjjkkjjk%%%%kjkjlkjJKLMOOQOMK%%%JjknnnljJKLM
-234225a7LJ%klkk%%kkkj%KKJJJJ%kmnmjJMLMKKJJJ%%j%jjkjjJJKKJJ%jj%%%kkkmlmkkJLN
-234158c1OOONMJJjkkkkjkkllllkjJKLLKJJJ%jjllkj%JJKLLMKKJKJJJ%%jjkjjjJJKKLJjll
-234091hjJLKKjklmmlklmkjjjklkkjJJJ%jlkk%JJ%klmmlJLMMLJ%%j%jjkjjJKLKLKLJJjlkk
-234023d2kjkkjKKLKJJj%j%%%%j%j%%jlmlkkkjJLMOONLJklmlkk%JMNMKkllljjjJKKJ%kkjj
-233956d6%JKKLKJJ%%JK%%J%JJ%%%%%J%j%%KKKJjllmlkjJKKMLJ%kjklkkjKLLJJJJKJ%%%%j
-233889b4%%%%%kkklllj%%%j%JKJ%%%JKKKMLKJkkmmmnllj%J%J%%jkkjJKKJjllj%JKJKLKJJ
-233822d1%%%jjjJJJJJJKJKJKJJ%%JKKMKJjlkllmllkjkkk%%KKLLLMLKJjjj%%%%%%jmmnk%K
-233755d1KLJjjj%JJ%JKJJJKMNML%%%kkj%JK%jknnnllkj%KNMNMNMML%klnnnmjJKKJ%j%JKJ
-233688b1%jlmljJJJ%%jjkklllkj%%%j%JKLKJjkkjjJJ%jjljjjjj%%%%JJ%j%%KKLLKLLMMML
-233621b1KJJ%jjj%jjjJJKKJK%%jkllkj%%jjkjklkk%KLKJjjj%JKLLMLJ%lnmmkj%JJKJKKJ%
-233554b7kkkkkjj%JKJ%j%kkkkkj%j%JJKLMMLJkkj%JjjkkjJJLKJJ%%%JJJKKKJkkkk%%JJ%J
-233487b6%%j%J%J%%llmmkkjjk%JJJ%%%%JKLLLMLK%%klmnomk%JJ%%llml%JLLLLLNNNKJJj%
-233420b6%%%jkklklkk%JK%jllkjKLLLKJjjJJK%%j%%%j%JJJJ%jj%%KJKJKJKKJ%%jjkkjjJJ
-233353b6JJjklkj%J%kkmkjLMNMMKLLLKJ%kkllklllkk%JLJ%kllkkkkklj%JKKLJ%lmnoll%%
-233286f6JJJKKKLLNMNMLKJ%j%%J%%jkkj%J%jklmk%LMMKJJj%%%J%%%KMMKJkkkkj%jkj%%%j
-233219c0kklmopokJMONMMJJJJKLLLJ%llkj%jj%%%JKLMLK%j%j%jjmmnlj%KLOOONMK%jj%%%
-233152gkkllllkj%%%jjkkj%%LNPOKjnonlj%%jjJKLMKJ%%JJ%%JKL%kmonmkk%%KLLJJj%%JK
-233084b5KLJJ%%j%kkkkjkjkjlllkljjjjjj%KLKLJKJjjjjkj%%KKMML%%j%%%jjj%JJ%JKKKJ
-233017b6JKKKJJ%klmmnnml%JLLK%%j%KKKJJj%j%klkkjjjJLKKKJ%jjjj%%JJ%JJJJ%kjj%JK
-232950c3KKK%jjj%j%JJJJJJJ%%j%j%klk%J%J%JKLLK%jklmmmkjLNPPNMKKJ%jkjllnnomk%J
-232883c6KJKJJJ%J%%%jjkklk%JKLLLLKLK%lnnnkjj%%j%%%%klmnnmmk%KKNOPPNLK%%jj%%%
-232816c1JKJKKJ%jjkjjjjJ%%jjjJLMMNKJ%jjkjj%jkklkkjkjkkkllkjjJJKLLLLLKJJjkllj
-232749c7JKKJJJj%JNOPNMKjklllkjjjjjjkllj%J%JKJK%%kjjJJK%kkjj%JKLLMNNMJJjkmmk
-232682a2jJKLLKjmoomlj%%%J%KJKJKJ%klmmlkkJLKJ%%%%JJLJK%jjkllllkkkkkj%JKLLMLL
-232615c0LKKJ%jjjlkkjJ%JJjkllj%JJ%J%%%jj%%JJKJJ%kmlkJKMNMNLLLJJ%kklklkj%KKKJ
-232548b0%%jjkklnonmjKKLJJjkkjjJKMMMONONMJ%kkkkjj%%llkkkjlkj%%JJ%J%%%kkllklk
-232481d9lkkKLLMKJJJKKJJj%jjjjJLLKJK%%jlllj%JJ%%%%JJKKJjkmllkkjjj%KKK%%jj%JJ
-232414d2%%jjk%%JLKLKLKJj%jjj%JJK%%%jJJ%J%KKLKK%%klmllkmmnmllkjKLONNLK%J%JKK
-232347b7LJ%jjkjjkj%jjjkj%%KLLKJkklllkJJjkk%%j%kkklkJLMNMLKK%jjkj%KMMMLK%kmm
-232280b9lkJJ%kkkjjJ%kkmlkkjjk%KNMMLJ%jllnmllk%KMOONMK%%jjjkkjjkkj%j%JJJKKKJ
-232213c9jjjj%JKKLLK%%jj%%%%JKKLLJjkkkjKLK%%j%JJjjjjjkjjJJKJKLKJ%jklkllmmlkj
-232146d4%JKLKKJ%jjj%JJKKKKJ%kjkjJJ%%jkkllkkj%KKKK%%j%j%%JJ%J%j%JKMLMJjklkKK
-232079b6KJ%kklmnnnmj%KKLKMLLKJJJJjjj%JJ%jlmmmlk%KKKJJJJJ%KKLKK%kkjJKKJ%%%%k
-232012c0jkjJJJ%J%%KJJJjllnmlkJMMMLLJ%k%%JJ%%j%%%kkkjj%%jklj%%LKJ%kj%%JJLMMJ
-231945b5kmonlkk%JJLMMLKKJLLLLKK%jkjk%%%%jkllkk%%%kkkkkj%Jjkj%KKMNMLJJjkklkk
-231878c5k%KKLLJJ%%%%%JKJJjjjkklnnonmkJKJKJKKLKKKJjjkjklk%%%j%jJJMMONLKjj%%%
-231811b6JKKKJJ%%J%kopnl%JKLKJKJ%%j%JKJ%%jkljJLMLJklnomjKLK%jlkkkkJKKJKKKJKJ
-231744b9KKJjkllmljJJjjkklmmljKLNONMLKJ%%JKKJJ%kkljjKLLKjjjjjjj%%%%jJJKKLLK%
-231677a5%kjkkkmnlk%KKKKJjlmmlk%%KKKMLKjlkjJJJJ%KKKJ%JLKJjlmljjj%j%%%%%%JKJ%
-231610c1jJJJ%jk%jJKJKJKJKLMMK%lmmkkj%JJJJLK%%%J%j%JJJ%JJKKK%jlmmkj%kkkjj%JK
-231543b4KKJ%jkjjj%%jj%j%%J%%kkj%%KKLLK%kmnml%LMLLLJjkkkjJJJjlkjJJJJJkjkJKLK
-231476b5%jjj%%jkkjj%jjjjkkjJKLLKKJJ%%JKJKJJj%kklk%JKLLKJ%%KLMKJjjjjllmllj%K
-231409b6MMMKjmnnopnmllkjJLKKKKJJ%KLNMMKJK%%%JJJ%KLLLJ%jjkjkklllljj%jkj%JKLL
-231342b4K%jkljj%KKLLLJjjj%%jklkkkjj%jk%j%%JJjkmmkj%%JKJJJJK%%jj%%K%Jjjklkkj
-231275e1%JJKKLKKLLLKKJKMLKJ%Jjkmnnmk%KMNMLKJj%j%jkklllmkjKLLMLKKJjllmllllk%
-231208d1j%j%kjkjjj%JLMLMLLMMLJjjjkj%KKKJjjk%J%%jjkmmmljk%%JJKJJ%kkkklj%KLLL
-231141c7KJ%JJ%%klkjj%LOPONLMLKjmnomlk%jlmoml%KMMMMLKJ%jjlklk%JMMMMK%%kmnppo
-231074d8nkJKKKJJJJLJ%jkk%JKLLLL%%jkllk%j%%JJ%%jlklkkkj%LLNLKJKJKJJ%kk%JLLK%
-231007b7jkllj%%%jjj%%JJKJJJJjkllkj%LMKjlnmlJKLK%kj%JLLMLL%J%JKKJKJJ%jlllmll
-230940c8kJJJ%j%JJLMLJkmmmml%KK%%%J%%J%KKLLKKJKJJ%%jj%%%JJklmnmmmkj%JJJLMNMJ
-230873c0jjjkj%%Jjjjj%jkjjjJJJ%klllkJKJJjjkj%%%j%%KLLLNMLLKKJjkllkJJKKJ%jjlk
-230806c6jjj%JKLLKJJ%%%%jjlllj%jjJJKLKLK%jjkkkj%%jjjJKJJjjjk%j%%%j%jjkkj%JKL
-230739d1LKKKJJJ%jjkk%JJJKLLMJ%kmnnk%JJKJKJ%%jj%%%%JJLJjlnonljKJKLLMLL%kkjjJ
-230672c3JLLKJJJJKJJjkmmllllj%LLLKJ%%jkkkjjjkjJJ%jjj%jjjJJKJjjllmjJLKKJ%jj%J
-230605d5KJjllkLNQPNLK%jjj%JJJ%%jkkkj%J%%jknnlkJK%j%JLLK%kklmnmljKKJjj%%JJKK
-230538d7KKMMLLJjklllkjKKKJj%JLLKKKJ%jkjjjkkkjjjj%%%%%KJ%lnmmkjjk%%KMNMJjllk
-230471e1%KLLLLLKKKJ%%jlkjJJJ%kkkj%%LLJ%kllkkkk%%%%JJLLJJkj%JKKLLLMMMLJjkkmn
-230404b4mmkjjjjjklmll%LMKJjjJMMMKJ%%%j%%Jjjlkkj%%kkkj%JLLKKJ%JJKKJkmnmlkj%J
-230337d8LLLJklnmlkJKLMLJjjkjjklmj%JLLKJJJ%jjj%JKMNNNLjklkjJJJKKJ%%j%jklkkjJ
-230270c7KJKKKjjlmnnll%KKMMLKKJ%kjj%%%JKMKKjjklmnmmjJLNOOLJjjj%jjjllmmllj%%K
-230203e1LKJ%%JKLLLLKJJJ%jlnmk%%KJ%%%kkkjj%J%KLK%JJKJ%jlllllkjKMLKLMLJ%lnml%
-230136d4%J%j%j%%jkj%JJKKLKKK%jmlkj%jj%JJ%lkk%jJJ%klkk%%%KKLJJjjjjjjjkjjj%KL
-230069e8LLK%jkk%KLMLKJjj%%%KJKKJKKKLKJJ%j%%JJJ%%jkmnnmkjJLMMMLJ%kjj%jjmmljK
-230002c9KLJ%jklkk%%jjmllklk%KLMNLJJKLNNMLJ%%J%j%%j%j%j%%%kkkklj%J%kj%%%%j%j
-229935c9kj%jj%jkj%JJJ%JJ%JJKLKLKLNML%kklljj%%%%KKLJ%kllk%JJKKKKKKJ%%jkkkk%%
-229868b2KJJjkkj%JK%%jKLLL%jmlljJKKJ%jjllmmmnlk%JKJJ%%%%%KLKKKJKKJJ%%lllljjJ
-229801c7KJKJJJ%JJJKKLLJjjkjkknoponmjJKLKJJ%j%%%JJJ%jkj%KKMMLLKKLKJjkjjJ%KLM
-229734a7MLKjmpqqppnmjKLLMLLMLNNMLJ%JJJjlmlljkklj%%jjj%%%kkkJKLKJ%kkk%JKKKKJ
-229667c3%klkk%JJKKJKJjjkllkj%JLLKLJ%kllkkjj%KKLKLJJjkkljJKKKJ%JJLLLKKJ%jj%j
-229600b0%%jjjJJJJ%jjJKKJJ%jjjjjjjkllllj%JJJ%JJKKJjjklllkjjjllj%LMMNNMLJ%%%%
-229533b2%Jjllmmk%%%%%jjkjJKJKKLKK%J%jklllkljJKKJJ%j%jkjjJMONMKJ%JKKJjkmmllj
-229466c3%jjj%jjkklkjkj%j%%%%jjkjj%JJKKLLKJ%jj%jJJKKKKKJ%jmlljJKKKK%J%J%jmlk
-229399d4kj%%KKJ%%%%%j%%%jjjJLLNLJkkkkjKKMMMK%lnoomjLNNNMJknmmjj%%%j%%JJKKJK
-229332c2KJJJJJjjkkklk%KLLKKJjklkjkj%JKKJjkljJJJJ%%j%JKLJ%jkjjJKMMKjlmljJKKK
-229265b5J%JJJ%Jjjj%%JKKJjmnnmlkkjjj%%jj%klljJLLMMMMMKJ%%JK%jkkjjjjkklmmnlk%
-229198e8KLMMOMLKjkkk%JJJJ%JJJJJJ%jk%%J%lnmk%KJKJ%%%%%%kklj%%%%kjjj%j%%JMNOM
-229131c1KKJ%%jjjkkkkjk%%J%JJ%J%%JJLKJjj%%JJLLKKJ%%klnnnlllkk%%%%jjjjjJJJJKJ
-229064d8Jjkjjj%JLNNLKj%jjkkkk%%jjk%JKJJJKLKKJKK%%kkjJ%%jjkkjjjj%%KMLLJjjjjJ
-228997c3KKKJJ%jjjJJKJLLML%jmnpookk%jjjj%JJKJKKK%jjjkkjJ%KJJJJ%%kkjJKMLLLJ%k
-228930b7lnnnllkkJKLKK%%kj%KLLMMLJknpqnk%LLJjmnnk%KLJJJ%KLLLKLMNLKjjlkj%j%LM
-228863c1NPONMJkmnnkjJ%%%%KJJ%kklmmmlj%%%jkjjJ%jjkjJJJKLMLK%jklml%JLLK%J%j%%
-228796c6%KJ%KKKK%jklmllkjkj%JJLLKKKLLKKKJJJ%jlmnnmlk%%%%KKJ%%%JJ%J%JJJJJJJ%
-228729c0K%%klkkjjjjkjJJKJJ%jkj%JKKJjkllljLMOLJjlkk%KMMKJjkkjjJ%%jj%JJJjjjJJ
-228662c3%knmmllj%%J%%jJJKJJLMLLLJJJJJ%%%%J%%jkkk%%%jkllk%KJLLLJjlmk%KKMLLLK
-228595b3JJjjklkl%%JjjkkjJJJLKJ%kkkj%JJJJJJJ%jjkkkkj%%%JKJJjlkk%KKLK%jkj%j%%
-228528d0JLMMMJjnppnlkkllj%JKMLMKJJj%k%%JLKKJKKKKJjjjkkk%JLKK%j%JKLLKKJ%kk%J
-228461b0J%jjj%KKKK%%j%JKJ%klnmkJLLJ%%%kklkj%%JKKK%jmlk%jjklj%%%%JKJJJJLKKJJ
-228394b4KMMK%lmmnlk%%J%JJjkmlmlkkkjjkllk%KMOONMK%jkjJKJJ%JJJJJ%jjljjjkj%%JJ
-228327c9JKMLMKKJJJJjkllk%%%jkk%j%jjjjJJJKJJJ%%%%jkkljkjkkjjKKK%j%%JKK%jkmml
-228260e2lj%JKLLJ%jjj%%JLMNMMLLJJK%%jmnmk%%%%JJJJ%jjjj%%%kkkkk%%KLMLKJLLLK%k
-228193b0lllmllmlkj%KNOPNMJ%jj%KJjkll%%J%jkljJJJKLKLKJjj%j%j%%KJJjkjk%%%jkjj
-228126b8jJ%%J%JjkmmljKLJ%lkljjj%j%%%KKLLJ%jJJLJJjkkjk%jJ%JJ%%j%j%%%J%jj%%jk
-228059d2jjjjjjJKLKK%%%%JJ%%%%KLMMMKJJ%%kmmnmmk%jkkkjj%JJKK%Jkkkj%JLKJJKKLKJ
-227992c1KKKJKJKK%jllkk%jjkkkjjJJJJjkllmmmlkJKLLLJK%jjkJLMMKKJJKJJjjjklkkk%K
-227925c9LMLJJ%J%jkkj%KJK%%kklnomjLNNMLJj%%jJJLMMKJJKKKJjkmkk%%J%Jjkmmmlkk%J
-227858c7JJJK%%%j%%%%%jkjjKLMMLKJJjjjjkklkkk%%%jjjjJJLMML%jklllkkJJLMLLKjjkj
-227791b7jjklnopmjKMMKKKLKLKJ%kk%J%%kkkjJJKKJ%JJJKJ%j%j%JJJJJj%jlmnmkjJJJjll
-227724d9lljJJLLMNLLJ%kllkkjkkllkkj%kkmlj%KKLLLK%kjjJLLKJ%KLLNLKJ%j%%JJJ%JJ%
-227657b8kllmlmkj%%%jJKMLMLKJjjkjklmmlk%KKKJ%%J%%%%J%%jkmml%JJJJ%JJKLMMKjkmm
-227590d9lkJKMLKjkkk%JJJJLLJjjj%%%JKLLMJ%kmkj%kmlkJMONNKJ%JJJjkllkj%%%j%jkkJ
-227523c7KMLLKKLJJ%%KKKKJ%Jjjj%JJjkkmmmmk%KLK%lmmnlljJ%K%J%%JKLKJj%KKLJ%%%kl
-227456c1kk%J%JJKJKjkmmlj%%JJJJJJJKJjkjk%Jjjllllj%JKLMMMKKJKJJJ%jkk%%%jjJKLM
-227389b1LLJ%jlmnmkjjjlmmlljj%JKKKKJKLKJ%%%%%jjjjJKJ%%jJ%jj%%LNNNLKKLMLK%kmn
-227322a3nl%KKJJjkkjjjj%j%%jjjjj%KJKKKJ%%%%jlklkkj%JKJJjjjk%KLMMKKj%kjj%%%%j
-227255b3%jj%%%%klmmmml%JKKJKLMKLJLKKJJ%%jjlkklkkkkj%JKLKJjjkkmmnlkJLNMKJjjk
-227188d3jjj%jkklkkk%%JKKL%jkJJLMMNNMLJ%kkkj%%JJJ%JKKK%jllnmllkkkjJJLKLKKJ%%
-227121c5%JKK%%jjjjj%JLKJ%kklk%JKKJ%jkkjjllll%KLKLKJ%kmoomjKLMNMLKJ%%KLMMK%k
-227054b3kj%%jJJK%J%%kmnnlkj%%JKKKJjklj%JLKJ%jj%jk%%KKJkkjJLMK%knlkjJJKMLLJ%
-226987b9%j%KKKJ%jlnommk%%jjk%%JKLNONMMLJjlmmlmmmk%KLMMLKJ%jjkklj%JJKJ%kllml
-226920d8lklkljj%%%JJ%%j%%KKMLLLJKLKLKKJJJJJLMMLJ%lmnnlkkkkkjjj%JJKJJJ%%KLMM
-226853b3LLKJ%%jjjjkjkkj%%JJJ%kmnlj%JKKK%%lmonmkkjJLLLLMNOMLKJKKLKJjjkkk%%jj
-226786b0kkj%JKK%jklmmmk%%Jj%jjjj%klkjKLLNNMK%kjkj%%JJ%%%JJ%%%%jkkkkkjjJKK%l
-226719d1ooonk%LOOONMLLLJjlmk%JKKJjmnmkkkkk%%%%jjj%J%J%%%jj%%j%JKKJK%J%Jjkll
-226652e7l%JLKK%%jJKKJjjjjJLKL%%jkjkljjJJ%jkj%KLNNKK%%jjkkklkk%%KLLJklmlkjkj
-226585f0%%KKKJKKLLJjjlmmljKLMLKKJKJ%%jjkkkkj%%%JJKKMLML%jkjKKL%jlnmlJKJ%jll
-226518d6lk%j%%%%JJLMNOLK%kjllkj%KJKJ%%j%JJJKKKKK%%jjjkkj%JJJ%j%kklnonmj%KLN
-226451d5NMLJjlk%jjkmkkk%KKLKJKKKLLLK%J%%%jlmmmk%JKJJjkkjj%jkkk%%KKKKKKJ%%jk
-226384d1jjjkkkmlkk%%J%JJKLLKJjkkk%JKLLKLKLLLLKJJj%kkkJ%%jljjKKLJ%jklkkjlmmm
-226317e2j%jjlkjJLLLKJjjj%KJJklllkk%JLNMMKKKKMMNNMKjlmlmkj%jJ%%%kllllllkkkj%
-226250e8JLMMLJjjjjJKKJKKLMMMKjlmlk%JJKLMLL%jllkk%%JJJJ%%kjjj%%%%j%%%Jjjj%%%
-226183c0%jjkkjkj%%KLKJ%jkmmmlljj%%JKKKKKJ%%J%%%j%jklmnljJ%%%JLMMMLKJ%kkk%KK
-226116d1KJJjjjjk%%JJjjj%JKKL%klnmlj%KJJ%JJMMK%jkj%jJJLKLKK%%JKKJ%jjklllkk%J
-226049c9LMLLKJjjkkkkkllklllklkjJJ%Jjjj%JJLKK%jjjjkjj%J%%%jJJLJJjj%JKLNOQOMJ
-225982a8Jjjmmnlkkj%JKJLKLKJJ%jjlmlljJJKJJJ%j%%%%jjkkjkjjjJKMLLKKLLLLJJJJJ%j
-225915a3jkkj%jkklkkj%%%%kkkjjjjjkklkj%J%JKKKKJ%%%jjljjj%%j%jJKJ%%kkkj%KLJJ%
-225848d8%%JKLLKjjj%J%kkllkjj%J%JKKLLKLLKJJKKLJjlmmljJLJJ%%LLLJjlmnnllkj%JLL
-225781d1LJ%%KKJJ%%%llmkkJJKKKJJ%Jj%kj%KLLLKK%%%jklmmmnmljJKKKJ%jjkjJKKJ%%JK
-225714d2LKKJKJJ%%JKKKJjklkjjkjkkmmnmljkk%JLMLMKKK%J%KKK%%kjkkk%KKLK%klnoll%
-225647e8KKLLLLK%jj%KKJ%J%J%%kjj%%%%jjJJJJ%jjj%%J%kkmmkJLMKJ%J%J%%%jj%%KKJJJ
-225580c5KKJ%j%J%%jjkjjjjlmnnmjJLNOOOMJkllmljlkkjJKKJjkj%%JJjjJJLLMKJ%%%KLML
-225513b3K%llmmllkk%%J%JJJ%%jjjj%%jj%%jjk%JKLMMNMKJ%j%JJKJJKJJ%kkk%LLKJ%klmn
-225446b7nnmmjKLNNLKJ%%%jklkj%J%%%JKKKJkj%%KKKJJJ%kmmllllnopnkJKMLLKLKKJ%jjJ
-225379d4LLKKJJJJ%kk%%KJ%%J%%J%KLKKJ%lnommkkkkllk%J%JKMONLJ%kkj%J%%jk%%KKJJ%
-225312c5j%JKJ%%JK%jkjj%%%jjllkk%KLKLKK%jk%%%J%jklnmjJKKKKJKLKKKKKJjlnonml%J
-225245e0KLKLLK%jkllkkj%KLMNKJkllk%KKK%jjkloqpnk%jJKKLKLKKKKLLLLLLJ%%%JKJjkn
-225178c6nnlkj%%%%jklj%KMNLJjkj%KLLNOMJlnmllkj%jjjJKLKJJ%%%%JKJJ%jj%%%%J%Jjk
-225111c6klj%%J%KKKjklkkkkjj%jj%%JJJ%loonkJLKMLLMLLLK%%jj%LKJkllkjJJ%%kjj%%K
-225044d8K%jj%KKJK%Jj%kkjJLKK%j%%JJJ%%%jJJ%jj%J%%jJJJj%jj%%%%JKJJ%JJJKJJjkll
-224977c4j%j%jjjjklnmljJKJ%klkJLOOMLJ%%%klll%JLLLKJ%%%%JKKKJ%kjk%j%klmmk%KKJ
-224910d3J%JKLKJ%jkj%JJJJjlkjj%%j%kklllkj%%%JLKMKK%jk%%KKKKLLKJjjjJJ%kkkjj%k
-224843d1lmkjjJ%Jjkk%KLMMLLJ%jkllklj%LLMLKJjj%JKKK%llmk%JLMLK%%klllkkj%%j%%L
-224776d2MK%jkj%%J%%j%jjjjj%%%%Jjlmmlk%%KKKMOOMJ%jj%%JJLMJ%kkjk%%J%%j%jkkkjj
-224709d2%%%%JKJK%jjjJ%%JKLLKJkll%JJJ%%jkmllkjj%JJLLKK%j%kjkjkkk%%JJKKJ%j%%K
-224642d1MMLMLLJjkllmllllkj%JKJJJLMMMK%jj%kklmlkjJ%JJJJ%jj%JKL%jmnmk%JLKLJJJ
-224575c8KKKJ%kmnnmlkjjJJKLKJ%%%JKJ%kllmkjkj%%j%kj%JKMNNOOOL%kmmmml%JKKKKKMN
-224508b9LK%lmmlkjljkJ%JJJJJKLKKJJ%jjjjk%JJJj%klmlkklkj%J%JJJLLMLKJJJJj%jj%J
-224441c5KLLKK%%klkjjjkjlkllk%JJJ%%JKLK%jklkkjJ%%j%%J%JJKLJJjJ%%%j%KNMMKJjkl
-224374b8k%KLKjjklkljjKKLKK%%klnpnmlkjJLMOONNKKjkllljkjkjkkjJJKKKKLLNMKJjjj%
-224307b3Jjjkmmll%JJK%%kllllkkjkj%%JKLLLLKKLKJJJ%JJJ%klmlj%KLJK%%JJJJjklmmkl
-224240d8llj%JJJ%JJLNONMKJjjkj%jjklmnnlk%%JLKMKLJjjj%%KJJj%jjj%%%j%%KLMONLJj
-224173b0llmmllkllkkjJKKKJKJJ%%JKMMLK%klkjjjlmljJJJ%%%%JJJJ%J%J%llmljJLLLMLK
-224106c2%%%jjjk%JJJjjjJLKJ%JKLKKjjkkkkjjj%j%kklmll%%J%JJJJJJJKKLKLKJjjklj%%
-224039c6%JJJ%%jkjklklkkj%J%kjjKKJ%jj%JMMMLJj%%JJjkkkj%%KKJ%%%%KLLMLJ%%jjjjj
-223972b6kmooolj%%%%JKKKLK%%j%J%jjjk%jJJKK%jjj%%%%j%%JJJJKJKKJJKKKLJKJ%jkklk
-223905c0jjJJKLLMMLK%kmoonmkkjKKMKJjj%LMOLJkkkjjkkjkjlkj%j%JKJJjkkjj%J%jjjjj
-223838d4jk%%JKKLLKKK%JJJJJ%%jlllkkkkklkkkj%KKKKKJJJ%%j%%%%%j%jk%jkjjKMKJ%kl
-223771d8jk%jjj%%JJJKKJ%jkklj%JJK%jkkkkkj%J%%%%JKLKJ%%JLKJ%jjjjkjjkllkJKLKJ%
-223704e5%jJLLNMMJ%%KKLKjjkjjkjjJJLLLMJJj%j%j%%JJ%JjJJLKJ%%%klnmlkj%jklkkkjj
-223637d6kkk%LLLLKKLKKjjjJJJJJJKKJ%kmnmlkj%%JJ%%kklk%JKJjjj%KKJjkjj%KKLMMLKJ
-223570b7%jj%%%jj%jj%%LK%knnlkkjkk%JLKKKJKKKLKK%%lllmlllkjJJKJJJ%JKJ%%%j%%JJ
-223503d1%%%jkkkjjjJ%KJKLLMMLJkllljJKKK%J%J%%kjjjjkkjllmlJMMMJ%jj%lllkj%jj%J
-223436e5KLNNNLJjkjjjjjkkkkjjJJJJJ%jjj%jk%JJ%kkjj%%%J%J%JJJJMMNOMLJJ%kmppolj
-223369e0JJJKKLKLLKK%Jjjkkjkjkjj%%%jllkjj%jj%JJK%%JKMMLKJllmlllmkkJJJj%j%JJK
-223302e5KJ%%%j%j%%%j%j%JJKJJJJ%%jkllkJKKJjJLNPMLJ%jklllk%%j%%JLLLKKKKMLLKjk
-223235a8mllkjJJJJjjjjJLMMMLJ%lmlllllkkklll%%KJKLKLLKLKKJJ%Jj%jjkmnnnlkjJKKK
-223168d3%%%KKJ%jjjj%%jk%KMONK%kllllmllkJLLNNLJjkkjk%%%JJJLMNNKK%%jkljj%jkkk
-223101c0%JK%%j%KJKJjjklmlljjj%jk%JLLKKKKLJ%klmk%KLKJ%jkj%%JJjklljjjljjKLLKL
-223034c5JJj%%KLLK%%%jjjlllkj%jj%%%%%%%%j%JJ%kmmmk%LMNOMLJ%%%jkkkkjkjlllk%%K
-222967e2%%llllljJKLMNNPONKJjjkjJJKJ%%j%jjkkj%JK%%jjkjkj%KKJ%kllllkjjJ%%jj%J
-222900e3LNNNKKJJK%%jjjjjkkkj%JJjk%%Jjjj%JLMLLNNOMK%jkklkj%jkjkkmmml%KKJjkmn
-222833d7mkjKLLLKJ%jjkj%%KKLMKJ%jj%j%%%%%%%J%%JKL%jlllkjjkkjjJKMKJ%JLMMMKKK%
-222766a5kkkk%JJKK%kkllkk%%%kllmmm%KNNMJJKKK%jjk%jjjkkjj%JKJJJJJJJKKMNMLKjln
-222699a7nnmmlljJKKJ%klmnmlj%JJjkmnmk%LNLLKKLLMLKKJKKMLKJjklllmmkkj%JKLLKLKL
-222632c0Jj%KKLKJ%kmnmlllkjJKKJJJ%j%j%%j%jJJLLLKKJ%jjklmlllmnnmj%KMNONMMNMKJ
-222565b4%%JKJ%lnoonmk%JMMLJklmmljJKKKJ%%j%JKJKJ%%j%%%JJLLKKKJ%kklljKLLKjlmo
-222498d2mkJLMLJjlkkkklllkj%%%JJKLMMLJ%%%JJJ%%kkj%J%jjj%%J%JKLKK%kklk%%j%%KK
-222431d0LKJ%jkj%JKJ%%J%%%%%%jJLMKjklklkkkkk%%KLLKjknonmjLNPNMJ%lllk%LLLKJ%j
-222364c4j%JJ%jkkjJJKKMLJ%jj%Jj%jklkkj%J%KKLJ%kkk%%JJKJ%%JJJJJJJ%Jjjjkjlmlkj
-222297d1KJJ%jj%KLLJjj%%JKJ%kmnnmjJMNNJjlkjjjlkkjjJKMMNNMMK%lkkklmnnomk%KJK%
-222230e3j%KKLJJjjkkllkkJJKJ%%%JJKJJJJKLLKLKJJJKKJjllmlllkjj%%KLLLK%%%%j%%%K
-222163c5Kjkmmnlkkj%%%JJ%%JKLLKJKKKJ%%%j%JLKLKJKJKJ%klmmmjj%J%jklllklkkkjKLM
-222096e2LK%jjjjkjjj%JKLLLJJJjjlkjJJKLKL%jjjj%%%%JKKKKKK%%jjjjklmll%%J%JJ%J%
-222029d3kkj%LMMLJkllkk%%KKJJkkl%%Jjkkkjkkjj%JJJJ%%Jj%jjk%%KMOOOML%jjjJj%jjj
-221962c4j%jkklk%JKLKJjkkkjJLNONKJjjklooonnkjJJJjJJJK%J%KJKJKJJjj%%KLLLK%lnn
-221895d3mk%KKKK%knnmlkj%j%j%KKLLLLLKKJ%jjjjJJJJjjj%%%KLLK%%jj%%J%JKMK%jllnn
-221828d3nljJLMMMLLJ%jklk%KMLK%%jj%J%JkmnnljKLKKJ%%JJ%jklljj%%J%jklkkjkj%%KL
-221761e3NMKLKKJ%jkkkjjkjkkkj%%jjjj%%JLKLMNNMLJJJ%%klnmmmkj%JKKJKLMMNK%jllml
-221694c7ml%JLLJJ%JLNMK%lnlk%JLJK%%jjjlk%KLLLJJJjjkkkjj%JJ%jjjkkjjj%%%JJJJJ%
-221627c3kklmkj%KKMLL%jkkk%%J%j%j%%%jj%JLLLLKKJ%%jjjlk%JJ%%kjkj%JLLMLK%knnlk
-221560c8j%JJJ%%%jjJKKJ%jjjj%KLLKK%jkjJJKJj%%jjlnoomk%JJJJJJJ%j%jjj%J%%jjk%J
-221493e1KKKJKJKKKJjjk%JLML%%jj%jkjkkllklllmmlkJLNNMLLKJ%llljJJLLKJ%%jJ%JJKJ
-221426c4J%lmljJJJ%jkjkjjkllklkkJKKKJJJ%jj%%KMMNLJjlkjjJLKJ%kjjkkljJKMLLKJ%%
-221359c6jjlmmk%KLLLJJ%klj%LLK%lkk%KLLKjkmllkj%KLMMMJ%jkmlj%KKJ%jkjkkjJjjklk
-221292e4jj%j%JKLLK%%%%jklnmlj%JKKJ%jjllmk%JLLKLKKLJJ%jj%%J%%%%J%jjkklmmlljJ
-221225g5LNMK%jj%JLLKKJJ%Jj%j%KJJ%jjkjkkjklkk%jj%JLNOPPNMLLKJ%j%jlllllkJJLKJ
-221158c2%JKKJjjj%%%j%%KKJ%j%jJ%%%%j%%%jkkkjjj%%JJKJ%kmmnmjjjjkj%KLKJ%j%JLLK
-221091d2J%jjkjJJKLKKJJJJ%jj%%j%kkkkjjjJ%JKKJ%jllnlkJLMMMKJjkjkk%JKLMKjjkjkl
-221024d2kj%%j%%kkmljKKJ%JJLLKJ%jjj%JLMNMKjlnnm%KLLLJJjkkjjjJJJJjjjjkkkjj%jj
-220957d9j%kkmmlk%KMPONKK%%JKKJJ%%%j%jjjjklnmkjjjk%jJLMMMJJ%JLNMLLJJKLKJJjkm
-220890a8monomkjJ%JJKLKJ%%Jjjlkkjj%jkkjJJKJJJ%%JKLLJ%jllj%%jjjj%JK%%%JJJjklm
-220823e0ljkklkkjJJKJJjkkj%JLKKLKKJJKLLLLLLJ%kmnnnonmj%KLLLKJJ%%j%JJLLLMJJjj
-220756c6jjj%%%%klmnmkjKLMMLL%%%JJKK%kklj%JJKKJ%jkljjJJKJJ%%jjjKLLLJ%jkkj%JK
-220689c2KK%jllklllkkjj%%JLMMMK%lmml%KMMMKKJ%KLKKjlmnmlj%%j%%%KJK%%j%KLKjlll
-220622d1kjjjj%jjj%jkjkkkj%KKLLKKK%jlmkljj%j%%J%JJJMMNNML%jlklllllkkjjJJLLKK
-220555d7JJJJKJJ%JKKJJK%%jjkkklkkk%%JKJ%%klmlkj%%JK%jkjJKLJ%jJJKK%%lkj%JJJjl
-220488e4kk%KLMMMLKKK%jkkkjj%%%klmmljJKLLNNNLKJ%JJJ%kmonnnlljJKJ%%KKLMMK%klk
-220421d5lkkkkj%%KKLLNMOMMLJ%%jjjjkkj%j%kjj%KKKJjklllmmkk%%%JJJJ%JJKLLKJjlmn
-220354d7lljjklkjKKKLJKJJJ%%jjkjjJJKKKLMMLJ%JJK%kkmmmlkjjklk%%JJ%KKKMMNM%knm
-220287d3mkkj%%JKJK%Jj%%%JKJ%jkk%KNONLK%kllkj%j%kkkjjJJJJJ%%%jklkkjjJJJJjJKK
-220220d3LJ%lnnlkJKMMMMLKJjkkkjj%JKK%J%%%JJKKJJ%jjjJLLK%kmmk%%%jjkj%%jjlkll%
-220153e1%JJ%jjj%JKKKK%jlnljJKKJLLKJjjk%%LKJJj%%JKLLK%lmonmkjJKLLLJJJKLMLL%k
-220086b5lmlkjklmmkj%kkllj%KLMLKKKLMMMKJjlkllkkjklkkjj%%kkjJMLJkllj%%KKLMKJ%
-220019d8%j%JJKLK%%%%jklllk%J%%%JKKLJJJJ%%j%%%j%klnmmllkj%%JJKKKJJKKK%j%JJKK
-219952d9K%kklkjJjjjkkjJKLMNLK%kkkkjj%j%%KJJ%%%%%%%%JJLLLLJJJjlnppnl%KKLJ%j%
-219885e8KKLLLLMNNNLJjlmkk%J%jklmljj%jkllkjjkj%%J%KLLKLKJ%%jJKKJ%%%%%klkj%jj
-219818d9kkjkjlmkj%LLMKKJKJLKLKKLKKKJKK%kklkkklmljJKLKKKKjjmmllkkjj%JJ%%jjjj
-219751e7%JKKJJ%%jjjjjjlllk%JKJJjkk%LNNNL%jkkj%JJJJJKJKJ%lmlk%KJ%%k%%%jlljjj
-219684f2kjJJKJ%%KLLK%jjj%J%jmommk%JMMMKjklkkJKLKJJJLLJJj%%%klkjJKKLJK%J%KKK
-219617d0%klnnml%KKJ%kkkljk%JJ%j%%JKKMMONNMKJ%%%jkklkjJKK%jjj%jjjJJKKK%llkjJ
-219550d4KJ%%J%JJKJ%%%JJ%%jkkjjjJJKJK%jkjj%jklklkj%JKLNNNMKJ%JJJJ%JJJ%jllkk%
-219483b9jjlkkljjj%%JKLNMLJ%jlmnmlk%K%%jjj%JJKLMMKK%llll%JKKKjmmnll%JKLKJJ%%
-219416d4JKLLMKjklkjJ%LLNLJkk%%JJ%kkmlkjkjj%KLLKjlmlljkj%%%JJKKJjmmnmkjjjj%J
-219349f6KJLLLNLK%jj%%J%%%j%JJJ%jjjkk%j%jjjjllmlljj%%JKKKKLKLKLKJJJjkkkjJJJJ
-219282e0%%%JLLLKKKJ%jJKMKJjjjkklmmkjJMLKJ%%JJ%j%JKJKJJJjlnmmjkkllkjJ%%j%J%%
-219215e4%%JJLLLKJJKJ%klllj%%KLKJJKJLKJjkmnonmkkk%%JJJKJJjjkjkjjj%JJLMNNK%kl
-219148e0mkk%j%J%Jjj%JLMLMMK%%%KLMLLJjmnnljJJKLMLKK%%lmonlljk%JLMMLJjkjjj%kj
-219081d3jJJJjkk%JK%%JJJ%j%JLLK%jmmnnk%JLLMMMMLJ%JJKKJjklljkjjJ%%jkjjJLLLJK%
-219014b4%jlmmmlk%jkmnlkj%KNOQNLJ%%jjj%KKJ%j%J%JJj%%%%jjjkjkklmllkklnmlj%LMM
-218947f2MKK%jjjjjkkjj%jjjjjJ%JKLMLKKKK%%%jj%%jlmmljJLMLKKJJJ%jjj%KLLKJ%jjjj
-218880d4jjJ%jjkkkjkjjjlkk%%%%jjlkjJLKLLLJ%jJJK%kmnnmjJLMLLKjjkjkjJKLLKMLMK%
-218813d4kklj%%%J%%jlkk%JLMLJ%jjjJ%JJJ%JJKJ%JKLMKK%%%jjj%%jkjjjklj%KJ%jkkmnn
-218746e8mklkkjJLLMMLLJJ%%j%%KLKJ%%JKKK%jklmmkkkkkjj%JJ%JJ%klkjJLLMLNLJ%jkkk
-218679d9%jJ%JKJJJ%%%JJ%jjjjkkkjKLKLKKJjjlkkk%JKJjjj%JKKJ%jkkk%JJjkk%JKJ%kmo
-218612e9onl%KMNOMJ%klkj%JKMPPPOKJjkjjkjk%%JJJj%%%jkjjjkkjkklkj%%%klkj%JJJJ%
-218545e5J%JJLKLKMLLjmnlk%KKK%kllj%LLK%%JJJJ%%jj%JKKJ%%j%Jj%JJ%%%%KKJJ%%%%j%
-218478b8jjjkjkjjj%%%JJKLKjjlklkmlmmk%KMLKJjJJMLMLKKJj%kkmnoonlkkj%MNNMLJJjk
-218411d6%%KJJ%Jjjkllj%J%JJKJJJLKKJJjkmml%JJ%jjj%KJJkmlj%J%kkkj%JJKJjkkk%JLL
-218344e7MLLKjlmlkJJJ%%jjjkjkkjJKMNLK%llmjJKLKJ%KJKJKKKJ%jlll%KNNNL%%jjjkkll
-218277d1mlmmjjJJJJKLMLKJJJJJ%jkmlljJJ%KJJjjllkkj%JKKLMNMMKKKKKJ%%kklkjjJ%%k
-218210c2jkkkkjjklkllkjJJJKLLLKJKJJ%%j%j%jjklkkJKJJ%KLLKJ%jjk%%KJJJJjjkkkj%J
-218143d1%J%%%kllj%KMMLK%knpppnkJKLLMMLLLJJKLKJ%jkklmnlk%J%%JJJ%JJKLMMJ%jjjk
-218076d0lkJJKKKLLKKK%%%%JJ%kkj%%%klj%J%kkllk%KLKKJKJjlnnlk%JJJJJj%%J%J%J%jk
-218009d7lj%LMNMLKKJ%jjkkk%JJ%jlklkkkkjKKL%kmlkk%JKKJKKLMLJJKKKK%%jkkjjJLMLJ
-217942b2kmnnoppmmjJKKLLNONK%jlkmnmmmkj%JKKLLMLKKJ%kkk%%JJ%%jkkJKMLKJJJKKK%%
-217875c3%KJ%%jllkkKKKjkmnlkJMMMMMMMLJ%jkjk%JJJklnmmllkllk%JJ%%%%%jjJJK%jllj
-217808f0%KMLKKJ%JJ%%kllkkkjKKMMK%llkjJLMMK%jjJKJJ%%JJ%J%KKLKK%jmnnlkjjkmllj
-217741e8%JLKK%jlkkjjj%J%J%j%%%%j%jjjj%%kkkjjJKLLKLMLJJ%%KKLLKKKLKKJkkmmmlmm
-217674e3k%JJJ%jj%%KLLKJJJJJjkkkj%KLK%jlmlkJK%%%jjjjkjjj%j%KKKKKLLNMLJkmmmlj
-217607d9JJKJ%JLLMKJJ%%jj%jj%%JJ%JJKKJJ%J%%%kjknnonmkjJJKLLMLjlml%KMLLJJj%JJ
-217540c4J%jkkkj%JJJjlnlkjJJJ%JKLKKJ%%%jlnnljKLMMMMMKJj%kknnoomlj%j%%J%JJKJK
-217473e7%%kkjjj%KKLKLKJJJ%klnlkjJKKKJJ%KLLLJJ%%J%%jjjkjj%%JKKJ%%%%%j%jlkllk
-217406e6JKLMLKK%JKLKJJJ%j%%%J%jkmnnponjJKKJjjjJ%%%j%J%JJKKJJ%JKLLKJKK%%kmlm
-217339d9mlkj%KJKKKKJJ%jlmlkkj%jJJKJK%J%j%%JJKJKKKKJJ%jjj%j%%j%jKKLLL%jklj%%
-217272d1%%%klmllk%JJJkkkkkJKMNMKJJJJ%JKKK%jklmllk%%%%JKKKLK%kkmllljJMMMLjjk
-217205d8jJJJJkkmmk%KKKJ%JJJKJKJKKKJJJJ%%%%jkkj%jjj%JJJ%jklkkkjllml%KLMLLKKL
-217138d3NNMK%kkkllkjKLNNMNLKJJ%%lmonkkjkmmmljjjjk%%JKKJ%%JJLK%kkkkjjj%klkKM
-217071e6NNK%%jj%%%JJ%%%JJJ%kkkllllkj%%%jj%JLLLMMK%knmkjJLLLK%%jj%JJ%%%%j%jj
-217004d9%%J%jkklllllkJLMLKjjj%KKJ%j%JKLLK%lllk%jj%%KLK%kkk%%JJK%JJKLMLKJjjj
-216937c9kjkjjj%J%%kkkjj%jkjjJLLKJ%JKKKJjjkkj%%JKKMLK%kjkj%j%llkk%%%jj%JJLLL
-216870d2L%jjjjj%jjjJKKKK%klj%JKKJK%%%kjjkkkkjJKJjmnnk%KLJJjkmkj%%%J%%JLKLLL
-216803d9K%kmnmk%MNNNLJjjlklljjJLLJJ%%jj%JJ%%KKKKKKKLK%%llopokjJKJJ%klklklk%
-216736f8KLK%klmkJLNMKkmonkLPPNKK%%j%%%%%%%%%kllllljjJJJJLMMMLLMKJj%JJJjjjll
-216669d5llmkk%JKLLKJjkkJJJJ%J%JJKLJK%J%JKJJ%kmopnmkkk%%KKLNMMLKKKKJ%kjj%JJj
-216602c6kllkj%KJKJ%j%%%j%jJKLLJjkkkkj%K%%kklk%JKKKJj%jjj%JKLJjklkjJjllmlljJ
-216535f5KLMMJ%%jKKK%%%J%knnljJKKKKJ%%kklkllljj%KKKKLMLLKJ%kmmlj%KKMLMMMMKKj
-216468c1jkjkkk%JJJ%jjkkj%JKKJKJ%%kklmmkjKKK%JKKJ%%jlmlkJ%J%%kjkj%JKLLLKKKJJ
-216401c9J%JKKLKKJj%kklkljj%jklllkj%jmml%%KKJKKKKJJ%%jkkk%JJJKJJJj%j%%JKLLLJ
-216334d0Jjk%%JJ%%JKK%jjlklkjjkj%KLKJ%%JKKLJJjjjj%%%JjllnnkjKMLLKJ%jj%J%jmnn
-216267e8nljKJJklmk%LNOMJjlljJKJ%kjJKKKJ%jkkjJLMMLJ%jklmmnlkk%%%JJJJ%%jJKKKK
-216200e8%J%J%KKLLKJ%jlljJJJjklj%JKJKJ%jjklkk%%J%JKKJ%jj%KLLLJjjjklkllj%jjk%
-216133f3jJ%KJ%%kkkj%JLLMLMLMMML%jkkk%JJJ%%J%jllljJKKJjkjjJJJkklk%JLLNMMKKJ%
-216066b5%jkklnnnmk%JJJLLLLJKJJJ%%jjjjjkkkj%%%jj%JJLJjlmonnmk%%J%%JLKLKKKJKK
-215999e0KJJJJKKLJJ%jllmlk%%KJKKJjj%%JKLKMLK%jmmnmnlkjKKK%jjj%%JJLKjjkjJJJJ%
-215932d8J%JJJ%kklj%KKKJjj%%JJJjjkjjjjkj%KLMMMKJ%J%%jkk%JKJJkj%JJKLKKJJJjjlm
-215865c2mmllkjj%j%%JJJJKKJKKK%j%JLLJ%kjjjjjklkkj%K%%kkkmmnmmkk%%%KLLK%%KKKK
-215798e7KKKLLMLKK%%jkkmlk%%knonjJNNNLKJ%jjjjj%jJJJJ%%jjjkjjjj%jJKMLKJJj%JJK
-215731d0K%j%%J%%j%jj%%KJJ%JJJJ%kkmmlmlkjKLONLKjkkkj%kkkkjj%JKLKK%jllllmmnmk
-215664g7jJKKKKJjlkjJKKKJLLLJjkkjKKK%j%%%JJ%J%JJ%J%J%%jjj%%JJKLL%kkkkjkjjJJK
-215597e3LLLLKJKJ%JJK%llnmljKJ%%jJKJJJ%J%%JLLLL%jkkkjjJJJKJJJ%j%JKLKJKKKKJJK
-215530iKJklnmmlljj%%jkmnmljKMNMLKJ%%jllnmmkljJMNOMMLK%kmmnmmkkj%JKJJ%jjjJJJ
-215462e1j%%JJJ%%%j%%jkmnnlj%%%%JLNMLJjkkkjJ%KLLMLLLLKJkjjj%%jlllkkjJJ%%JKKK
-215395d5%jmmnljjKKMLJJJJ%J%jjjJJ%kljjKKLKJJ%kkj%JJJ%jjjjj%JJJJKKKJjJJJJ%klm
-215328d7nmnnkjLMMMLKK%jjjj%JKMLMKKJ%kkkmlmmkkkj%%%JJJJ%jjjj%%j%%JKLLLMLLK%j
-215261c8llkjjkjjkjJJJ%%jJKMNNKJ%%Jjkkkj%JJJkkllk%JKKKLLKKJJ%J%%%jjlmmkj%%KL
-215194d0LKKK%jllmmmljj%%%jJJKLLK%%jjkjj%jlkj%KKKKMKKK%jklljj%%J%JJJJjj%%%%j
-215127d8j%JKKKJJKKJjlnmkjjJJKKKK%%jjjj%j%jJ%%kmlk%KLKJ%jjj%JJ%j%kjlkkjk%KLM
-215060e6LKJ%%jJ%%J%%%jjjjjkklk%LLLKJ%jjJ%JJJJj%jjJ%%llljj%JJJJ%jjjjjJKLLLKK
-214993d6LLLK%j%JJJ%jllljj%jkj%KKLKJjJJJJ%kjj%jjkmlmlkkj%%KKLJ%%%JLLJ%jjk%%%
-214926e1%JJ%Jj%kjjklkkjJJ%JKKMLLJ%kjj%JKKKJJj%%%%JJJ%%%jkkkkjj%%JJ%kjjJKLKJ
-214859d2KJ%kllk%JJKKKKjklnnnlkjjj%JKJKKJKKLKJjjlljjjJ%%%kljJKMLKKLMMLJkjjkj
-214792d3kjkllljk%%LMNNK%kmmlk%%%jlj%KLLJklmkj%kjk%j%%JJJKKKLMMLK%lmnmk%JJJj
-214725f1klmjKLK%jlljj%j%JLLJJJJJJJJ%%JKLKJJ%%kjjj%JKJ%%j%KKLKJkkkkjjJLLKKKL
-214658c5JJ%J%%jkkj%%jjj%jjkkkjj%JJKJKJ%jkjkjlljj%%jjkkljj%JKKKKKLKJKJ%j%j%j
-214591e2jjkj%JKLMKJkkjj%j%JKKKKKJ%kmmk%%%j%kkkjKLLMLKjjllllk%KMK%jkkk%%KKLJ
-214524d9Jjjklk%%LLNMKJ%%j%%%jjklmlllklj%JKLLKJJKKLMLJJ%%%%jjj%JJ%jllkjJ%jkj
-214457e1j%%kkjk%KLMMLK%jjjjjj%%%%%J%%jjjJJKJKJJJKKJ%klkljJJ%jj%JJJJKLMLMMMN
-214390a2LLjknponmlkllmnmlkJKMKLKKKKK%jjj%j%jjJ%jjkj%%jkkjj%KJ%jkjk%JKLLLLJJ
-214323d6KJ%jj%KLKKJ%jkkj%%jjjkkljkjj%JJKLMNMMKK%jkjj%jjkjlnmkKMNMK%J%%llmmk
-214256e0%KK%lmmlkkjjklkk%%%j%%JLKJJ%KMOPNK%jjkjJ%J%j%j%%j%jjjjkllklkj%%KKLK
-214189e9JJjjlkjMOPPML%kjJ%%k%%JJ%%%jjkjk%jkllkjjJKK%jklj%KLKK%%k%JKKJJKJJjk
-214122d3mnoomlkjJLMOONLJklkkj%%J%KJJ%%%JJ%jknnnlljJKLNMNLJj%JJ%jklkj%J%j%KN
-214055e0OMJkjkj%JKKJ%jjlmll%JKKKKJ%kljJLLKJJjklllkj%j%%jjkjj%JMNPQONKJkkkkk
-213988c2k%Jj%kj%%jjkjjjjj%jkkj%%%J%KMLLLJJJ%klnnnmll%KMLLJklmlk%JKKJjjJJLKK
-213921e1%jjkkkj%%%j%%jjjjjj%%JJJ%%%%%%j%J%JJKLLLJKKKLLJJklnnnkk%%%j%%%%j%JK
-213854e9JJKLLNLK%lmpppnjJLK%%jKLKJjjjjkjkjjkjj%KKLMKLJKKJjkmkj%%%%%KKMLK%%j
-213787e1%k%jjkklllkj%KKKLK%jj%%J%JJjjk%KJKKKKjklmlkjKKLMJjmnlkjJKKLL%%jjkj%
-213720f6JKLKKJ%%J%%%JJjkmkkJKLJJjjk%JKKLLKKJj%kjk%jklllj%JJJ%j%JKKKJ%%jjkkj
-213653e9%%J%JKKJJ%KJKJJK%jjljjJLMNLKJjkllkkjkjkj%%JjjjJJ%%kmmlkjjlj%LMMMLJK
-213586e0%%%%jkkk%JKK%klkkjJJKLLKJKJJJ%jklmmnmmjKMMLJjjkk%j%j%JKKKJkkjjJJKLL
-213519e4JJ%JKJJ%JJ%%jkmnnkk%jJ%JKKMKjlljJJLMLLJjkjjJKLMLKK%%jkkj%JJ%kkkk%%J
-213452d6jkllj%JjjjJKJ%%JJ%%lmmlkjJLMMLKJ%JJKKLLMML%kkkJ%kmmmlJLMMKJjklmlkjk
-213385e3kkjj%KJJJJ%JJJKKKJJ%jklklllk%JLMLLKJ%jkkjkj%jkkllkJKKJ%%JJ%%jJLLMLL
-213318d2LLKJJjjllmlkkkjjKKLMLLLKKJJJJJ%jlkj%%%klkkkkkj%%%kkllkkj%KLMKK%jjkj
-213251e6kjkjjjJJKJJ%j%jkkjj%JLLLJjklmkjj%jJJKLKLLMK%jjj%%%%J%%%%%%%%J%%J%Jk
-213184e0kmmnnnljJ%jkjjJKKJ%j%KLMLK%k%%KKKJ%%%jjk%%KLLKK%%j%jjllmmlkj%JKLMLK
-213117e9JJJJJj%jJKLLKJ%%JJKKKJ%Jjjkkjjj%kklkj%%J%KKLMNMLJjllj%j%k%%JKKJ%jkk
-213050c8j%jjllkj%JJJJJJJjkmmmlj%JKKKKMMLLJ%Jjjkllmkkjkjj%JKJJ%kjjjj%%KKK%J%
-212983e4KKKLLLKKJ%jkmnnl%KMLK%kmmlkj%JJKLLKJjllmjJLLKKJ%%KLJjmmljJKLKJJJJ%J
-212916d0Jjklkkkkk%JLLLJ%%j%jjj%JLLMMLL%klmllkjjj%j%KMNLJjjklj%%%jkkkkkkJKMM
-212849d3Kjj%%JJKLLJJJ%%jlllllmk%%%%kkklkj%JJLLLNLLJKJKJjlmonmlj%%%jjJLKK%Jj
-212782e6%%j%%%JJKKKJ%%klmnmml%JKKJKKK%%%%JKKJkkj%JJJK%%jKLMLKjklkjjj%jJ%%%K
-212715e1JJ%jmmmmljJKKLLKKJ%%%jkjk%JKKK%jk%JMML%kj%JJ%j%%KKJJ%jjkmnnnk%KMNLL
-212648d8LJKJKKJ%llmmnlkJJJJKKKJjllkk%JKKKLLLLKLKK%jklklklkjJJKJKLLMMJkmmllj
-212581d6j%jkmll%KLMMLKjlkj%JMNNLjkllkk%%%kllk%JLMK%%kkkkj%J%%%JJKLLLMKK%JJ%
-212514b9jlmmnmjJKKJJ%%JJJJJJ%j%%J%jljjKKKJJJ%%kkkjk%%%jjk%%%klmmlk%%KLLLK%j
-212447e4kkj%J%JJ%jkkkkk%KLLLKjkjjKLMMLJkmnnnmk%JJKKKKLMLMKKJjjk%JK%%j%jjJJ%
-212380d2J%kklj%%KJKJ%kkmlkj%%J%J%%J%%jkljjJKLMKJ%%%j%%J%jjkkj%%jjjklmmlkkkj
-212313h2JKKKJJJKMNONMJ%%%%jkjj%JJJJJKJJjjkmoookjKKLJjkj%JKLLKKJJ%%jlkkjKKKK
-212246e2KLKJJJLKKJ%lnponl%JKKKJ%kkjk%%%%LLMLKJjjlkkjkkk%JjjkjllljJKMML%klkk
-212179g1k%KMNLJJ%%%%KKMMMLK%JJKKJjlmmljJLLMJjlnnmlj%J%%kjJKKKKJKKLMJjkllj%J
-212112d4jkljj%Jj%j%%JJ%%jkjJKLKjkkkjJKMNLK%jklkkkj%%KLLLKjmnonnkJLMMMLKLKMM
-212045c2LKjkmmmmjJJLLL%lmlk%%jjklllkjjkk%JLLKKKLLLK%%jJ%J%%jjjj%jlnnmk%KMLL
-211978e6KJJ%J%jjkmmmljKLMMKJjjkjJJ%%jlkkk%KNNMMK%kllk%%KKJJ%%JJjjlkjjklkkJJ
-211911f4MLLKj%%%JKMMMKJ%lpqqpomkJMPONMJJjj%J%J%%jjklkjJJJJjj%JKKMLLJJjklklk
-211844e5kj%KJKJKKLJjlommlj%JJ%%JJ%%jjj%%j%KMLK%jjkklml%JKKKJKKKJKKJJJjklmmk
-211777f5jJKKKJKKLLLKJ%kkjkklkmnoml%JJ%%jjj%Jjjkj%%KJKKKLLMMKJJJ%jkj%%%%%%jj
-211710f1kkllkjKLNNNKJ%kjjj%JJJJJjklkj%J%jjj%jjlkjjJJJKJJ%%j%JKMNLK%jlkkkkkl
-211643f5kjJLNNMKJJJJkll%J%%JKLLL%jmnnnkj%JKLLLKKJKMMLjlnonl%JJJJ%jkkkj%jkkk
-211576f6kj%%Jjj%JJJ%jjKMOONMKJ%%%jkkkkJJJ%jllmlkJJKKLKLKJklkkJKLKLJJjklmljJ
-211509e3LLK%%jjlmlkkjjjj%Jjjk%%KKLLKK%jkllj%JJKKLKKKLKJ%knnnmmkjJKJJKLLMMNL
-211442d2JjlkjJ%jkllkkjjj%%%JJJKKMMMLjklllllkjjklmj%LLLKKKKKKJJ%jkkkj%JKKKKK
-211375d7K%%klllk%%KKMLJjklkkkkkj%JJ%JJKLLLJjkmooomljJKMMNPONLjjjKLMJknnnlml
-211308f3kjjJJLKJJKKLLLLKJjkk%JJKJJ%%%J%JJKLKjlmonomkjKLLKLKKJ%jkkklkkkJKLNM
-211241d3L%kj%JLJJklmmllkklkj%KKLJ%%%JLLLK%jjjjklk%JLKKjllmkkkj%JJ%%JKLLKJ%J
-211174e2%j%j%%J%%J%JJJ%%%jkjJJLMMNKJ%%kklmmlk%jkkllj%%%JKJLKK%j%%%Jjjkjkjjj
-211107f3%%j%j%%JLMLKjkllmkjJLKKKJKJJjlllk%JJJKJJ%JJ%J%Jj%jjjJ%%%KLLKLKK%%%J
-211040c9Jj%j%j%jlnmkJLLKJj%kjjjj%%jllkj%JKLLMMLK%jjkkj%j%jjjjJKLJjlmmmkjJLK
-210973e9J%J%%%%%jjkkmmmkjKKLLNNNMLK%%JJJKJJj%j%%%jkmml%JKJJJJjkljjkjj%jjkj%
-210906f3KKLKKJklnnkjKMNMKKKJ%%%J%%%%klmmlkj%%JLKMKJjjkkklljj%%%%jkklj%%JJLL
-210839f9LLKKJKKJJkkkjJJJ%%jk%jjkj%JJKKJJJJLKK%kjkjjjJJJKKK%klmkjkkjj%J%kjj%
-210772f7JJKKLLJ%j%JKKJJJ%jkjjKKLKJ%klmmljJJLLLMLKK%%kkk%%KLJ%%%KKjllmj%JJKJ
-210705d0K%j%JK%%klmnlj%%JK%jllk%JKJJJJ%jkkl%KMMKjklljklkkj%%J%j%j%%%KKLKJJK
-210638e7KJjlkljjk%%KKJKJKJJJjjjk%%KKJJJKK%kllkjJLLKJJjjkklllkjjjkljjJLLNNON
-210571d7LJ%jkjjjjjjjkkklkjKLMKjkkj%JJKKMNNNOLJklmkjjklmlllkl%%JJ%JJLLLJJ%JK
-210504d3KLKJjjmmnmlk%JKJJ%%kj%KKKKJLKJjllllk%%%J%%%JJ%%JJ%J%jkkkj%j%jjjk%LL
-210437e9MKKJJJKKJ%jkkjJLLKKJJ%%%%%%jkjklkjjKLMLL%kklj%JKJJjkkj%%JKJJ%%%%%jj
-210370d0jjljj%%%%jj%%%kllmkjJLNOPNNLLLKL%jlmnnnmmmnnljKLLJ%%jkjkjj%%%%jjjll
-210303g5mljKKKLKK%%JLMNNLKJjkklj%%KLMLJjlmmljjj%JKMLJ%llmmk%JLLKKJ%jjj%%%%%
-210236e6%kkj%%KJKjllmjjJLLNLLKKJjkkmlljKJKJJ%jjkj%KMNMKJ%jjjjJ%JJKJjkmlmmmm
-210169f6j%JJJ%%%%KKLJKKLLMLL%jlllmlmlj%JJj%%JJ%j%KLLLK%%jlmmlkjJJLLKJ%JJ%%k
-210102e3jkklllkkkJKLKJ%JJKJ%JJKKKJJJJJ%kklkj%%JKJJ%%%%%jklkkklk%KLKJJj%jjkj
-210035f5JKKLNONNL%jkkklmmnnmjJKJ%%jJJLKJklmmljJJ%j%%KKLLLJ%jjjjjkk%JJKJKLLM
-209968d9LJjkkjkkklj%KKNMLJjjjklkj%%KLMNLLJ%%kkjJKKJlmmmlkjJJLKJJjkmmlkJJKJJ
-209901e5JJKML%klmlj%Jjj%jJ%JJJLLMJjkkjjkklmmkkJJKKJJJ%kkkkjjJKKJjjj%%%j%kll
-209834g7jJLMMLJ%%%jjj%%JKMNNMJ%kkkkkjjjJJLLK%jkk%%%jjJKLK%%kj%%%JJ%jllkjjJL
-209767e3KJ%j%%KKJjkllkJKMNNML%jlmmlk%jkmlkjKJJ%jllmljJKLKKKKKJ%JKJ%jkkjKKL%
-209700e2kkkj%JKKLKJ%jjj%jJ%Jklmk%JKKLJ%kllkkj%JKLKKJ%%%%J%Jjjjj%JJLLLMMMK%j
-209633c2kkkjjklkk%%%%j%jkkkk%jk%j%%%jkj%KKJ%jjj%JKJ%jlkj%KLJ%%%KLJ%%JJKLK%%
-209566d7%%JJJJJjjkj%JLLMMK%klmkjJ%%Jj%kkklk%j%%jjjj%%KKJJ%jjjj%JKKKKJ%kmolk
-209499f2j%j%KKLJ%j%%%%jlkjJMNOML%jmnmlk%J%JJ%J%jjJKLKJjjjkkjk%J%jkklljKMNNL
-209432e1J%jkk%%J%jj%JKJKJKMMLJjkkllllmllj%%JKJJj%jklkjLNMLK%J%klmllj%JLLMMK
-209365d9JJ%%%JKJ%kmmmmlkkk%JJJLMMJ%jkjjjjJJKJKJJJJ%jllljJJJJJJJKJJJ%jkjjJKL
-209298d9K%kllkj%%%jjkkjJKKJJKJJJJKJJKJKjkllllkkj%JJ%klkJJK%jjk%%KLLLJK%%%%J
-209231e3JKJJkklkj%%JJJKJKJLKKJ%JjknnmmjJKKJ%JJKLLKKKKJkkmmlJKLKJ%J%%jjkjjjj
-209164e0%%%JjkkjkkkmllkjJLMNNMKJ%jklkk%JJKLMLK%kjjj%kkklj%KJ%%jkklkj%JJJjjk
-209097f7%JLLNNMKJ%j%jjjkjjkjj%LLLKJJ%j%jj%%%KKJ%kkk%JMLJjmnnmkjjjlkj%JKJKKJ
-209030e8K%%k%%JKKKLLKJ%jlkj%jlllk%%JLLKJ%kklmmmjKNNNNLJK%J%%jjj%%jjkmlljjJJ
-208963e9jjmmmljjJJKLLJJjj%%%%KMMKJj%JJ%lmmlkkJJKLNONMJjkmlkjj%JJKjjllkjJKLL
-208896e6KKKJJ%j%%JJjjjJKKJ%klkljjjjllk%KLNLK%jjklmmlkjjjJKKLLJJJJ%JJ%J%J%KK
-208829e1MMNLKJjkmonnlljj%%%jjkkj%%JMLMLKJKJJkklkjj%JLLMLLJJ%Jjkllj%JKKKJJjk
-208762d3kj%jjkkljKMNNNMLLMKJlmnnnmnmmlmkjLNOMLKJjkkkjjlklj%JKJKKKLKJJJJKJ%%
-208695c9kkllmmllkjjjj%jkmmkKMNNK%jjJKLKJJJ%%JLLLKJ%%%%JJ%%%%JJ%%%JKKLKJjkkk
-208628c4jjjj%J%jjlllkkkkkjj%%JLNNNLKJJ%%J%JJjklmkkkkkkmnnmj%KLMMMMKKJ%%JJJJ
-208561d2kklkklmlkjjjJLK%J%JJJJjjjjjJLMNMMJjlnlljJ%%%kjkjjj%%JKJ%jj%%%%jkkjj
-208494f8JJLLLLLLK%jlkkj%KJJJJJLLLKKJJJJjkkmmnomkKLLMJ%klmkJKLKJJjjjjkjJJLKK
-208427d7JJJ%%kkjj%jjkkk%J%JJLJ%jkjJJJJ%%jlmmk%jklkj%j%jJKMMMKKJ%jlkj%KKLLLJ
-208360d9J%JKKMLLK%lmmlkjjj%jj%j%%kjkkjkkkkj%LMMK%jjjJ%KLNNNMKJJjjkkkjkklmnm
-208293f0lj%JJJJJ%JJ%jkkjjjjkjjJJ%jkkj%%JKKKKLKK%%kj%KLLMLJ%%klllmj%KLLK%jlm
-208226e9momljJKMLLK%j%JJKJJKKJJjkkkj%%%JKKKKJ%j%j%kkjjJKJJJLLMMLK%kmpqpoljJ
-208159f9JJ%j%KKKLLLLJjmnnmmlkkJKLMNMNML%jkkjjjlkkk%jjkj%%%jkkk%JLLK%jj%JMNO
-208092e4MMKKJJjkmnnnnlk%%KKLMMJ%kllj%J%JJKKLKjklkkkljjKNNMKjjjjjkjj%j%%%JJJ
-208025e9JJJJJKK%lmnnmmlllk%%KLMLKKKKKKJJ%%jJJLKJK%JJ%J%jj%j%%jjkkjkjjjkj%JK
-207958f3KKjklmlkjKLMMLMNMJjlnmkkkkjjjj%JLLKJjj%j%j%J%JKJJJ%%%JKKK%%jJ%J%jjj
-207891e2j%%JJK%kkljjJ%%%%Jj%%J%JJ%J%%%j%jklmlmk%JKKJJKKKK%%%KLKJ%%%kj%JJJ%J
-207824d9jjkjjJ%jjj%JLK%%lnnmkj%JKMMLKJJ%jjjkjJKLMKKJJKJJjklj%KKJ%llmlk%jJKK
-207757e2JjkmkkJJLKLKK%%j%J%jkjjjj%%%%KLLL%%j%JKKJ%jkjjj%J%jkllkkJKLMLLJkmnn
-207690e6mkjjj%JKJJj%jkkk%KLK%jjkjJ%%jjk%j%jkjj%J%%JJKMLKLJ%llmk%JJJj%%JLMMO
-207623d9NMKLKJjklkj%J%Jjklnom%LKK%jj%%KKJ%%j%JKJ%jkkjkkkklmlkk%JKLLLK%klljj
-207556g1jjj%KKMNNNMMMKJjlmllkkjkjj%%jj%KLLKKJ%jj%%%JjjjjjkkjjJKLJ%%j%J%Jj%%
-207489e3JJ%JJLKKJKKMK%jlkkjj%KKJK%klmmlk%JKLK%%%%%jkkjJKLMNOLJkklllkjJKMLK%
-207422b9%jklj%JJJjllmkkkkj%J%%kjj%JKLMKK%%%J%jjjj%%%jklmklkj%KKKJJKJJ%jklkk
-207355f1kjj%%%%%%jj%JJJ%KLNNMKJJjjkkkj%JJJ%klllj%J%jJKMLLKJ%%j%%%jkkj%KMMON
-207288b9LK%%jjkllopomkjjkkkj%JKKKLLKJKKMLJJjkkllkJKLJjjjkjkjJKMLJjlmlkJKLL%
-207221d7jjkjjklkllkj%J%JJKKJjkjjKLMKJjjjklmlmkkkj%JKLMMMMLKKJJJJJJjkmllkj%K
-207154e9KKJJ%KKLJJjjlllkJKMMLKK%%jjlmmmmkjJKKK%jjkkjJKLKJkjkjkkkjj%%jkkjj%%
-207087g5JJKKLK%%%j%%%j%j%jJJLLJ%jklllk%JKKKLKLLJ%JJJLKLLJjnoppmjKLLKKKKKLKj
-207020d8klljkjlllj%JJLMLMJjllmkjjJJJJ%JJKLMKJkllkJJJ%jj%J%jkjjJJKMKL%%kkmkk
-206953f2kjj%%%JJKKJJJJJJJ%klmllkjKLMMKJj%KKJ%%klj%KLKLJ%kkkkjkmmmmkj%JJLLKL
-206886f3LJ%JJ%jlnpmkJLNLLJJ%JK%%j%J%jkk%KLLK%lll%KLLJ%%%%JJjkkkj%J%%%%kjj%L
-206819f0LMMLLJjklkk%%JLLK%jllmmmjjJjklmllkjJLMNOONL%kkjJKLKKLKJjlkjKLJkkllk
-206752e1kkkkllljJLLLJ%j%%jjkk%J%Jj%j%JJLJKJJ%%%JK%JjJKKLLKJkllljj%kmnml%%%%
-206685f9jkjJLNMMKJJJKMMNKK%%%kkllkkkjlmnmkjJKLNMMJJJJ%%jjjkkkjjj%j%JJJ%jjkk
-206618f1kllmoml%KJKJJJJKKKLLK%%jjkkkj%JKMLLK%%%jjjjj%J%%jjjJLKLJ%JJ%J%%kkkk
-206551e9JKLMONM%jmmljJKKK%kmnnmkl%%KKJ%%jkkkjkj%JKLLK%%%jjkkkJJKKLKJKK%jkkl
-206484f0mk%MNMKJj%jkklkkj%%%%JLNOONLJjklkjJ%kmmnmmjJMMLJjkkkjkjjJKKJ%%KLKKJ
-206417d9klnlj%%j%%%%JKKK%jmmmlj%%K%%jjjJ%%%%J%KLML%jkjJKKLNNOMLK%jllmmk%%%k
-206350e1mlkj%J%%%%jkk%jklmkjKMNNLK%%%JJJJ%%JK%%kjkjj%JKKKJJKJJjjjJJJJklkkjj
-206283e4%%jjklkkklkkjkjjJLMMLJJ%J%JKKMLMLJ%jklj%KJJ%jjj%%JKJJjkjkjkkk%KMLLK
-206216d1K%jlmnlj%%jllljJJKLNNNMMLK%kkkkllllk%KLKJ%jllmmmkjJLJ%%%%%JJJJjlklk
-206149g0kklkkklkllmmmlj%KNONNLLKJJ%KLLK%jlllkk%j%%J%JJJ%jkljk%%KNOPPNLJ%jkk
-206082e6kkklkjKMMMLK%%%jjlmmljkkj%KMMLKJKJ%jjj%%jj%%JJKJ%%%%J%%JKJJkmnmkjj%
-206015f5%JKJ%jjjjjjJ%J%%klkj%%J%%kklkkljJLKJJ%KKLJjlk%LKJJKJ%j%j%%JKMMLLKjk
-205948e3lmkj%LMLKJ%%%JJj%JJJ%%%jkkkklkjjj%%J%%%%KLLLLLLK%jjjJLKjmmmljjKJJjk
-205881e4lmkj%J%jjkkkljjJJKKKKJ%%%%%%jjjjJKLKKJ%JLKKJ%JKJJ%kmmlllk%KKLKJ%Jjk
-205814e7llmlk%LMMMKKJjkjjJJKMMLJ%jklkkjk%%JJ%%%KMNNNLLJJJj%j%kmnppnljjkjkkj
-205747f7%JKKMMLJJ%JJ%%%%%jJJK%jjljj%jkkkkjjjJ%JJJ%JJKKJjkkj%%J%%j%jJj%%JLLJ
-205680e1J%jj%%%%J%%jj%%%klmllj%KKLKJ%%j%jjjkjjJJJKKKJ%JJKKJjkjkjjlllmk%JLLL
-205613f3J%llkj%JKJjklkj%%KJJ%%%JKKKKKJ%Jjjlllk%LNPNMKjklllkJJJJJJLLKJjkj%jk
-205546e2j%jjkjjjJJKKJJjklkjjkkkkj%%JJKLKKJJ%%%kmmljjJKKJKJJ%%%JLLLK%%klmkkJ
-205479f3%%jjkjjkkkJKLMMMMKKJLMNMKkoooomnmljjJKKKLMMKK%KJK%jkjjjjjjkjklmlljJ
-205412g4J%J%%jkj%JLNOOMLLKKJJ%klllkj%KJJJj%kjkkjkjjkk%%%KJJJ%JJ%%%%JJJjjj%%
-205345e8KJKJJJjklnmkk%%JKL%kk%KNNNNKJjkkkjjj%JJJ%%klkjjjkjkkkkjjj%j%%JKJJJJ
-205278f7jjk%KKLJ%JJKKLMMLJklllkkjjJKLK%kmnnonlmklj%JLLKKJjjkkj%JLKKKKKJKJKK
-205211f4KJJjjk%%jkl%%JJJJKKK%%%%J%%%%JJ%%j%j%%%%KMMLK%jkkkjjjjjj%J%%%j%J%%%
-205144e6klkjJ%JJLMMMKJkmmnnljjjkkk%%JJJMMLKKJJKJ%jjjJKJJ%jlllkjjj%%KKKLJJ%%
-205077e4jjjllkkJLMML%jkll%JLLJjllkk%%J%kkkj%JJMLL%jj%KKK%%kkllkkj%LMMK%%jJJ
-205010e5%kmnnmkJMMNMKKjlnmjJKKJ%jjj%JKMMLJjkklmmmlklkj%JKLLJJ%jJJLLLK%%jjj%
-204943f2JJJKKLKJjlnnk%KKKJJ%JJKJ%jkk%%J%jkmnnkk%%JKMLMLJkkjjKKLLKKJJJ%%jjk%
-204876e2JLKK%jkkkjkkjjj%%%J%%jj%JKKK%jjjlnoomkJLMNMMMLK%jkkkkkk%LLKLJKLLLLM
-204809c5LLJJ%J%kkjkklmkJKMLJjlnmmkj%JKJ%j%%J%lkkjJKKJJKJJkjkjjkjkjjj%%jJKKL
-204742e4LMMMJJjjkkkjjjJJJ%JJJJJ%J%%jkj%jjkklllkjJK%%jk%%%JKKJJ%klj%KLLLLLLJ
-204675c9K%jjkj%%%%kjJJKLKJ%klmkljj%J%%%kllkk%LLMLKjkkklllmmlkjJJKMOPQONMJ%k
-204608c4lkjkkkkkkkmlmlkk%%Jjjj%%%JJJJ%jj%KKLJ%%%%JKKJjjjJJKLJ%j%%KJkoqpnl%J
-204541h1%jllk%JKLLNMNLKJ%jkkkjjJJJJjkkjKMNNNNJjlmlkjjjkj%KKLKKJJJ%%kkkjjJJ%
-204474e6JJJ%%kkk%JJJJJKJ%jkklj%%J%jkj%J%jjk%%%%jjJKKJJJJKKKJJJKKJjjj%%Jjklk
-204407e5lkjJJKKKJJ%%j%j%%%jjkjjjj%JJJJ%jklkjJKLMLJjllmkjJJ%Jjjj%KKKKK%jk%%%
-204340e9Jjj%LMLKJ%j%J%kjkjJKKJjj%JK%kmmnmllljjJJK%%jJJKKKKJJJ%jjkkjJ%JJJJLL
-204273e6KJjkjjj%%KJJjkmnmmkjKMMMLLKJ%kklkkklk%JMLLJJjjjjklk%%J%jJ%JKLLLKJ%%
-204206e5%jkklj%KJJjjj%jJJJJ%j%j%%%%%JJKKK%%kklkjjllmlJKMLKLLLKKLLKJ%jJLLJkm
-204139d3nmlkkj%%%JJ%%%%%j%jllmk%KJJKLLLKjj%%JKLKKKJKJJ%jklmmnnolk%KJJKKLKK%
-204072f0kkjJJJKJK%Jjjmlmjj%J%j%KMML%J%KLMMLKKKKJjjklkkkklmll%KLLLJJjjk%JKKJ
-204005d5JJKK%J%%J%kmoqrpnljJKLLMLLLJKJJJjkjjj%JKKKJJJJJJjklmllkk%%JJ%%%j%%%
-203938f6LLNNMNML%j%%J%%j%jkkkkjjjklk%JKLJK%klkj%JK%jkk%JJKJJKJ%jjkkkkk%KLKJ
-203871e0jj%%KJJJ%J%%jklkkj%%%jmll%%jjkllkjKLLLKKJ%jj%JJ%j%%J%kkljJKKLLKjklk
-203804f8jJ%jjjjjJKLNLJjlmllljjj%jjjj%JKJJjJJLKJJ%j%%KKLML%jllk%KKKLKKJjllk%
-203737f0KLJj%%%%kkkJJK%klkkk%KKKJ%JJJKJ%kkkjJKK%jkjkjjjJJKLLKJjjjj%KMNLJ%jj
-203670d4kkmkj%K%kkjjjjkjjjjj%JKKKJ%knmjKMLKjkkjkjj%%%jjk%%KMMMNMLJlmnlj%KLL
-203603e6LJ%j%j%JJ%jjjj%LLL%kmnnljj%jJJJ%JJKJJKKKLKJ%%%%J%jknnopnmjJJKLLLKKK
-203536f4JJ%Jj%%JJ%jj%%KJJJ%j%%JKKLK%jklkj%%jkkkkkjk%JKKKKLLLMLLJ%%%kllkkjjj
-203469e7%%jklkk%%%jllkkjkjJLMNL%klkJKLKKKKKJJJKLLMNMKJkllljlkkllllkjjjlklk%
-203402g6KLKK%%jjjj%JKKLMLKJJ%%jjkllljj%%JJLMMLK%%%%jkjj%JJKKKJ%jjkkjjJ%%kkm
-203335f0lkjj%JLLMLLKJ%%kmmnnmlkj%J%jjj%%jjkkjJMNNMJJj%kljj%JJKKJJJJLLLLKKKK
-203268d3%klnmlj%%j%%%%Jjkj%j%kkjJLNPQOL%klmkljkkjkjj%j%%%JKJ%%%jjklmk%KKKJJ
-203201f4KKLK%klllklj%JKKKJJJKMM%konnllkj%JKLMLJJjjkj%KJ%jjlkj%JLKK%klj%%Jjj
-203134g3kjJLMNMK%%kjkjJJJK%JjlkjKMNNLJ%kklmljj%KKLLLJklmk%KJKLKKKKJ%jllkjj%
-203067e1JJKKKKJ%kkkkklkk%%jjkjKKKJJKJJJjkkkjj%%KJK%%J%jjkjj%jklkj%%J%Jj%kkk
-203000g2k%JKKJ%JJKLKJJKKJjmmlkjJ%%%%jjklll%KMONM%jjkkj%jJKLMLLLLJklnnnonnl%
-202933h2KKK%jjjj%J%%%jkjkJKLKLKKKMNMKJjkkkj%%JKJ%J%J%j%kjj%jklnnnmk%KLLKLLM
-202866f6MKJJ%%kmlmj%JKKKKKJJ%klkj%JKKKJjlmooolk%JJJJKJ%jjj%JKLMLKjjkjJJ%%ll
-202799h0mkJKK%jjk%JKKKJJJJKLJK%jjkj%jkklkkk%JKLKKLLMKJJJ%jklkljjjJ%JJK%J%JJ
-202732f6jj%JJjkjkjj%%%%%%%%%LKK%klkkjkjJKKLKKJKKKKK%jkjj%LKLJ%jjkkkjj%j%JKJ
-202665f0JKKKLJKKJ%jkjjkkkjkkjkjjjj%%%JKJ%j%JKKJ%%jjklllkklkk%JJ%%jJKKLKKJKJ
-202598f5KKKJ%%kllmljj%%JKKLLKLJJ%jk%j%%%jkkkj%jJJKKLKJ%%JJKKKJ%kllmmlkjJLJ%
-202531f6kmmjKMOOOPPMKjmooonlj%J%jj%JKJ%kjkkkjJ%%j%%%%JKK%%%%%klkkjjjjjj%%%J
-202464h1KKKJ%jjkkk%KLLLKKJJJJJ%jllklkj%JKJJ%jjjkkjjKLNMKJjkllkk%KLNNLLJ%jkk
-202397f0kkjj%kjkjjjljjJLNNMKJ%JJJKJ%kmnllk%KKKJ%jjj%%KKK%%jjJJJ%jkjj%J%jkkl
-202330g2j%J%%%%%KKLLJJjmnnlJKNMLLJjklk%KJ%kjjj%j%JKKLMLKJ%jjjkklkkj%%%kklkk
-202263g8jjj%%JKJ%jllmjjJJ%j%%LMNNLL%%%JLMMK%%j%j%JJjmmnmkJKML%jmmljJKKKJJ%%
-202196f6j%%jJLMMMMJjllkj%%jklkj%%JJLKLJJ%%jjkkkkllkkjkkjJJL%jkk%JNONNL%%jjj
-202129e8JLLLKJJjklkj%J%%kkkjJKJJ%%%%KLMLKLKJ%klllmlkjJKK%klnllkjJ%%JJ%lll%L
-202062g2MLJ%jk%kjkj%%KJ%JJ%%KLMMMLJJ%%j%%jk%KLKJ%%kllmlj%JK%jkk%KJ%klljj%JK
-201995f4JKJKjkklkkk%%%%%%JLKJ%kkljjJJLKLLLK%jkkjj%%jj%JKLMMLMK%kmmmlljj%JKK
-201928e9jlnnnljjJKKJKJKLMLLKKKK%jmnnmkjJKLMMKJJjkkllkjkj%%JKKKKJJ%%%jkj%%Jj
-201861f5jljJLKK%kllkj%%j%JKMLKJJ%%%JJLKKKKK%kmmmmkkklkklkj%JJKKKKKKJKJJjj%J
-201794f4J%jklj%%%%KJ%jkkkj%JLLKKJjjkkjjklkj%%JKJKLLK%jklkkj%JLLKKJJJJkkmkkj
-201727g4jkjjjlmkJLOPONLJJJ%%%jkmlllnnmj%KLLJJ%KKKJJ%JJJKLMNKJJJKLLMLJ%%jjjl
-201660c6nmmljkkkllljjkkjJKJ%kkkjj%KLLMLKLLLL%kmmlljjjj%JJKKKKJKJKJJjkllljj%
-201593f6jjjjJ%%jkllkj%JJ%%jjkj%JJJJJKLLLMMLLKLKK%jkkj%%kllj%JJKJJjkkk%JKLJj
-201526e5llljj%KKKKJJJjkllkkkjjj%JJKKKJJJJJ%%JKLLK%klll%%JKJKJJ%JJJjkmmnlkJL
-201459f6KLLNPONJknnnlljklmkk%JJJJJJjjj%%%%jjj%j%%%KKKKKLNONKjklkkllllj%%%kk
-201392f8kj%jkkjJKLLKK%%j%KKKLJJJKLLJ%jjjjkllk%%jlmnnnk%J%J%JJJLLMMKJjjJKMML
-201325d9J%kjkkkjj%KKJjklmmlkjjj%%KLNNNML%jklkjk%%%jlmnll%%KLJ%kkj%%kkllkj%K
-201258h9LMNLLKKK%%%j%%j%jjjJKMNLK%%%J%JJJ%klmlj%%%Jjkkllk%%JklnmjjJJKKKKLLK
-201191g1KKKLLLKJkklkkjkjJLMLJjkmlkJLMMKKKLMLJJjknonnk%JKLMKJjjj%JKJJ%jjkklk
-201124f0kjj%jjj%JJ%%jj%KMLKJJKKJ%kjk%%JKLLMKJjlnnomkKMLKkkllkj%%Jjjlk%JJJJJ
-201057f7JJJJJ%%JJ%JLLNNMMKK%jmnopppnl%KNOOM%kmmkjJ%JJKJJJ%K%%%k%jkjllkjKLMM
-200990e8LJjjjjjjjlmmljKLMLJjlonml%JJJJK%%%%JJKJJ%%%J%%kk%JLKKJKJK%JJJKJLJJk
-200923e3llkjk%%%%jkj%%%LMMLJjjj%%%%kjj%kjkjJKLLK%%jkkljj%JJKLKMMONL%knooomk
-200856f5JJJJ%%%JKKK%jlklklllkj%JJJ%%jkjk%JKKKKKKKJ%%%jk%j%%j%%kjk%%KKJJjJKJ
-200789f5K%jklk%%KLKJ%JKLK%%klmlkkkjjJKJ%J%KMMLLKJK%jjjllmk%JKJKJ%J%jkjlkkjj
-200722f9%%%JJJJKKJ%kkj%%JKKKKKJKJ%%kkklllkjJLMMMMLK%%jkklk%%Jjjj%%%%kklkk%%
-200655f6jjj%JJJJJKJ%jj%%%j%jj%%%J%jjj%KLLLKJ%jj%%JJKJKKJ%kmmmmmlkjKKLLJJ%%j
-200588f3jjjJJ%%jj%jj%%%KKLKKKJKLLLJ%%KJJ%kmmmkljkkk%%%%jjjjjjj%KJJ%%JJK%%%j
-200521f4%%JJ%%jk%JKKJJkkljJJKKJJJ%%kkk%%JLKK%jjkkkk%JJjkjklkjj%%%%%%JJ%J%j%
-200454g4%%JKJ%JKKLLLLJjkmljj%%%%%j%%KKKKKLJJ%%jkmmnmkjJKKKJjkj%LLNLKklnnmjJ
-200387g2JJ%jjkJJLMOONK%kklllkkjlkk%JJ%%jjkkkkjKMNLK%%J%%jjkkkjjjjJ%%JKLNMKJ
-200320e6%jjj%JK%jkJKMKJjjjjkkkjj%%KJ%jklj%KLL%lkj%%J%%%jkjjKKLLLKK%lmonlkjJ
-200253g3KKKKJKJJ%J%jjkk%%J%jkk%%Jj%JLMMLKJ%jllnmll%KMKKKLMMKjkmkjJ%%jlkj%j%
-200186f5%KKJJJ%%%jj%JKK%kklmmnl%JLKKJ%%%jlkkkj%%jj%%%%%jj%%JLMONNMKjlmmlljJ
-200119g2LLMJJ%JJ%jlll%%%JJKKJJ%%%%jjjkJKKKjlll%KKK%kjkjjj%j%%%%J%%JJLMMLK%j
-200052e3kkjj%%jj%J%%jkkjJ%Jjkkk%LML%jllkjKMNOMJjkjjjjjJJK%jjkkj%kkmllllkk%J
-199985h3LLLKLKKLKKJ%%%jk%JKJ%knnmlkk%%%jj%JKLMNNMKJJKJ%klmnmmlkllljJKLLLKK%
-199918g1%j%JKKLLLLLKK%lmnnljJKKK%%jJKLKJkmlk%%%%j%jkmopoljLMNLKKKLK%jjjjj%J
-199851g4LLLMMLKJK%jmmllmnoml%%JjJ%J%%JKLNMMLJJJJKJKJjlmnnmmkj%%%KKKLJjkkj%J
-199784g6LKJ%JJJ%%j%%jJJ%%KKLKJjkmmllllk%%JLNOMKK%KJKJ%jkjJJK%%jjj%jjjkmnnmk
-199717h1%KKKJKLKKjkmljjJj%%LMONNLKKJ%j%J%%jkmlkjJJJJ%%jJ%%klkk%%KLLK%%%%kkl
-199650f1kkkj%jjllkjJMMMMKjkkjKKJK%kklj%%jjkkjkk%%KLLJJ%jjjkkj%JLMNNONMKJjjl
-199583d5lmmkkkkjj%JKKK%kkkkkkl%j%j%JKLLK%jj%%JJ%j%jj%%JLLKKKLLJ%%kjklkkkk%K
-199516f2KKJ%jkmlkjJKLLKKJKKJ%jlmmlk%jjjJKLKKjmnnnkjKJJKKJJjjj%JKKLJ%%%J%KJK
-199449f2JJjjjjjkjjj%%%JKJKLLMLLKKJjjjklkjlmmnlkj%KKJJKJ%%%kkkk%KKK%%%JLLJJj
-199382f1j%JJLMLJjkmnmmllj%JKKKLJKJKJ%jklj%%%j%%KKJ%jkkkklkkjJJLMMLKjklk%LLJ
-199315f2jllk%JJKKJKKKK%%%j%J%jjkjkjljjJJKJK%J%%KKJJJ%Jjkj%%JJJJJ%%jjjjklmll
-199248g1%%%J%JKKK%kllk%jjjkjjjJJJJ%JJK%%kllk%KKJJJKLMLKKJJJJJ%%%jjjjkkjjkkk
-199181g1jjjkklllk%LLMMNLJknnomkjJLNNNNLKJJJKLJJ%%j%%jj%j%jllllmlk%KKLML%jll
-199114g1kklkkk%%KKKKKKKMNNK%kkljjjjjj%jJ%j%JJ%jkkk%JKKJKJKKKJjj%%%%%%%J%kll
-199047f6lk%JKKKJ%JJLMK%lnooonljJKKKJ%jj%%%%JKLMKJ%jJJJJjkjj%%KLKKJ%%%k%j%j%
-198980f4jjj%%JKKKMMNMJjllkkllljJKLKJ%%jjj%%jllmlkjjJJJLLLLKJKKJ%jjlklkjjKJJ
-198913f2jkjkjkklllkjJ%%KKMLKJ%jjlkj%KLLLKKKJ%jllkj%KJKJ%jjklkJKLK%jkkljkklk
-198846h3j%%JJJ%KKKJjjjk%%%jjkllk%JLMNK%kmnnmk%JLLLLKLLJjkkkjj%%%J%J%kkllkJL
-198779i1NNNLJ%%%jjJJKKLK%jkkkllk%JJK%JJLJ%klj%JJJ%jlnnmkJKLMMMLKJ%kmlmlkjJK
-198712h3MNNLJjkJJKJJjjjj%JJK%jkllkjjklkjj%%%jllmj%JJjj%JKKKKKJ%jkkj%JKJJjlj
-198645i0KMMLLLML%jjjjjkj%jJ%j%%%%JKJ%kllkjKJJJ%%%%%JKKKJJJKMLLL%%j%%%jlllkj
-198578f4J%%JJ%j%JKKJ%kjk%jjj%%jjjkjkj%JLLMKKJ%jj%jJJKLML%knnnljjJKJjkkkjkkm
-198511h0lkJLMLLMLL%%jJKLK%jlllkkkkjj%jklllljJLMNMNNMNMK%llmllj%%jllk%KLLKjj
-198444f6%JJ%KJ%JjkkkjJLKLJJ%%jjklkj%%JKJJ%jkkkkklkjkj%%K%JJKJJKKMLK%jJKKJkk
-198377f0kJKKKKLLKKJ%klmnmmlkj%%J%jj%KKJ%%kjjjjkjllkkJJKKK%%j%%KLMMKjkkjjkjk
-198310g5jk%JKKJKKKJJjjj%JNNMLJJjlmnmlkJJLKK%jk%%K%%%%JK%%kkllk%JLLKKKKKLKK%
-198243d6%jjjjjkkl%JKJ%kkj%%jjjj%JKJJ%kjjJJ%jjjklllkkkllmkjLOQQNL%kmnnlllj%M
-198176h2NNMJjjjjlkk%%%%JJKLLKLJjkkkJJJjkkjJK%jkkkkklmmkjKLLKJJLLKKJJJ%J%jkm
-198109g5lkk%j%JKKJ%j%%LLMLJ%jklkj%JLK%%j%jJJJKJJLKJK%jlmlmmkkjjjjkj%JLLLJjj
-198042g5lkllj%LNNMMLJjkkj%jjj%%J%JJJKJJ%%kkjJKKJ%jklkklkkk%J%%jlklkjjJKKJKL
-197975h2LLJJ%jjlll%KLMJjlmonmjJMLLLLNOOMMK%jjkkjkj%jklkk%JKJ%%jjjk%KLLJJ%%j
-197908f7jkj%%%J%JJKLLLKKJKKKKJ%jkllklkjjkmllk%JKLMLLJ%j%%%%%J%jkkkkk%KLLMLJ
-197841e3jkkjJ%kllkjKLMMMMLJJj%kkj%K%lmmk%%jj%J%j%%%jkklllj%JKJKJKKKJ%jj%%KK
-197774f1KJ%j%JKJ%J%%jjjjjjllkj%JKLJ%jjkjklkj%JJ%%JKKKJ%%%kllmkk%jjjJ%JJ%KKM
-197707g3OOPNK%lnmmlmkjJKJ%j%JKK%kmlljj%%%JJJ%%jj%LLMLKJJ%Jjkmmnll%%KJKKJJJJ
-197640g1KKJJKJj%%JJJ%j%j%JJLKKLMLLJ%klllljjjllllk%JK%jllkj%j%%j%jjkj%%JJJ%J
-197573h0KMMMLKK%j%%%%%j%j%jJJLKLK%kkkkjjkkkkkj%JKMMMJjmnmlj%JLMNLJ%jkllll%J
-197506g1JKJ%jklj%KLK%%klkjJJKKK%%%%jjjkjJLNOONMMMMLJjjlmnnnmllkljjJJJKJ%%kk
-197439f6%LNMM%jkmljjj%jjjjkj%%KKKJ%%KMLKJjklklkmmmljJMOQQQOMKKJJ%jjjkkljKLM
-197372c1Jkmooonmkllllj%%JJJJJ%%j%jJJKLKKK%JKKKKKKJ%kllkkj%JJJ%j%%jjllmlljkj
-197305h1jJ%JJ%%j%%%KKLKJjkkj%J%JKKKJj%kjkj%JJJKLLKJkkkkkjj%%KKLKJ%JKKJ%kllj
-197238f5%jkkk%JMLJjjk%%JLKJjkjjlkkkkklk%JKLLKJ%%%%JJLKjjlmnmmj%JJJJJ%jj%j%j
-197171h6%JKKJjj%KMMONOMJ%kllkkjjjj%%JJKKKJK%%jjjklmlk%%JKJJjkkkk%JKLKKjkkk%
-197104g3K%jjjjj%%KKKJJJJJjlkl%%JKJ%jkkmljjJLLMLKJJKKLLKJjjkj%JJJ%jlmnkjJKJJ
-197037f6Jjkkkk%%J%JJJ%J%%JKKJjknnmk%KLKKKKLLLJjlmmllj%%JJK%%kjkljk%%JMOOPOM
-196970e1Jklmmmlkj%JLLLKK%%kjjJJJKJ%jjkjjj%kkmmmk%LMNMMKLKJjjkkllkjj%kjkkk%K
-196903g7LJJjJJMMLLKLLLLJklnnmk%JKKJ%j%kklnnonmkkj%JKLMKJ%jJ%JJKKKKLLLLKJ%JK
-196836e4J%klklllkjjjlkkjkjjjjjkkkk%KNOMJ%kkkkj%KLMJ%%jkjkj%KMNNLJjklkj%J%jj
-196769g5llmllkjjJMMNKjllkjJJKKKKKLJK%JK%klmlk%JJ%jkkjjjjj%JJJjjj%KMOONLJJ%j
-196702f3jljJJLKLKJKKKK%%kkmmljj%JKLLL%kmmljJKLJjlnmmk%JLJJ%%jj%JKLMLMKKjkkj
-196635e9jlnnlk%%%%KJJ%j%jj%%J%J%jjkjkj%%JKJ%J%jjkjJLK%jkkjJKLMMMLLKLJJ%jkkl
-196568f0jJ%%%jjJJKK%%jjkkkkjkjjJJJJJLLLKK%jkklmlmmllllklkkjJJKLKKKKLMMK%lmn
-196501h2mkjJKLNMLKKJJKLKK%%kjj%jkk%KKJ%jj%jjklmmmkJJLLMLK%%JjJ%J%JKJ%kkkkkl
-196434g3k%KJK%%kkkkJKLKK%%JKKKLKjkmljj%jjjkljJMMNLLJJjkmmmjj%JJ%j%%%J%JKKKK
-196367f1%kklj%JMLLKKKJ%%%j%%K%jlllk%jJ%j%%j%j%jjjj%KKKJKLLK%%jj%J%jlkk%JJjj
-196300f1lljjJ%jkkk%JJKJK%j%%JKKKJ%JJ%%%j%%jjjkklmlkJKMKKJKKKJJ%J%klkkk%%J%%
-196233f8jjjjlkkj%%%JKJKLLMKJjklkjjjkjkkjjjj%JKMMLKJ%jjjjj%%%jkljjKKJ%kkjKKK
-196166g3KLLKK%%%%jlmnonnl%JKKJJJ%JLLKLLJ%klllkkj%%JJJJJJKKMNMKjknnlk%j%jJ%J
-196099g8%JJJKKLKLKKJKJklnnnmmlk%JJ%j%JKJKKLKK%jkjjJLMMLJjkl%KMLLJ%jklkkjj%j
-196032f7jklkljJLLJjlmnlk%%%%%%%J%J%KKJJ%%%%JMNNLLMLLJjjllkkkkkkllllkjk%JJLK
-195965g9LKJJ%J%JJKJ%klml%KLLLJK%JJ%%%lkk%JKKKK%jkk%JKMLKjj%%J%%%%jkklkk%%%j
-195898f7kklkljKKLKJJKKJJjklkkklllkk%KMMNLKKKJjjjJJJJ%%kmoqokKMMMMLK%%jjk%JK
-195831f8Jj%jJ%JJJ%jkj%jjlmnmmk%LMNNOMKJJ%jjjkjJLK%jnnomljjjjjKMMMLLLKKKJjkl
-195764f7k%jjklkjJJJ%J%JJKKKJ%%kjkjj%JKLLLJJJ%jjj%kjj%JKJ%%klkk%KLKK%kkjJKLJ
-195697e9%J%jJ%%jjklnnmkJKMMLJkmmmklj%KJK%%%%jJKMPONJjlmkk%%JKMMLJKJKKKJJjkk
-195630d7mmllkllj%JKKKKJJJ%jjjkj%jknmlk%%%JKMMMLJJJ%JJKJ%j%%%j%kkklkjKKJ%%jk
-195563f7klkjkkjk%%%%jj%JJKJKKLKJKJKJKJ%jkjjj%%J%JKKJ%kkkllmlljjj%JKMNONMLJj
-195496e4kkllllkj%J%%kjkkj%JKJjjkjj%JJMMMLKLLMKJ%lllmlmlllkkjkj%JKLLKLLMMLLL
-195429e3JJKJ%llllkjkkkljjJJKJJ%kkk%%KJJ%%%%J%JKKKKKJJJ%kkjjjklnnmljJKLKMLKJ
-195362f7%%jjj%%kkmljJKLKKKJKJ%JJJ%%J%%%JLK%klkkjj%kkmkj%JJKJLKJjkj%KK%jjJKL
-195295f3K%jj%JJ%jllljjJJKJJJJK%J%jkkkj%JKMMLjkmlj%%%jklkjj%%%%KJKKJ%%%%%%j%
-195228g0%KLNOPMLjlnmljJJJJ%jjlkkj%JLJJ%j%j%jjkkkjjJJJjklmmk%%%JKK%jk%JLMMMM
-195161f0KJjjj%%j%%%jjmllkjKLLKjjkJLLJJjjklljkj%%%JKJ%%%jJ%%jjkkjkkjkjj%JJKL
-195094h0LMLK%jlllkjjkkjj%J%jj%j%JKLLNMMJjkklkjkjkj%%J%jj%%%jj%KKMKK%jkjjJJK
-195027g6MMMK%kkmmk%%J%J%%JJJJJJJ%%%%jlkkjjjjj%J%JJJJJ%jkkj%JJLLLMMKJJJ%%%JJ
-194960e4JJ%jkjkjjkkj%JjjjjjjklljJKKJ%%jjkjjJLNONMLJJJJJ%jlmnnmlkjjjjjkjJKK%
-194893g7jjj%KKKJJKJJkjkkklkllkkkkjkkj%KJJ%%KKLLK%J%%%KKJJ%%JKLKJjjkkjjk%%%j
-194826h1jjjjkjjKLLMMK%kllk%%%jjjj%JKKKJJKJjkmml%JLKJjkj%LKKJ%%%%JJ%jkkkkjjj
-194759h6%%%JJLOPPNMLJjnoomkjJLLLJkkkkJKKJjmllj%JJjjkkllnlk%KJJJJKLMKJJKKJ%%
-194692g2jjllmmjjJKLLMLKKJ%JJKKK%jjkj%jklkJLMNMK%lmmmlmlkjjJKJKKKKLJ%%jJKJJj
-194625f5kklllkkj%%jjlllj%KLMLMLMK%%k%%%JjlklkjJKMNNML%lllmmnlJKMNLKJ%Jjklll
-194558g7j%JKJJJj%%%jjjJLLKKLKKJJ%Jjjlkkllj%J%%%j%j%jjklkk%j%kkkklklkjJJJKLM
-194491i1NOOOMK%j%JJ%%kj%JKJ%jlmnnlkjJLLLLKLKKJ%kllllkjkjjjjj%JKKLLLJ%%kj%j%
-194424g4j%J%%JJKKLMLK%lljJKKKJ%%kkkj%jjkkmlkjKKJKJ%%%jjkljj%%jj%LMMLJ%Jjlkj
-194357g2KMMMK%jj%%%%%%klj%J%%kmmnnlk%JJKLLNMLLKjklmmlkjjj%j%jjj%jJLMMMMLMNN
-194290e1MMJ%kkjj%jlmnk%%%%%jjjjj%jjkjj%J%%j%kkkjJMLLLMMMLMLJ%jllllmmnmllkjj
-194223h4%kkmljJLOPPNLJjjlkj%JLNMLKJjklkmlmlkJJLLJJ%kjkkj%jkkl%KMLMLJjkkkklj
-194156g8%%j%jJKLMMLKjkkj%JJJ%JJK%klnmmkjkjj%JJKLKKKJ%jj%J%J%%j%JJLKK%jmmmkj
-194089g9%%klmnomk%JKKKJJ%J%JJ%%J%JKLLLJJJ%%%%KJJ%J%%%%%%jkjkjkjkkkjJKKKjjjk
-194022h7jkjjjkk%jj%%j%%JMMMNMKJkjkjkjJJKJ%kj%%%JKKJJKKJJJ%jjmmlkj%J%%%jj%%j
-193955h6%j%JJKJKKJ%jkkjJLKKKJK%jjkj%K%jlmljJLKKJJJJjjlljJLK%kkjJ%jjjJKKMLLL
-193888f5K%kk%JJJ%klkj%JKLLLKJjllkllkjjJKLMMLLJ%klmnnk%LMMKJklmllkJJKKJ%jkll
-193821h1kkkjjKLLMK%j%J%%%JJKJK%kmooooljKMNNML%%JJ%%jkljkjkk%KMMLJJ%KKKKJ%%%
-193754f7%j%%Jjjk%%J%JKKKJjj%KMK%kkkkj%KKKKJ%%kmmmkj%KLLK%kkljjJJJKJJ%KJKLKK
-193687e3KKJ%%%%jj%%%jjjkjjj%jkjklklllk%JJjkkkljJKMMNK%kk%JKKMLK%klkljJJJkll
-193620g7j%KLKKLJ%%%%J%J%JJJ%jjjkj%KLL%kkkklmmmmlklj%JJKJ%J%J%KKLJ%%JJJKKKML
-193553f3NNMLJ%jnoonlkkmmmj%JKKKKKJjkklljjKKLLK%%kjjklllk%JJ%%jJJ%jjKKKJj%jj
-193486h9%%JJKLKKJK%%%%jkkkj%J%%jjjJ%JJJjkkjj%%LMMML%%jklkk%%KLJJJLK%jkj%JJj
-193419g0jj%KKMK%jkk%JK%%j%JKJ%%%%KJJJ%%%JJJjlnmljjJJjjkjk%%%KJK%kjkkjjjjkkk
-193352h8lkjjJLMLLJJJKJJJ%lllk%%%JJ%%%jjJJKJ%jjj%%%JKKJ%jkkkkjj%JLLKKJ%jlj%J
-193285g9J%kmnnnl%JMMKJjjj%KKJJJKLLJKJJkmllj%KKKJKJJJJKKKJ%JJKJ%%jjkkkjjkjk%
-193218g6%%JKKLKjlmk%JJ%j%JLML%kll%%KKJ%%%KMONLJkjk%%%%%jkk%%%%%jj%JJJjkkj%J
-193151f0KJ%jjkjjklj%KLLK%lmmkjJ%%j%%JJ%%%jjk%KJ%jjlkkjJKJK%%J%%%j%JJKKKJKJj
-193084f5kmljJKKKJjjklljjJ%JJ%J%jklllk%KMMMJJjJ%KKJJ%J%KK%%jjjjjjJ%%jj%%%JJK
-193017f5JLK%jlmmll%JJJJKJJ%jjkjkkjk%JJJ%jk%%%kjJJKKJJJjjjkkkjjJJKLLLMMMMLKK
-192950e0KKJJKKLKjmnpononmlkk%%LMMMLKKJ%jkjk%jjk%%JKJJJJ%%j%JKJKJJ%jJJLKJjlm
-192883e9nnnnmjJKLKJ%%%%j%KJKJKKJJjjj%%%J%%kj%%JJJJ%%jjJKKLKJjkklmlkkjkkkljj
-192816h7%J%JJKKKJ%j%J%kkjJKK%%jj%KKKK%%kk%J%J%J%jjkjj%jKLLLJjkkjJLLKLJJjjkj
-192749f4k%%JJjjkk%JLKKJJJ%jkllmmj%JJJ%%%%JKMLLKJJJ%%JJJ%klmmlk%%%%jjlkjJMNN
-192682f4K%jk%%%%%%J%%%%J%jj%%%jjj%j%jJ%%kkjJJK%%kkllkkjj%JMNONMLJ%kkkk%%%kj
-192615f8JKKJ%%jklnnmj%Jj%jjklljjKKLKKJ%%JKKJKKKKKJ%j%jjlkkj%JJJJJJ%%%%J%%jk
-192548g3kkkkllk%JKJJ%%%JJ%jlnmmk%KLMMMMKKJKK%%j%%%JKLLLMLJ%%j%%J%Jjkj%JJJJ%
-192481e1%jjjjJ%jkkkk%JJJK%%klmnnmlj%J%JJ%%%j%kklkj%KLLJ%%JKMNNMK%%%%JJJ%jjk
-192414f2jkmnnmlllmnnlk%JJKLK%kkjJKMLKLMMMMMMML%jjkjJMLLLJJ%jjlmmkk%KMLL%kmm
-192347f5kjJJJjkkjJJJKLKJ%jjjjjkj%%%%j%j%jjlllkkjkj%LMMLMJ%llljklkk%LLKJjkjj
-192280h5jJJKKKKJ%%KLMNLLJ%kkkmmllkj%jk%%JLKLJJ%%jj%J%%kjjJ%JJKKLKKKJ%%jj%%%
-192213e9%%jlnooml%KNNLjlnlljjjjjJJJJLLLLLKMLLJjmmmmj%%%%%jjj%JKMLKKJKJ%%JKK
-192146e8%klmkkj%%%KLLJ%jllljJJJJ%%%JKJJ%kj%JKLKJKKKK%kmnmmmkkjjjjJKLLKJKLLK
-192079f0jlkjJ%J%JLMNMKJ%%jjj%jkmmmkjJ%Jj%%%jj%%JKKMKK%%lnnlk%%%jkj%KNOMK%%%
-192012e7jkkmnppmk%KKKJjlklkj%%KMNPPPNKJkmnnmljKLMLJ%JKNMLKJ%jklmomlklmmkj%%
-191945h8j%%KJJ%%%jkjjJJ%%jj%JJJKJJKLMMLJ%kkj%j%JJJ%lmljj%kkkjj%KMMMJ%jjjjJj
-191878g8%j%%%j%%KLLLKJ%jkjkkjjJ%J%%JJKKKKJ%%jj%%JJ%%jj%%%jkkkj%%Jjj%JJJkllk
-191811h1jJJMMLJ%jjklnmlj%KJJJ%JJJkllj%KKLMNONKjmonnnmlkjJJJKJKK%jjk%j%%%%KK
-191744h7Jjkk%KLLKKLKKJKJJKJKJjkkkk%%KKJ%jklkj%LLKKK%j%j%%%JJJjllmmllkj%KJLL
-191677g6LMMLK%J%jkljj%j%%%%JKJKK%jlkk%JJjjkjjklljkjj%%%j%%%%jj%%%%JKK%%j%J%
-191610h3%kkklklkjJKLMLJKKNNNKKJJ%jkkk%JKJ%%jkj%j%JJKJJjklk%%%JKKK%%%JLKJ%jj
-191543e9j%%%%j%jjkljkkllkkjjKKK%%%%J%jjj%JKLLK%%%JJJJ%KKLLKJJj%%jjkkkkklllk
-191476g6kjjJLLMLK%jkj%JKKjlnmmkkjjkjJLLMML%lnm%KOOMJjkkllmljjJKLLKJ%jkkkjj%
-191409h1jkkk%JJJjJJMLMJ%jj%%jJJKMLJjlmnmnljj%j%%jjjjjJKLLLJJJ%KKLKJ%kllkj%L
-191342g9LNMK%kkkJJJ%jkjk%%JJKJJklmkkKLNMLKKJjkklj%%kkkjjjkkjJLLKJJJJJjjkj%J
-191275g2JJ%%jJJJJjklnmlklk%KLMKjkkkJJKJKKKJjkmmnljk%%LLK%j%JLKJJjkkkjJ%jjjj
-191208i4%j%KKK%%%%jj%%JJLLMLK%j%%J%jlk%JK%j%%%JJKJK%JJ%Jjj%%%%kj%%%JKKKKJK%
-191141f1llnmmkj%KKKKJKJJJKJJ%KJJJ%j%jj%jjjjlmmnljJKKMLKKJJJJ%%%J%JJJKKLLK%k
-191074e3lllkkjkllk%JKKLKLKJjllkllljj%%%JKK%kjlkjjKKLJ%jlkkJK%%jjj%KMLLKjjjj
-191007g6J%KLLLMJjlnnmlkjkjjj%JJ%kklklmlkj%j%%%KLMLKKJJ%J%%JJJjj%JK%%%j%JJJJ
-190940h3jj%j%%JKKMLMKKKL%jmmmm%KKK%jjkj%%%%%kk%%%jkjjj%j%%%j%JLMLMLKLK%%kkj
-190873f9j%jjlkkkj%JJKJKJKJJKKKKKJJ%kkkjj%%J%%jjjJ%JJKJ%jjkkkj%JKKKJ%%%jkjj%
-190806f8J%kkmnlj%jkj%JJ%%%%%JJJLLMKJjjJJKKJK%jjkkjjJKKMMML%%kkllljj%jjkj%JJ
-190739f9J%kklkk%JKJj%%jJ%JJjllk%JLKK%KLMLKJ%%%kklkj%JJ%j%%%%jJJKMMLLMMKjklk
-190672e0kjkkjkkjkjkllmkk%JKMNMKJJJKJ%jJ%Jjkmmnnll%JJLJJ%JJJLKLJ%j%%JJ%jmll%
-190605g5%JKKMLLJ%kknonnljjj%JKLLMLKJJ%J%jjlkkklk%LMNNMLLLML%mpqqnkJKMMONLKJ
-190538e4%%%%%jkjjjjj%%%%JKKKJ%%%%%klnmlk%KKJ%j%kjk%KLKJ%jjJJJJjllllllllk%JL
-190471h7KJ%%%J%J%j%jJJJKLKKJ%J%JKKJjjlkk%KMNNMJmoomkk%%%J%JJLMLLJkkjj%%%jjk
-190404f9j%JKMKKjkkklkkj%KKKK%kmnmll%JJJ%jJKKMKLLKKJJj%%%klmlkJJ%kjj%LKMMMJj
-190337f2ll%JJJ%jlkk%%jjljjJ%KKJjjlkj%%%%%%JJJkllk%MNMMLNNNLJjmoopool%KMOONK
-190270f4%jjJKLK%jklkj%J%%kkkkjJKMONK%jkj%%%jjjjjjkjj%%Jjlllk%JJ%jklj%JJKJJj
-190203h0kkljjJKLK%klmlljj%JKKJ%%%%%%kkkj%JJ%%%JJJJ%jjj%KLNOOOMLJ%jjj%%jjkkk
-190136g1kkkjjjjjj%%jJKLKKjjkkj%%jjjkjjJLLKKK%Jj%jjj%KMMMLKJ%%jjkkj%%JJ%%%%J
-190069f2JKKK%%klmmllkj%jkkj%LLK%kkkjj%JJKKJJJJJJ%%kj%%KJJjklkjJJ%JKLLLK%J%%
-190002f2%%%kllmllkllmkJMMLLKLLKLKKJJKJJjjkmmmljjJKKLKLJ%%%J%J%%j%j%jjkkllll
-189935h1lk%%JKMNMLKKJjlml%J%%kkklllk%JJJjjj%j%JKKLKKJJJKJKLKL%jllk%JKLKJjkk
-189868f7jj%jj%JJJ%jkkjkjjJMNNMJjlkjjklmlk%jjjjJKMNMK%jlkk%JK%jjjJ%KLLKKKJjl
-189801f2onml%KLLK%kkkj%JjkkjJLNMMLjjljj%%%%JJLKJjkllklj%JLMLKJ%%%jkllllkmml
-189734i0k%KJJJJKKKJJKJJJjklmkjjJKLKKJJJ%jJJJJjjkkkjjJJKKK%jjj%jJJJLKKJJjkll
-189667g4lljj%JJLLKJ%%JJLKJ%lkljjjjjkjkj%JK%knmljKKKJjkjJKMNMK%J%K%jjllkJKLM
-189600g0MKJ%jJLLLMLLKJjllnmlmmmlkj%JJKJK%%%jj%JKKJ%jjj%jjkjjJ%JJ%klmmnlkJKM
-189533h9MMKKJJ%jklkjj%kjJKLKjkkkkJKMLJ%j%%J%jjjjjjj%jjkjj%KKKK%JJJ%%%%J%JJL
-189466g4MLJjlklkjj%KKLJ%jjkjkkj%JJJJJKL%klmlkj%%%jkkkjJKMMJ%%%JKKMMMK%knprr
-189399i5qonjJLMNOOMMLLKK%%lmmmkkjkjjj%%j%KLMMMKJj%jJ%KJJ%jjkJJJ%jjjj%%J%%jk
-189332h2klkjj%JJJ%%jjkllljJMLKJJ%jjj%JLLKJKJKKLKKK%kkmk%KKJ%jjk%JKKKKKKLNNN
-189265d5LJjjllmkj%jllmnmmlljJLMMKK%%jkklkkjKKLLKJJ%KLLNLKJjjjjjjkljj%KJJK%j
-189198e9jlkkkjjjjj%JKJjkmk%%KKKKJJ%JJJJ%JKJKKMLK%loopomj%JKJJJ%%%jkkkj%%JKJ
-189131g9Jjllmmmk%JLLL%J%KKJJ%jjjkjkkjJLLMKJ%%Jj%%JJjjkj%KLLLKjj%KKJ%klljjll
-189064h2kJKMMLJ%kkj%JLLMMMLJ%%%%%J%%lmnmkkj%jj%jJJJJ%%j%%%%JLLLKKKLLKJ%llll
-188997e8klllmkJJJjkj%jkkllj%JKKJKKJ%kklkj%%KMMNONNKJ%jj%kmmlkJLLKjkllklmmmm
-188930i1nll%JKKMNNNNNMKKJJJJ%jkkkllkjk%%JLLK%jlkkj%%%jjjJ%%jkk%%JJLLMKJKKKK
-188863e8JjklkjKNOOMK%%JKJJjklmnmmklj%JJJKKLLJklljj%%jjkjjj%jjkkjJJKKKKJjkkk
-188796g1jjjkllkk%JKKKLK%jjjkkkjJLLLLKLK%%kkjjJJJ%jlmnnk%KLLLKKjlkk%K%jjJJJ%
-188729g7jjJLNLK%kkj%LKKJjlmlkj%KJ%%j%j%%jllnnl%KLK%kjjjj%%%J%JJ%JjJ%JJK%JjJ
-188662h5JLMNPPOMKjmnmmkjJJ%jklmkkjjkkllj%KMNMMLLK%jklkkklmkkjJKLJ%JLMNNNLKj
-188595e5%j%%jjkkk%KKJ%%j%J%%%jjkllkk%JKKJjjjj%j%jj%%JKJLJ%%jj%JJ%%%jkkkkkjk
-188528h0jjkjjjJJK%jjkj%%Jjjlkk%LNOOLJ%jklllljJMOPOMJ%j%J%J%jkk%JLMLLJjlmmll
-188461f6jkjj%JKKKKKK%%%JKK%j%jkmllklmnnlkkj%JJJjkjjj%KKLJ%llljjjkjjJLMNOONL
-188394g2jmmm%JJjlmmkKLLKjkkj%%JJ%JJJJJKLJJJ%%%%j%%JKJJjkjk%JJJJ%%%%jjlkkkk%
-188327h9j%JKKLJJJJLLLMKLKLLJ%jkmoonljKLNMML%lnmmmmmmk%KJJJJLLLLKKJ%%kjj%KKK
-188260f7J%jklmmlkkjJKKJ%%jj%J%jjj%jkklj%%JKKJKJ%%%JKLLKJ%j%j%%%%%JJ%%kjk%J%
-188193g8KKLKJ%J%%%jjkj%JJJ%j%%Jjj%%%jlmlkjj%JJKK%%klmlk%JJKJ%j%%JJKMNOOMMLK
-188126e2Jkklkkllmljkjkklkj%%JKJJ%JKJJ%%%%jjj%JKLKKJ%jkkjJJJJJKKKKKLLK%klnml
-188059g1jKKKK%Jjkkj%JKKKKJJjJ%%%kjjkkjk%%JJJJ%KKJJKKKJ%lmmlkJJKJ%%jjjlj%JJ%
-187992f8%jj%%%%jlllkkkjjJKJ%%%KJKLKKJ%%%%J%%JKKJ%j%j%%JKJJjllnnoljJLKKKKLLL
-187925f7KJJj%jjjklkjJKK%%j%JKLMLK%%kklllkkk%KKLK%jkj%%JKLLK%jkkkj%jJLOONLJk
-187858d5mnnnnkj%JKJJjkmmlkj%JKKJjlml%KLNLLKJjklmkjJKMKJJJJJ%%llljkjkmnonmjJ
-187791a08LNNMLLKLKLLKJ%klmj%JLK%klmlkjj%JKKNPPNL%jjkkmmmmlkl%%LLKLKJ%jjk%%K
-187725g5KJJ%klmmnljJLMMLJJJKKJ%kk%JKJJ%KKMMKjkllkjJJKKKJKLLMLK%kkkj%%Jjjklk
-187658e6kmllllmmmk%j%JJKLLLKJJJ%%J%j%kkkjlkk%JKK%kjj%%J%KLMNMLKKjjkkkj%jjjj
-187591g1j%JJ%kjj%%JJJjlllll%JMLLLLLKJ%%jkkmmmlmlkjKLLML%%kjjjkjkkjkkk%%KKJJ
-187524i2jjjj%JKJJKJLK%jklkKLNK%jkj%JKMMK%klmmljJMPPPOMKjklmmlllljjjjjjjj%jJ
-187457h3KJJJjjj%KKLJjj%%J%kmlk%LKK%%%JJ%%%%kklljjJ%JJJJ%jjkj%JJJJKKK%jjj%%J
-187390h0%%j%%JJKJ%%JKKLLJ%kllk%%JJKKJJ%kj%%KJJLLLJkkjkjklkkj%KLKKJ%j%%%KJ%j
-187323f2jkk%%%%%%j%kllk%J%jjjJ%%lmmjJLLLKJJJKLLKJjkkkjj%%%%%kj%jJJKJKJ%j%JK
-187256f8KLJJJj%jkkkklnmmkJJKKKKKJ%J%%j%jklkj%%KKLLLL%klnmmlkJLML%kkj%%%%jj%
-187189h7kjj%JJjkkkjjJKLMK%%JJJJ%klmmk%JJ%jJJMML%jkk%LMMLJkkj%JKLLJJjjjkljj%
-187122g7jkkj%JKLLMKJ%kmmkjJJ%J%jlkkk%jkJJMMMKLKKK%KKLK%klkkklkljjjjkjjj%jjk
-187055h8jjJKLLKjjk%JJ%kll%JJ%%%%%%jjkkjJMLLKKJjjjkjj%KLLLKJJJ%JJJKJ%%jklmml
-186988h0lj%%%%KJJ%jjkjkkj%JJKJLLMJ%kkjjjJKLJ%jlkkkJJLLK%kmnkkj%J%jkkkkjjJLN
-186921i1NMLJjj%%%jj%%KJJJLLLKK%%%kkmllkjj%JKNNNMLK%llllklllllkjkkjj%%KKKJJJ
-186854h4Jj%%%%%j%JKJK%%kllj%LK%%jkjkkj%JLK%jkk%%%%jk%%KLLMMKjlmlj%%jj%%JJJL
-186787h4LNMKJj%%J%J%jjklmllkkklkjKLMNMMJJklmmk%JLJJkkkkjj%j%JKLLLJ%kkmkkjj%
-186720i4%kk%KMNOOMK%jlllk%KKKJJ%j%%JJ%jmnml%JLLLJJ%J%KJJ%jllkj%%KKJJKLLK%mn
-186653g5lk%j%j%%JLMLK%%kklllj%JKKKJjkllkk%%KJJjkkj%KKLJJjjk%KMMNNNMLJjkkj%%
-186586e8jkj%jjklkkkkkllkkj%%JKJ%%jJ%j%JJJ%%KJJJj%%jjjj%KLMMLMML%lmnlk%JKJLK
-186519f5LJJJ%jkkljJJJ%%jjjjj%%KNONLJkmnmlj%%%%%jjkjj%jkk%jjjj%JKJ%jllk%JJJJ
-186452h3JLKKKJJJjkkkjlkl%JJJJJKJjkkkjJKKKLKJ%%JJKLKK%kklk%KKKjjkjjklkllkk%J
-186385h7KKLLKJ%jk%JJj%%KKK%j%jjklk%JJJ%jjlj%JLKKJ%%jJ%JJjklmkJLMLKJ%JKJJJJ%
-186318f3%%JKKJ%%jklllkj%%%kllllj%KJJJJK%%%jjjkjk%%K%jlj%JJJ%jjjjj%JJKKLLJJk
-186251h0jkJKKKJ%%KJKjjlkj%%jkkkjJMMMLJJJJJKKJjmnomkjJJJ%jkjkkk%KMMMLLMMMKJ%
-186184e5%j%jjjkllkkjjkj%%j%%JJJ%%%jjkj%%%KKLLLLL%klkj%%jkklljJJJJJJjjkjj%%J
-186117g9JJ%jkk%jj%JKKLKKjlmlj%KLMMMLJ%kkmlj%%%%jkkkjkj%JKLLMMLJkklj%JjjlkkJ
-186050h0KMMMLLKLKKJjjllmnlkKKMLLJ%%jkjkjkjkklmkkJJJ%%J%K%jj%KLKJJ%JJkknnmlj
-185983h9JLMMNLJklmmlkkjj%%%%JJ%%J%%JJJ%KKKLKLLLJjjj%KKJJkkj%J%jkk%%Jjmmnlj%
-185916h6KLMMMLLLKLLKJkkkkjkllllkk%KKLLMMLJ%%jlllllkkkljj%JKJKJKKLLK%j%KLLML
-185849d8KJjk%jklllkkllkk%%%Jjklkj%JKJKK%%%jJJJ%jj%J%J%%%jjJJKKKKKJJ%jjkkkkl
-185782g3lkj%J%%%%%J%j%%%kkkk%j%jJLMLMLLJjjkkkjjjjllkjj%%%KJjjk%%KJJJJJKLKJK
-185715g2JjjJJJJJJJK%jkkllljk%%JKLLKK%J%%JJJ%%%%%%%j%%%kllmlljJJKJJJLLJ%jklm
-185648h0ljJ%lmmkJLLKJjjj%%%JJJ%jkkjjjjjjJKLKJJJjkk%%J%J%j%JKJJ%jlnnonnkJLML
-185581a06LKLKLLLLLLJJ%%j%jklkjKKJ%jjjkj%%KLPONKjjkjklmmkj%JJKKKKKMLLKJ%jjkk
-185515f4jjjjkjkklkjjJKKJJ%jjjjkk%KMLKJJjjmmnmkjJKLLJ%%%%j%KLNMKjmmnljjjkjJK
-185448h7KKJ%kmmk%KMMMLKJ%%kj%KLMK%jllmlkjJKKKJ%jjjJ%J%%JJ%%j%%J%JKMLLJkkmmm
-185381g6omlJLMNNMJkkmmmmllj%JKLKKKKKJJJjkkjj%%%%J%%JKLLKK%%%%%kjjJ%%%jkklmm
-185314h6noonmljKKLLLLLJJj%jjjjjkj%LNMLKKKJ%JJjjkkllml%KMMKKLLMMMKLKK%kmoomm
-185247h4k%%JKKLL%%kkkk%KMKJjj%J%%j%j%kkljjKLONLJjklmkkkjjJLMMKJjkjjj%JKKJ%j
-185180g0jj%jJ%J%jkmml%JLLLJ%jjj%%%jkkkkkjj%JLMMLKJKKKJ%kllmlnmmk%LNNNMKJKJL
-185113f4KLK%jjj%JLK%jllkk%JLLJ%kkjJ%%jkjklklkj%JKKLJ%JJKKKJjlmllj%J%J%JJ%km
-185046g7nlj%%%jkkkjkkjjJJLLNMMLJkmlk%JJK%%jkkjjllljKLNLJ%j%%%JJJj%JKLLK%kk%
-184979g7%KJjjkj%jJJKJJJj%jJJLLKJ%%jlnmnlljJLMLK%jj%J%%j%jjjjJ%KKJJ%jj%%%KKL
-184912g0KLLKJjmmomljJLKJJjjk%%%jmmnljKKJ%KKKLLKK%jkkkkkjjjkkkj%JJLLNONMKK%J
-184845f3JJ%j%Jjlnomlmlj%LMMMMKJ%jj%kjj%%%%JKKJjllmkjJJJ%jjj%KJJklklk%KLLJ%k
-184778h4jkJKMMKJjjjjj%%JJJJ%Jjjkkjjjjkjkklj%KMMNJ%kklkkj%KLKK%%JKKK%jkllllk
-184711i1k%KKKJJJLLL%%jj%LMNMKjlnnlkk%jklmk%KMMMK%kk%%%jjjjjj%J%JJ%jkkj%%%LL
-184644h3NMJjllmlkJLMNMJ%lmmmlkjkkmmlj%%J%JLMLMKJ%%JJJJK%JJKKKKJJLLKKJKKJ%%j
-184577e6jllkjjkklmkjJK%%JKJ%jkj%%Jjjj%jklmmnnl%KK%jkkj%JJLMLLMPPQOLJJjkklml
-184510g2lkkjjklmk%KKLJKJJ%%%%jkjjjkkj%KKKJ%jjJKJ%jjkjlmlk%JKKLLKJ%klkkkjjJK
-184443i5KJKJKJj%%JKKLKjknmljJJKLMNMLJjkjJ%JjklkjKJKKLMML%jkjjjkjjJJ%%kjk%%j
-184376g3kkkllljKLMMLKKJJkllklkj%J%KMLL%kmmlk%JLKJ%jkljjJ%%J%%%KKKJJjkkkljjJ
-184309h7J%JLMNMMLMKJjj%JJKJKJjjmmmmmmllkkjjjljj%%KKK%%jklkkJJJKMLL%jjkjj%JJ
-184242h6JJJKLKKjjkjkljjJJJLLMLKJjllljJKK%kmllkjJJKKJKK%%lkk%KJ%%KLNMLJklmlj
-184175g6JKKKKKKJ%klmmmlkkjjjjjj%%KMNNNL%kk%jJJJ%%jj%KKK%klkjKKKKLKLLMMMKjlm
-184108d9popolkkj%%%JKLLLLK%lllklkljk%JJLKK%%jjkkj%KMLKKK%%klmllk%jJ%KMLKJkn
-184041h3ppnlj%JKKKKKKLMMMJ%k%KMMKJJK%jkk%JJ%JJ%jlmkkjkkjjKMML%jlnnmk%LLMKJK
-183974g5KMMLJ%klmkj%kjj%J%%jlnmljJKJKJJKKLJJj%%jjj%kklkj%%kklkkJLMMK%JJJ%%%
-183907h4KLMMJ%jllj%%%jj%j%%jjjlmmmlllkJJKKMNNLKKKKKJ%jjkkjj%JKKJJj%JJ%klkkk
-183840h7kk%KLMKKJJ%J%%%%JJ%j%%%jjjkkmnmlj%KLKKKJJKLMMMJ%lnmkJKLK%kkjJMLLK%j
-183773f6kjkllk%j%J%J%%KLLKKKKKJ%%%J%jj%%jjllkj%%JJKK%%jkjkllll%JJKKJjkkJLMN
-183706f8KJjllnmmllkkj%JKLMMLLKLLKKKJ%kkkklllkj%J%jjjklkjjJJJ%JJJ%%%JJKJKKJJ
-183639g5%JKJ%JJLMNLL%kmmnlmmmmkjJMNNMKJJJK%kkkkjJKLMMK%kklkjJK%jjj%K%lnnlk%
-183572h1%KJKjjllllkk%kkkkjkkjjJKLKLLKK%jjjJJKKLLKJ%jjjKLMNLK%%jJ%%jllkkj%JK
-183505g2J%%kkljj%%%%%%%J%jJ%JKKMNML%jjJK%JKKKJ%%jjloonkjkkjjKMNMLKKK%jklllm
-183438g2lk%%jkjjkjj%JKJ%jlmklkkljjJJKKLJJJKJKJjkkkj%J%JJJLKMMMLLJjjkjjj%jjj
-183371g6%%jj%%%%jjjjJ%jjkkkj%JJLKKJJJLKKJjlmmkj%%j%%JJJJJJ%j%KNNNK%jJJKKKJJ
-183304e3knponmmmmnlkjKKLMLMLKJ%%%%%j%jjJ%%j%JLML%%j%JJ%jkkkkj%%kkjjJJKKK%%j
-183237h1jj%%JLLLJKJKLLKJ%%%kllklklk%JKLMMLJjllnlj%%J%%JJKKK%%%kklkkj%%J%%jj
-183170h0jj%J%%klnnnnkj%JJ%JLLLMLJ%kkkjjjkjj%JKKJ%JJLMKLKJ%%jjjlmmk%LLLJJ%%%
-183103h4JKJKKKLKJ%lmlmkkkkj%j%JJKKKKLKJjklkj%JKJ%jkk%JKLKJjj%%KKLKKJ%%jjjkm
-183036g6mlj%JLLKJkkk%JKLJJJ%j%j%%%JJKMNMMLJJ%jkkkjkklmnnnmlj%JJ%jklkj%%JJJ%
-182969i3JjkljJKLKKJKKMMMK%jllklklkj%KKLLK%kkkjJJJ%%klkjJJ%%kjjJKLKLMLKJJJ%%
-182902f9klmlk%JJKJK%%%j%JLMKJjklmllj%KJKJJK%%j%KJKLKK%kkjkj%JKLKJ%%JKLK%%kj
-182835e7kkjjjjllkkjkkjjJKKLMMK%jjjJKKKKKK%J%%JJJK%jkklkkkjj%j%%K%%kmkk%JJj%
-182768g2j%JJJJJJJjllkkj%JJKLKJjlkjkjkjkj%%J%JKKKLLJ%jjkjkjkkmlkkjkkjJJJKJLK
-182701h7LKKKJJJ%%j%kkljjJJ%%%JKKKKKJJJ%%jjllmmkkJJKKLJJKKLKJJjjj%JJJJJJ%%j%
-182634f5jj%j%%kkkjjj%j%J%jklmk%MNONNMKJjklmlk%JJJJ%%J%JJ%JjJJKJklnnmljj%j%j
-182567h6jkljjjjj%%%JJKKK%kklk%KLLMKJ%kjjjJKMLL%%JJ%jjj%J%jlkkj%%JJjjk%%%KJM
-182500g9MMLJjklllk%JJJKKJ%JKMLMLLKK%JKJ%jlmlnmnmlkkkjJ%%J%J%KMNLJJ%JJjlnoml
-182433h5k%%J%KJKJ%J%%%%%KKKJ%kkj%j%%J%%j%%J%%jjjjJKJKK%kmmnnkk%%J%jjk%JJJJ%
-182366i6JJJ%%JKKLLKKJKKJ%jjj%JjlllkJKKJKJJJ%%jkkljJLMLK%%jkjjjjkkkkjj%J%jkk
-182299i2jJJJJJ%jjj%%JJJJKJJKKLJJjkkkkjjjklkjkj%KMNNNMMKJjkkjjjklkk%KJJJJJjk
-182232g8mml%KLLLKJjjjKKK%jkmlmlmmkj%JJJLLLLKKJJJ%jj%KJ%%JJKJJJJJ%jjllkj%%%%
-182165g9%KKKJ%%j%%%KJJ%kjjjklllmnmlkj%JJJKKJ%%jJJJJJKJJJ%JJ%%%JJKLLLKKJJjln
-182098g5omljj%JLLK%llmkkjj%JKKJj%jJKLLMMKKJJJjklmmmk%KMNMJjj%%%%JJJKJJJ%%%k
-182031f9mnml%%%j%%j%jJLNMMJJ%JJ%%%%%%%kllll%%JKKJjjlkk%%JJKJJ%jjKLLJjmmlkkk
-181964h9mmlk%KJKLKKKJ%j%KLNMK%%%%j%jkmlljJMOPOMJkmnnnll%%J%jJKNNMLJKKLLKJJJ
-181897d9KKKK%kmoomkjJJKKJjjj%%JKKjjlklkkj%KKJ%jjkkjjJ%jjj%j%%%%jjj%J%J%jklk
-181830h7j%j%%KJJ%%JJJKJJJJKJJJKJjlmonmkKLMMLL%%jj%%J%%jjjk%%J%Jjj%JKJKJKJ%j
-181763g1kmmlkj%%JJJ%%jjjk%JKKJKJJ%%JKJJ%J%%jkkjj%%%%%kjk%%JJJ%JKKMNMKJ%jmmm
-181696g4lkjJJMLK%jkkkk%%jjkkJKKKJKJKJKKKJK%J%%jllkkllll%JKNNONMKjjkllnlk%KK
-181629f9KJ%%jkkllj%K%%%JJKMLK%jkkj%J%%%%%jkkkjKKJjklllkkllkj%JKJJ%jkj%KLLKJ
-181562h4jjkk%JKJKKJ%jjkjj%JKKKKJ%%%JJKJJJjklkkj%JJLKLJ%kkkj%jj%KKKLJ%%%jjkl
-181495g6lljJLMNNMKKKJJJJJjjjjj%%JJJJ%%%%j%j%JKJJjklllklkk%KMML%jjkkkllllj%J
-181428g6KLJjjkjkjkkkkkk%JKK%j%%J%jJKLMLKK%jmoon%LNLLKJ%%kljjj%%JJLJJjklkk%%
-181361h5jjlkjKLKKKLK%%J%%jj%JKJ%%kj%%Jjkllljj%JKKK%jjkjjj%%%jkj%%%%%jjkj%%J
-181294i8LMKJjjj%JLLKKKJ%%jj%jj%JLLKJ%klllmmlk%JJ%kllk%%LKMLMMKJjJ%%jj%%LLML
-181227f9K%jjj%%J%kkj%%K%%%%jJJKKKJ%j%J%jlmnnlkk%%KLMK%kjk%%%KJ%%%j%J%jjk%%%
-181160h4JKKKKKKJLKKKjkklkkjj%%%%KKJJjlljjjkmmmmmj%JKKNMNMK%%%%jlllj%KNNMK%%
-181093g0j%klllllkjjjljj%JLLNLJkmk%KJJ%%jkjJKLKJjjjkkkkj%kjjjJJKJ%j%%JKJJKJJ
-181026h5jlllkjkkjk%%KLOONMJ%jjjJJ%kmnmnmml%LMONMKKJJ%jllmk%KMMLLLJKKKLLLJjm
-180959f4nonlkj%%JKJ%lkk%jJJLMLLJ%kljjjjjlkk%KKK%kj%%JJK%jlmlkjj%%%JJjjjj%JL
-180892i7LMLK%%%JMMLLJ%jjkJJLLLJ%j%JKLK%jmmnmljj%JKJ%j%jJJJJJKJJj%%KLL%jllkj
-180825f9jkmmmlj%%J%J%KJJ%JKJKJ%jkjklkljJJ%klklkj%JKKLMNLJjklllkjjKKKKK%kkml
-180758i7j%JJ%j%JKKJkmmmlJLPONLK%%%j%jjjjJJJJ%%JKJJj%kkjj%%jjjJKLKLJJjj%%J%j
-180691g6kkk%%%jjjlkjJLMLJ%kjk%%JJK%jjjkllkjJJ%J%KJJLLMMLJ%JKJ%j%%%%jllllkkm
-180624h7mnmkkj%KKKKJjlml%LMNMKK%jjJ%JKLMLK%%jjjllmk%KJ%mnonlj%JJKLMMNMMKL%j
-180557g7kj%JKLJJkkkkj%jjklkjJKMLJ%kklkkj%j%%%j%j%j%%J%%%%j%%KJ%jjkkkjkj%JJK
-180490a01JJKJJKJKKKJj%j%jJ%KKJ%kkkjkjllllJKMMNOPNMJJkkmmmmkj%JJ%%kjjJ%JJ%%%
-180424h6%%J%%KLMLLKKJJJ%jjjkllljJKKJ%kjjJLNPRJ1J3J4J3J7J9K5L0L0K3Qqk1k6k6k4
-180371D7j9j7j1j1rrromlllk%%%klnomlj%%jj%%JJ%jklkjJKLK%klk%KKKKJ%JKJJJ%jjjkl
-180308h4lllj%LMMMLKJ%%%%%%%jjjljj%%%%%%%%KJ%%%jjlkjJJ%%jkkkjj%%%j%KLMMLKJJ%
-180241g4%jjjjjj%jjjj%jjj%%%%jjjlljjJ%KJLKLJjkkjkkkj%Jjjjj%%JKKLMMMNMMLKJ%jj
-180174f4jJjjlmmmkJKLKJ%llmljJJJJLMMLKJJJjlllkjJ%%kkkkjj%jjkjJKKLMMLKJ%JJKLJ
-180107f2%%jklklkllkkkklkljjj%kkjKMOONLKJ%JJJKLKKKJK%jkkj%jjlkkkkj%%j%jkkjk%
-180040h8j%%%%KMKK%%%jJJLJK%%%%jjkjjJ%JjJ%KKLKJkklj%J%%JJLKKKJJJ%J%%jkkllklj
-179973g5j%%%%%%j%j%j%%jj%j%jJJJ%jkkjj%%J%%J%%jJ%kmll%KJ%j%%KKLJ%%jJKKK%jkkk
-179906h8j%JKKLKLJ%klmljKKKJK%KKKJJjjj%%j%%%J%J%%%%KLLKJjjkjklkkkkk%jjjJKK%%
-179839h0jkkkkjjkjk%%LLK%lonnk%KMMLJjklkljj%%jkj%%KLNOPNNKJJjjkjj%klmnmmkjJJ
-179772a04%JKKKJj%kkklkj%LMNK%%%JKLLMNLK%j%%%jllllkkkk%%KKKKJKJjmmml%J%%jkj%
-179706a01jJ%J%KLLLKK%J%%%jkkk%jJKLMLJKKKLKJ%klmllkljkj%JJJ%%KMLJ%jkjjjkjk%J
-179640h7JKKJJKKLJ%kkJ%%llljjj%%KKLJ%%%JKLMLLJK%%%jkklllooonl%LMOMNNMLJkknnm
-179573h3llkkk%JKMMKK%%kk%%%%kkkkj%KLLMJ%jkk%JKKLJJ%jkklk%j%JJJKLMMK%llllkjJ
-179506h2LMKK%%jj%%JJjkkjj%kklj%KKKKJ%kklkj%KKK%%JJKKKLJK%%kjk%%%%%%KKKjkmll
-179439g9kllmlljj%JKKKJ%%KKLLJ%kmmlkkjjJLKK%%k%JKLMLMKJj%j%%J%jjkkj%%%%%jjkk
-179372h7kJKLMLK%J%JJ%jlmnnnlk%JKLLJ%%jJJKJJ%j%%JJJKKLK%%%JKJ%llmkjjkjjkl%KM
-179305h6OMMMLKJkklllkllmj%KKKJ%%jjjj%%%JKK%J%KLKKJJ%%jjj%jjkkkjj%j%JLLLKJJ%
-179238f8%jklmlljj%%%KKKJjkkJLMLLK%kjk%JJKJ%%JKMML%%lnopnlj%KK%%%j%%%%%JJJ%j
-179171g9j%j%jj%JKJJKKLLJ%jk%jjkjjklmkjj%%JKMLMMLKjlnmmnljJLLMKJjkkkj%jkkkll
-179104i9llk%%%%JLKK%%kjjJLOOPNMJ%llnoponljjKJKJ%%jjjJJJJ%KMMMJ%jlkkkjjKKJJJ
-179037i3%JKKJKKKK%jlmlk%JJKKK%klkkjkjkllmlk%KMNNNNMLLKLJKKKLJ%jjjJ%%jklllml
-178970h3kjJJK%JKJKLMNNLK%klmpqponkJLNMK%jjj%j%JKKKKJ%%jkkkjjj%JJJK%jllljJKK
-178903h8K%j%%JJ%%JKJ%%kjkj%J%%JJJ%J%JkkmkjKKLLKLJK%%jJ%%kkj%KKKJJJjkkk%%%KK
-178836g3LKJ%jj%KJJjj%%%KJJ%J%%loopomk%JJJJj%j%JKMLJ%j%KLLJjkkk%%KJ%%j%%%JJJ
-178769g7JJKJJ%JJ%JJKKKJjjlmlkJLJ%JKL%jklkkjj%KKJ%jJJKKKJjklkjjjJJJJJJ%JJKJJ
-178702f1JJ%%j%JJ%jkjkklmlmljJLMMLKJ%jjkjjklkkklkl%KKKJjjkkk%%%KLOOMJklmk%KJ
-178635g8JjjllmljJKK%J%J%%jJ%JJ%%%JKKKK%jj%%%jjj%%%jkkjkjJJKKKJ%jjjjJ%%%jjj%
-178568h6JKJJKJ%%%jkkj%JLK%JjJ%%jjj%KJJKKJ%kllkkkj%%J%J%jkjjkjJJMMMKKjjmkljl
-178501h9mljk%%JJKLLJjkklmllkj%JMNNNNMLKJKLLKJkkkjJKJJJj%JKKKJjkllmmlkkkklml
-178434i5k%%KKMMNML%lmmjjJJ%%%JKLLKJJjjkkmlmllklljkjkj%j%%JJJJJKJKKLLLLLNLLJ
-178367g1JKKLLLKJklnmkJJ%kkjkkjjkkklkkkj%LLNONNLKJ%%%jjklkkjjj%jJJK%%kkkj%J%
-178300g9J%%jkj%%Jjjjjkklkk%KLMMKJ%%KKK%looomlkKLLKJJKMLLJ%%%j%%kj%JKKKJJ%%%
-178233g4klllj%JJ%%jj%jkkkkjjJ%j%JKLKJJ%%%jjllll%KKKKLMLJjlkkklnnl%JJJJJJJjJ
-178166a01%JJLLLKJJJJLMMLK%kmmkkj%JLKKK%jj%JKJ%jkkljJLK%klkkj%J%%jj%JJLLL%J%
-178100g3%jjjkkjjj%JLNMMKJ%%%JKJ%kkmlmkj%%%jkkkllk%JLKKJ%JKKKKKjjkklmmmk%JLM
-178033h7LLKJ%j%%%JJJKKLKJ%lonnllj%%JJJKLMLKknoomk%KLLLJ%%%j%jj%%jjkjjj%%JKK
-177966i3JjjjKLLKJKLKK%klkkj%%jklk%KLJJ%jj%JKJJjj%KLMKJ%%kmmmlkJKKJ%jlmml%JL
-177899i7LLMMLJ%JJ%%kjj%KLLLLKJ%jjjjj%%jjkjkjjjjjjllmnmljLNMMJ%j%%jjkkmnmllk
-177832a16%KLLMMNNNLJj%%%%j%%KMOOPNLJjkkllmnnkkj%JJJJ%JLLMLKJJjkjk%j%jklmnmk
-177766h5k%%%J%jkkkjkkjJLMMNMLKJJJJj%kkklmlk%LNPPNK%klmlkkkkkkkjJKKKJ%%%jkll
-177699h7lkkkkkkjJ%JKJK%J%jJJJKKKJK%kmoomkKMML%%j%JKLJJ%jjJJKKK%jlll%JLMLKJj
-177632g9kjkkkllnnmkj%%%JKJJJJJ%JKKJKJ%klmk%j%JKMMMLLKJ%%%%j%kkj%JMNNMKjkmlk
-177565g9k%KKLJjkkkkkkllk%LMLMLK%knnnmkk%JKLLMMLLJJ%%%%%jkj%%J%jjkllJKNNMLJ%
-177498f7%jjkkmlk%jknonmjJLNNLLJ%%JJKJ%jklllkjJJ%%j%LLMLKJ%J%jjllmlkkjJKLLK%
-177431h6jkmnmlJJKK%%jjkj%KLLKJ%JJJKJJjjkj%KKJ%jlllj%%J%%%%J%JKKKJJjjkk%%jjk
-177364i6%KLLKJKKKJjjjjj%JKLKKJ%%%J%kkljkjjj%%%%%jjkmmlk%KKKMLMKJ%%%KKLJJKMM
-177297f2L%klmnllkklkljklmmk%LLLMMLLKJ%lllkJKKMLKJJJ%%klmkkkkjj%%%JKKJJ%Jjjk
-177230i0lkk%J%%%j%%%JKMMNMJjj%JJJjkkk%j%j%%JKKKK%%j%JJKJJjjjj%JJJKJ%kljJKJ%
-177163g0jllmkj%KKLMLK%j%JKJ%jjjlmmkkjjjJ%JJJ%jklljJLLMJJjjjjJ%JKLMK%J%%J%jj
-177096g0kjkkkkjjjj%jkkjJKKKJJjjjj%jkklkk%KLNOPNMKjjmllljkjjjjjj%JJJ%jkjJJKK
-177029h3LNMLJJjjlllkkjkkkkkkj%J%%j%j%%%J%KKJKJKJKKLMLKK%%kklmmmlljj%JJ%j%j%
-176962i3jjlllljJKKKKKKLKKJ%%jkkmllk%%%KLLKjlk%%%%jJJLLLLLMLLKJ%jjjjKKLMJ%jk
-176895f6kkkjjkj%%J%%JKJKjjjjkkjj%%kjjkj%JLNMMLKJJJJJ%kllljJKKJJKLMMJlmmmmkk
-176828g4k%jjmmllk%KMNLKjkmmlljjJJKKJ%KLMMLK%jjJLMJjlnnmlj%JKKJ%jjkk%JLLLKJ%
-176761g4%lmnlk%jjk%jJ%Jjkj%KKMLKJj%jllmkJJKJjjkkkj%%j%%JLLMMMMLK%jklmkjJKJ%
-176694h4%%J%jkjjjjkk%J%%kjj%%JJJ%%%j%%JKJJjjkkk%%KLJJ%%JJJJJJJKJJjkjj%JJJ%%
-176627h2J%jkklkjj%%JJ%j%jkllk%JKKKKKK%%j%J%lnnljKKLMMNLK%kkkj%JLLLLLKLJjnpq
-176560h8ol%JJJklllkklkjJKLMMNMKK%kkkjKLMLKJ%jkkjjjjj%%%j%%JJJ%j%j%j%%JJJjjk
-176493i2mmmkljj%JKLNNMMKJ%jkk%JKKJj%JJKKJ%%%JJKLKKJJJJ%%kmmmkjjjjj%LML%jklm
-176426h3mnmlj%LMNMJ%kj%JJKLLKjjjjJJJJ%%kkklkj%J%%JKLMMLLKJK%jlnnnmjjjJJLLLJ
-176359g4KKJ%J%JJ%knonnmljJJJ%jjjjjJJLLLMMMMKKJkmoommkjj%JJ%J%JKKLJKKKJjjkjj
-176292h4kk%JKKKKJKJjjkk%JJJK%%jklllkkjJLLJJjjjjjjlmk%KLLMNNK%lmmkJJKJ%kllml
-176225i8%LMLK%%JKKJJJjjkjjJJLKJjjmlkkjkllk%LLMLMLMLK%%%KMMNMMKjlnpnmk%KKLKK
-176158f2%jjj%%JjkmljjjjjjJKKLMKJkkllkkkj%j%%%%j%JJKKKK%JJ%%j%KK%jmlllllkj%%
-176091i2JjjjjjjJJJJ%JJ%%%JKLL%kkkj%kklkj%K%%jkkkj%%JKKKJJKKLMMLK%jjj%%%jkll
-176024h8kl%%K%jklkkk%JLLLKKLKKJ%J%%jjkkkjjjJKLJkmmlkjjkj%%JJKJJ%j%%JJJJJJJK
-175957i0KJ%%JJJ%jj%%JKKLJJjkkklkklkk%%JLKLJJJJJKJKJjlmmlkjjjkj%KLLKJjkkk%%%
-175890i6JJKLLKjknmlj%JJJ%J%JKMMMLK%klj%%JJJ%j%%%jklmmmlj%KKKJ%Jj%jj%JJ%%%%%
-175823i5KKLMNL%klml%JMMMLKKJ%jjj%%%jkjklnmj%KKJKKKKjkkljj%j%j%jllkkj%KKKJJK
-175756i0KKjkmmlkj%%J%j%%%jjjjjKLNONMKJkklkj%JJ%kklj%KKKJJJ%jJJKK%%kkk%KLLML
-175689g3LJKJJ%jjknmmllkjj%%kkkJJKJJjllnllk%JKLLKK%%%JKK%%kjJJJJ%jJLLLLKJkkl
-175622h5j%KKLKKJjkjjjllkljkjj%jjlllj%%kkkk%KMNNLLJjkjj%%JJ%%%%%J%jjk%JLJ%JJ
-175555i2MLLKKJJKKKKKK%kllkkkj%%J%j%%KKLKLKJj%%klmmkjjlkkJLMMLJ%%%%%JKLLMKJj
-175488e8lmnljKLJJ%jjkklmkjKLMMLKjkjj%jjklklmnnlk%KKLKKJJ%%%%%%JjkkkJKLLKLKL
-175421g5Jjlmnmmlk%%LLMNONM%kkjKMMJ%J%jjlkmlkkj%LLLLMNLLJ%lmmnnnllj%JKJ%%%KJ
-175354h0LKKJKJJJJJ%jjkj%jkkkjjjkmllljk%JKKKKKKKK%jj%%JKKJ%JJKJKKK%jlkk%JKJ%
-175287g0%%jj%%%%j%jkknmmlkj%J%jjjjJKLLL%mnnk%JJ%%jj%JKKJjjJJKKJJLMMLJJKLLLJ
-175220f4jlkkjjjj%jjkjjj%KMMMJ%jkjlkk%JJ%jkkjJKLJJ%JKJJJJKJK%jkkjkkkkjkkllll
-175153i4lkk%LLMLLJKJKJKK%jlnnmmlk%%%jkjJJLLMLKJ%llnmlkllj%KKMLLKJjjjklklllj
-175086a17JKMMNMLKJ%jjjjj%%%JKKLLKJkj%JLKJKLKLKJ%kllljj%J%jjj%jklllllj%%JLLM
-175020h8LK%llkj%JJKMMNLKjklmlj%%%kjkjj%JJKKKK%%%JJJKJJ%%jllljj%%jkjjJ%%%kkj
-174953i5%KKJ%jjj%J%KLNNLKJjllkjKJKJ%%jkkmkkjJJJJ%%%%%JKKJ%%%klkkkkkj%JLMMMJ
-174886g8%jlk%JJJKJJJJJJ%%%%%JJKJJJJKKJ%jkkj%jjjkkjjjlmmmkJLMMLJ%%%%Jjkmonml
-174819a01kjjjjJJLMMNLLKKJ%%j%%J%%j%jjjllk%LOONMKKjkllmlkklklj%KLLKK%jj%%KJK
-174753g6Jjjkkkjjjjkklkjj%MNNMJ%kkj%j%JJJjjj%%j%%KLKKJJ%jlmmkkjjj%%KLNOONML%
-174686f0kjj%%%jjklkk%JJJK%kllllml%jjkll%%KJJJJJJJLLKJjkljJJKLLKJ%jJKKJjlkjJ
-174619g8KKK%%JKKJ%lkkkkklj%%%%%jklj%JKKJJJJJ%JJ%lmonmj%JjjkkJLNML%j%j%%%JJ%
-174552i0JJJJJ%KJKLKKjkmnmmlj%%JKLKJ%j%JLKLK%kmmlkjjjjj%%jjkkkjjj%J%JJLNNLLK
-174485h5J%jklllkJKLMLLLK%jlkk%KLKJ%%jjklmllkkjkj%%%jJKLLMLLK%kmnlkj%JKLLLKK
-174418h3J%%%J%J%kkkk%%KLJJ%%j%JJ%jjj%%jkklkJLMOMLJjkj%J%J%j%jjkkkmlk%KKJ%jJ
-174351h6LML%llllkkj%KKKJJJ%Jjjjkj%JJJ%%%JJ%JJKLLLK%jllkjjjklj%JKKLLL%%lkjJM
-174284g4LLJJjllkjjj%%%%jkk%JJJ%%%jlmlkjJLLMMJ%kkllkkjJJJJ%JJjjklklj%KLMMM%k
-174217h5klkkkjj%%jJJKMLLK%j%JJJJKJ%%KKLKJJ%jjllmmmlkKKKKJ%J%%%%J%%jj%%jkjJK
-174150h3KKLLLKJJ%%%kjj%J%klkk%JJkkmlj%%%kkkj%%JJ%%jjk%%%%%%j%JKKJkllkjj%%JK
-174083a01MMLK%jjJKJ%jkj%J%jkllkJKLKJjjkklkjj%KKMMNMMKJ%%kklmkjj%%%%j%kjjjjJ
-174017i7KMMNNML%jkj%jjklkj%Jjjlkllkj%J%JJJLKKKKLKKKK%kkllkkklkk%j%j%%KMMMNL
-173950g6LKJJJJKJJ%jlmnnmnmlk%JKMLLK%jllllkjj%%%%J%JKKLKLKJ%kklmk%KMMMLKKJJJ
-173883g3JJJ%j%%j%%jj%jjjj%%jkklllkjjjKLNML%%kjkk%JLJJjklmllk%KLKJJJJJJJJ%ln
-173816i2nnlkj%J%JJKLJJjkmmlljJKLKJKJ%%%JJJJJ%JJJKKJKJJKKJJJJLKKJ%J%%jjlklll
-173749h6mkk%%J%%j%jjj%JJKJJ%kjjJKLKJ%klk%LMMLK%%jjkklk%J%JJKJJLMNLK%lmlj%%%
-173682g5kllnmlj%JJKJJKJJ%JKKL%%j%JJJLLMKKJ%knopmkjkjk%JKLLLKJjjk%jjjj%j%JKK
-173615h2K%jkkjjkkkjJKLLLKK%%%kllk%JJLMLLKKJ%kkjJKKKJ%%jkkkkj%%%%jkj%JKLKLLL
-173548f2K%llklkllkkj%jjkjjkkj%JJLLKKJ%JJJKLKKklnmk%KK%%jj%J%J%%JLOONK%kmlkK
-173481f8LMK%%kmmnljjJ%jjkkk%JJ%%%KJ%jjkjkjkj%%JJJ%jkkjJLMNLJj%KLKJklnnmmllk
-173414a02j%LKKKJJKLLLJJJKJ%%JKMLLK%%jklkjjjjkj%jjkkklllmlj%LKKKJJJj%J%KJJJ%
-173348h3JKKJ%%%J%jlkljjjjjJKLLLK%jjkkjj%JKKKKKLMM%jmmmkjmnnmkjklkkjJJKLMLKj
-173281i4j%JLLLKJJkkkj%j%%jjjlmmkJJKJJJJKJK%%%JKLJJ%%jjknnmkjJKK%jlllklj%JJM
-173214a10NNOMJjll%%%%%KJJjkkkjJLKLKJ%J%%%%JJKKMLJknnnmkjjkj%%J%%jJ%KJ%%kkj%
-173148a02%KKLKJJJJjjkkjjJKKJjlmllkJKLNOPONLJ%kklkllnllj%%%J%LMLLJKKKLKJjlmm
-173082h0jJK%jmmljJKJJjlkjJLNMKjkkj%jjjjJLLLMLLK%jkkklkllkj%KJJjjj%J%%kkkj%j
-173015i3%J%JKKJ%JJ%jj%%jJJKJJ%jjj%%JKLKLJK%%jlllmljJKKJ%jjjjjjjkk%KLMLKKJ%j
-172948g7%kkklkkjjk%%KJJJKMMLKKKJ%%%JJJjllmnmkj%%%jj%jjklkkk%JKKKKKKKJJKLKK%
-172881g8%jJJKLLL%jmnmkJKJ%%%jkjk%%KLMLLLKKJKKLL%mmmlmnopomkjj%KMMLK%j%%JJJ%
-172814h5j%%jjklkj%JJ%kkjj%%JKKLKKKLKJJ%jjjJ%JJjj%%J%%kllkjj%JKMMMLK%jllmljJ
-172747h6KJJjjjjj%%KKLKKJJJJjjlljjKKKLJJjklllljjJ%klmmmkj%JJj%JKMMLKLJ%lkj%J
-172680i1JJ%%%jj%JJ%j%j%j%KMMNKK%j%jjkjlnnonljJJKJJ%j%j%JKKJ%j%%KMMMMJ%jkj%J
-172613h2KJ%jkklkj%JJJKKKJ%jjJKKJkkkjJ%%lmmljj%%%%JJJJ%JKKJJjjjjjkjkk%%%%jkk
-172546a04j%LMMLJ%%KKJK%J%JJJJJJJJ%jj%j%JJJJjjjkkjkkkJKJJ%J%%%%%JJJJ%%JJJJJj
-172480g3kmnnmk%LMLJJjlllk%JLMNLKJJjkmnnmmklj%JJ%%%J%%%JJKKLKKKKJJ%jklkj%KJj
-172413i1j%%LMOMLJJ%kkkj%%Jjj%%JJjlkkj%jllnlk%LMNNMJjkkkjj%jllj%LLL%jjJLKJ%j
-172346h4JJKKKK%%%kjjjjjjj%jjk%%KLNL%mnomk%JLLKK%%kj%%Jjjklkk%JKMMMLLKLK%jlj
-172279g4%KKKJ%jj%KKLKJklmmnnmml%JJJJLMOMLJjknnnnlkjJJJ%JJK%Jjjklkllljjj%kjj
-172212a14%JLKLNMNMKJJJJKJ%jlnnmkJKKMKKKKLK%lnononnkJNOOOMLKK%%j%jjjj%%%jkj%
-172146h7JLLMMMKJjkjkjkkkjkkkjj%JJ%jj%J%%j%%J%%%j%%%jllkjJLLKKJJ%jkkkj%JJJKK
-172079h5%%JJJ%%klmmkj%jjjJJLKKJ%jklllkjkjjJKLKLMLMLKJ%%%%jllkj%KJKJjkjJKKKJ
-172012h2jklkjjjJLOONLJ%%LLJ%kkkkklkkjjllmmlkkjklkkj%KKKKKKKKJ%%Jjkkj%JJJJ%j
-171945i7%%JLKKK%jjkj%KJJj%JJjkkjj%kkmlkjjJ%KKKLLMKK%JJJKKKJ%J%jlkkj%JMMMMKJ
-171878f6J%jjklmmlkjjj%%%JJ%kkllkklkkj%%JKLMNNML%lmlj%J%klljj%%%%%%JLNNNLJ%%
-171811g8%jkkkkjjkjkjjJKJKKLKKLKJJ%kllj%J%jJJKKKJ%jlnljKLMMMKJjjkkjJKKK%jkjk
-171744g3jklmljKNMKjmnkkJJJJ%jkjjJKJJJjllmj%JKJJ%%%LLMMKjlllllkk%JJLKJjjkjkk
-171677i5lkjjjkjkj%%KMOOOLJ%jj%%%kjkj%JKJJ%%jjkj%%jkmlljJLLNNNNKjlnlj%KJKJ%j
-171610h2lmmnl%JLLLLLMLKK%J%%kkjj%%%J%JJJJjkkjjj%jJJKKJJ%jkkkj%j%%%j%JKKKJjk
-171543h0lk%JK%jjjllmjKLLLLLJjkkklkkJJMLJklljj%j%JJJLKKJ%%%%%%KKLKJ%jj%JKKKJ
-171476f6%jkkj%JLKJ%jkkjkkkkkkkjj%KKLLLLKKKKJllmlj%JJjllljJKLKJ%KJKJklmnmmlk
-171409i7j%J%%jlkj%KLKKKJKKKJ%%%%kklkkk%%JKKKKKJJ%%j%KKJjklmkllklllljJLMMLKK
-171342i5JK%%J%%KKK%jkkj%KKJJkjjkkkjjj%JLMLL%%%JJKJ%%%lklkjkllk%KLMKJjjkj%JJ
-171275i1MMMMMLKJ%kkllmlmjJKKKKJ%KJJJkklkjkjjj%kklkjJLMONKJkkjjjkmmlkJJLLK%%
-171208h7%JJLKKjkj%J%jkmmljKLLMKJ%%%%%%%KKMLK%kllk%J%jllkkj%%%JKKJ%JjjlmlkJJ
-171141i4J%klllkjkj%KJKJKLLLKKJJJJJKJ%JJJJ%%%%j%JJJJ%jkjlkk%LLL%lllk%JKLLKJj
-171074g6jjjJJJj%%JJJJKKKJjjj%J%kjkkklk%KKJ%kjjjjkjJKKLJjknmmlkllmkjJJKLLK%%
-171007i9%jkklljj%JKJKKLLKKJKKJ%jklljJJJKLNONMLKJJJJJJkknmllljj%jjkllk%JJLLN
-170940h2NMLJjkmlkkkj%%%jkkk%KLLKjklmlml%KOPNLKJJJJ%jjj%J%%kkkjj%%kklmk%%%jj
-170873i9klkjJJKKLLNOONLJjkkj%JKJ%%jkklmlkjjJJMMNNLKKJjlopqnlj%j%jjjJKKKJJ%j
-170806i2jkk%%K%%kjjJJJLLLLJJJjklmmlk%%%JJJJ%kllkk%JJJ%j%%KMMNLKKJ%%%%%%j%%j
-170739h5kklkjJJjllmmlkkljj%JJ%J%KKLLMJJj%%%j%kkj%%JLLMLJ%JLKJjklljJKKKMLMKK
-170672g4jjjj%JJLMKjkkjlmmkkkkkkj%%%jj%%jjjllmlkjKLLMLK%JJKKMMMMK%%jjjjjj%%J
-170605h2KKKLKMLKKjjlkkj%jjjkllllllk%JKMNNML%knonl%KLLJ%jkjjkkjjJKMNNNLJKKKJ
-170538f1Jj%jkjkkjj%%%JJJJ%jkkjJKJJJKJ%kkkkmmlk%KLMLLKK%%kllklkkkJKJJ%kklljj
-170471i2JKKLLLJJ%%%%jlllmnmoml%KLLKLKJ%jkkjkkj%JLNNMMJJjjjJ%%j%JJK%jkkj%%%%
-170404h8%%JJMLJjj%jjk%%%%jj%KJJJJJJj%%%jklklllkk%j%jjj%jjjjjj%JKLK%jjjj%j%j
-170337a08JJMLLLJjjjj%%%KJjjjjj%%jjkkj%%KKJLKMLLJ%%klkkj%JJJJjkkk%%%jk%KMMLJ
-170271h6jk%KLKJJjjj%%%J%%jj%j%J%%%j%%JjkkjJKKLLKJJ%%%%KKJjlmmlkljjJJKJj%kkk
-170204i4llkjJJK%%JKKKJJKKKkmoonmlkJKMLMKLLMLLLMMMMJ%mnponkkjkjjkj%%LLKK%kkk
-170137i9j%JJKJ%JJ%jklj%KMOOOL%kklkkjkj%%%jkkjj%j%%J%%%JJLKK%J%%jklklkjJJ%%J
-170070i6%%jklmljjjjk%%JJJ%%KLMLKLLLKKKJJ%%jklnmj%JJ%jkjkkjj%JKKLMLKJ%JLLKK%
-170003g6jjj%%jjkllmmnljKNONMLKJ%jjjjjk%KLKLKLLMK%jjkjkkmnppomjJMNMLLJKJK%%j
-169936g9kjj%JJKJjmoomjKMMLJ%%kklk%KLKJ%jmmnmlk%KKLLKK%JJ%%%KKKJJjjkjJJJ%kkk
-169869i4jJKKKJJ%J%KKLKJ%jkljj%%%%%%JJJ%klmmllkklklj%JKLNPPPOLJjjJ%jjlllk%LK
-169802g9LKKJjklnmmlllllk%JKLLNMKJkkj%LNNOL%kmmljJLNM%klmmmmkjKKLMMLKK%jklll
-169735h4kjj%JJKJjjkkjjkJKLMLKK%jjjj%%KJjkmmmk%JKJJ%jkjkjlkjJLOPQPMJ%kllljlk
-169668h2llkkk%jjlmmnmljJLMMNLKJ%%JKMNOMKJjkkmlmllmllkjKLLKKJ%j%JLMMNMLKKJJj
-169601f6moppmljjJJLLJjklj%JKKJ%%%kkkjJ%%kjjj%jjjJKMLK%j%%KKJ%%jJKKJjkkk%JKL
-169534h5JJjkj%%%%jkkk%K%Jj%JKLLMK%jk%JJKJjlmlj%J%jjj%jJJKKJ%%%%%j%%Jjjjjkkl
-169467i4mlk%JKLMNNLKK%Jjkkllmmlkj%%%jjJLLLJJjjkj%JJ%J%%KKMKKKLKKK%%jjjj%%%%
-169400g3%jj%%%%%JKJJ%jlmmmlkj%%%JJ%Jjklkj%%jj%%KKLMMMJjjj%jk%%j%JJJJKKK%jmm
-169333h6lkjJJJ%%jkjj%%j%%KMNMMJ%JJJJ%jkljJLKJjjj%jjllkkkllllmmmjJLNNNMK%jkj
-169266i2%LK%%jj%JNONNKJ%JJJjlmmllnmmj%KJKKJKJJjklmmmljj%JLMNLL%jjkjkkjJKLL%
-169199h6%k%JKKJJ%jkj%%JJLLKJjkkkkklmmllkk%KMPONLLMKKjlnmk%JJ%%%JJJ%J%%%kkkj
-169132h4%%J%%Jjjmmllj%LMMMLK%JJKKKK%jjjjjklmlljkklkj%JJJK%jjkjjjj%%jj%%JKMN
-169065i3NLKJJJJJJ%llnmnnkjJLLLLKJ%kjjJLKLLJJJK%%kllllj%%kkk%KKLKKJK%%J%%%JK
-168998g9J%%%%J%JKLMKJ%jklllmlmnllj%J%jJLLMLLKJjjjKKK%JKK%jlmmmmmlkkk%KKKJj%
-168931i8%kkklkkjjjJKMMOOONLKJ%%j%jjjj%Jj%%JKJ%j%%%%J%%jkkkj%jkkj%j%jkjkljjJ
-168864a00KMMMLMKKK%%jj%KJJKJ%%%jjllk%KKKJjkkkmmljk%jJKK%%jjkj%%J%%J%JKJJJKJ
-168798h2%JJJJ%%%JKLMLKj%%JJKK%jkllkk%%jjkklkjkjj%kkkkjJKKK%%%%jjkj%J%J%%JJJ
-168731h9KKLKJjjklmmlj%%J%%kkkjJJKJJjklkk%JKLMNMLLLLKKJJ%jjjjkmlmlklkkkkkkkj
-168664a11JKMLMMLL%%kjjJJLLKJkjlkkjKLMLJjjkjJ%J%jkjj%KLKLMMNLJlmommlmkkj%%%J
-168598i1%%%%jjjjkjjkkk%KLLJ%%%J%klmljJKKKJ%JJKJ%JJLLKK%jjj%KLJJj%jklllkkkkJ
-168531i9JJJKKLJ%kjkjklj%KMLLJJJJJ%jjjJJLLLJ%kkj%%%jkllkk%%jj%jkkj%JKKKKJKJJ
-168464h6JJJJKLKLJ%jllkjjkkkjjjJLMNLJJ%jllmmmjJKJ%jj%%Jj%jj%%%j%%JKKLLK%jllk
-168397i0JKLK%klkkJJJ%Jjjllmmlk%%Jjkjj%JKMMNLLKJ%%j%KLMMMLK%kloonkjJ%kmlkJMN
-168330i1MLKKKLKLLLKJ%jkjkj%%%jkkljjkklkkj%jkllj%KKKJLLLKKJ%klmkjjJJLKKJKKJj
-168263g8k%%KKKJ%jlmoomlk%%KJKJ%J%%%jlmnnjKOQPOLKKLKJjkllmmnllklkj%%%JKLMMMK
-168196h8JJKLMLJjkmlmnnlkj%%%%KLMNK%j%%JJJjkkk%JK%kkjJKLKJ%jj%jjJKLKJ%jkjj%J
-168129h4%%jjjjkkk%KLLJ%%JJJ%%kjkjkkmmljKMONNLJJKJ%jjjj%%J%kmomlkjj%%JJ%kj%j
-168062a02%%kkj%KJKJJ%J%JJ%J%JLLK%kmmkk%KKLK%klmllmmnljKMOPONKjlmljkj%%%%jjk
-167996a11%%JJKLNMMKJ%j%JKKJJ%%%j%jjjJJ%jllk%JKJ%%JKMKK%kjjj%jklnnnlkkjjj%jj
-167930a16JKLLLKK%%kkjKKLLJJ%J%KJ%%jkjlkkjjjk%%LMNPOLJ%jj%jkkj%%KJJ%jjjjjkjk
-167864i0j%jjk%JLLKJJJKJJjkkj%KJKJJKJJ%jjkjjjj%%jkjJJJ%%JJKKJJJJKK%%kkllmkkk
-167797h9kk%JKJKKKLKK%jkjj%%J%KKKKJJjknnnmllkk%%KKKKJ%j%%%jkjlkjjjj%JLLMMLJ%
-167730h8j%kk%KMLJ%jk%JJJJ%kkjj%%%JJ%jklmlkj%JKLLJ%jllllk%KLKJjkjj%JJJ%%%%%J
-167663a00LLLKKJ%%kj%%%kkkkkkjj%J%j%%%JKLMLKJJKLKJJjkj%JKJjklllkj%jjkkkkj%JJ
-167597a01KKLJK%%%%%J%KJjmnmkj%%kllkJKLLMLNNMJJJLK%jklmlkJMNOMKkmoml%JJj%jj%
-167531h9jJ%JJjjjjJJJj%%KKJ%jlkj%JJ%kmkk%JJ%%%JJJKKLMLMLKJJJJjknmmlkkkjjKKML
-167464h3MLKJjllmlkk%jj%JKJK%kjjKMNMJ%jjj%%Jjjmmmk%KJ%j%j%%KKJJKJ%%Jjjkklkjk
-167397i6klk%JKMLMLKJ%%%JLLLJjjkkkljj%J%%kkkjjJ%J%%Jj%jj%%JKJj%%JJ%jlkkJJJjl
-167330i6kk%%JJKJJ%JKLKJJ%jknmmkj%KKKLLJjllkj%%KJKLLKKJ%J%K%%llmkk%%JJJKKKKJ
-167263h3J%jjlj%KJKJKJ%lmmmkjjj%J%KKLNMMMLK%jklmllkjkklj%JJJJ%kkkj%JJ%KMNMK%
-167196h0kjjkklkj%JJJJKK%kmmlk%JJKLLLKJkj%%%J%%jjjJJ%jlllkj%jjkkkk%%LMONMJ%j
-167129h9j%jjjkmmlj%KJJ%%KLMLMLK%j%j%%j%%%%jjjjkmnmmkjJLNOMJjj%jjkjjjjkj%JLL
-167062i7MKJj%JLLJJ%J%%jkkkj%klkk%%JJ%jjJJJ%kklkklmlk%KLMKK%kkkllkk%%KKJJ%%J
-166995a14LKJ%%%%JKLMMONNLLJ%jj%%%%kjk%jkl%j%kkkkkjkkllml%JKJjkj%JJKLMMLKJ%j
-166929i3jjJJJJJ%%%%%JKKJKLKJjkkkjj%jjj%%jjjllk%KLLLMLLJjkmlk%%jkll%KLKK%%JJ
-166862h7%jkkmlmmlkjj%%JJKLMMNMMLKLLJ%jkmmnmllj%LKLKKKLLMLKJjkmmlj%%%%jkkj%%
-166795i2%jjk%JKLLKKLKLJjlnljJ%kmnmkJKKLJLLKJJJKJ%klkk%JK%J%kmmmmmkjkklll%KM
-166728a17ONNLKJJ%%%JJLMMMLJJ%%JJKJ%kmnmmlmkjJKLMLJJ%KJ%%kjkkjkkklklllkJKLMN
-166662i3OMKK%jjjk%JKJ%kkk%%%jJJLLLK%jklkjjJJJjjkkjj%%KKKKKLJjlll%%J%J%JKJ%k
-166595h1llkj%%jjkkkjk%KMOOMJ%%J%J%jjjllmmnmk%JKJjkkklkJKMOOONMMKKK%%%JJK%%J
-166528f3%%klmomljJJJ%jjkj%LMML%%jklkjjjjkkmlkkJJ%%jkkkkj%JLLMLLLLLJjkjJJ%J%
-166461h3%jJjjklkllk%KKKKJJ%%KKKKJJJjkjkjj%Jjkmllkj%JJJKKMNLLJJ%J%%JLMMMJjll
-166394f7kkjj%kkl%JJKJJJ%jjklmmlkjJJJJJJ%%%jjkj%LMMLMLLKLKKJ%jjkkkj%j%jj%JKK
-166327f6J%%%kkmmlkk%%%J%jklmnmlj%JKJLKJ%j%%JJJ%%jjkjKLMMJjlnml%JKLLKJ%klkj%
-166260i7J%jmonmjKKLLKLLLK%%jjjJKKLKMMMKJjkk%%%%jkllkk%%%j%JJJJJjkkjJKKKJJ%J
-166193h2%KKJjkklj%%%jJJLLJjjj%JJjkmmkJLMMMJjjkjj%%J%kkmllkj%%KJKLKKjknmmkjj
-166126a05jj%jjkjj%JLNOOOL%jkjjJJKJ%j%J%JJJJKJJK%kkk%JJJKK%jkllkkj%JJ%%kj%jj
-166060h9%JJJjjk%%JKJJJ%%j%jjkllj%j%JLNNNJ%mopomlj%%%j%JMMNMKJJ%%JJ%%jjkjkJK
-165993h9MNMKJklll%KLKJjjkllljJLLJ%lnnml%JJ%LLNMLLJJKJ%%kkmlllmllkkkkj%KLLK%
-165926a00%%jj%j%JKKLKKJKKLKjlmnmk%JKJ%jjkjkj%JKKJjkj%%%kkk%JLMMNLJjjjj%jjkk
-165860i7%%%jjjkjjk%%KLMONMJ%J%jjj%%J%%j%%jjlmnnmkkjkkjJJLMLMLLMMMLKjkmmkj%J
-165793i0J%jj%%%JKMMKKJJ%%%%%%jjkklkj%%J%%JJ%%J%%kj%%JJjjmmlk%%jj%%JJ%JJKLJ%
-165726i0%JJKKK%%jkllj%J%%%%%%JJJKKK%jlk%JKKJ%%jkjJKMLLLKJJJJ%jjkj%JKJ%%%%kk
-165659f9kjjJ%jkmnoonnlj%KLLKLKK%%kjk%%JKKKJJJ%JKMLKK%jkmmmlk%J%%j%JJLLLLJJJ
-165592g7%%kkmnmk%JKKLKJklmnmljjjjlk%JJJkmlkjJMOPRJ0QNLJjkkllklmljKMNMLJJjjj
-165526g7%%J%jjllkkkjk%%%%JKKK%JJJ%%kkkjkllllk%JMMMMKKJjkjjj%kkkkj%%J%%j%%%%
-165459i9%JKKLLLJ%%jjj%%%J%%jkkkjKMNNK%kkk%%%%jj%LLKKjjkjjjj%%%%klkk%%%%%jjj
-165392i4j%JJKJ%%%LLMLK%jlklkkj%%kkk%KLLJ%jkmll%%JJJ%kkkkklk%JJKKKKKKKKJJ%jj
-165325i3kjj%j%jklljJLMNNMKKjkmnlk%J%J%JJ%%klljJLLLKJ%JJKKKK%jklkjjjj%JLKK%%
-165258h5jjllnmljj%JKLMLKJKKKKKJJ%K%%kllkk%j%%%j%j%KLLK%%jkjjjlkllnnmkJMMNNL
-165191i3KJJJ%%%jkkllkkkjJJJjJJLK%kk%%KJ%JJKLLK%lnnljJLLKLKKJjjj%%%JJJ%kkjk%
-165124i3jJ%JKKJ%jj%J%JJJJJjj%%%%%KKJJ%J%%jjlljj%%jklmmljJJKKLMNOLK%jkkjj%%J
-165057h3%%%kj%j%j%j%%JJJ%lklllmmlkk%%JKKLKJJ%JKKLLLJjjkj%JJKKJJ%%kjjj%kkj%K
-164990i3J%jjj%%JKLKKJJKJ%JJ%%kkkjj%%%J%jjjjkjlj%JKKKLKLJJ%lmommlkjkkk%KLMLK
-164923i8J%kjj%%jkjj%JJKJ%jk%%KKJJKKLKjkjjJJ%jkjkkjjj%KKJLKKJJKLLJjj%%%%kklm
-164856i3mllkjjk%JKMLKJjjlkj%J%JJJ%%%JKKKJKJJ%llmmlkjJJKKLLKKJ%jllmkjj%jj%LO
-164789i9QNM%kmnnk%jjkjjJJKJLLMMLJJ%KKK%kkjj%JJJ%jkkkj%%%%klkj%%%%%%%jjj%%km
-164722a04mlkklllk%LMONNLLLLLKLKKjjkjk%JJJ%jjj%%jkj%%jjkj%%jllk%JJ%J%%%%%JLM
-164656i3NMMMKJ%kkk%JKK%klkkj%j%jj%JJJJjjj%JJJ%%JJKJjklmlk%%%J%J%jj%JKJJ%jjk
-164589i2jjj%%%KKLJJklkjJJ%%jjkkkkmlkjJLLKK%j%kkkkjJKLMK%kkkkjJLNMLLJJ%KJJ%%
-164522h3%%jkk%%%%kk%JMMKK%%kkkkkllkk%JKLKMLKJ%%%%JK%%jkkk%JJ%%jj%JJJ%KJKJ%%
-164455g6j%kkkjJJJJ%jj%jjkk%KKJJ%jjjj%j%kjkkJJLMNML%klmljkjjj%j%kkk%JLKJjkkl
-164388i9ljj%%%J%KLMMMKKJ%j%kjlllj%JJJJJJJjkkjJJK%jlll%JLKJ%kkkkklkk%JKLMKjl
-164321a02ml%KLKJ%%jJ%JJKKKKJKJJ%KJK%J%%kklmnljKNNL%j%JJJ%%%kkkkjjkkkjj%%%KK
-164255i7JK%jkjjjjkjk%%KMMMMLMLLKJjkmmkk%%jkkkklkk%JJJK%%%%%J%%jj%%%JJ%jkkjJ
-164188a02JKLLLKMMLKjlmmlljjj%klj%%jkjJMONLLKJ%lmnoomkj%JLKKK%J%J%kj%JKLKLLJ
-164122h8%klk%KLLJKKLJjlmlmkkj%JLNONL%kklj%JK%%jkkmmmmk%LMNMLK%%jkkkj%Jj%jj%
-164055i2KJJ%j%jjkkllkj%JJ%J%JKKKJJJ%lkjJJJKKJ%JKKKJ%lmmljjJKJJ%JKKKJkmoqonl
-163988a18k%JLMLLJKKJJJJJ%%jJKKJj%%%J%jlkkjkkkkkkklkkjJ%JJKKKKKLKKJJ%KKKLLLM
-163922h1KJJjkkj%jjllljjJKJJ%kkkkkkkj%jJJKMNNMKJjkkllj%j%jjjj%KMLKKKJJ%jjlll
-163855i3j%LLJJ%jkjjJJKKJJjjkkjj%%KJJjkljjkjj%%%JjjjklkjJJKKJ%%%%%J%%klkjJJJ
-163788a06%jjjjjJKLLLLK%%%%JJKLLLKJ%%jlnlkjJJKJ%%%J%%%JJKKJjjlmlj%%JJLNNLjlm
-163722h3nnmmk%KLLKJJJKKJ%jllljKMNLLJ%%JKJ%jkkklklkkjjJKLKLKKKK%jkmllkk%JJJj
-163655i1%%J%JJJ%jlnmlj%J%LMOOMNMK%jjkllljJKMLJjjk%JKLKK%%jkkllllkkjj%JKJJJL
-163588h0KJJjjkmmlmkk%JKKJjkjj%Jj%jJ%JJ%%JKKKKKKMKK%jjkkkj%JJKJjllmkj%JLKK%l
-163521h8kljj%JJJJJJ%%%%JKKJ%%%%J%JJJ%jjjkkkjjJJLKKjkk%JLK%jjllllkjkllk%JKLL
-163454i8K%jjj%KKMMMOOPOMK%llmkj%%kkmmooonl%JKLKKJJjjkmljJLLLLLKKJJJ%%J%%%%J
-163387g8%KJJ%jklmllkjJKMLLJJj%jjklmmmllklmmk%JLLMLKLJJ%%JKKJJ%%j%%j%%%%Jj%J
-163320i2J%%%%JLMNMLKJjklkkjjklkjjjjj%j%JJLKLJjjjjj%JJK%jjjkkj%%JKJJjkmmk%JL
-163253i5LLLJjlmmkj%jjk%KKKJJ%JJjjjlkj%J%Jjjjk%JK%jllk%JKLMKJKLKK%jkkkljk%jJ
-163186a03JJ%%%JKJKJK%JKLLJjjjjjjjjlllllkkj%JMMNMMMKLKKJKJjmoomlj%%jklkk%%KK
-163120a02KJJKLLKJ%%kj%%KKKKLLLLKLLK%lmonlkkkk%%J%jjk%%LKK%%lmlk%KKJJ%JKJjjl
-163054i2llkk%KMLJ%j%%%JKLMLLKLMNNMJ%llmnnnllklmmlj%%%JJKMMNK%jk%KKLKJKLKJ%k
-162987f9mnmk%JKJJ%%%%kklkkj%JJJKJ%J%%jklkj%JJKJJJJLNNLJklmlmlk%JKKKJKJ%jjj%
-162920h1JLLLJkllk%%KKKKJK%%%j%jjj%jjj%%%JKKKLKJ%kjkjjjjkklmmkkJKK%j%%jkj%JJ
-162853h9JJ%Jj%%JJ%%JJJJJJJKJ%%jjjjkjkkj%LONNMKKKJ%lmnmlmmmlj%JKjjjk%%%KJ%%j
-162786i2J%J%%jjjjJJKKLMMMLLKJjjlmml%JKJJ%jkjJLK%kkljjj%%j%%JKJJ%jjkklj%KKKJ
-162719h2%%%J%jkjkjkkjj%JJKLLMMMK%llljJJJ%%%JJKJjjklmmmmk%LMNNLLJjklklllljJ%
-162652i3%lnnmkjKKLMLK%j%KLLLL%knnljKMMNMMKjkkj%%jlljJLMLKJ%%j%jjjjjjjlkkjj%
-162585i2%%jkj%KLK%kjj%%%%JJKMLMKKK%jkkkJJKLLL%jj%%KKLJJ%jjjjjjjjjkjj%%jkllk
-162518h3jjkjjJLMMLKJkjkkj%jjjjjklj%JLLMLKJJ%jlmnonlkJKKJJKKJ%jj%%JLLMLJJ%%k
-162451g7noppnlkjk%%J%%%%%%%kj%J%JKKKKJ%%%%JJ%%%%%klmkjJKMLMLLJJjkkj%%%KLKJj
-162384i3lll%JKLLMMOOOL%kklkjjjjjjjjkmmlk%KLMMKJkmnmmjjj%%JJJK%KKMNNLK%%%j%%
-162317g5JjjlkljkkkjJLMLK%jkmlljkjkjjjJJ%%jjjkjJLLMMMLKJ%JJ%JJKK%jlllmllkk%J
-162250i5JKJJKKJJ%%JJjjjkk%JJK%kjkJJKJ%JJJJjlmkkjJ%KJJJjkk%JJJklkjJKLNONLJJ%
-162183g1J%JJK%%%j%%JJ%jlmomnlj%%j%jJ%JJJLLNMMKklmljj%%%KJJ%jjjjj%%%JJJ%j%JK
-162116g9LKJJ%%j%%%%j%J%jkkk%%%KJKKKJJJJMMKJklmljJJJ%%jkjjjkklklklljjKMNNML%
-162049g1llkjkj%JJJJK%%j%JKK%%%jj%%jkkkllnnlkj%JKKKKJJJ%%j%j%jjjkj%%%KLLLKJK
-161982h4KLKJkkllj%JKK%jjllmmlj%%jj%%JKJJKKLKJjkkkjk%KKLK%kklmmlj%KLMMMLLMML
-161915g5Jjjjj%%%jjjkjjJLKLLLK%%jj%%JJKKKJJJ%%jlnnonmkj%JJ%JJJ%J%KLMLLLKJJ%J
-161848f2jkmlkjJ%jjj%jjj%%Jjkk%%KLKJ%jjkkkjjlmlljjjk%KLLLJkmmlkj%JKLMLK%%%%J
-161781i2jklj%JJ%kkjj%k%%JJKLKKLLLLK%kkkj%JKKKKMLLLJJjkllkkkjj%%%jklllk%%kkl
-161714a01lkj%%%JKJKLKLLKLLKJJKKKJK%%lll%JKKKjjklmnljj%jjjj%KNMLKJ%jjkkkjj%J
-161648h8jjj%%%%JJ%kkj%KKLKK%jjkjJJJJ%%jk%%J%kklljj%KLMMNMMK%jmnmllkjjjkjjJJ
-161581i7%%J%J%jkkk%jJKLLLKJ%%%JJJJ%JJKLLL%jllj%%%KLK%%%JKLK%lmnmnlmmnl%KNNK
-161514i0%jkj%LLMKJjkmllkj%%JKKLKJjjk%%j%%JK%%%jkj%%jkk%KKKJKKLKjklk%j%%LKJ%
-161447h4j%jKMOMKjkk%JKKK%%jlmnnlk%KLMNNMMMKJjllmlk%%J%%j%kljKLMLKJjllmk%JLL
-161380f8MLLJ%lnponl%JLLLLKKJ%%%%%%kkllkjjjjj%JKKJ%jkjk%%%%jjjj%%%%jlkj%J%%j
-161313i6jj%%JKKKJJKJ%j%JJjjkkkjj%%j%jkkkjj%KJLMMMKJ%jjkjkk%jjkjJKL%%j%KMLKK
-161246h0KKLLK%jjjJLKK%%%%%jjkjkjj%KKK%klkkj%jkklkjj%%%JJKKLLK%jmmmk%KLJJ%KK
-161179g8LJJ%%jklkjJLLKKJJJKKJ%KKK%%jjllklkj%JKJjjjj%JKKLMMMKkmnnnmmkkJKLLKK
-161112g1JJJjjj%llk%KK%kjkj%KKJJ%%kklkkkkkkjjjkkj%JKLLLJJ%J%%%jklkjJLKKLLLLK
-161045g4J%j%%Jjjkkjlllk%jjjjjjJ%jlmmllj%%%JJJ%%%JKLLKJJ%KLLKKJK%%lllk%%JJKK
-160978h9LKKJ%jkklk%JLLMLK%jkjj%JJj%%JLJ%jj%KJ%kkk%JJ%J%klllj%JLLKJ%jjkkjjJK
-160911h3J%kkkj%J%%%j%jjkjJJKJ%%klllkjJKKKLLMMNMLJ%KKJKjkmmlk%%%%%%%%jkllmkk
-160844i5kjjKLNNOOOLK%kklllj%JKKK%J%%jjk%%%%J%J%jjjjklll%LLLK%jkkk%%%%KLLLJ%
-160777f8%%j%%J%j%kjkjjJKLJJ%%J%j%J%%lmnnmjJKLKJJ%jkjj%JKJ%%%jjjjJJJJ%KJ%%jj
-160710g9kkkkk%jj%%JJ%jkjkjj%JKJJ%kklkkj%JKLNMMLKKKKLKKKLLKJjllkjjjmnpolkjJK
-160643i3LKK%%%%KMMLJkkllk%jkjjKMMLJ%J%J%kllmnmj%%%%JKKKKLJ%jkk%%%%%jjlllkkk
-160576a04kjj%KKLLLMMMJ%kljJJLLKKKK%jkkkj%%jjjjJ%jklkkklklj%JKJJ%jjjj%JJKJK%
-160510i6Jj%%%JLMKJ%kj%J%klkjjj%J%%j%KKMKJ%J%jjj%%klkkj%%%KJJ%JJKLLMKJ%%%JJJ
-160443g4jj%JKKKKJ%%%%JLLK%jklkk%%JJ%jjklnnkjKLJJjjJJKJJ%jlmmmljjJJKKJJ%J%%j
-160376h7%%jjjjjJLMNNMKK%jj%%jjjkkllmk%JKJjkkj%%jlllk%KLLKKJjlmk%JLLMNMMLJ%j
-160309g1jjkkkjkkkk%jjklkjjj%%JKLKLMMLLKLKLKJJj%jj%%jkklkj%jjklkj%KJK%%%%%%%
-160242h0JKK%kkj%%%jJJJJj%%JJJjlmlk%%J%jj%jjjkj%JLLNLK%j%jklk%%J%%%j%jjjkJJK
-160175h8JJKMMK%jk%%%%jkmmmlkl%JKKJ%%%%%%jk%KKLKJ%jllkjJLKLKKLKJ%JKLJJjjklnn
-160108h7olkKMMLJjjkkj%%Jjjk%JJJklkjjkkkkjKLNOMNMLMKJ%j%%JJ%%%jj%%J%%%kmlk%J
-160041h0KJ%%kkkkjjjjjkjj%jjjjjKLMK%kkkk%J%%%j%JJKLMMKJJJ%Jjjjjjklkk%KK%%j%J
-159974h5KKJJJJKK%lllkkjj%JJ%j%%KKJ%jlkjj%JJJJ%%klkkkj%%%%%j%%%J%%%%%%%%j%%J
-159907i8LKKJkkllk%%JJ%%%%KJ%JJJKKLJ%kkk%%KJKJKLMMMLJkklj%%%%%jkjjjjjJJJ%%%%
-159840g8%kkklll%JJJJ%JKLLLMKJjlllkllkjjjjj%j%%%KKJJ%%j%j%%JJJKLLLL%jlklkkk%
-159773i0%%%KJKLLJ%kklmmmlk%JKJ%%JKLKJJ%%jkj%JMNNMLKKJK%J%jjkkkk%%J%%%jjklkm
-159706h4lnmlk%JLLLJ%klkjjjkj%KKKJJj%%JJJjklllkkjj%JJJ%J%%KKMMLKKKKLLNML%mmn
-159639g9k%LML%knnnmjjj%%%JJJKKKK%%kjjjjJJJKJjlnmkjj%%%jkj%Jjkkk%JJ%j%%KLMLJ
-159572i7Jjj%JKKJJ%J%JJJK%j%j%%%jj%%JJJ%jjJKJJ%jj%%JKJJKJLKLJjlllk%JJ%%jkkll
-159505h9lmllk%KMMKK%%%%j%jjjjkkkj%KNMLKJJJ%jjjj%J%jkkjj%%JJ%J%%jjj%J%J%JJJK
-159438h6KKJ%kmnmkJKLJJ%jJJJJ%%%%%jkj%JLLMMMLJkkljlmlkj%%jklllljj%%KLKK%%%%J
-159371i6J%jjj%JKJjlkkj%%JJ%%%LOONMLKKJ%%jkk%kjjkkmoomlk%JLNMNMNLKKK%%jjjkkl
-159304h1k%KLMLKJjlllj%JJ%klkjJJJ%%j%J%kjlkkjjjkjjJLLJKKKJJKMLLJkmooomkjJK%%
-159237i8j%%jkkkJKLLK%jkjjjjklmlk%%JJKLKJJJKJKJJJKJKKJ%JJKJJ%J%kklkjJJKK%%%j
-159170h6jklkkkjkkjjk%%JJJJJKJJJKJJ%jj%%JJLLK%%jkkmljjJJJ%%%%jkj%%J%%JKLJ%jk
-159103i5j%j%jjklljjJ%J%JJJ%JJ%%JLMLLJ%%j%kkkjjJJ%Jjjjjj%%KLLKJ%%%%%j%jj%kjl
-159036i6lj%JKLKK%klkj%JKKJKJjkmlk%JMLMKKKJ%jlllj%KK%%jjJ%%jljj%%%%jjJLJJ%jK
-158969i1JKKJJKJJjkklkjj%%jjj%JJjkkjj%%JKKKLLKKKJJjkkkkjj%j%JKLLLJjlkkj%J%%j
-158902h7jjllkj%LNPOMKJ%jkklklllmmkJJKKJ%JJJKJJKJJKLKJ%lmmllj%%LLLKLKJjjkjjk
-158835h2lnnnmmmlkjjJKLMLL%jj%JLJJJ%%%%%%JJKKKJJjjlkjj%%J%Jkllk%%JKJ%%%j%jJJ
-158768a01KLLLKK%jj%%%%jkjllllj%KKJ%%j%JjJJLKJlnnmkkj%JKMMNNMK%jmmnmlk%%LLMK
-158702i9JjjjjJ%JKKLMKKJ%kkllk%%JJ%j%j%%%%JJJJjkkllmlkJKLMMMMNOOOMKjmoonl%JJ
-158635h4KJ%%jj%%%%kllllk%JKK%jjJJJLKJjllnllkjJKKJJ%jjJKKJJ%%kklkllmljJKKLKL
-158568a06LKKJKLMLLK%jkkj%JJJKJKKKKKK%klllkkkjj%%KJjlomjJLK%jjkJJKK%J%JJ%%jj
-158502i1k%JKLLLKjkmk%KKK%jklkkj%%j%JJJJj%%%JJjjkkjjJJKJ%JJ%KLKJlmnnljJKMMLK
-158435h7JJjklnmnnmkJJLLKJJjllkjKLMNNONNLJjk%JKKjlllkkkkjjJJLLLLKJ%%llnnonmk
-158368a09jj%J%%jj%%%KKLKJ%Jj%kklnnljJKKKLLLLMLKKKLJKJJjkkjjJJLLK%jlljkjjjkk
-158302i7kl%LMLLJ%jjjJKKJ%%%kjjjjkkl%JLKKJJKJ%%jjlllkkjkjj%KMNNNKKKJJ%%%JKKj
-158235g2kmnnlj%JLMMK%j%%%j%kjk%JLK%jkjjjk%%JKLJJJKJ%mmmkk%JJJ%%kjkkkkkkkjjj
-158168a08j%%JLMNLKKJKLJJ%%%%jkkjJJJ%%%jjljj%jlmonmmlj%KKMNNMLLLLLKJjmmnnmml
-158102a12%KLLLJJ%JJJJKJ%%jj%%JJJJKMLMLMLLJ%jllkj%J%%%%%JJ%JJKJ%knooljKLLKKK
-158036g4KJ%jmllkkjj%J%JKKLLKLJjkmmmmllljjJKLLLJ%kkj%JKJ%j%%jkjkj%KLLLLJ%jll
-157969h8k%%KKLJJ%%%JKKKKJjjkj%%kllmlkk%JJKJjjjklk%JKJJJK%jkkljjjj%%JKJ%jlll
-157902a10lllmmmllj%KKMMNLK%jJKLLJ%jJKLNLK%J%JKLLK%jllmmmml%LMMLKJjlllj%JKLL
-157836i1MMLKKK%jlllkkkjkjjkjjjJJKLKKKJ%JKKKLJJJjjkmmnljKKKjklkk%JJKJKJKLLLL
-157769g6KKJJjjmopolkJKMLLK%jkllk%KLKJlnooolk%JJJj%KMMMMKJjjk%jjlkj%%JJKLKLK
-157702i4K%J%j%j%%jj%%%%j%%%%%Jjlnmllj%JKKKJK%jkj%KMLMLKKJ%J%%jj%KLMNLLJ%jlm
-157635g6mljLMPRQQNLkorrqpmlljk%JKMLK%kklj%jjkk%%KJJJJJJ%%J%%%%jjkjjJKJJ%JJK
-157568h1KKKKJkljj%%jkkjjJJ%%jjkjj%JK%JJ%jjkkj%JJKJKKJjjJKKJ%jklkjJJLLLKK%kl
-157501g7mmkj%%jkj%KKLLKJjkkkj%LNPPNL%klkllllj%JJJj%kkllmllk%KKLK%jjjjjjj%jj
-157434i7jjkmkjKMMJJj%%jkkllk%%%KJ%j%%JLLLKKKLLMLK%jkkkkj%%j%%jj%KLMMMLKKK%k
-157367f6lmnnmmjKLLJ%kk%LMNNML%jmnonljKKJKJ%jjklkkj%j%jjkkjkjkj%jjkkjjJJJKLK
-157300a04JJjlllj%KLKKKKJJKJ%%j%%JJ%kkj%%JJ%%K%%jjjkj%%%%KMMMKJ%%JJKKJjjjj%j
-157234h2jjjjjkj%%%%KJJ%klmlkkllk%KLKKJJKJK%%%jjkj%KLLLJkkllkj%j%kjkllj%%j%L
-157167a11NOPNLLJJJj%jkllllk%LLMKKJJ%%klkj%LLMNMM%jllmlkjj%jkjjJJKJKJJ%%%jkl
-157101h6lk%KKLJJJklmmmlj%J%KLMMLKJ%jkjj%JKKJ%kklkkjjjjJJLMMLKJ%jjjkkllmkljj
-157034a01JJ%%%%%KKKK%jkllmmmllk%KMNMMKJ%j%%KKMNMJjkmlmmkjJKMMLK%lljKMNNLK%j
-156968g3kjjjJJJ%%%jjklmmllj%LLMKJj%JJKKK%j%j%JJLLKJjkklmmmlkjJJ%J%KKLMMMKJj
-156901g0llmklkjkkkjjKLLLJJklnopokKMONLLJ%%%JJJJ%J%JJLKKJKKJJ%jj%%Jjjkk%JKJj
-156834g3kllljkjjkklkkjjKMNNLLKJJJ%jjkkjjj%%JJ%jkmmmmljJJ%%%jkjkJKMMNKKJJJJ%
-156767h5kklllkjkkkk%KKKJ%J%%jkjjJKKJJ%JKJ%jkllmljJLMNMMMKKKLMLJ%kllkljj%KLM
-156700g6MMK%jlkk%jklklkj%KKMLJJjJKLKKKMNORJ1J4J5K0K4K9L7M7N9P4Q5R0Q2O0K5j5n0
-156649E67p1p7p4o6n7m8l9l2k6k1j7j5j2j1rrqqnmlmmnkkjjjjjklmnmlllk%JLLKKKKMMLK
-156597f8jmnnlj%JKKMMNNLKJjlkkjKMNOMKJJKKKJ%LNRJ2J4J9K5L2M1N4O9Q1R0Q6O8L8Jl6
-156544E76o2p6p5o9n9n0m2l6k9k4k1j8j5j2j1qonmllnonmmmmljj%J%KKK%jj%JKKLKKjjkj
-156493g7jKJ%%j%kkkkkk%KMMLJjkkjjkkj%%%jlljJKMLK%jlllkkk%KKMLKjlmlkj%KKLKJ%J
-156426h8JKKJJklllkj%JKLK%JJKKKK%kkjk%JKJJjjjjkkkjJ%J%j%jJJJJJ%Jjjjj%JMMNLK%
-156359f9%jjjkkj%JJJ%jkjj%%%jkmlmj%%j%jjjkkllk%KMOOOMKJ%lmonnkk%%JJKLLKK%%jl
-156292i6llkKKJJjJKLMLJ%kkkk%%KKJ%jjkjjjJJJKJKKJ%kkk%%JJJKLMLJjmnnnkj%%jJKLM
-156225h8MKKJKKKKjkmnnlk%J%JKJ%kllk%KJ%jk%JLLMMMKJjjllnmnmmllkkjJJLMMKLKKKJJ
-156158i1JKKJJkklklkj%JJJJJ%J%%%jjj%J%j%KLLKKK%jjjjjllmkkj%JJJ%kmllkj%%KLMMK
-156091i9Jjjkkmlk%j%%KMLL%%lmkjKKMMNLK%kkmlkjJKKKKJKKKKKMMNNL%klmlmmk%jjlkkj
-156024i5%JJJ%%JJKJ%kjjklllkkkkJKMMNMKJk%%J%JJJK%kj%%%jjJLMMKKJJ%%%kklkklklk
-155957i1j%JJKKJjllmmllkjJKMMMLLKKLKK%%J%J%%jjkj%jjllnmmljjJJNNNK%jjj%JJ%JJK
-155890h4KJJ%kklllkJMMMLJjlnonlkkjjJJKMLLJ%lmmlj%LLLLJJjjj%%J%%%j%j%%%%%jjlj
-155823a03%%%j%jjjjJKMLJjjjjJJKJ%jlk%KLMMMK%%jk%%%kmmlkjjllllkjJKLKLLMMMLJKJ
-155757h5J%%j%%jkj%JJKKJ%kkkj%%jj%j%jjkj%JJJ%j%%KKKKJJKJ%jkjkjllllj%KK%%jlmk
-155690a08jKLKK%j%JKK%jkj%%jjllmmjjJKKMLMLJ%jkj%LMNLLKJKJJjklkj%%JjkkkjJLLKj
-155624h5jkjJJjjjjJJ%%%jjkjkkkjjjjkj%JKKLK%jlkj%KLLJ%%JJJjlmmmmmmmlllj%jJKNN
-155557a22PPMLJjkj%KLMLKjjkjkj%JJJKJJjjkkljj%%j%jjjjKMOMK%kllj%LMLLJKJK%kmnn
-155491i5nmjjjk%JKLLLLLJkkkjJjjjjkkkj%%%%%%%jkjklmmk%JLMPQQOJ%j%KKKJ%%%%%%JJ
-155424h0JJJjklnnnnmk%%J%%jjjj%%%JKLNPNMJjlkkj%%%%j%%JKKLKJJjklmmkjjj%KLMMLK
-155357h3%%kkk%%%%jkkkjjj%%%j%%%%%JKK%jjJJJjklkkj%JJ%%%JJ%jkk%%%KKLLKLKJ%%j%
-155290h9%%jjkjklmnmlk%LLLLK%kk%KLKJ%%jJJLLLJKJK%%j%jj%%JJ%klllkkjjkkkj%J%%j
-155223a08%KLLKK%kmmkk%%%%%%JJJj%%%%jjj%jkj%JJJ%%jJKMLJ%JKLLLJ%jklk%KLLK%KKJ
-155157h2K%%kkllk%KMMLKJjkmnomkLNPNMKK%jkklj%%%J%jkmlkkklmljJKLKJ%j%%JKJKLKK
-155090h6KJ%kkllkjJJJJ%jkj%JJjlllk%JJJKJJLLLJ%j%J%%jJNOPOPOONOOPQJ0J0J2J1RM%
-155027D2mprj1j2j3j3rpnmlj%K%jkj%JJJJKLOPRJ1RNKlopqqppomkjJJJ%JJJKKMLJjlmkjK
-154965e0LKKKJ%klmmkj%JJJ%%%%jjkjkjj%JJ%%KLMKKJJLNNONMMKLKMMQJ1J0J0PPONOMMJk
-154901G9lnll%%%%JLKLNQRJ0J1J3J5J6J8J9K0K0J9J7J5J5J6J8K0K6L1L5L9M5N1O0O9Q1R7
-154860H92J13J32J56J87K24K71L31M06N03O35Q11J038J314J610J846J871J542Q35p2r05j450
-154839A2290j658j612j436j218j008q27o77n56m57l79l15k63k19j86j58j34j15j00q7p6o7
-154818G42n9n2m5l7l1k8k6k7l0l2l3l1k7k3j8j6j5j4j4j3j1j1j0j0ponlllmooopommllj%
-154776E2%jjjjjJ%klnmmkjj%jkjjJKKK%%%JLKKJ%J%kklkj%%JKJJJJKLNNPPPPPQQRQPONQJ1
-154709A55J3J4J8K0K1K2K3K3K5K7K8L0L3L7M2M7N1N7O2P0Q1R4J10J30J51J78K11K50K98L55
-154679B676M23N03N92O89P81Q51Q75Q40P37N69L49R1j76m24o22p54q13q10p62o88o04n24
-154657C799m50l87l32k86k46k13j85j61j42j25j10r9q7p7o9o3n6n1m6m2l9l7l4l1k8k3j9
-154630C61j6j4j1j0ol%J%lqj2j6j8k0k0j8j5j3j1rrqrpqqpqpomllkjkkklmoooonmkj%%%j
-154577allmkkkkjjKLKJ%%J%J%J%%jjjjkllllkj%JK%%JJJJJJ%JJ%jkmnmlJJLJJ%%%JJJ%kl
-154509c4kkjlnnnll%KKJKMMNMNMNLKJjlklklnnmlllkk%J%%%J%%%%%JKLLJ%kllmljjjj%JK
-154442f4LMLLJKJKJJKKLMMMOPQPQPMJlmml%JJjmnmnnlmmllkjjlnnnmmkjJKLKKK%kkkk%%%
-154375e8jllmkjjjjkj%JKLLKLLLKJJJJKKJKLLMNOOONNLMKLK%lmnlmnnooonkj%%jjjkjkkj
-154308e4j%%J%%%%JJK%klllk%KMOML%llkj%%jjjjjj%JLMMLKKKLKKJKKLLKJJKJLMMKKJJ%K
-154241FLNNMLLKKJJ%JJLLJjmllkkkkkkkJLMOOONMMK%j%JKKLKMLJ%jJKLMLKLKKKLNNPRJ1J2
-154174A52J2J2J3J2J2J1J2J2J3J3J2J4J4J7J7J9K0K2K2K2K1K1K1K4K6L1L5L9M2M6N0N4N8
-154141I21O3O9P6Q4R2J02J13J26J40J59J81K05K33K65L03L46L97M55N23O00O91P93R06J022
-154117H865J129J211J244J203J066Q25M93J05k88o35q94j056j127j124j075r96r05q14p28
-154098F499o48n77n15m59m06l61l19k81k48k18j94j72j54j39j26j14j04r6q9q2p5o8o1n5
-154074I38n0m5m2l9l6l3l2l0k9k8k7k5k3k1j8j7j5j5j5j6j6j4j2j0qqpoqqqrqpponmlkkm
-154032B20prj1rj0qpnmllkllllmllkkkj%%J%klmmnljjJJKJJjkkkkkjjjjlklnoqpomjj%kl
-153968C1lmllklmmmlmlllk%%jjkkkklnnljLLJ%kkkkkj%KMNLJjlkjJLNNLKJ%%KJ%%%klnmm
-153901c5kJJKJ%lmmjKNNNLKJklmnnmjKMNOOPOPOMLLLKKJjkmnmmkklmoononmj%JKJ%%%%%%
-153834c8JJJ%jklmnomj%JJJKJKJjklllkk%%%%%JJKLLKJjkj%%%%jjlnnmkjkjjJLNNNLJj%j
-153767f4JKLJ%klkjkkkjkj%%KJJJJ%jjjkkkkjJJJJKLLKL%klmljjjkkmkjKKK%kll%JLMMMM
-153700g2K%jkkkkjjJJKK%%%jjkl%JLLMLKJ%jkkjjj%j%%%%JJJKJ%Jjklmmkk%j%%J%JJ%JJ%
-153633h1jlkkj%%%%J%JJ%JKJ%jjkjjJKKJJJ%%%J%%%%jjkjkjj%%jkkk%JK%%JJKKJjklllkj
-153566a01JJKJJJLLLMLLKJ%jjjkkklj%JLMMLJJ%%JJKJ%kmmnk%KKJ%j%JKLKKKJJjkmlmlkk
-153500h3j%JJJ%%KKLKKKJKJjjj%JLJJ%jlnnmmk%KKLJ%%jjkjj%%jj%j%%%KLMLKJJKJK%%lm
-153433g2nnlkkkjjjkkklk%j%%%%JKMMLKKKLKKJjjjJKLLLJJJJJKKKJJklmnnnmljj%kkllj%
-153366a00%%j%%%%JJJLMMMMLK%kllkjKKK%%kklj%JKJkkkjj%J%%jk%JMLLJjkj%%%%JLMMKJ
-153300g0jjllkllkkj%JKJJ%%%jjj%JJJJjjjj%J%%jkjj%%J%JJKJJ%%jj%%Jjkljj%%JKKKKL
-153233h3LMLJKKLJjjlnopol%JKKKJJJ%JJKJ%%%J%%lkj%JLMNML%kljjJ%jklljjJJ%%kklkk
-153166i2%%%j%j%%JKMLLKMNNPOOMKjjlnoomllllmlllklklkjJ%J%JJJKLLKJj%jj%JKKKJj%
-153099h4%jj%%%jjjkkjk%jkj%jJKLMLK%jjJKMNMMKJ%kkkj%%%kkkljkjlljJKLKKJLLKLLLL
-153032f1KJjjjkjjjjjjjj%%KJKLLLKJKKLLJ%%KLOQRJ0J1J5J7K3L0L8M9O1P2P9P9O7M5J4k1
-152980E74n1o8p5p2o1n1m2l4k9k5k1j8j5j1qppppqpnlkj%j%jKLLK%%JKKLLMKJjlnoommkk
-152928f8klk%%%KKMLLLLLLLLJ%%%%jklkjkj%jjJJLLKKKLMMPQJ2J3J6J6J6J5J7K1K8L8M9O2
-152872B87P5Q4Q4P0M5J4k0m7o5p2o9o2n4m4l7l1k5j8j4j0rpooononnkjJMNOOMLKJ%j%%%j
-152826F3lnmk%%%%%KKKLLLKK%jjJJK%jmmlkj%%JKJ%jjkkjjkkj%%JJ%jjlmmnnlmk%JKJKKL
-152759B7KK%kllklkjkkkklkjj%jjkkllnnmljjJJJ%jlmlmllj%Jjkmmmlj%%KLNNMK%kkjkln
-152692f2mlkkjjKLMLJ%%%KLJJjjJJJjklmmllk%JKLKK%%%%%%%jkjjjjKKKKJKK%Jjklj%JKL
-152625f0LLK%jlmnlk%%%%%jkjj%%jknml%JKK%jjJKKK%kllkJKLMLLJjkkkl%JLKKJJjlmoml
-152558i4lklj%KKJKKLKK%%%%jjkk%KLKK%%J%%j%jJJKKJK%kkllk%JKJ%%jkkmllkljJLMONL
-152491h3jmnnl%KMMLLKJ%jjk%JKLJ%kmmlkJKKJKMLLJ%%kkkkj%JJ%jkkjJJJ%kkkj%%%kllm
-152424a04lk%JKKKKJJKJKLLKJ%j%%jjklljKKK%JKKK%jj%JJJ%jlmlkjJKKLLML%jlkllkkJK
-152358i1LLJK%%kkjkkkkj%JK%jjkkk%JKJ%jjjJJKKJ%jj%%j%J%JJJKKKKJJJj%%%%%JJ%%%%
-152291h0JJ%%JJjjkklkj%%JJLKLKJkkmk%%%%%JKKKLLKjjkljlkjjjjjjKLLKLJKJJKJKKLKJ
-152224e8%kmnljJJJKJJ%jklkjJJJjlmnnljjjJKKLKKKKJ%JJJK%%kllmlnml%KKLJJJLKJJj%
-152157h5j%%JLLK%lopmljk%KLLLKKKLLMLJ%llmlmmlllk%JKLMLKJ%kmll%%JJJLLLJkkkjJK
-152090i1MNLK%%jjjj%jj%%J%%KKLJjkkjJJJJjjlklkj%%%j%jjjJKLKJJkkkkklllkjJKLKKK
-152023i3J%jlljJMOPPNNK%klkk%%%jkkmmkk%%J%%%j%J%%J%JJKJK%%jklj%JLLMMLJ%kkkj%
-151956g5jkjkkjj%jjlllk%%%%J%%JJ%%%%%%j%JJLKKJJj%%jjjlllllj%KNMLJ%%%%KKKLKJj
-151889g9jlkmkj%JJj%%JJJjklkkj%JJ%J%jkkk%LNMKJJJ%klmmkk%JJK%kkj%LMNMJ%jjjkmm
-151822a00kjJJJJ%JJLKLLKJ%kmnnnk%KKJ%j%%J%KKLKJ%J%%%jjjkjkj%JKKJjjj%JJ%jkkkk
-151756a03kjJJLK%jklj%KKMNNNK%j%%KJ%kkkkjkjj%%JKKJ%%%%j%%%%j%jj%KJLKJ%%JJKJK
-151690g4KKJ%%%JKLLKJ%%KLMPJ2J9K6L2L9M2L7K1kk4l5l7l1k6k0j6j4j2j0qoononmmljJJ
-151641h6LMNNLKJjjkmnonlkllllkjjkjk%%JKLLKJjkkkkj%KNPOMKJjj%J%%JJKKKJJJKJJ%l
-151574g3nnnnnlk%KLLLKJ%%%jJ%%%j%%j%J%jkkkkk%KKMMMKJ%%jjj%J%%%kmmnmmlkkjJJ%J
-151507a12%KMMLKJjkmmlk%JJKJJJJJKKKJJKLLL%jlkjjj%JLMLK%%j%KLMMJKJ%jklj%KKKjk
-151441f8nonnmlkk%j%j%j%%%%%%KMMNMLKLLLKJ%jkllkklmnnnlkJ%%%%%J%%J%%KJKLMMLLK
-151374h0LLKJJJ%jjjjllmljjjlnnmk%%%jjkkkj%%KKLLKKJJKKKJJJJKK%jlllkllkjKKMLKJ
-151307i4jkll%JLMMLJJ%KLKK%jllkjKMMLJJJjjkkjjjjjkjklmkJLMMKJkj%JKJjklkjjjjll
-151240i8ljJKNML%jjkkjkkkkjkjjjj%KLMLKKJJ%J%jlklkjJKKJjjj%%%jkj%%Jj%j%%KKKJj
-151173i8jjkj%JKKJ%%jllmk%KKKLJ%%%%%%jj%%%J%JJ%%JJJJj%%J%j%%LMLK%%%JJJJkmnmk
-151106i7kk%%%%%%KLLMMMMMKjlmlnmmllkjJJKJKK%%kkjj%%KKKJjkklkkj%%KLMKK%J%jjjl
-151039i9llmlkj%%KJJj%JKLLMLKJ%%jj%%JJJkloomjKJLKLJ%kjJKLJ%j%j%%%%JKKLLLLLJ%
-150972g9jjjKLLLK%%kjjJJJJJJKKKLMNOONOOPJ1J3J9K4K8L5M4N7P4R2J07J05P7K5l6q2j01
-150924D79r8q5o8n4m3l3k7k0j5j3rpl%JKLPJ1J5J8K1K4L1M0N5P2R1J03R8O9J5m2q3r9r6q3
-150887B77p0n6m4l4k6k0j4j2qpppppolkkjkkkklklj%%%JjjkkklklllJLNPPONLJlmooonlk
-150829i1kkj%%%KJLLLLJJJKLKJJJKKLLJjkj%%knoomlllml%KKKKLMLMKK%%JLMNLL%jmkljj
-150762f7jKKLKLLMMNPOOOPNMMMKJkkllkmllj%KLOMOLK%kmmmmoppponnlkjkmlk%JKjjlllj
-150695g2JJKKJJJ%%jkjJJLLKKKLMMNNLKjjj%JJJJJ%jjjjJJKKKLLLMLKK%J%%J%JKKKKKLNP
-150628B7RJ1J2J3J5J8K3K8L3L6L4K4J0oj6k2k0j7j1qonmjJMNOPQJ1J4J6J7J7J6J4J4J6J8
-150588C61K0K2K4K8L1L4L8M1M5N0N3N7N9O1O3O3O8P3Q2R3J05J20J38J59J82K09K42K81L25
-150559C127L80M43N20O13P24Q57J015J194J389J575J713J742J597J226O49m1p03j215j517
-150540A5288j627j592j471j312j145r86q45p22o17n29m55l92l38k93k55k22j96j73j54j37
-150520A827j22j10j00r1q7q3q0p6p1o7o1n6n1m5m2l8l6l4l2k8k4k2k0j9k0j9j8j7j6j4j4
-150489C14j5j5j3j2j2j4j3j3j1j1j1j0qponponmlkllkllllmnooonommllllkllkj%JJjkjk
-150435A8jkmnnllkJJKKjlkkj%jjlllklllljKJKJ%%jjjkkkklkJLKKJ%J%%J%%jllk%KLKL%%
-150368c4jjj%JKKLKKKKMLLLMNQPPNK%kllmnpopqpokjjJJLLKKLLLJKMMOPQRPNKkoqqqpopo
-150301a4onkj%jloopoonnlk%LMNNMMLKJjjllmlkjJJKJ%%%%jkkkkkjjkkl%KMNMKjjjjj%J%
-150234f7JJ%KJLLLJjlmkj%Jj%kkj%%%kkkj%jkkkj%JK%%jjj%KLLKLJJjjjjjkjkklljj%j%J
-150167h8KLLK%jjjJ%J%%%kkllkkjj%KKKKLKKJjjkjjj%J%%%%JLLLLJjlnnnlljJKLLLJKKKL
-150100g5Jj%%%jj%JKLJJ%klkllklklkjJLL%%jj%Jj%JJKK%jjkj%JLMKLJJjjj%JKKJJ%jjkk
-150033g6jjj%j%jjjJ%Jjjj%JKJ%klllmljJKKKKJJ%JJJJjjkj%%jj%%%%%JKKKJ%klk%JJKJ%
-149966h5kjjj%%j%%%%j%jJ%jjkkkkkjj%JMLLJ%jJKKJJj%%JKJ%%%JJKJK%%kklkj%%%kjj%%
-149899i2JJJ%kllkj%JLLKKKKKK%%jkkllk%JJK%jkjjKKLKJJjlljjJJjj%KLLLK%%%KJLKLJj
-149832f9lmnnnlk%LLLLJ%j%JLLL%klllklllkjj%%%jjk%JLNNNLK%J%JJJ%llmjjJJJJ%jkkk
-149765i1k%%J%JJKK%j%%KMMLJjkjj%jllkjkllkjkjk%%K%%lmmj%LLMMKKKMOPONL%lklllkk
-149698h1jkj%jkjj%JJKJ%jjj%%%%jkjj%KLKJ%jklmkj%KKKKJJJ%jj%KKKJkmnonkJKK%jjjk
-149631a06jk%LOPPNK%kkjjj%jj%%jj%%JKKLKMLK%klnnonljJKLKJJ%%j%jkmmmlkjjJ%%JJK
-149565a09%kll%KLKJjj%%JJ%kmmj%LMLNMNNLKKK%jjkkjjjkllkjkjJKKKKJ%JJJKKLKKK%jl
-149499h3llmkk%%J%J%j%%JJJKMMMMKKJJ%kmopnlk%%KKJjkmnnnmljLNOPOLJjklnmomljJ%J
-149432a19JLKJKJK%jj%%%KLLLMLMKKJ%JKJKJ%kkmkkjJ%JJJ%llmjjJJKJLLK%%kjkkjKLLKj
-149366h2lnnmmkkjj%JKKLMLLKKJ%%kmlljjj%%JJ%%JKKJ%jkjjj%%%%%J%jlmnlkj%%JK%%%%
-149299a14JJKJKJ%j%%JJLLMLK%J%JJ%llmljj%J%kjkkkllkJLMLKJjJJJKKLLKKLKK%%%%jjk
-149233h5klkjjkjkjkjjjJKLKMMLKjlmk%JKJjklkj%JJjjJJJK%jklnmnmljKLMMNMMK%klkjj
-149166a03jlllj%LLMKKKKK%%jkjj%%%JJJJK%jlmmnmlmllk%LNPQPOLK%jjjjjkkkkjkkkj%K
-149100a07MMLLKJ%jjjkjlkk%%JJkllkjJLKLKKKKJ%jkkkkkkkkk%%JJJJKKKLKKJJKKLJjjjj
-149034i0%jjklmkJLJ%%j%%%JJKJ%k%KMML%jk%JKKJkklk%%jlmljKLMKKJJJ%%%jjjjlkllnn
-148967a10mmllkkJJKKKJ%KJKK%JLNNLKJ%kkklklkljjj%JLNOMLKKK%%%j%j%%jjjJKNMLK%%
-148901g4kkkj%JJ%jjjlmmnmkJJJkkk%%KK%jjkjjj%KKJKJKJJjkljJLMMKJkkljj%%%LMMKjl
-148834i0nmnkjJJLKKjlnnmlk%JJKLMMMLLJKK%%lkllkj%JKLLLK%jjkj%JJKKLMLLJ%jJKLLL
-148767f5J%jjJKLMKJJJKJJjjj%JKMOPRRQNMKJJ%jklloonlkjklmnnmnonomllkljj%%%%j%%
-148700h6JLKKJ%j%%KKKJ%%%KJJ%kmnnmlkkjklml%KLMMKJJJLLMLLLJK%%jkmlk%%JJjkmnoo
-148633a01omjKMLKJKKKKKKLKLKJJjJJKJJ%J%jklk%%KLMMMMMLKKJJKKNOPONLKKKJJj%%KOP
-148567A4QQPPPQRQQJ0J1J4J6J9K1K2K2K3K4K6K8K9L1L2L3L3L7M2M8N5O3P4Q5J01J18J40J65
-148530A406K00K40K91L57M41N48O74Q16R58J068J115J071R32P04M03N4l04o24q58r88j017
-148509G487r72q81p74o65n65m78m04l42k89k44k09j78j53j33j16j01q8p6o7o0n5n1m6m4m0
-148484D56l7l5l1k8k6k3k1j9j7j6j5j5j2j2j2j1j2j1j0poommllmlkj%j%J%%kmpqj0rpnkj
-148438e%%jj%jk%JJJlmnonnmk%%jjjkkjj%j%j%J%JKJ%jllkjjjjkj%JLLKJ%%%J%%jklllkm
-148370g0mlj%%%%%%%j%%jjklmlkjjklmlk%KLLKJk%%JKKJJ%JKMMLJjjkkklj%KJJJ%Jj%jjk
-148303i1jk%%%j%JJ%KLNMLK%jkkjjjjJKLMLKKLLNOONL%jkmlkjkkjj%JLMNNMJjlnnnooopn
-148236h0nmmk%%J%JLLMMLK%Jjjjjkkkmmmmmlk%JLMMMLLKKJJJJ%jkkk%JKKK%%jjjj%JKLKJ
-148169g3JJKJJkllmklllkkjkjjKKJjklkjJLLKJJJJKKKKLKKKJLLMK%jlllkjjkklklkjj%JJ
-148102h8J%jjjj%%jjjlkj%jk%JKK%knpool%%%%%%JKKJKJJJ%J%%j%JJKKK%kj%KMONNMKLJJ
-148035g8Jjkmlmlmmkj%%JJjjkk%KLLLKjloookjKKKLKLJ%JJJKJjkj%JJJJJKLLNNNMMLK%JK
-147968f0KKLJJjjklllmnmkjjj%jjkllljJKKJ%jjjjJKJ%kmnnnmlk%%JJJJ%JKJ%j%jJ%KJKK
-147901a06%J%%%%KLNNNKKKKKJjjj%%J%KJJJjjklnnnmljJKLJKKJJjjjjjklmljJKKJJJKLLK
-147835h8KK%Jjj%%JK%jjkllmlk%JKKKLLMMLK%J%JKJ%klmkk%%%JKNOQRJ0J1J1J4J6J8J8J4
-147776F0QKnqj1j2j2j0j0rj0j1rqnlj%JjjjkjkjjJKLKLKLMMNPQQO%mpqqqpnkkjjj%JLLLL
-147716d6K%jklk%K%jkkkkjkkkjJJJKJJJjjJJJKJKKLJ%klmmjJLKJjkj%KLMLJJJMNONMMMML
-147649dKKKLKKJ%kkj%KKMMORJ2J4J7J9K3K8L2L3L4L1K5J9RJmqpnk%J%KMPJ0J4J7K1K6L1L7
-147599D73M5N2O0O9P9R0J05J20J40J68K03K47L03L73M61N73P19R03J128J386J631J772J686
-147576A2786J293O25j63q71j349j556j541j399j208j016q43o96n75m75l97l33k82k40k05
-147557A555j75j50j28j10r4q1o9o0n1m5l9l4l0k8k5k4k6k5k5k3k2k0j9j7j7j6j6j6j4j3j0
-147526A33pooopppqoolljllmlj%LLKK%kmmonononmnmnnomlk%KKMKJ%kklmnmlJJKJ%jkkjj
-147460c9JKLMMLJ%jj%%KLKJklklj%%JK%%jjjj%%j%jjjjkj%%%JJLLLNMLLKLMNOPNMKjjkkl
-147393B0lllmlljllkk%j%kkmlkjJJJJJJKMMMMKJJJLNNOPQRJ1J1J1QNKlpj0j2j2j2j1j0pn
-147335Fllkkj%j%%kkjjJKLKJ%%kkj%%%jJKKK%%jkj%jjjkjJJLLLJ%j%%JJJJJJJJkklj%%JL
-147267CK%klkkllj%LMMNLJjjkkljk%JK%Jjjkkmnnnlk%JKjj%%jkkj%KMKLKKLJ%kkjjJJLKJ
-147199a3jjlmlkj%KKKJ%jkjJLLMMK%kmllklmmllj%LMNMLJKKKKJjklkk%JKLLKJjjkkjk%jj
-147132b0jkjj%%%LLLKJJ%%JJJJJ%jjjjj%jjj%kkmonmkjjJJKKKLLLLKLKL%jmnljjkllllk%
-147065d3jjjjJLLLKJ%J%JKLLJ%jjkJJKKJ%jjkkjjjjj%jlmlj%Jjklkjkjkj%%%%jj%jjjkjj
-146998f6JJKKJJjkllk%JJJJ%%jkj%JLMMLKJ%jjjllnomj%JJJJLKJJ%kkkkkkkjJ%%jJKLMLJ
-146931f6%jkkkkkjj%JKKKK%J%JKMLMLKKJ%kkmlmmmj%KKJ%%%jkkkkkk%JJJJJLLKJ%j%JJ%%
-146864f4kklljjjlklljj%%JKKKLJ%%%kkkj%%Jj%%JKJ%jlklk%%J%JJJ%%kkkjj%%J%KJKJJ%
-146797h9jjJJKJ%j%%%%jjk%KKKJJjjj%KLMLJklmmk%%JJJklnnmlljJLNNNMKJklljJKJJjkk
-146730i4kj%KJKKMMLLJ%jjjkkkj%JJJjjj%%KLKJjlmmnmmljJMMNL%%klkkk%JJKKKJJJK%jl
-146663i1mmlj%J%j%%JJJKLLK%%%JJ%%%%J%%J%%%jj%LLLKJjklmljj%kllk%JKKKK%%jJ%JJ%
-146596i0JJ%%kjj%%%%JJKKJJ%jjJJ%Jjjkjklklkkjj%KLML%jjk%%KLLKKKJ%%%%J%kkmkj%K
-146529h9K%jj%%JJJKjjlk%%%jkkj%JKJ%j%JJKJJJ%%j%JJJjkj%%%JJJJ%j%KKLK%%J%JJLMM
-146462f3L%jmnmmklkkkkkjJKLKLJJ%%jkklljjJjklmlkj%KKKJKLLMMLMMMLJJ%j%j%jj%%jj
-146395g2%%KJ%Jj%jjJJLKK%jjj%jjjJMOQRJ1J0J0RPOK%kmmmmmnmlljjkkmlkjLMNNNOMMK%
-146331@LLLLKjlooqonlklkkllmnnmk%LMMLJjkj%JKKJJjjj%JJKKMNML%jkkkj%%%J%JKLNMN
-146263iK%%%JLLLMLKMMMNMMLKLMOPQQJ0J2J2J3J5J7K0K1K5K8L3M1N0N6O2O3N6L9J3j2l3m0
-146216E79m1l4k6j9j2pl%NJ0J4J7J9K1K3K5K9L2L6M2M6N3O0O6P1P5P9Q4Q9R9J10J23J40J58
-146182A963J80K09K42K82L28L84M50N30O23P33Q64J013J182J359J524J637J649J502J159
-146163A7813O32Ko11j102j408j536j527j431j293j141r94q56p37o33n48m74m14l60l14k75
-146143B793k40k10j84j61j42j25j14j06r7r0q4p8p4p0o5n9n4m9m4m1l8l6l4l3l0k8k5k4k2
-146114D36k1k0j9j7j6j4j3j3j2j2j2j2j2j4j2j1j0qonmlmmmmmmlmmnponnmlllmmmlllmno
-146065E8pqpnlkjjkkjkllmkmklkjj%JJLL%%kmnlljj%%%KKLNNNOMJjkkkklllmlllkjJK%j%
-145998a8j%kkkjjJJ%%%%%KLMKjkjjJKKKK%%%JLMNNOOOONNMOOPQRJ0J0RPMLJ%JjkllkJLLM
-145933A27KJlorj2j2j3j1j0j0ronlkkkjjkkjlklkkkkkk%JJJJ%jkjj%%JJLK%jk%JJKJK%%k
-145873dllkklkkjjj%JJJJ%KJKLKKJj%JNMMJ%klk%jkkkk%KLLJ%LNNNMNNMMNMNMMLKJKLMNM
-145805H6LMMMLLKMNPRJ2J4J5J5J3J2RQRJ0J2J3J5J4J6J6J8K2K3K5K6K6K6K5K7L1L6L7M0M2
-145764G41M3M7N1N4N8O3P0P7Q5R5J06J19J32J50J69J93K17K45K74L10L49L94M44N02N68O45
-145738F201P31Q26R27J026J109J158J148J052Q57N63K01j83n33q09r92j081j095j055r84
-145719I067q98q04p15o30n56m90m33l85l42l07k79k53k30k08j88j69j54j39j27j17j07r9
-145697A437r2q5p9p1o6o1n6n3m9m5m0l6l2k9k6k4k5k6k5k5k3k1j9j8j8j8j6j4j3j2j3j2j2
-145664B83j0qonnonononppppomkj%klmnonlllnqj0j0qpllkkkklklllnomljj%%%%J%jkklm
-145601C4mmlklllkjJJJklmlj%%%jkj%JJ%klll%JKLKJKJ%jkj%JJjkmlk%JLMMKK%jkkkkkjk
-145534a4lj%J%jklkkjJ%%kkkjjj%KLLK%jkkk%JLKJkkkj%JJJLLNMNKKjjjjjj%LOPPPNL%lm
-145467A9mmmmnoppmlJKLK%kmmkkjjklllllj%%jlkjjJjjkjj%JJJKJ%j%jlmlk%%%jjlkj%JJ
-145400h2%%%%%jjk%%KKJ%JJLLNMLJjjjjkjj%%J%J%JJJJKJJJJ%jkmmljkkmmlj%JJKMLLJJJ
-145333g0J%lkkJKLKJj%%j%JLMNML%j%j%llmlkjjj%JJKKJJ%%%jk%j%%%%jkk%jkjjjJ%%%jj
-145266g7%%J%KJK%jkk%JLNMKJkllkjj%%%%%jjjjj%J%%%jk%jJjjj%JJKKJ%jjkk%KMLKJJjj
-145199g0jjjkkllj%%KKJJ%%%%%%%jkjkjj%KLKLLKJjjkkkjjllkljkjjkkjjJKLLKKKKJj%j%
-145132h6KKKMPQJ0J0J0J1J2J1RN%pj1j2j2j0onmnnmkjkklnnljjJKLLLLKJ%jkkkj%KMNNLK
-145075e8J%klmmnmkk%%LLKKKKLJKKMML%klmjJKLKK%jkmnnnmllkkkkj%%KKKKKJJJ%j%j%jj
-145008h2%J%%jJLKKJ%j%J%J%%%kkj%%JKKKKKJKJKKJKJjj%J%%%%Jj%%KLNRJ3J7J8J9K0J9J6
-144947H6J4J0O%npj1j3j5j7j6j4j2oolmmnponmmlj%JJJKKLLJjklk%JKJJ%%jjkjkjjjkj%%
-144889e4J%%JJKKJ%jJKJKJJ%jlkJLMOOMM%loonlj%jkkkjkj%%JKKLJJ%%j%KKLLMKKJKK%%%
-144822b0JJKKLKJjj%jKJK%JJJKJ%%%%JKJKJ%%%j%jjj%KKLJJjj%jjkkkkJLONNLLLNMLLLLJ
-144755E1J%JK%%%%KJKLOONLKJKKJJJJKJJ%%%%%JK%%%%%JKKJ%jj%KKLKJJJLMLMLJ%klk%KL
-144688A33LKJJ%jjlnnmkj%jJJLLK%knnnmllljkkjkj%j%j%j%kjjj%%jjklmnnmmmlmmmlkk%
-144622B5%JKLKJ%jlmnmkjJJJJ%%j%%jjlmlj%J%j%JJjjmnppomlj%KLNML%kklj%J%%kklkjj
-144555c4jJKKKJ%kjjJJJjkkkj%JJJ%%%JKKLJ%%jkmmmmllkkkj%jJKLKJ%jkk%KLLKJK%jlmn
-144488e3lkJLLKJKKLLJjkkj%KJJ%jkjjjj%jjjkjjJJJJKKLJ%jJJJ%jjjkljk%kkllkjJKJJJ
-144421e7LNMLJ%%jJ%%%%%jj%JKKLKKLK%jkj%J%klml%%KLLLJklk%%KKJJjJJJ%lmmlkjjJJJ
-144354d3Jjmnmk%%JKKLLLJJJKKMMLMKJJjjjj%kjjjjjj%KKLKJJKJJJ%kllkJKLKKJ%klmklj
-144287b8%LNMKKJJKKKMLOMMMKJJ%j%jj%jj%jj%JKJKLJJ%jjjJKLKKKKKKJJKKMMLKJ%klkkJ
-144220E6KKLJKJKLJ%kllklkjJKLNNMLJ%jj%%%jkjj%%%%%Jj%kk%KLMLK%%kkjj%%%%%%j%J%
-144153G8JkmnlljJJJ%jk%%jjlmmlmlkjjk%JJJ%jkklkjlkjJLLMK%%kklmllk%JL%%JKKjknn
-144086Hmk%KKJ%%%jjkllnonm%KKKKJJjlklllk%J%%Jjklkljjkjjkjkkjjllklkj%KJ%jjJJK
-144018f3KKJ%JLMMLKLLK%klmmmmlllkkjkjjJ%KJLK%%%jlmmllj%%Jj%j%%%JJJ%%j%%JKMMO
-143951f4NOOPQJ0J1J3J5J4J3RNjmqrrrrrqrrppnnkjjjkj%jjkjKLMK%jklllkJ%j%%LLMOPQ
-143890c5RRRQQNKklnnponnmnlkj%j%jj%j%%KLLK%kjkjjj%J%%J%j%JKJjkkkjkmmmnmjJJKJ
-143823f2%%%jjjj%jJJJJ%JJJJJJKJKJKKKJJJKKLKLLMLLKKKKLMMNMNNOPOQQRQJ1J1J3J2J3
-143761A33J4J6J8K1K0K0J9J7J8J9K0K1K4K7L1L7M5N4O3P4Q4R7J10J28J53J82K21K70L33M13
-143731B702N14O45Q08J005J234J457J608J600J376R30L29l17q78j261j432j428j312j147
-143713F433r74q15o78n61m64l86l24k73k32j96j68j43j25j09r5q3p0o1n3m6m1l7l3k9k6k5
-143687C86k6k6k6k5k3k1j9j7j5j4j2j1rpqrrpppoqpoonklknopqomlkkjjjjkllmmllk%JKJ
-143633b4%jj%JKJJjkmlmlk%JKKJJKLLLLK%jkkklmmlk%%JLLJ%klmmmljKLMMKJklnmljJJJ%
-143566e2JJLKK%j%%KKLNNOOMNMLMK%kmnnnnnnnnmmj%KLKKLKMMMNOPRJ2J6J9K0J9J5RLmj0
-143506A04j4j5j6j6j3j0qqrj3j2j2rpmllkjllj%KJKJJJJ%KLMLLLJJkkkjKLMNMMJJ%KKNPQ
-143449hPPQRJ0J3J4J3RLjoqj0j1j1j1j0qpmmlkj%KNOPPPQJ0J1J2J5J6J7J7J6J1Okrj4j6j5
-143401A05j3j3j2j1j2rqpnoolmkjkj%jjjklllkj%JJ%%JKKJLLNMK%j%KMQPONMLLMMOPRQQO
-143340I1ONNONNNNPRQOMKLMNOONNKJ%JJ%jj%JKLMORRPOOPQJ0J1J0J0J0RJ1J2J2J2J1J1J1
-143285D14J2J3J4J7J7J8J7J8K0K3K6K7K8K8L1L3L7M1M6N1N5N9O3O7P1P7Q3R0R5J01J08J15
-143253A915J24J36J49J64J82K05K32K66L04L48M01M64N36O23P25Q51J002J187J416J695K032
-143232A4957K420K843L244L538L607L339K685J676M45q22j933k748l207l339l223k953k614
-143215A7915k260j929j635j384j176j003q62p45o49n68m97m36l82l35k96k62k34k11j94j79
-143195B678j67j55j46j37j26j15j05r7r0q3p5o8o1n7n3n1m8m3m0l6l2l0k7k7k5k5k4k3k2
-143166F90k1k0k0k0k0k0k0j9j7j7j5j5j4j3j2j3j3j3j2qnjJJ%lnpollkllmnnnnnnnnnonn
-143119B64nnnlmmmnnlmmmnnnnopj0j0j0rqonlkklmnononnoonlkjllmlkj%KLLMNLKjkkkj%
-143056D7LLKK%%J%%%%%%%jKMOJ0J2J5J7J8J8J7J5J3QMjoj1j3j6j7j5j4j2rrpnkJMNMLKKM
-143005A04OJ0J1J3J4J4J2QLnj0j4j5j5j4j3j2j1rqqppnkkllnmmmopoonmlllk%%jjjj%%j%
-142953c5%JKLKK%klmmlllkkJMNNNMNL%jklkkjjkjjj%%jjlkj%JKLKK%Jjjjj%KNPRJ1J0J3J4
-142889C4J8K2K9L5L8L3J8lk2l3l5l2k7k2j6j3j0ppnnmmmmmklj%JJjkmmmmmlk%%%jkjjKLM
-142838e8NOMLJ%%jjkjkkklkk%%%%%J%kkkkk%JKLLKJ%j%JLMNMK%jllkjkkj%%%%%JJKKKLLK
-142771c5JJKLKKJ%kmoonllj%JMMMMLLJLKKJ%jj%KMNNNLNMNMMLMMOOPPOOLK%jjJJJMOPPNN
-142704A12LMLLKLKLMOQRJ3J4J8K0K2K4K7L2M1N3O4P5P8O9M5J0k3m7n7n5m8l8k9k2j6j3j1
-142665D08olLPRJ1J3J6J8K0K3K6K8L0L1L3L4L5L4L4L5L9M1M6N1N7O6P4Q2R2J05J20J38J59
-142631A909J84K11K43K81L23L76M38N13O07P19Q53J011J189J373J540J648J644J484J143
-142612A7689O51P1n02r84j318j494j530j468j348j201j050r06p78o66n70m89m20l61l11k67
-142592B748k31k01j75j55j37j23j09r6q5p5o6n9n5n0m7m4m2m0l9l9l9l8l6l4l1k6k2j7j4
-142563F23j4j4j4j2j2j2j2j1j1pmkkjkjj%LLNMNNPRJ2J4J8K0K3K6K8L1K9K9K5K2J6J0Mkp
-142520H30rj0j1j0qok%NQJ2J5J9K4K8L2L7M2M8N7O5P4P8P4O0L9J6lj1j2pJJ0J9K8L5M3M6
-142482A656N1N3N9O6P5Q5R7J09J25J42J62J85K12K41K74L13L59M12M77N52O44P53Q87J052
-142458I041J254J502J800K155K556K975L350L580L536L107K260J081k47j493k465l068l309
-142441B7615l263l036k717k369k035j730j465j240j055r03p77o72n82n08m44l89l40k98k63
-142422C529k32k06j85j66j50j39j29j22j18j14j10j04r7r0q0p3o6o1n7n3m9m5m2m0l8l6l4
-142395H93l1k8k7k6k4k4k4k3k3k0j8j6j6j5j5j4j5j3j2j1rqqqqrqqqj0j1j3j0j0qponnno
-142354C28oomlklmoooonmlkkkmopqpqpollkknnonnnpppomllmmonnmllkjjjjllkj%KJ%%%J
-142288H2%JKKLKKJKMPQJ0J3J4J6J7J5J5J2RNJknqj0j2j3j3j5j5j4j4j3j1pmjkllj%JJKJj
-142239H1jj%KLMQJ1J2J3J4J7K3L4M5N7O7O5M7J6j8m6o0o2n6m6l6k7k0j7j4j2j1j1j0j1rp
-142201D4nmkkklmlmmmmllkkkklkjk%JKLK%lmmlklkk%JLLJJ%%%%%kkj%JJKKLKK%kmlj%JLK
-142134b1KKJjj%%JJJJJJ%%jkljjjkjj%%J%KKLNNNLKJ%kkllkkkj%%%jjjkkllmmk%j%jjj%K
-142067c8LLLLKLLLK%kmlkJKKJ%jk%%%%JLLMOMKJ%%KMMMLJJ%%%jjnnpmk%LMNL%klljj%kjl
-142000dmlk%JLLLMMNMLLMPPQOOORJ2J4J7J7K0K1K3K4K4K1J6RKnrj1j1qm%NQJ1J2J1RNjoj2
-141948B87j6j9k0j8j7j5j4j4j3j2rroljJJjjJKNNPQOOLKKKMLLLLMNOOONLMLMPPPOQPRRJ1
-141893B83J2J2J3J5J6J9K3L1L9N1O4Q2J05J28J48J47J10L7m7j08j33j27j10q7o8m9l6k4j7
-141864E29rnl%KKKKNRJ2J6J8K1K1K1J9K0K0K2K2K3K3K6K8L2L6L9M2M8N4N8O5P0P7Q4Q9R5
-141826A635J02J08J14J20J26J33J43J57J75J98K26K61L00L47M00M63N36O18P16Q32R75J150
-141804I835J367J630J950K333K773L239L660L904L794L158J957L70j251k557l354l651l577
-141787B5580l285k900k496k120j790j508j275j087r35q11p07o19n42m75m15l63l18k78k45
-141768C411k18j94j75j60j48j40j31j24j15j08r9r2q4p8p1o7o1n7n2m9m5m3m2m1l8l5l1k8
-141740H85k6k4k3k2j9j6j4j2j1j1j1j0qppnnljLPJ0J2J2J2PJpj7k4k8k8k5k2k0j8j5j1rq
-141700D82poonommkjjkjkk%KKMPRJ3J5J7K0K0K1K2K4K5K5K3K2K1J9J9J7J4J3J3J7K3L1L9
-141657I30N0O3Q3J09J38J78K31K96L74M59N30N52M97L72K06K5j62l40m74n30n12m49l74l05
-141633A947k45j98j60j31j04q7p3o3n3m4l8l4k7k3j7j4j0qqppqponmnkJNRJ5K0K7L4M1M4
-141596G55L8K0kj9k6k6j9j3qmjJMPJ0J1J3J5J6J8K0K0K3K3K5K9L4L6M1M4M8N3N6O3P0P6Q2
-141559A533Q7Q9R3R5J00J05J12J22J36J54J75J99K26K59K98L44L99M60N30O10P03Q13R46
-141536H588J112J316J569J882K255K687L144L561L820L751L198K112O35r28k253l129l527
-141519B9793l541l312k962k578k210j881j596j355j154r87q47p30o32n50m79m19l65l17k76
-141500C602k43k14j90j68j47j31j18j09j03r9r4r1q6q0p6o8o4o0n8n7n6n5n3n1m7m2l7l3
-141472I72l0k7k5k5k5k5k5k2k0j8j7j5j5j7j7j7j6j4j3j2j3j1j0rrrpponooppponmoppqo
-141429D09onoopppppoonmkjklkkkklmnqj0j2j3j1rqomnoqqppnmlloqrpomj%JLKL%knopqp
-141367I8onnkJJKJjkljJJJjlllkjjklmlk%JJKLMKJjkjKLMMLL%jmmmlkllmlllkj%%KKKJ%J
-141300E0KMNNPPJ0J3J6J7J9J8J9J7J4RLmj0j5j5j5j3j0qpoppqoonjKNPQJ0QOMKJknqj0j0
-141251A10j2j1j0poooommkkkjkkj%%%jjlllkjjj%%jjjkj%%JJJJ%%jj%JKKLKKjjlllljJJK
-141188GLLLKJ%JJKJj%j%JK%%JJLLMORJ0J1J0QL%mnqppnmmkjJJJMNOQRJ2J6K1K9L8M9O4Q5
-141131C96J07J32J47J36Q7Op3j21j33j21j02q1o3m8m0l3k9k4k0j6j1qponmk%JLNOOONL%m
-141093I5qj0j1rpoopnljKMLJ%llmlj%KKKJjlnmmmk%%JJ%%jkjkkJLNOPOMLK%%jlnnnllllk
-141028@jkj%j%jkklkjJKLK%klljj%%J%j%%jkkkjj%JJ%J%j%%%%Jj%%KKKJ%jkkkklkljjJKL
-140960c1LLMK%kk%%KJ%jJJJ%jkkj%%%jjkjJKLMMKJ%JJJ%kj%j%%J%%jjj%j%JJJ%%jklklkk
-140893b8%JLKKKKKLLLLMOOMMLMNNMMKMNQQPPOOPPPQQJ2J4J5J7J9J9K0K1K6L0L6M3N2O3P6
-140841F00R2J13J38J70K12K68L37M18N04N65N63M77L10R4j39l47m93n53n31m65l87l13k52
-140818A381k01j62j32j08r0p8o9o1n4m7m0l4k8k3j9j5j0qoonppqrj0j1j1j1j0j0ppnnnnk
-140780E5LORJ2J7K4K9L5L6K9J3rk8l6l8l4k9k2j8j3rolkkkk%jkknnomjKK%jjj%%JJKLKJK
-140729BJJ%J%j%%kkmnmkjjjjlllkllkkjJJKKJ%kmmlk%JK%JJKMKJjkmlljJLNMLKLNPQQPN%
-140661A2kmonnkj%%KLKJ%kjJKMMNNONMKkmonnnnnoonmmkj%%KLMMMJjllmk%JLK%jlmmj%KK
-140594c3%jk%JJ%%j%%%kklkk%%%kkmmmkjJ%KLMLLKKK%%jjkkklk%%%KMONNLJjjj%J%j%%KK
-140527b9KJjjkjjjjj%klmk%%%jkkjJKKJ%Jjj%%KKLKJJ%%%jjj%%J%JJ%JJ%jkkjjJLMNNMML
-140460a2MNMOOMNNNOOPRJ0J4J8K4L0L8M7N9P0P4O7M5J4j4k8k7j3NK0K5J5ql2n3o2o0n6m9
-140419B33m2l5k8k4j9j7j4j2j1j0rj0polkjklllmmnljJJJLLJ%lnonljJKLJ%kj%JKMLLJ%k
-140364d2j%jjjj%%JKMMKJklmmlkkjkjkkj%KLKK%jkkkkjjJ%J%jjjjjjjjlkjJKLK%jj%JKKK
-140297f3KJJJ%kkklkjJKKJ%llkj%JJKJJj%J%%kkJJJJKJKKJJJKKKJ%jmllj%%kmmmk%JLMNM
-140230f1KKJ%jkkjJK%%klk%JKLJjlnmk%KLMMJ%jkjj%J%JJKKJJjkklj%%%%jjkj%KJK%KKKK
-140163e7JKKKJ%jjJ%Jjjkj%J%%jj%JJJJ%kjjJ%%%jjj%j%%klkkkjJ%JJ%J%klkkJLJklljLM
-140096g2NMLJ%%j%Jjklkkj%LLMMLMK%lmonlk%JJKLKJ%j%%Jjklllj%KKKJJkklk%KK%jkjjJ
-140029g4JJJJjlllljjJJKLLLLMLLKJ%%%%%J%JKKK%jkjj%jklnnmml%LNMJjjjj%JKJJj%jKK
-139962f4L%%kklkj%JKLJJjmmmjj%j%JLNMLJ%%jjJKJklmkkllj%JJ%%%JJKKKKJjj%%KLLMLL
-139895e1KJJjjkjj%%%%kjk%JKK%jkkjjjJJJjjkjjJJJJ%%%%%jkllmk%JKJJ%JJKKLKKJLLMM
-139828d2ML%jllljjkklkjJ%KKJ%kkjj%%Jj%%%J%%jkljjJ%%%%%JKLMNMKJ%%%KKL%lnnl%JJ
-139761d8%%jjjjjjkj%%%kjkjJJJJj%%%jjlj%JKJj%KKKJjlllkkj%KKLKJ%J%%J%%%%JKKKJ%
-139694e1%jjkk%JJKLLKJKKJJJKLKJJKKK%jlljJJKJKKJJKKLLMNPPQRRQPNOPRJ1J3J6J8K2K6
-139632A88L3M0N0O1P4R4J18J43J64J72J56J14N5Lk6k7pK0M0L7Rl9r2j30j49j50j40j23j05
-139603E83q8p4o1n0m2l4k9k3k0j8j7j7j7j3j1rqnlklmnnlklllmlkkjkjjjjj%JJJJ%klooo
-139552b7nljjjjllk%KMOONKkmmmlkkk%KMLLLMNNLJJJ%jlnonnjJLORJ1QNKjlnnmk%JJjkkk
-139486a6%JKKKKKKJ%%%jklmlk%%jj%JJKKLNPQRQQOLK%kkj%KLNQRJ0J2J4J8K0K5K8L3L9M6
-139429C13N6O9Q5J05J31J64K05K47K79K83K45J66N6n9j58k21k48k43k18j88j56j27j03q1
-139405F02o4n0l7k8j8j2nJPJ2K1K9M0N3O8Q9J15J49J88K28K62K72K49J86R4j3j18j98k44
-139376A878k55k40k12j80j48j21r6p7o1n0m2l7l2k9k6k0j7j2j0ponopponmj%KNPPQJ0J2J5
-139338B25J9K2K8L4M0M9N9P0Q6J08J35J72K15K54K78K69K22J37L1p8j69k26k47k38k15j83
-139312A097j52j24j00q3o8n5m4l5k5j8j1mKRJ5K0K8L5M5N6P2R2J19J52J95K44K94L37L53
-139283B446L29K60J51K3j07k15k87l21l20k95k58k18j79j45j19r8q1o8n9n0m4l8l3k8k3k0
-139257B03j6j3j0qpqqppqj0j3j2j2rnljj%%JJKKLLLKK%J%%%JLNOQQJ0J3J8K5L2M4N9P6R6
-139207D69J09J12R6O5K3k3o3r1j02r9q9p4o1n0m1l4k7k1j7j4j2j2rqolkj%kkmmlmllmlj%
-139166a8LKKJj%jkkmlmnlk%J%jklmk%KMLLKJ%jlllllk%KMNMMKJJJJ%%jkjjj%JKJ%%%KJjl
-139099b9mljj%j%jjkllklkkk%j%JJ%%jjjk%%%J%%Jjj%%JJ%jj%KLLJJJ%j%JKLJ%lkkkk%jl
-139032f2lljJJKLKKJj%KKK%kjJLKKJKKJ%lnoonnlkJLLMNMNMLjmoppmk%JLKJ%%jj%J%%j%J
-138965f9JKKLLMK%jj%JK%jj%JKMMLKJ%kklkkjJ%J%jlnpomkj%JJJJKLMLMKKKJJjjjj%kklj
-138898e9j%kkkjJ%JJ%jkkjj%j%J%J%%J%J%KKJJjkklmmkjJMNLJ%%jjjj%%jj%%KKKK%j%j%%
-138831f7JJKKKJ%j%JKKJkmnmmmkj%%JK%%%%jkkkllkjJ%J%KKLLK%%j%j%j%jJKKLJJkjkjkl
-138764h3kj%JKJLKLLK%J%J%JJJ%kllkJJLKKJJ%%kjkjllllmlllllk%JKLMLMKKJ%Jjlllj%J
-138697h9JKKJJK%JJJJJJkmmmjj%%jjjj%%jkjjj%%JJK%%jk%JJK%jjj%KJJJ%KMLLKJ%jjlml
-138630i0kj%KKNNOONLMK%klmljkkjkjj%JJJLLLLJj%%J%%%jjkmlmkjjjj%%JJK%%J%JJJJJJ
-138563f9jjkljkj%JKMLKjjjJJJKKKKLMNLLJJJJjlmlj%KKMMLJkklllljj%j%KKKJjlmmlkkk
-138496f7kkjllmmlj%%%%JJJJJJJKMNNK%klkkkjjjjkjjjjjJKNNNLLKLKKJjloooljJKKLKJK
-138429f6%JJLNMMK%jkjjklmmlllj%JLMMLKjllmkk%JKKJjlllkllmmlklklkk%%%JKJJJ%%JK
-138362a00JJKMMLLKJ%j%jjj%%KKLKKJkmmnlk%JJ%jJLLJjj%JKKLKKJJ%J%%%kklkk%jkkkjk
-138296i0j%%KJKKKjjllmkj%J%%jj%LMMMKJjjj%%jJ%%%J%%llmlkkkklk%JLKLNNPPOMKkmmm
-138229g7mk%%K%%JKKjlmmk%%%%%jkkjk%JKKJJ%jkkmnmnml%JKKLLLKJ%j%JKLLLNMLLKLLLK
-138162f5%jkjjjjjkkkkkk%%j%%%JJKLKJJ%klmlk%LLKjllkj%KLLMKJjjjk%%KLMLK%jjkj%%
-138095g2%j%kjjj%LLLJ%kj%KLLMLKjlmnmlkjJJJJJjjjjj%LK%lmommkj%J%%jkjjJLLLLKJJ
-138028h3%jj%KKKLJKJJJ%JjkllljJMNONMJ%jj%jjlkljJKMMMLKjlnooonnkjJKKJ%%jkkljk
-137961i4kkkkj%JKLKKKKKMKKKKLLKJ%jjklllkjJ%%jjJJ%%jj%jklllj%%KJJ%kkjJKMMKK%%
-137894h2%jklmmlk%JJjjjj%JKJJJJ%%%Jjklll%KKJJKKLLL%%kkj%J%lml%JKJkjkj%KKK%%%
-137827i8%JLMLJ%lmkjj%JJKKJKjjkkJKL%jkkjKLMLLKLJ%j%JLKJ%kkllk%%j%KLLLJjkmlll
-137760h4j%KKKJ%JKJ%jkkkllmnnmjKMLJjkjJLMLLJ%k%JKKLKLJJkjkk%JLKKjlmmkk%jjkkk
-137693i5jjJK%%%J%Jjjkjjkjkjj%JJJjkkk%%%jmmljKMMKKKKJJj%KMPPOL%kkkkjklnnmkjj
-137626a06%%JKLLKJJ%KJKKLMNK%lmmkj%JJ%%kkjJKKKLLKJjlmmmmllk%%KJJ%%jjjj%j%%JJ
-137560a00LLLKJJj%%KLMKJ%jkjkkkkk%%KLKKLKJ%jkjj%J%jjkjk%%KJ%JJKLKK%j%J%jnnnl
-137494i1klmlkJLLLJjjj%JLLK%%%%%%KJJ%jjJJJJ%jj%jJKKMNOMMLJJjklnoolkJ%JJKJJJJ
-137427g1jjjjjllkj%j%klnonlkJJKKKJJJJ%%jkkjjJj%%J%j%JJKJJ%jj%JLLMMMLKjjkkkjj
-137360h9%%%%J%kjk%jj%JKLLMMMNML%klmmk%jjlmk%KLKJ%j%jllnmnlkjJJJJKJJjjjjJ%J%
-137293a02KJKLKKjkljJLLLKJJjj%j%jjjjJ%%JJJ%JKLLJ%%jklllmlmlmljJLNONLL%klmkkk
-137227i9jjj%JKLMLLLKKKLKKKjkklllj%LKKJkklkmlljKKJKJKKKLJK%%jJ%%jjjkjklj%JKL
-137160h1Jj%%J%Jjjkkj%J%jklkj%Jjj%%%%jjkjjjJJKLLLJK%%%%%jkjjJ%%JJJJJJJ%J%jkk
-137093h7kk%JKJ%%j%%jjj%%%%J%%JJKJJ%%jk%%JKJJjjjkkkkj%kjkj%JKKLKJ%kmlkJKLMKK
-137026h6JJJJJLLNMKK%%klnnonnlkk%J%%Jjjjkjkjjk%%JLMMMLLJjkkk%J%jkkkkj%JKKK%%
-136959i6%%%%jJJJKKJjkkjjjjjkllj%JLMOOMJjkkj%j%k%%KLKKJ%J%kkkkjkjlkj%KKKLLNN
-136892g7MLJ%J%kkk%JKKLKJJ%%jjkkmmmljJLLKJJjjkkkjjKLKJ%knnmlj%J%JJJKLLLLKJJ%
-136825g3j%%JLMNNLKjlmnnmljj%kkllj%JJ%jk%%JKKLLLMLJklkk%JJLMMLJJjkkmmlk%JJJJ
-136758g3jklk%KMLLLJ%kmopomj%J%%%JLOONMLKJ%klnmljJJKKKKJjlmlmmmmmmlk%KNNNLK%
-136691h8kkmkkjkkj%JJj%JJKMK%klk%KK%jlljJKKJJ%JK%%%JJJ%JJ%%JKKLLKJ%jllkjj%j%
-136624h9JJJ%%JJJJKKJ%%kjlkjkjkllmlk%j%JJLMMLJ%jkklkk%%KLLLLLK%%jjj%jjj%JKKJ
-136557h3J%jkkkj%J%JJJKKKKJJKKLJjkjj%jJJK%klnomljjkj%%%%J%%%KLKK%jlmnmkjJ%JK
-136490a04LJJjJ%%J%KLLMLNNNM%kmmnnlmmmkjJJJ%jkjkj%JJ%llljKLLKKLKKJJJLMMLKJ%k
-136424g7kljjJJJ%jjkjkkkllj%KKK%%jjj%jk%%%kllkj%j%JLLK%jjJLLMLMLKKKJ%llmkk%K
-136357h8KKJLKLKJKKKMKJklmllllllkj%JKJKKKKJjjjj%jjkkjj%%J%%j%kklkljjJKMLKJjl
-136290i3ll%%JJKJJ%jkj%%%%jjjj%J%j%%KJ%%jJKJjlnmlkkk%KMMNLLKLMKJjjk%jjj%jjkk
-136223i7jJK%jmnmlkkjJJLMMK%lmnlkmllk%JKKJ%jJKKKKJJKLLMKK%jmmnnlllkj%KMMLMNO
-136156a02NNLJ%%jJ%j%%%KKLKKLJjmnmljjjjjjj%J%%jj%JJ%%KLLK%klkjj%JJJKKJKLLMK%
-136090g4klmlj%JKLMMLKJjjjj%JJ%llmlkj%kkj%KKKK%J%JJLJ%klmnljjkmlmjjKLNLLKLJj
-136023h8mooooljKJKKLLLK%%j%%jjj%JJKLLKKKKK%jlkjKKK%klljJLMMLJJ%%%kllkk%JJKJ
-135956h6K%kllklllk%JKLLKKJ%%%%j%j%j%%Jkklk%JKLLKJjj%%j%j%%%jjkjJKK%%jjklkkj
-135889a06jkk%%%%%%%KKMLLK%JKMPOOMNMLK%jmmmlkj%JKKK%jjj%%JJJJK%%j%jklnmlljkl
-135823h8kk%%j%jkjjjKLNOMLKJJ%%%%kll%KMLJkkjKOONMLKJjlmnnllj%%j%%KLMMLLKJ%%J
-135756d9JJJJ%%JJKKJ%j%%JJJKKKLKJJJJJKLMOOOMKj%JJLKKLMNNMNPRRJ0J0J0RRRJ0J0J2
-135695A61J4J6J7J7J8J8J9K1K2K3K2K3K2K2K1J9J6J4J0PMMK%koqj1j5j8j8j9k0k0k1k2k2
-135658C30k0j9j7j8j8j8j7j6j5j5j3j2rpnmkkmoqrj1j1j1ronnmnnmklkklnnnlllmlnnnml
-135607f5lkjj%JJKKKJjjjJKKJ%kmmnnmljj%JJJKLJJ%JJJJ%%%j%%JJJJJJJJkmmk%JK%jjj%
-135540h0JJ%jjkjJLKJkkk%JLLLLJ%jjkjjj%%JJLKKJJj%jj%j%jjjJKLMKJjllkjjJJ%klmlk
-135473h1%%%jjjjjkjk%JJKJ%JJJ%jkjk%%%%%JLMKKJ%jlllkj%JKKJ%%jj%%j%kllkj%%jlkj
-135406a04JLMMK%jjklmlj%JKK%jkjjjkkkkk%JJ%kkkj%LMNNKJ%KLMK%%j%%%kllj%JJJKLMN
-135340h3L%kkkjkjkmmmkjj%JKMMONLJJ%%jjJJK%jkmmmmkjJKKJJ%jklmnmjj%JKJJjlllk%%
-135273a22JKLKLKKJ%j%j%jk%%%JJ%%JLKJ%jj%%%kj%KKK%%kllkjJKLLK%jjjj%%JJ%KKK%%j
-135207i8%%KKLJ%jjJLMML%jkllkklklkjj%jJKKLKLKLK%jjjj%JJJJJJ%%klkljjkkmlj%JJ%
-135140a03jjjJ%%%%jjkjjJLLLKJJLKLLL%klmlkj%%jllljJLMLJ%%kjj%JKJ%%jjkmlk%%JKK
-135074a05KLK%jJJJK%JJ%KKJJJ%Jj%jkkjJKKKKLLK%%%JJ%jklmmlljkkkkjkjjj%KLLKJJKK
-135008i1KKJJjjkkjkj%%JJKJJ%jjkjJ%%JKLLKJ%%kmmoml%%%%jkljjJKLKK%%jj%JK%%%JKK
-134941i6J%kmlk%%%KKKKJLLMKKKJJ%%%jlkkljkjjkkkj%KJJ%j%j%jjklnmk%LMMLKJJJJKK%
-134874i4jkk%MPQQNJ%j%j%%jJJJ%jj%Jjkmllj%K%%kj%%jjkj%%%%%KJJj%%JJ%jjjkjkkkjj
-134807i6jjJ%%klmmljJKMMLJ%j%%K%%kkj%KKJ%JKLLKK%jkj%KMM%jjj%%jkjj%JLKKjknmk%
-134740i3KKKKKJ%%j%%JKJJjlllj%jjjjjjjjj%jJKLKKKJJJ%jJ%%llkjj%%%%%JKMML%knmlk
-134673i6%%JLKKKKK%%kkllkjjJ%j%jjjllljJLLL%lllj%KKJKJ%%%JKKKKjjj%JJJJ%%JJ%kk
-134606i3jj%JJ%jjjJJJKJ%JKKJKJJ%jjjlnnnmmmmlk%JLLMMNLK%jj%j%kj%jkkk%JKJKMNON
-134539h4MLLKJjlmmlkj%%JKKJjjljkkjkjjJJJ%jlllk%%JJJJJJ%kklkj%JKKJ%%JLMMMJ%%j
-134472h9%%JJ%jjj%jjjj%JKJJJKJKJKLJknnmk%LMNLKkklj%j%jj%%%jjkklljJ%JKKJJj%%L
-134405i1MMMK%lmmmnnmmkJLMLKK%jjjjJKJJ%j%%%KJJjjjk%%KLL%jkjj%jJJKLKK%jjlkljj
-134338i7jjkj%%%%JJ%jkkj%%JKKK%jmmmlkjj%J%JJMMMLJ%J%%JJ%jlooonlk%JLNMMJlmljJ
-134271a21KLLMLLJ%jJKKLKLKKLNMK%mlkjj%jllnljj%J%KKLKJ%J%JJK%%%JJ%jj%jjkllkk%
-134205i8jJJKKJ%%%%j%%%%%kk%%JJ%%jjj%JJjkjj%%jkjkjjkj%%%JKLKKK%%kkljj%JKKJJ%
-134138a02JJMMMJjjjjkkkjjJK%%jJJJK%jkmkjkklll%JKKKLKJ%jjj%JJJ%jklllmnnk%LMON
-134072a12ML%%j%%jklljj%JJJJKLKJJJKLLKJ%jkjJLKLJKKJJ%%%JJ%j%%%kkkkjkkkkjj%%%
-134006i8JKKKLKKJkmljJKJ%klllllkkjj%KJJjjJKLLMLK%jj%%JKLLMLJJJ%%jkkkjjjjj%JK
-133939h4J%kl%%%%JJJJKJK%JjklmmmlkjJKLJK%kkljjJJJKK%%kkkjJKMLMMLK%klkj%JKKJJ
-133872h0%%%jjj%JJ%%%%kmnmk%%KKKLLKLKJJJklllmlllkkjkjk%%KLNLJ%kj%%%%%KLLKK%j
-133805h8%jjkjjjjjk%jJjJJJ%J%JJKJjjjj%JJ%jkjJKKLKJJJ%kllkllk%JKKLLJj%%KLLKJ%
-133738h0jjjj%JJKLLLKKJKKKJJjjJKKJjooomjJJJjklmmkkj%%jjjjJLLLKK%%jjkkkmmnmjj
-133671a11%jjjKLLLLLMKJ%kklllkjjJ%jjj%%JJJJJKJ%%%%JKKJkkllj%%JKJKJJ%jjj%KLKL
-133605i1JK%jmnmlJNOPOMKJKKJjlmlklkkjjjj%JJKJJjjlk%%LKK%%j%%jjj%%jJKLLKKJkjk
-133538h2%JJJ%%jj%%JKKMLMKJjkmmlj%JKJJJK%jjkllljKMMLLLLLKKKKLJ%jkllljk%%Jjkk
-133471f5JKMLLJ%%kklkjJLMMLJKKKJJ%KJKLKJjjJJKKKJLMOOOMJ%j%KLLMMLMMLNMMLLLLMO
-133404G5PRRRJ0J0RQQPQQJ0J2J4J5J3J2J1J1J3J6J9K0K3K4K5K4K5K6K8K8L1L2L6L9M3M7M9
-133365H23N3N4N6N6N9O0O2O2O1N9N7N2M8M3L7L1K1J3Mlj2j9k8l7m3m9n2n4n5n5n5n5n5n4
-133331A085n3n3n0m9m7m7m8m7m4m1l6l1k9k7k7k5k4k0j7j8j8j7j7j6j5j3j3j4j4j6j6j6j3
-133298A54j2rrqqpnlllnpqpnlkjj%J%jjlnnommnnomnlkjjjkmnonlk%JJJ%%%%%%jllmj%%j
-133233e0JJLLLJ%kklk%%KKMMMKJ%klkkj%Jjjkkkjkllmlj%KLKJ%%%KJLLLKjjJLLLKjllljj
-133166d2%jj%%KJJJ%klmlmjJLOOPPPRRJ1J2J1J1PLlpqrpomllk%LONKKJJLNNOOLKjjklmnn
-133103C1nmmnmmmkmmmmmkjJKJJ%%j%%%j%j%%%%jkkklkkjJJKJ%KKMMLKJJKJKJj%%KLKJ%%%
-133036@%jJ%%%klk%JJKKKLMMKJ%KLNONK%jJLLMNONNOPPONLJKMNNNNNOPQQRRJ0J0J1RJ0QJ0
-132972B50J1J3J5J5J7J6J7J7J8J9J9J8J9K1K4K8L3L7M1M4M7N3N8O3O7P3P8Q4R0R9J08J22
-132940A634J38J57J79K07K40K79L24L76M40N16O08P17Q48J004J181J374J555J687J708J561
-132920A6733J208O70L2n92j094j420j564j564j471j329j172j017q76p54o49n58m81m15l58
-132901C329l11k70k37k07j82j61j44j32j20j10j00r1q4p7p0o3n7n2m8m3l9l4l2k9k9k7k7
-132874E53k5k3k1j7j5j4j4j4j5j5j6j6j6j5j5j3j0pmmmoopnnllmmljjjlopqqpmkKLMKKJk
-132825A78lnorrj0j0qoonnopqpnl%%%%%JJLKJJJ%JJKKKKLNNNLKJjmpqpqpoqpnkk%%jjkmn
-132761A9nmlkk%KMNNLK%jj%KKKKKKKKJjlmml%LMMKJ%%%jlllkkjj%%jJLMNLL%jjjj%JKMMM
-132694E1OOPPQRJ0J0RRQRQQPNLJ%KKKKLOQQOLJ%jjjkkkkkk%%KMNQQRJ0J1J2J2J4J5J6J7J8
-132637C70K0K2K2K3K5K7K9L0L2L6M0M7N2N6O1O6P3P9Q6R2J00J10J21J36J53J74J98K27K60
-132608B767L03L55M18M95N86O96Q25R73J136J307J467J579J598J472J175P16J54m19r08j255
-132588A5440j440j485j430j315j175j031q96p75o69n78m98m30l73l23k81k45k15j89j65j47
-132568A780j29j15j04r6q9q5p8p2o7o0n6n2m9m5m1l9l6l3k9k5k2k2k2k2k0j9j5j0qqqj0r
-132535B85qppqj0j1rplkklmoprj1j1j0ronmmmnnnonlljjjjjjkllkjkj%KLKJ%%%kklkkjjk
-132474E9mopppmlkJ%%klmllllmmmkj%KKKK%JJLLMLJjkkjkkmljJKJJ%kjllllkjjjklmmnnn
-132407e3nmjJLLLLMLLK%jklmkJKLLJKK%%kjkkmmonmj%LNNMNNNNNNOPPONK%jkj%kjjj%%%J
-132340EKKKKMMOOONJjmoqpqrqrqpnoonl%LMKJjllmljKLKJjklmmmlkk%%JKLMKKjkkjJKLKJ
-132272f0%%%%jkj%%%jjjj%%%%kjkj%%jjkkj%%JJJJKLMMLKJ%knoopnkJKMMLKKJ%%jkjjjj%
-132205g9%KJKJ%jkkkJLOOOMLJKJK%%jk%%jjmnlkJ%klmmllj%%J%J%%JKMNMKklnlkkklllj%
-132138i2KKLLK%jjkjJJJJJKJJJj%%J%klmlkk%JLLLJjjjj%%jjlklmmlk%JLKKjjlj%KKKJJ%
-132071i7%j%%%KLMKK%jmnonmkkj%JKLMNOMK%%JLKLKKJJ%%%jjjjjjj%J%J%JJKjkmlkjj%%J
-132004h7JKKKLKLKJJ%jj%jjkmlkjKLMLJJkklllkkk%KKJ%jj%jklkk%KMLLKKJJJkkkj%%JJJ
-131937h1J%kmnmj%J%jkjJLMMLLJJJKJJ%kljj%J%%%%jkjj%%%JLKJJJLKKK%kklnmllkj%jj%
-131870i4%KKJJKKKKLKKKJKKJjmnnnlkjJ%JJJK%Jj%%%%JJJJj%%klmllkjJKK%jkkjJLNNML%
-131803h0%J%J%jjjjjj%jJ%%kkjJLNLL%jkjkj%%J%%%J%KJJJJJ%%jjjJKKJJJKJJjlkjj%%%J
-131736g0KJLLJjllmonmkjj%kj%JK%jjkkkk%KLLLJJJKKLJJjjjJJJJ%jklkkjj%%j%%%%jjlk
-131669i6j%JJ%kjj%jkklkjJKJJ%%KLNNLK%J%JJLMMJkmmnmll%J%%%JJJ%%%%J%J%j%j%KKJ%
-131602h6lllk%JJ%JJKMMMJJ%%JJKKMLKKJ%j%%%%jlllk%jkllmlj%JKJKJJ%jk%%KKJ%%J%%%
-131535g8%jmnnmk%KLLKK%J%%jlkk%KKJJJJKLKLLK%%%J%%klmlnoomj%KKMMKJ%kmkk%JKKLM
-131468h7LKjmnolJMOOONLJ%%kmnmmj%KKJ%jlk%LLKKJJ%%J%%j%lmnomk%KKLLKJJJ%JJKJK%
-131401h0J%%JJLLKJklmmlkjJLKK%%jkj%%KLLKKJ%lllljKLNOMLJj%j%KKKJjjkklllljj%%J
-131334g3LMMKJjjlmmllkllnmlj%LNOPMLKKLKJ%llmk%jjkll%LMOMLJ%kllkjjjj%j%jjkkkj
-131267h6JLKKJjmnnlj%JJKKKKLKKKKJ%%J%JJ%J%%%%%j%j%jkjkj%%%%jjjjj%J%KKLMLMLK%
-131200f0jloponk%KMNNLK%%%kklljj%%%j%kj%JKKJ%JJ%%kkjj%JKMNOOMMKJkklkj%KKLJJJ
-131133d8%JKKJJJJJJ%JJKK%jj%KKKKKKJJKJJLLMMKKKJLNOPOMKJKKLNNOPOPOOMOPRRJ0J1J1
-131068A62J0J2J2J3J4J3J4J4J3J4J4J4J6J9K2K3K5K5K7K7K8K8L1L4L7L8M1M2M4M8N1N5N8
-131035A038O0O2O2O1O0N6N1M7M3L8L5K9K2J3Moj4k3l2m0m6n1n5n6n8n8n6n4n2n0m9m8m6m4
-131001H43m2m1m1m0m0l8l6l3l1l0k7k6k4k1j9j7j5j5j4j2j2j2j1j2j1j2j2j2j0j0rj0rj0
-130967A29qoonopqrj0j0pnk%jjkkklllljjJ%J%%jmnnmjkklmmlkjJLKJJ%%kllmk%KLKJJ%%
-130903a8jkmooonmmmkj%JJ%%JLMMMKJJJKJjkmnnmmlkkjjkj%%JJKKJJLMNML%kkj%KMLMJJ%
-130836c7%jj%JJ%jkjj%%%%%j%jJKKKKKMLLKJjjjj%%JKKLMOONNLKKKJLLMNNNMMLLLKKLNOR
-130769H9RJ1J1J1J1J1J3J4J6J7J9J9K0K1K1K3K2K3K1K0K0K1K2K4K3K4K4K4K2J9J7J4J2QM
-130734G00%knrj3j7j9k1k3k5k5k4k4k3k2k2k3k1j9j7j6j8j8j6j5j4j3j3j2j3j3j3j2j2j2
-130699A36j2j0j0qqpoopppomlkjJJJ%jkmmlmnonmlllj%J%jjjjjkklk%KJjjkjkjklkkkj%%
-130636d3%%KKJKJ%%kll%%JJjklmkj%JJJKJJ%%lkkkjj%%Jjjlllj%KKJ%j%jjkkj%JLLKKJKK
-130569e6KK%jkmlkJKJ%jjj%JJjkkklkjjj%JKLNNMKLJKKK%jklkjjjj%jjjjj%%%JLNONMMKJ
-130502c0%JLLMK%j%%KLMLLKKMLJjmmmmmmmlkJKMLMMMLKK%kkmllJLNONNL%jlklkj%%klllk
-130435gjjjk%%J%J%%kkllmlkkj%%%kj%%%%kllnlj%JJJJ%%llmkj%j%j%jjjklmmllk%%LLLL
-130367g5J%%%jkkk%JJKK%%%%%jjkkjlk%JLLJJ%Jj%jJKLLK%klmmlj%LLLJjjkllkk%JLLJJ%
-130300h0J%%%JJKKKKKLKJjmmnlk%JKJ%jklmmmkkklkkj%%KKLLKJ%lllkkkjJLKLLLK%klkkJ
-130233a02J%J%KMLKKJJJJK%jklj%JKJJknonmjJLLMLKLJJ%jkj%j%j%JKLKKKjjkkjj%Jjjkl
-130167i3lklkklk%JJjjjKLLLK%%kjj%JJ%kjjj%JKK%llnmnljJ%JJKLLJ%%jJJKKLLMLKJjkk
-130100i6jjj%jJJJJ%j%JKLKLKKK%J%kjkjKLMKJj%%KKL%jkkllkkjjj%%JJ%kjjj%%KJJ%jll
-130033i1kj%%J%%kk%%J%%J%JJJjj%j%jkjjjj%k%JJJ%j%KKLL%jllmml%KNOPMJkmmk%JJ%jk
-129966i8nmljJJJ%JKLKK%JJJJ%kkkkllk%LMLK%J%KLKJ%J%kjjKNMMK%jjjjllmlmkj%jjkj%
-129899a04kkkjKMNKJ%jjKKKKKJ%%%KLLLKJ%jj%%jjkkj%JKKLJ%%%jkjjklmmllkjJjjjjKLM
-129833i5MLK%jjkkjjj%%%%kjj%KKK%%jkkjj%jJ%jjkkjKLMLLJJJJJ%kkljjJKLKLKLKLJJJJ
-129766g1JJkmmlk%%%%%KLLKK%%Jj%j%%j%Jj%jjJ%%%j%kklmj%LJ%jlkkj%%%JJ%JJ%%%jJKL
-129699h4MJ%j%%J%%lmmlkjjklkk%%%%JJJKJKJ%klmljj%%%KKKJKKLKKJJJJ%JJ%%loonj%JJ
-129632a06KKLKLMMLLLLKKJJjjkkkmnpnmkj%%KKLLKK%%JJJ%%%jkj%KMMNLLJjllnmmj%KJ%j
-129566h8kllmnmmlk%%JJKJKKKLKJJj%JJLJ%klkjj%%KKKJjjk%%%JjjkkllkjKLLKJKJJJjjk
-129499a03j%%JKKJJ%%JJJJKJJjk%%JJ%JJjjkmlnmllkjkkjJKLLMLJjkjj%%JKLKKJ%j%jkkj
-129433a06JKKJJ%%JLMMLK%%%jjjjklkkjJJJJJ%JjjkjKKLJjkljJKK%%%jJKLKLJJ%jjjkllk
-129367i0j%%jllmjKMMLJjlk%JLMMKJ%J%JjkjkjJJKLKK%%jkklnomlj%J%j%JKLKKLKLLKJ%k
-129300g9llk%KK%kkkklmkj%J%%%KLLJJjjj%JLMMMLLKJklmmmkkkllmlk%KKLLKJ%jklmmmmj
-129233a16%JJLLNLLJJ%%%kkjjJLLLK%j%KKL%%klllllklk%KKLKjjllkj%KKKKJ%j%JJJJJKJ
-129167i3J%%J%%J%JjkjjJJKKLJJ%jj%%j%JLLKjllmnmmlkkkjkjjkjjJJKK%J%KMNNMKJ%JKJ
-129100h5KLJKKJK%kkkllk%JKMLLJJ%j%jkklkk%kkkk%%%jj%JJKJjjlklkllmmmjLMNNONMKJ
-129033h5jlmnnlkJLMNKJkjjjkljj%KJKJ%jj%%jklk%KJ%kkkjjj%JKKLLLLKK%jj%%kjj%%jj
-128966a01lklllj%%KKKKKKLMNMMK%jlkjjJ%%klmllkjJJJJ%JKLNNMJjjllmmllkmlk%JKLKK
-128900a05KKKKKKKJJJJKKJJ%jkkljj%JJjkjjJKLK%%kkjj%JKJ%kjj%KLKKJKJ%J%JJ%jkkjJ
-128834h1LLLJJJJLLJ%kkkJJLKJkkj%JJ%%jlllkjJ%J%jjkkjj%%JKKKK%jkjJJLLMLKJJ%KKM
-128767d9MLJkkmmkkkkjjj%KLMNNNMMLLLMNOPMLLKKLNOOOPPRQRRJ0J1J3J5J6J6J6J6J5J5J4
-128710B45J7J8K0J9J9J7J7J5J5J5J4J2RPNKjlpj0j3j5j6j7j7j9j9j9j7j7j6j7j6j7j6j4j1
-128673A69rrqj0j1j0j1rrpoononnnnoonnnmmnllmnqqpnjJMLKKJKJJJklmnkjKJK%jlmmmml
-128611f8jLMLJjlmnlk%JLKJkklklmmljj%jjjjkjj%%KKKLLKLLMKK%jjkj%%jjj%KKJ%kk%%K
-128544g9LMLLJjjlllllkkj%J%%%%jj%J%%%kjj%J%jjljjjkj%JJKLMMMLJ%jjj%J%%JKJ%kll
-128477h4llmmnlk%KKKKJJKMLJ%mmoonl%LNNPNK%jj%KJJJ%jjklkjJKLKJJKJJ%jjjklkk%KK
-128410i0LLLKKJ%kkkk%jkjjjlkjjJKLMLK%KJKJ%lmllj%jkmlkjjJKLMMLKJJkmmkk%JJKKJJ
-128343h9%%JKJJ%%%LLK%kmllllklkkklkllkk%KLLLMLLKJKKKK%%%%JJK%jjj%%klkkk%%j%j
-128276a00%%%%jkj%%JKKK%jjjjjJJKJJJjjj%KKLJ%j%jkjjjjkkkkkkkj%KLMMLJJ%J%%jjjk
-128210i9%%kkmll%%KJJ%%jjJLMLLKKjkkj%JJ%jjj%JJ%kkkJMNMLJlmmkkj%jkjJLNML%jljk
-128143i7%JKK%%kkllkljjJKKLKKJKK%jjjjj%%JJK%J%%%jkjjJJJKJJJKJJjlnonljJKJ%kjj
-128076a09%jjkk%JKLLMMLKJJ%jjJJKJ%kjklkjjJ%J%J%%jJJJJ%jjJJKJkmkkjjJJLKLJJ%J%
-128010i0%%jj%%JK%jjkklnlk%JLJjkllllk%JKNNMMJj%%JKKKJjlkk%JJ%JJKKKJJKJK%kmnn
-127943i8nljJLLK%jklk%JKKKKJJklnmmjJKKJJ%KJLLKJjjkkj%%JJJKLKLKKJ%%j%JJJKJ%jk
-127876h2moonmk%%JJ%j%JKJ%%j%%J%%%JKK%JJMLKJjkmlk%JLJJjjkkj%JKKK%JKLLLK%jjjj
-127809h3%%JLMKJjkkkjkkjj%%jjjjjjkkkjj%JJJKKLKKJJKJK%%llmkjj%Jjkllmmkk%%J%%j
-127742a13JJLLLJJjj%JKKJKLKLJjlnolkJMMLK%%JJJ%kkjjjjjj%%%%%KKKKK%jmmkk%%%%JJ
-127676i9JKKJJJJJJLKJJJJ%%jjjjJKKKJklmkjKJJ%j%JjjlmlkkjJJKK%%%KKLLKJ%%jkkkkk
-127609i2klk%KMMMKKJ%Jjjlkkj%JK%jlkkkjjjjjJJJLKJjkljJKNNMJkmonnnljKLNNNLKJJ%
-127542h5%JJKJ%kkkkj%J%j%%J%klk%KLLKKJ%J%%klllkjJKJ%j%jjk%j%%JJKKJ%J%%jkmlkj
-127475a02%%%jkkkkj%KJKKKKMMMKJ%j%%%%%kkllllkj%%%%JJKKKJ%%JKKJ%klkkk%%JJ%jj%
-127409a02%JMMMKJjkkklkjkklmlj%JJKJ%%JJKKjjj%JJ%JJKKJKKLKK%jlmmkjJLKKKKKKJ%%
-127343h4lllkjKKKJjjkjJJKKJjj%jkjk%J%jmnomlkjJKKJjjjJKNNNNMMMKKKJjkllnnmmkkj
-127276a07jj%%JMONMJ%jllllkjjJ%JjjkmlkjKLKJkkkJKLJJ%jkjkk%KLLK%%KKMLLK%jmnmm
-127210a07kj%%jkkj%LMMLJ%jjj%JJJ%j%jkjjllmkj%LMONMKJKJ%%kjj%%jjjjkj%JLMLJJjk
-127144i3jj%%jjj%%jkklklljjjjjj%%%kjKMONNNNMMLKjkmmnmmljjklllk%%%J%JJ%JJJJ%j
-127077a14jjJJKLMJJjkkj%%KKKKLKJ%%jlmmkjJJj%%KJJJ%%JJKKKJJkljj%%%jjkk%JKK%jk
-127011a05jk%%KLMJkoonmmnmkkk%JKMMNONNMKJj%%%JJKKMMMMKKjjkj%KKLKK%%jjklkkjjk
-126945h5k%JKMLK%koqpomj%%%JJJjj%LNNMMLLJ%kkjjjJKKLJ%jkjk%jJ%%%%%%klmlllkjJK
-126878a02KLJ%jkjJ%%kkkj%JKMMMLLMLKK%kmlj%%JJLMMMK%jlmmlljjJJKJ%%jkj%KMMMKjj
-126812g0kkkj%jkj%%%%kllmnmkJKKJJ%jjklkjKMNMKJJjjkkjjJJ%kklmkkjjj%%J%j%kjkkj
-126745a20k%%JKKJ%%JKLKKJJ%kllk%JJJ%%JJKKLJJ%jjJ%%kj%%Jjjlkk%KLLKK%%jk%JKKKJ
-126679i5Jj%j%j%%jj%jjkkj%J%kkjKKJJ%KJJklmlkJ%%jjJLMMMLK%jkkkkkllk%KLMMLJ%JJ
-126612i4KJklmomlJLLMLLJ%jkkljJLLKJ%JKLLKJ%%%jllkkj%%j%jJ%jkkjkjjjjJLLJ%jlkj
-126545a06%KLKKJ%%jkkjj%%jJJKKJ%%%JLNONOLJ%jkkj%J%%jjj%J%jkjjkkj%JJ%%jmmllkk
-126479a01%jjjJJKKJJ%jjJ%J%%jjl%JNNL%kkmlmlkk%JJJJKJKJJJ%JJ%%%KKLKJJ%%jjjkkm
-126413i5mnmlmljKLLMMLKJJJKKJKKKK%%%j%kjklmppnmj%KMPPNMJklmnlljj%%jlklkk%JLN
-126346a15ONLLKKJ%kmmnmlllkjJJKKJKJKJJ%JKLMK%jjklllj%KLKLKJJjknool%LMMK%jj%J
-126280a09JLKJJjklkkJJKJJ%jj%%%j%KMLLKKKKMLMLJJjjlmnmnllkkkjKLMMLKJ%jjjk%JMM
-126214h5NLKJjklllj%KJ%%JKKK%j%KLKKJjjlnnnkjJKKKLKJJJjjkjkklkj%JjkllkjjJ%J%j
-126147a02%jklmmmljJKLMMMKj%%LLKJ%jJ%J%%JKMONMLKK%klmmmkkjklllkj%JKKKKJ%%kkk
-126081i8k%JJK%jlmlk%LLLJkkmlkjJJjjj%%%%%j%j%KKLLKLKLLMK%klmmljJJJ%jlkJKLLLK
-126014i3%%%KKMMLKJjkk%%JJjkjlkllkkklllk%KKLNNMJjkkjJJ%j%jJKJ%kkllllkJMLLJJJ
-125947i4JJjjjkjJJKJkkk%%jjlk%%JJJLNNPONLjklmmkjjkj%JK%jj%%Jjjjj%jjj%JJJJJK%
-125880h8%jkmmkjj%jjjj%JKKJJjllmlmmkJKLKKJ%KKNNNMK%kmmmlj%%J%kjj%JJKJKLJJ%%j
-125813i8jjjKKKKKKL%jklkkjj%%J%%j%j%%%JKJJ%jkkj%KLKJjllj%%%%kkljJLLJjkkkjkj%
-125746a11JKKJ%jkkjjjJKLKJ%JKKLKJJjjk%JKJJ%jjjjjJ%%J%KJJ%%%jklllljj%JLLLKKKK
-125680h9KJ%jkjllonnljjKKMMMNONMJkmonlkj%j%%%j%%jj%J%%JJJLKJjjjj%JKKJJJKLMLJ
-125613h0jkmmmmkjjjjkkjj%jjJLLKLLLJ%jkkll%JKJjmllk%%Jjkj%JLLMLMMMLJ%jkmmnmml
-125546a14k%%JJKLMMMMMJJj%jjjkklnnmj%KKLLK%j%J%jkjjkkkjjkjkjjJJKJKKKKJJ%%kll
-125480a14mkjJKLLLLJJJKLKKjlmkk%JJJJJKJJ%jjkkj%KKK%%kjj%%%%jllmkk%%%JJLMLK%k
-125414a05lkjjjllkjj%JLLMLK%%%KLLKJjjlklkjJLMKJ%jjkj%JJ%%JJJJjjjj%JKKKKJKKLL
-125348h1Jjklmllk%%JJJ%%jjJJJJ%j%klmnlkJJJKKLLKJKLLKKK%J%J%jkllj%J%jjjJ%%jjJ
-125281i3JKJ%jj%%%jjkk%JKLMKKJJKJKJ%jllj%JJ%%%klmlmllkkjj%KLLLL%%kjjkkkjjJKL
-125214a01LKK%jkkj%JKJKL%jmmmlkj%%%%JMNOMMJjkk%%JJJ%%jjj%jj%j%%%%JJKK%kkkk%%
-125148i5JJ%jkljjkkljjJJ%kj%%JJJ%%kkj%%jjj%%JKKLJJJJ%%%%%jljj%KJJ%kjkkkj%%%J
-125081a15%jj%JJJKLMNLJJkllkj%jkkkj%%%j%JKLMLKLKJJ%%%J%%%Jj%klmnnllj%JKLLLML
-125015i9NMLJJjjjkkj%KJjkllj%J%kllljj%JLJJ%%%KJK%%j%JJK%%%jjkkjjklkkJMNMJ%j%
-124948a01JKJKKLKJJj%j%%j%jjjkkkj%JJ%%j%%JJJJ%jjkkklllkkjJLMMLK%J%KLLLJJ%kkl
-124882i2lklljJKK%lkkjKKK%jkjJJJJ%%%KMMLKKJ%jllkkj%lmnmmkj%KKLLLLKJ%jjjjJ%j%
-124815a03%JKLKLKJ%kllljj%JK%jj%jj%J%%j%jjjlllj%%%JJJjjj%%%JKLLLLJj%JKLLKJ%J
-124749h8%%jlmkkkkjk%jj%j%jjjjjj%KLLJ%klkk%JKJ%jkj%%%JMMNLJkkkk%J%JJ%JK%klml
-124682a12kj%%jjk%KMONLJklmlj%%%J%jJ%KJJJJJ%jjjj%JKLKKjklmlk%LNNNLKJ%%%%J%J%
-124616h6jjjklmmklkjjj%%%JKLLLLK%%JJJK%JJJjjkjj%JKLKJJjjjjj%JKJ%kkk%j%%%Jjj%
-124549i2J%%%%KJK%%jklk%KMONOMMKJjlmononnljJ%%%JJ%jkjjj%jjjJKLKJjk%J%kl%JKJj
-124482a00lll%LMJ%k%KLLLJ%kmlkk%J%jjJJ%jlklmlkJLNNMKJjlllkjJJJ%jj%%%%JKLLLKJ
-124416i7klmnmllk%KLMLMMMMLKKJ%jj%lmmmjKMMJjkmmmljJLLLKJ%j%jjlklkjjjjjj%KJJJ
-124349a14JKMLMKKKJJKJJ%jjjjjlllk%KLLLKLKK%JJjklkj%%jjjjjkkkjJKKLKJklmkjJJJ%
-124283a01jj%JJKJ%jj%JKNNMLK%jjkkkklj%JJKJ%lnmlkkjjkkmlk%LKKKJJ%j%j%%%%%jjj%
-124217a15JJJJ%JJJKLLKKJ%klnmkjJKLLJ%jjj%jjJKKKJ%jj%JJJKK%jlnnl%JJ%kmmmlk%%J
-124151a27MMNMKJJ%%llmk%KLKK%jjlklkjjJKKJ%j%KKJJj%jkjjJKJj%%KMNNLJkkkjj%%%JJ
-124085a01%JJLKKKJJjkkjjKLLJjlmlkJJJJj%%J%jklk%jllkkJLMNMKjknnnlj%J%Jj%JJKJ%
-124019a11%jJJLMMNML%jlklkj%jkkkjj%%JKJKJJj%jjjJ%%j%%%%jJLMLJjmnnlmljJLLMMLK
-123953i9%klkmlkkj%%%%J%JJKKKKJKMMNNMJ%kjk%JKKKKK%kkllkjJLKJklnnmlkj%KJKKKKJ
-123886i4jjlllk%%j%%JKJ%jj%J%jj%JKMNNLJ%Jjmoppmlj%jjJJKKKJ%jlkl%%KJ%jkklj%JM
-123819a21NMK%%%%KLJ%klkJJKJklk%LLLLLKMLLKJ%kklmkj%JJ%jklmllj%JKLMMMLKJ%JJJK
-123753h3%kmmllkj%JjjkkkjJJ%J%%%jk%%KKKKK%%%JJJ%%jjjjjjlmmlkJKLLJKJKKKJjlkkk
-123686a09jjJJJKKKj%j%%J%%J%jjkjjJJKJKLKKKKJJJ%jkkk%JJKJjkkkJLOPNL%kmljjjllm
-123620i3kjjjkjk%%JJ%J%jjkklkkkj%JKKJJ%jklkk%JLMMMKKJKJJj%jj%kjjJJLNONK%jJKK
-123553g4J%jjjj%%%jj%%%klmnoonlj%%KKMMMMKJJJJKJJ%Jjkjkjjklnnnmlkjj%%%JKKLMNM
-123486a01LKJJ%J%JK%%j%JJ%j%%%J%kmnljKLNMLJjj%J%%%jjkklllllkjJKJ%kkkjKKLKKJJ
-123420a01KJLMMLJjkkjkjjjlmk%%JJj%JJLMMNMKK%kkljkkjjjjjj%J%KKJJjkljjJKLLJ%kl
-123354i0jkjj%%JJ%jkkj%J%%jjkjJKJJj%%JKKKJ%jj%jjkjjkjjJKJjj%%%%%klk%LLKJJ%%j
-123287i9%JKKKjkkkkjJKMNLJkmnnnnk%KJKKK%%KLNMLJJ%jkkmnnnmmj%JKKKKJJ%jk%%KKKJ
-123220a04%%%JLLKKJjkjj%jjlmlmmlkJKLMLJj%jJJ%%%%JKKLK%kklkjj%%%%j%KLKJkmml%%
-123154a15jlk%KLLMKJ%%JKJJJJJJJKKJJ%jjkkljjJ%%jJJJJK%jmmnlk%LMMKK%jjklkjjJKJ
-123088a06KJJJJJJKJKK%%j%JJjJMNNKJkklkjjjkljJJ%JJKJJkmnmlllkk%KMK%llkJKMNMLM
-123022h8KJlmml%JKLLJjklj%KJjjkkkjj%JKJKJKJ%jkllk%KNMMLKJJklnkjJJKKKK%klkjjj
-122955i5kmlmmlljJKMLKJ%jjkjJKLLJjjjklllljJKLMMMMLJ%llklllklj%jj%JLMMMMJJjll
-122888a03kjJJJ%Jjjllllllk%KNNMLJ%jkkj%%J%%%j%j%JJLLMLK%%J%jklllk%JJ%kkjJLKM
-122822a00LJ%kkkjkjkjj%%KKKJ%J%%%%%%%%%j%%JLMKK%jllkjjj%j%kj%JMNOMK%jjj%%KLK
-122756h1JJ%%%kjklkllkkj%%J%jj%KKMLJjk%JLKJjkk%%JJ%%J%KKLJJ%jjlmlkjjJ%%j%JMM
-122689h5NMK%jkllmlkj%%jkllj%KKKLJ%J%JJJ%jkkjj%KKJ%%jllnnmlj%JKMMMKJjkj%JKLJ
-122622i5jjlllkj%JK%kklklkljjJLMMMKJ%kkkjKLLKJklnmk%LLNMLJ%JJKLMMLK%jmonnnml
-122555a12jJ%JJJKJJjkkkkj%KLLLKKKJ%j%j%jjlkj%KKJ%%j%Jjjkj%%KNPOMLJj%kklmljJJ
-122489i3Jjkjj%j%j%jk%%JK%jjj%j%KKLLMLLLK%jllmkjJJjjkjj%KLJKKJLKJ%lmppppmkJL
-122422a16LJJ%%KJJ%JKKJ%%KJJJJ%JJJJKJJkkllkj%KK%jkljJLLJ%jkkklkkkj%%JJJ%J%j%
-122356a09KMNMKKJJ%%klllj%LLJ%%jkjklnnmkjJ%JJJLLMLKLJJJKLKJJ%j%jjklkj%%J%jlm
-122290a03mljj%jj%KLLKK%kmmm%JMKJjjk%JJJJJKLLKLKK%J%JKKLLK%kmmlmmmmljj%%J%%j
-122224a10kkkj%JLKKJKKLLJJj%%KKK%jlkkklkj%JKK%JJJK%JJJ%%jkj%jk%jklmljJJKJJJ%
-122158a08JJKLMKJ%jjkjkjJKKLKJ%kmllkj%%J%jkllj%KNONLJjj%JLKjkjjJJJJJJ%klnlll
-122092a07mkk%%JJKKLKJJjjj%j%%%KLMJjlmlkjJKJK%%%%%jklkJKMLK%%klmmlj%%%kjj%J%
-122026a20jklkjJLMMMNMLLJJJJKj%%%JKLKK%%j%J%jlnnmlkjJ%JJKLLLKKJK%Jj%klllkkkk
-121960a05lkkjJJKLLMMKK%%klmmlkkJKMLK%klmmmkj%JJKJJ%%%KKLLLJ%kkk%%KMMLKKJJJ%
-121894h5J%jj%jlkjj%JKJ%JJJ%%jkj%JJKLJ%%JJ%klmmlk%LLKJjk%%%J%JKJ%jkkk%%%%%jj
-121827i7%JLKKKKK%%%%JJK%jjkkklkjJJJ%%j%%jjkj%JJjjjjjjklkkjj%j%%%JLMMLL%jlll
-121760a04kj%%klllk%KLLLLMMNMLJjkjj%JK%jlklklkj%KJ%j%%JLKJ%jjkkkklklk%JKKKLL
-121694a02J%%j%%jk%%LLLK%kjjKJKKKMMK%mnnlkjjjjkjjkj%JKKJLMNMKjkj%JJ%%jjkjjkj
-121628i6kj%%%JJJKKJjlkj%JJ%%%JJKJ%jkk%LLLKJklmkjkklmmkkJJLLKK%%jj%%%%J%%jjj
-121561a07%%KLLK%jjjjjklmlkkllk%KMMLJkmmmk%%JK%JKLMMNMLLJJJ%%%KJK%jj%%%jkk%J
-121495i4JjkmmkjJJLMMJJkjkjj%JJLMLL%%jkmmnmkj%jkjjJJLMMLKJKKLK%%%J%%%jjjklll
-121428i7%KLLJ%jkmmmlkkk%KKLKJJJJ%%%%%%j%%%JKLLK%jkkkjjj%%J%J%jjj%%KKKKJJ%%%
-121361i0%JJJjkmmmlkjJJK%%kk%JKKJ%%%%KKLLLLJJ%%j%klnml%JK%%j%jj%JJJJJ%%KJJKJ
-121294i0LKLLLJkkmmmnnljJLKK%jjj%%%J%JKKJ%jlkk%KKJJ%jJKLKJ%%klk%LKKJJJJ%klnm
-121227i7mmmljJLMMJJjjj%J%%%J%J%J%JJLLMKJ%%jkj%JKK%%klmlmllllk%KLLKK%%j%JJKK
-121160i5J%%jklmkj%%JJ%KLMMMK%kmmllj%jjjkkk%JLMNMMMMLJ%lllllnnnmjJLMLLLLK%J%
-121093i1KJJklkk%%J%Jjkkkjj%j%KKLKJ%JJjlnnl%KMMKJkklkj%KJKJJKKJJ%%JJJJ%jJ%J%
-121026h8Jj%jjkmmlk%JKJKKMNLKJ%%%jjjkjkjjjjjJJJJJJ%%%jjjj%%Jjj%%KMMMJkkkjkmm
-120959i6nmmljJ%jkljJLMNMLLKLLLJkkk%%%%JJJKLKJ%jjjkjjjlmmmllkkkjj%%JKLML%klm
-120892a12llkJKMNNLKJJ%%kkjj%%J%%%%%llmk%JJ%%j%%KLKMLLLJ%jjkkkljJLKKKMKJjklj
-120826i3%JKJ%%%%%%%jllkjKK%%k%%%jjjjJ%J%%%JLNNNKKKJJjjkkjkjJKJJ%JJK%klmlmll
-120759i5lkkj%JJLKLKJkkjjJJJjklkkj%JJKLKKJJ%jJJKKLKLKJJJ%jlnnonmlkj%%KJKJJJJ
-120692i9JJJ%JJKK%%jkklmmlj%JKKJJjllkljJLMLLJKJKJKJJKJJJKJKK%kkkjj%jjjj%jjjk
-120625i6jk%%JJJJ%kkljkkk%%JKLLLK%%%kkllljKMLL%jkjkklk%KMMMKKJ%jllllllkj%%%k
-120558a15kk%LMLJj%jKKKJJjjjklmmmj%JK%J%JKKLNLK%kjkj%%JKJJ%%%jjkj%%KKKKKLKKJ
-120492h9jjjjkllklj%KLKLLLKJJjkkllj%%%%%kkj%LLLKK%%jjlmmnljj%J%JKJKJJJ%%JJKK
-120425i8J%j%JKKLKJ%kkklllllmlk%LNNMKKKMMOLKjklmnmllllmlkkjk%KKJjlljJKLLLJ%j
-120358a11j%jjjkkk%jJ%JKKLMLNLKJJ%J%Jjjljj%J%KKJJ%J%jjjkllkj%JKJJKJ%JJJJJjkl
-120292i8mmkjKKKK%jjklkj%%jjkkkjjjJKK%%J%KKLLLKKKJJ%%JJKKKK%jklmnnmmkjJKJJjj
-120225a13%%KJKJKLLK%jjkkjjj%%%J%%j%%%%jjJKKJJJJJ%%j%%J%%%JKKJJJKLK%lnnmk%%%
-120159a02J%%%JJKKKKKJ%jkjjj%JKJjlmlk%J%jkk%%KJKJJJ%jklmmmj%JKLKJJJ%%jJJKLKL
-120093i6LLMMKLKJJ%j%j%%%jjjjkjJ%%jj%klnnmkj%kklmlljJJLKLKKLLKKKJJ%jj%%jlllj
-120026a08JKLKJLKKJJJJ%jkkklkkkkj%%%JKLLKKK%jkkkjJjjklk%%jkkkjjjJKJJ%%j%JKJJ
-119960a09%JLLMLK%J%J%JJ%JJJJKKJ%jkkkjjj%jjmlmj%J%llkk%KLNNLKKJJ%JJjjk%jkkll
-119894a02lllkjJKKLKJ%lkjJLKMLLLKKJkklkklllkj%JKML%jkjj%%KJJjkkjkkjjJKKK%jkk
-119828a09j%JKJJJJK%%jjkkjjklllj%j%jjkj%JMNOONMLKLLJ%lmonmlkl%KMMKKJ%%jjjJLM
-119762i4MKJ%j%jkkllmkklkj%JJKLMPQQPMK%%jklmnmonnljj%%%%JKKKJjlk%KNLK%jj%JKJ
-119695i0J%jjlmlljjJLLMLLJ%jkkjj%JKK%%%KKJ%j%kjlllmmlmk%%J%jjjj%J%kjkjj%%%JJ
-119628a22JMMMKK%jjjj%JLLKJ%J%J%JjjllkjJKLKLLK%jlj%%%j%jjjjJKLMMMLL%jmlmnnol
-119562a08k%%JJJ%JKKKJJJjjjj%%%%jklmkj%JJJJJj%%JJjlmmmk%KLMMMKJJ%%JJ%%j%JLKL
-119496i5LKJ%j%jkjjkkkl%JKKJ%%%JJJJjkljJKJ%lj%KJjjkj%%J%JKLLLNMLKjklljJJLLLM
-119429g1LK%knppnmk%KK%jjkkkj%JJ%%kklk%KKLKKJKJJ%%kkjkkjjkkkj%%%j%%j%%LLLJ%k
-119362a06k%JKMMNLL%knnmll%%J%jj%jjjjjjj%%%JKLLMLJ%jjlllk%JMNPNL%kkjkklkkkjj
-119296a07%JKKJJkkllj%JKKKLKKKJJ%kj%%j%jjjj%%%kj%JKKJKJ%%JJ%jkllljjj%j%j%klm
-119230a19kJLLL%J%JK%jkkjjj%jkj%%JJJKKJKKJJ%%%jj%j%%%%%%%jkkkj%jjjjjJ%JLLLJ%
-119164a09j%JKJjkljjjJJKKK%Jjjj%JKLJKKKK%Jj%jJ%JJJKKJ%jlllj%%J%kkmlkkkkkjJ%J
-119098a16JKLLLK%jkljJJ%jkjJJKKJJjklj%%JJ%jjjJKJKLMML%%jjlmmlk%%Jj%%JKJ%jjkj
-119032a10kkkj%JLNMLJjkllj%%%klkkk%JJLKKJJklmmljJJJJJJJKJjjjj%JJJKLLMMJ%jkj%
-118966a05KKKJJJ%KKLK%jjjjjkklklj%KNNOMKJjjjkjj%JJ%jklkjj%jlllllkmljJKMLKJ%J
-118900a07JKLJKKJ%%JJK%jllmkJJKJJJ%%kkkjj%%j%%JJKJ%JKKLL%jklljjlllkkjj%%jkjj
-118834a21%j%j%%%J%KKMMNMLK%%jkmkllkk%KLKJjj%JKJklmllkljJLK%jk%JMMLKJKKKKJ%j
-118768a00j%KKKJjklkj%JK%jjJJK%%JJJJ%%%%jjkkjjJjjlmkj%J%%%%%KJK%jj%JJjjkkljj
-118702a18JJKJKKMMLKJjkklmmkk%%JJKKKKLLKJJJjjkjkjkj%jkjkj%JLLKJ%%%JKKKLKJKJJ
-118636h5JJklnmkkjjkk%JLMMMLLK%jjj%jlmmkkJJJ%kj%j%jjkkjj%JJJ%kkkj%%JLMLKKjjj
-118569a03jj%J%jJJ%J%%%%j%%%%%%KLKK%j%%%%jkkjjj%J%jkk%JJ%jlmlk%JJKLJKJJJJKJ%
-118503a01%%j%jkkkj%Jjkllkj%jjjJKKLLKJ%%%%%kkkk%JKJJJKJK%J%j%KLMLJJj%k%kjkj%
-118437a02J%jj%%KLKK%JJ%jjk%%JJjklmlllj%KLK%jllkj%LMMKJklljjKJKJJ%%%JJJjjjjJ
-118371a06%%KMMLKJ%jjj%%%%%%KLKJ%jjj%j%kklllkkkkkkk%JJJJKJ%JJKKKLKJ%jkkj%KKK
-118305i5%%kllkkJJJJJJJKLKLJKKKJjlllkkkkj%%JJLML%jlklkj%%J%klmml%JKMKJjjkkj%
-118238a13JJKJJJJ%jj%%%%KKLKKKJ%%%klllj%%jlnnnl%LLLLJ%%%KLLKKKJjj%%%kj%%%J%%
-118172a03jjlkkj%JJJ%kkjk%J%%%JJLKKJ%kkjJLLLKJjkj%%jklmkjJKLKJJ%j%jJJKJJ%%jj
-118106a03kklmkj%%%%jk%JJ%%%KKMLJjlk%LLMLMLLK%jjjjjlkkjjkkk%JKLJ%%jjJLLLKJJJ
-118040h7KLLLK%%%%%%j%JKKJjkklk%KKLLKJ%kkkjjklmmj%%jjkllj%KKJJ%%j%%LMNLKJjll
-117973h3lkkkkkkkkllmllljjjJKKKJJKJ%jJ%KKJ%klmlk%JMLLJjjk%%LLMMMLLJ%jlkk%%KJ
-117906i3K%JjjkkJKLL%kkk%%%jjkjkkjjJLKK%klllklllkl%LMMNMMLJ%%%%kmnmmk%JJJj%j
-117839a15J%KLNNKJ%%%%J%%kllljj%jjkjjjjKMLJjmlll%%KJKKJKKMNMLJjmonlkJKLMK%JJ
-117773i8JKJJJJ%lmmkkj%jjjj%KMMMKKjjlkkjjjjkjj%%%JKJJkmnmkJLLK%jllkJLLMLLJ%J
-117706a03JLMK%%%J%Jjj%%J%%kkmmkj%JJJjkkkj%jkllmmml%JKMMNNLJJ%%J%%kkkkJMOML%
-117640i9%j%%JLLJjlmmnnnk%KLKJJKJJJj%jKKMLMLKKK%%llmnnljKLMONNLJjkklllkklnml
-117573a13jJJ%%jj%jjk%JKKJjJ%K%%jjjj%JJKMMMLLLKJ%kjjjjk%%JKKK%jjkkjjj%jJKKJK
-117507h9LLMMLKJjlkj%JKJ%jklmmmlkj%%%%jlklkJKKL%jjkjkk%kklnonljJLMLMKKKJJJ%%
-117440a11jjjjklmmljjJKJKKLMLKKLMMK%kmmkkjjjklkk%JJKJJJJKLKJ%J%jkmkkJJKKJkjk
-117374a16%%J%jkjjjjjJJKKLLLK%jJJKKJ%kljjJJJJJJ%jjJJKKKJJJjkljkkkj%JKJKjjj%%
-117308a03j%JJJ%kkljjKKKJJjkkllll%JKLMLJjjjJKKKKJ%jJ%JjlmnnljJKLJKJJJ%jjjjJ%
-117242a10JJ%J%%%j%%%%%%%kj%%JJKJ%jjJKKJjkklkjj%%K%%kllkjJLNMJ%%%%%jkllk%KLJ
-117176a14JJJJLLJ%jjkjj%KKLKKKJKJJJKJKK%%klnnll%%JJ%%KLLJ%%jJKMMLJjkllkj%%%k
-117110i3kkkkjkjjj%J%%j%JK%klkjj%%%J%JJKKKKJjkkkk%JJJK%jjkjk%%JKJKKJJJ%jjj%K
-117043a02KLKKJJJ%%%jJ%JKJJ%klnmllj%KJJ%%JLLL%%j%KJJ%%j%%jkkllkkjjjJKK%jj%%J
-116977a04LLMNNLJklmlj%%j%KKK%klkjklkjJKKjjkj%JJJKKKJJ%kkmlmk%JJKKKJ%jjj%JKK
-116911i9KJ%KJJJKKJJkknnnmkjJK%%j%KK%klkk%KMMMLJ%kklklklkkkkjjJJLKKKJJJ%JLLL
-116844i9LKK%kjk%%%K%%mnnnlkj%jkjJKLK%kk%JKKJ%lklj%JLLLLJ%kkkj%%%j%%jjkkkjj%
-116777a27%%JJKK%%jjj%%JKKKKK%%%JJJ%%%JJKLMMML%jkjKKLKJjlnonmlkJLMNMK%kmmllk
-116711a10jj%%KKKLK%klj%KLLLLJjkkkjkk%KKKJjkj%LMNMLJjklllkjj%kklmmkk%%KLLMLJ
-116645a00Jjjj%J%JJ%%jjkklk%JLKKJ%%%JJKJJJJKLK%jllj%KLKLMONLJjjjjllllkkklmmj
-116579i9JKKK%kkljj%JJ%%%%KJKJKJjkkj%Jjkllllj%%jjllkjj%JJKKMMMLLJJJJKJJ%%kkk
-116512i7jjjj%KMMNLKJjlmnmlkkkklmljKMOLKJ%j%jj%J%jkmlkJLNMMLMK%jkjkllkkkjJLL
-116445a01LJJ%%%%KKJ%lmnnoonl%KLMMKKKLMML%jklklk%%j%k%%LLKJkkjjKMNOMKJj%KKJ%
-116379h0jkkkmnnmljKMOONMK%jlmlkmlljJJKK%jjjjJKKKJJ%mopolk%%%J%%%kjjJJKLLMKJ
-116312a07jkkkjj%KMMMKJjjkkjkjj%JJJJjjkjjjlmml%JMMMLKLKKKLKJJJ%J%%kkl%JKKKLK
-116246h6Jkllmllj%KKLKJjklj%JJ%jllkk%jjj%KKKKKJJjlkj%KKKKJ%%kjkkkj%KLMLKJ%jj
-116179i6kkmmljJKLKKKLMMMJ%jk%jj%jkllkj%%KKLKKKJ%jllkj%%%jkkjJKK%%jjjJLMLJJ%
-116112h8%%jklkkj%%%J%KKJJjjjjj%KLLLLJJJ%jklklkjk%jJJLMMKJ%j%kjjKLK%kmnnnmlk
-116045a09k%JLNMNLKKKLLKK%jkk%%JJ%%JKK%jklklmlljjjklkj%JKLKJ%JJJjjj%KKJ%j%%%
-115979i1jlklmmmlj%KKLLLKKJK%%jj%jkjj%JJJJKKJjlmlljJ%jkkkkkkj%J%jj%J%JJJJJJK
-115912a14%%jJLKLMLLKKLMK%klllmnmmlk%KKKJ%%JKKKLKKJ%%jllmll%JLLKjkmmmlk%LLNM
-115846a07KJjj%KJ%klkkJKKJkmmljKMKJjllk%%KLNMKJJJJJK%%kkk%JLMMLKJJjklkkjj%kk
-115780a00mmnl%LLMNNMKKJjlkj%KJJ%lmnlljjjjjjjkkkjkjlkkJKK%%%%JJ%jjk%%KKKKKKK
-115714a15J%J%%%KLLKLKJJkkkkllk%KLNNML%%kkj%%K%%llmlk%JJ%%jj%JLLLK%jj%JJJjkj
-115648i9%JKJ%jjj%%%JLKLKJ%jjkmlmljJKLKjkkj%KLLMLJ%jllk%%J%%jkklmmlk%JJ%J%%%
-115581a13%Jj%JKMMMMKLJKJKKKJ%jllkkj%%%Jjjlklkkj%JJ%%jllkJKMMNMLKKJJj%%%Jjkk
-115515h7kjjklnnmljJLMLMJ%jjkk%%JKJjkj%LLLJ%jklllk%%%JKKKK%%jlklj%KMNNML%%kl
-115448i1kjKJ%jjjjjJ%JJj%j%%KKLLLK%kj%J%%%%llmnoponk%LLLMMLK%jjjJKMKJjkkkj%J
-115381a01KJ%jjjkkkk%j%%kjjJKLKKKJJK%Jjjjjjj%jJ%KLNLKJJKJjlllkjjklklkk%KLMLL
-115315i6%kmnmkj%%JjkkjkjjJKLKKJ%jj%JMMLJ%klk%JLMLLKJ%kmmmmmlJKNMKjklkjJMONN
-115248i0LLLJ%jklllmmmljj%JJ%%JJLKL%%kj%J%j%%LMMLJjkkkmmj%JKKKLKJ%jjjjjkj%%j
-115181i7%jjj%%JJJ%jjjkjjJJKKJJj%J%JJJJKLK%JjklllkjJKKJjkjJLLKKJJJ%jlmmnk%KJ
-115114i9J%jjkljJKKKLLKMMLJjjjk%j%%jkjllmmlljjjj%JKMMMMKJjkklmmnljJjjj%%J%J%
-115047a16JKLLLLJJjklmkjKLJKJJJJLLMNKJknnonmk%JKLKKJJJJJJKJJ%jjjjkkkkllll%JL
-114981a11KJ%jkjjJJJ%j%%KKLKKLKLK%kmll%J%jlkj%%J%jj%%JJJjjjj%%j%J%JJKKJjj%KL
-114915a00LLLJJklmnmlk%%KLLJkklkkj%KJJKLLK%JJKLLLLKJklnnnlk%%j%jJ%JjJKLMLKJ%
-114849i2jjjjJJJ%jklkmmmlkj%%JJJKKKLLKJJ%jkj%JKKKJJ%kmmmkjJKKMLLJjjjJJJ%%JKN
-114782h8MMKjklmmlkj%Jjjjj%%%jj%%%J%%jjkjJ%%kklkjj%%jkj%KKLLKLLKLMMLKJjjjjlm
-114715i5lkJJ%%jkjkklllkkk%%JKJ%%jJLMNNLKK%kmnmmkjjj%JKKMKK%jjJJ%%kj%JKK%jjj
-114648a05%JJJjjlkjKMLKJklnoonmlk%JLKKLKKKKLKK%JJLKJ%lkjJJKJJ%%%%%JjjjJJLMMK
-114582h7%lkjlklj%%JKJJ%KMPPMJjlmmk%KJjklk%KKJjkkkjkj%%J%%JJJ%kjjkjlkjJKKLLM
-114515i1KLKJ%jmnmlj%K%jk%JKJ%%jlmmlkj%J%jkjjJKLJJ%JJLLKK%JJJ%jkljJLMMLJjkkk
-114448i5%jjlkljj%j%JJJJ%lonmjKLMMMNNMJjklkk%%jkjJJJJ%J%KJJ%J%%jkkj%%%JJJ%jk
-114381a01%KJKJ%jlkjJKKKJ%%%jjkkkllmmmj%%KKKLKKKKKJ%jlmnmkjjjJKKK%kj%LMNLJJj
-114315a03j%%jkllllkj%JKKKK%%j%JJJJJ%%%J%jllmkkJJKJKJ%KKKJjjkklkjJKLLMNMMLK%
-114249h9klmmllk%JJJKKJJ%%JKLLK%jkmlj%JJ%%jjj%KLKLLMLJJkklnlk%JJ%kll%JLKKJ%j
-114182i5%%%j%%jjkjJ%%%kllmkkJKNNMLJ%kkkjj%kllmlkj%JJJjk%%%%JJKLLMKJj%%jj%KN
-114115a00NLJjkjjjjjjkklllkkjkkkj%JJKLLMKJJklnomkj%%JJJKLLNNNMMMLLKJJjkjkkkj
-114049i3jKKJJjknol%JK%J%%JJLMLJjkkjjj%%LLKKJjjjjjjlkkjjkjkj%%KLMMKKKJJjjklk
-113982i4lkjJJJJ%jllkJMMNNNMKJjjmnnnnmmlj%JJJJjj%%%%JJK%jjj%jkkJKMLLMMLJJ%j%
-113915h9j%kjJKLKJ%jkkllklkkkklkkJKLMMMMMMLJjj%kkjjj%jJ%JJ%jjklll%JLLLJJ%JLL
-113848h2KjlnnnljJKLKKKJJ%jj%J%%KK%jkkjkkjJJKKKK%jjjjklnnmmkjj%JKLMNMMLK%%jk
-113781i3kj%JJJ%jkkkkkjj%%J%%%%%%kjkkkllljj%%jjklmkJLMNPOPNLJJ%j%j%J%JJLK%km
-113714i5mllj%LKLKKKJKKJ%jlmnmlljJ%J%jjjJKKKKJjkjjkllkj%JJKLLKJjlklljJMONMK%
-113647i5lllkj%jjk%KMML%jjj%%JJKKLK%J%%%jkjj%%%jkkljj%JLKJ%jjkllmkkjJKLKKJKK
-113580a01LKLLJJ%jj%JJ%jkkjjjjkmmlk%JJJJJJ%%jkjkkkj%MNNMKJ%jlklkkjJ%j%j%%%LK
-113514a06K%%j%%JJ%%jjj%jJKKLLKJJJ%klkk%JKJKJ%%%%JJJKLK%jkkjj%JKJjlllj%JJjjk
-113448i9%%KJ%jkmlmlk%K%jkjJLMLLJKKKLL%jlkkj%JKK%jmnmkjjkjjJJLLJjkkjKLLK%jkm
-113381a10llj%%Jjjk%j%j%KKLKKLLMKK%%jkkkll%%KLJ%kklkjjjjkjJKLLLJ%jkkllll%JKK
-113315a19LLLJJ%%%%J%%JJJKJKKKKJJ%%JKJ%%kjkklkk%KKJ%jjkjjjKLLLK%jkjjj%%jjlll
-113249a07jJJK%kklkj%%%%%JJ%%kkj%J%%%%JJKJJJJjjj%%%kkj%KLJjknllk%JKLMKJJJJJ%
-113183a09JKJJ%j%%%klkjjj%JKLKLK%kmnmljkkkkkjjJMMMMMLKJJj%jJJ%%j%JKK%jkjjKLM
-113117i7NMKJ%%jjjjjjjjjknonmk%KKLKJ%%jk%KMLMKJjmnmmjjJKK%%%%KKKJJJKKKKJLJJj
-113050h8mnnljJ%%klj%JLLLLLJ%jkllkkjjjkjjj%JJKKJjlkjJLLLKKKJJJJK%JJLLLK%%jkk
-112983h5klljJJJjjjkj%jjjjJJJJj%JLMNLLJjlmnnl%KKKKKKJJJLLLK%kmmmmmkjKLLKKJK%
-112916h3klnmnnmkJKLKKK%jkkk%j%KKKLKJ%jkjkkj%jjjj%JKLLLMMLKjjlklmmmmmk%J%jlk
-112849a22lj%%%j%JJKJKJKJ%%%%jjkj%JKJJjkj%KLMMKJ%%%jjjk%%KJJjklmmk%JLNNMLK%%
-112783i8%%%jlkk%JJKJ%jkkj%JKKKK%%%kkk%JJ%%%JLMMLJjklllj%%%KJJ%%klmmlljk%JJ%
-112716a15jkkjJKKKjkkkkkj%LMLKjlj%KKKLKJ%jkkkk%%%jjkj%%%%jkk%jJKLLLJJJJJJJ%%
-112650a08j%JLLKLMMLKJ%jjjjJJJjjjjjkkjjKKJjkmlkkJJLJJ%%JJLLLLJ%%jjjkklmmmk%J
-112584a05JJKKKJ%kjkj%JJ%%j%%JJK%kmllljjjJKLKJKKKJJJJK%kkkjJKLJJjmmllkj%J%%%
-112518a10JJJJ%kjj%jj%j%%%%KKJjklkJKMNMKJjkkk%KKK%jkk%JLLNLL%%%jjjkkkllk%JJL
-112452i7MNNNKJjkjkjlmonmkjjj%%JJJKLLLLKJj%%%J%jJJ%%klkjjjjjkk%%jjjj%JJKKJJ%
-112385a00jklkjj%%%jjj%%%%%%jkllkljjJKLMNMMLLLLKKKJJKKMLMK%mnmllkkjkkjkjkkjJ
-112319a05KNNONMLK%klmmlmkljjjjkklkkkjjjJJKKLKJjkmljJJLKLLKK%KJKK%jjjjk%%JKK
-112253i4KKJJkkmmkj%jj%%J%%JKKJjkkjjkkkkj%j%%j%JKMLLJkmnljJLMKJ%k%KLMLLK%jkj
-112186i5kjkjJKKLKK%jklljJLNMK%loprqoljJJJ%kkjkjjKLNNNNNMLLJJJJ%jlmnlkjjjJJJ
-112119a07J%J%JJ%%kj%JKKLKJJ%jjkjj%jjj%%JKLKJLKKK%jllnmmj%%kkk%%%jllkkjJ%JJJ
-112053a20%%JJJJJJJKLLL%%%%KKJLKLK%kmonnlkjjk%JMMMLKKKJ%%%JJ%%kkk%JLLKK%jjkl
-111987i5lnnlkkjkjjj%jkkj%JJJjkkjJMNNMMMMMLJjkkllkllkjJJLLK%jkjJLLMKJ%jklmll
-111920a09lkk%JKKKJ%JJJLKJJ%kllkkjjkkkjJ%%jj%JKJ%%j%JMOOONKjkllkjj%JKLLLJknn
-111854i9mlkk%%KKK%jj%KLLKJ%kkj%JLKKJ%j%jjjkkkj%%jkllljjJKLKJ%JJKKKK%J%jlmlj
-111787a08%%j%%%JKKJKKKK%kkkjjjjkkkjkkkjJKNLL%kmmkKLMJklmmkj%JJJKKKKK%jj%%%%
-111721a12jJ%Jj%jkkljJKLKJJ%jj%%KJKJ%%JJJ%%JLMMMK%klmlkj%%jj%%%JKLKKjkkkjjjj
-111655a04jjkjj%KLKJKJ%jj%j%jjjllk%KOPPNMKJ%jllljjkjjkkkj%J%JK%kllk%J%jkkkj%
-111589a15%%KKKLLJ%JKLLK%lllJLMMKjkjJLMKJ%klmmnmlk%%%%JJJKJKKJJ%klllk%JJLKLK
-111523i5LLJ%kklmmmlj%J%%j%JjjlklkjJJKJ%%KLLKjkljJLLMLKKJJkklllmnmmk%j%JKMML
-111456a14JJJLLLLKJKKKK%jkkklk%%%jkllkj%KKKJJ%%j%JKLJJ%j%%JKLMLKJjjklljJJKJ%
-111390h8lmmkJJK%%jjkk%KKKJ%jjj%%%j%J%jkjjj%JJ%%JJJK%%kjkj%%%%JJJJJ%%%%j%%j%
-111323a01JLKJJ%%%%jkllkj%jjkj%%jkkj%JJKKLKKJJjkkklljJLLMMLJ%kklmmmmljKLOMK%
-111257a06lkj%%%%Jjkkk%J%J%JJ%JLLLLKKKJJ%j%%%jjjJKKLMLJ%kmj%%klnmlmkkj%j%%JK
-111191a12KKK%%j%KKLLKLJjllnmlk%KKMLL%knmmlllkjJK%%jkj%%KLLKLKKKKJJLLMK%klll
-111125a02kkjKLNML%jklkkj%%JJ%%%JKJJ%jkjj%%%kkkjjjkklkkj%JKKJ%kjk%jjkkkjKLNO
-111059a12NNLLJKJJ%jjlmlkk%JLLLLJJ%JJ%JjjkkllmljJKLKJ%jklkkj%KKKLKJJKJJ%kkk%
-110993a00JK%%jkllkjjj%KMML%klj%JJKKLLKKK%%jjjjjj%%KLLLJ%kljjjkjkjjkj%j%%%jj
-110927a01lkj%JK%%jj%JKKKKJJJJJJJjkkjkkkkjjJKLKMLLJkmmmj%%JJ%%jjjjkj%LMMMKJ%
-110861h9kllkj%jklkk%KK%jjJKLLMLMMK%llmmlllmnmmkkj%j%JKLJ%%kllmkk%%%JKKLMLKK
-110794a18%j%JMNNMLLJJ%KKJ%klkk%KKLKJjjkkkklj%JKKKKKJ%j%j%kjkkj%KKJ%JJJJjkkl
-110728i7nllkjkjkklkj%KKKJjkkkkj%%LNNLJJ%JJJLLKJknoomkKLLLK%JJKK%kllkkj%%KKJ
-110661a11JjjJKMMMK%jlmmk%MONJloqpok%JJJKKJ%JJLJJ%%J%JJKKJKKJ%%JJKJ%%jj%jJ%j
-110595i5kkljjJ%Jjjkj%KMLMMLJlonnkj%%j%kjkkkjk%JLLMLKJ%kmlmllj%KKK%kklk%JMLL
-110528a16JJ%%%%KKJJ%J%%klk%JKKKJKLKKLJJ%llmlkllll%%KKLMOONL%jjkjllkkjjj%J%J
-110462a04J%%jjjJKLLK%jlmmlkjk%%KJJ%%j%%%JJKKKjklllkj%KLKJJ%%%jlkkjJ%%JJ%%jj
-110396a18JKLK%jjJJJJj%JLLLLKJjjjkjllmlkk%JKLKJjjkljkjjk%KMMLKJjklml%KNQRPOM
-110330g7%jmnnmmk%%JKMLKJJjjkkjj%%KJ%%kkmlk%%JKKKJJJJKJjkjj%J%%j%%klklj%JJJj
-110263a06kkjjkkkk%KKJ%jkkjkjjJKKMLLMLLJJ%JJKJjlmmmlkkjJLMLKjklkkjj%J%jklmkj
-110197a28JJLLLLLLLKJJJj%%%%%%%JJ%jkjjjjjkjkj%jJJLK%%%j%%%%%%%jjkkk%LLMNLLLM
-110131h8LJ%lk%JMLK%jllmnmkjJKKJjkmnnnk%KLKKKJJjllkjjkjj%%%%%JMMLKJJ%JJ%jjkl
-110064a11jjJJJjkk%JJJjjk%JJJKJJJ%%J%%J%jkjj%KLLKKJ%J%J%%lllkjj%JKLLJkklllk%
-109998a14KKK%jllklkk%%JJKKLMLLMLK%jlllkjJ%%jjkjJLNONLKJ%jjjkjjjjjj%j%j%%kkk
-109932a06jJJLK%jklkj%%%%j%%kllljj%JJKKLLLJjjj%%JKLKJJKKJKJ%%j%Jjklmlj%KKK%l
-109866a03lljkkj%j%j%jJJJK%jjjjj%jjjJKJ%%%%JLKKJKKKK%jkkjj%J%JJKLMMMK%jj%J%J
-109800h5jjkkljkkj%JKKKJj%jkjlkkj%J%JKKLMK%kkljj%J%jjj%J%%lmoonlk%JJLMMMMLKM
-109733i9NONLjmlk%JJjjlmllmkj%jjjj%%jjjj%JJJJ%jJJJJ%klll%KLLLJ%j%jklllljjjjJ
-109666a29%KKKKKJJ%%JKLKJK%jjjJKJKJ%jkjjJJJ%%kmllkjj%kkj%KKKjkmkkjJJKJKLLKJJ
-109600a14KLONL%klnmllj%%KKJ%jJJLJJklnnmj%K%jkk%KKJ%kkj%JKKMMNMNK%klklkkllmm
-109534a27kjjjJKMMNMMMKJjjjj%J%jjk%JKLK%jkkjJMOONKjlmlj%KJ%lnmk%LLLMLKK%%%jj
-109468h7jjklmmkj%JJ%%kkkj%JJKKJ%%%kk%%JKKLKLJ%lnmmlj%%JJ%J%J%%jkk%%JJ%%J%%K
-109401a09KMLK%%kkk%%%Jjklkk%%JK%JJJJ%klk%KMNML%jkmmlkjj%%J%%jj%%%%jj%%JKLLN
-109335a02ML%kmlljjkkmlj%JMLLKJ%kkllkkkj%LLNNMLK%jjkllklklk%JKLLLNMMJ%kkk%KK
-109269i7KLJjkk%KLKKKJKJjlmlkkkllllkkj%%JKJLKJJjj%%KKKJjlnlk%JJLKJJ%%jjkj%%%
-109202a09j%JLMMMLKJjj%%%%%JKKLJJjkkllkj%JJ%%%jjjjjjjJJK%kmomkKLLKKjlnljKLKJ
-109136a06%jk%JKLKJKJKKJJjlllmmlkjj%KKMNNNMMKJ%JjklmmljjjJJK%%%jjkjjkkkmmmmk
-109070a27kJJLLLKLKJjklllklkjJKNNMLKjklllkjJKJLKLKLMLMLKJkknmnmnlk%%%JKMMLK%
-109004a05jjjjjkkjjJLMMLJjkjk%%JJJJj%%%KKJKKLK%jkkj%%KJJ%kjjkkkj%KLKKJ%%jkmo
-108938a05nmkLMNKJkkkkllk%KKKJKKK%%jjJJ%kklkkk%JLMNMK%jj%J%jlmonmlkj%JKKLK%J
-108872a17JJKMMMMMLK%jmnmk%%JJ%%%J%%%%KKK%KKKKjkmmmmllkj%JJJjjJKLNNNMLJklmk%
-108806i6%%jkjjkmnnnmllkj%KKMNMMK%jllk%J%JLMMLK%%jk%KKK%jjkjj%%JJJ%jjklkjJLO
-108739a03NMLKKJ%klmmlkjj%%JJJJ%jkj%%%%jjkk%%JJJJj%jJKLKJ%%%j%%JKJK%%jj%j%KK
-108673i5LL%jkkj%JJJ%jlnmk%%%j%KLMKJ%%JJJKKJJjkllmmmmmlj%JKLLKKK%%JJJJ%%JKJ%
-108606i7%kklkjkjj%%%%jjjjJLLK%jk%%JKLLLK%lllj%J%%jjkj%%%jj%J%JJ%%J%jll%JMNM
-108539a00KK%jklklj%KKLJ%kkjj%KLMLK%jj%%Jjkjjjjjkkllkjjj%JJLLMKJjkkjkjjJ%jjj
-108473a13JKLLJJJLKJ%jj%KLMK%jkllmnlj%jjjj%JJ%JjJ%KJKJKJJ%j%%%JKKKJ%%JLLL%jl
-108407h6kkjjj%%J%j%JJJJ%jkkllmmlk%%KJKJKJ%%%jkjklkkJLMNMMKJjjkkllmkk%%jkkkk
-108340a22%KLMLK%kklj%JJKJJjlmmkJKKJjkk%KMKKjjkkjJLNMMK%lnlkKKKJJ%KKJ%kkkkJK
-108274a06LNLKJjkklkj%%Jjkkkljj%%j%j%%JJJ%JJJ%kkjJKKK%jkjj%%JJ%JJKKJ%jjKMONL
-108208h6Kjjlj%Jjj%%%kjjJJJJ%kmmmlk%KJjjklklkj%KKKK%jk%JKKKK%%j%%JJJ%JJKJJj%
-108141a01J%%jkkklkllk%%%%%%JJJJ%KKKMMMKJkllkjjkjk%j%jjJKLLKJj%JKLKJKJjjkjkk
-108075a01%%JJ%KLNNMKjlmmoommlk%LLLKJ%%%%jjkkkj%%jJJK%%klj%JKKKJKJ%jklkj%JJJ
-108009a10KMNMMKJj%kkjjj%%jklklk%%%J%KKMLJ%jkkllkkjJLLK%%%%Jj%kjjjjj%%j%j%%%
-107943a12jjkkk%KLKKKJjjlllk%LKJjkkkj%%JJLNOMLKJ%%%kj%%JJJ%%kjjJKKJjjkjJKJJ%
-107877i5jjlkj%jkllljkjj%jJLNOOMLJJJ%jllkkj%J%%%%Jjkmmlkj%K%JJKKK%jlmnnmlkj%
-107810a35KLMLJj%%LMMMMJjj%JLLJ%%jkmnonljJKMLKJ%JJJJKJLLKLJJjkkkkkkkj%jjkkj%
-107744a14KLLJ%kkkj%KKKKKKKKK%J%J%%jkkk%%JKKLKLJJjklkk%%JJKLKJjmmnk%KLLKLJ%%
-107678h6%%%jkkkjkklmllkkjkjJKMPPOMK%kklkj%%KKMNOPNK%nooponnlmmmklkkkjKKMMNM
-107611a09LKJKKJJ%j%kklljJKKJ%jj%JLKLKJJKK%kmmmnnomkjKMNMLLJJj%%%J%j%%JJjlnn
-107545a15lkJKMLLLKJjjmlkj%JJJJ%%%%jjjjjkjkjjKJKKjjkj%J%JJ%%%%JJJJJ%%J%%JKJ%
-107479a06%jjkj%%J%JJLKJJkmmnlj%KJKKLLLKLLLJ%kmlmlmlj%JKJJ%jjkjjJJ%jjjjjjj%%
-107413a22%JJJ%%%lllj%KLMMKK%%JLLLKJJ%J%J%jklj%JKJJ%jkjj%KKKKKLKJjkkkkjjJJKJ
-107347i3%%klllklkjj%JJKK%jkkj%KKLLLJJJJKK%%j%j%%%klmlk%%%J%JJK%%j%JJ%jjJ%JJ
-107280a01jllljkkllj%JKJ%kkjKKK%%%j%%%JLJJjjjjkkmmjKMQQQNLKJKK%klmnnnmmkjj%%
-107214a21j%%%%JJKLMLKKJ%klljkjkkk%LNPNNKJ%jjklkj%JKKJK%J%Jjkllkj%JKKKKKJJ%%
-107148i2J%%%%%j%%jjkj%JJjjlmomk%MNONLKJ%%JKK%jjjklmnnlkj%%JJJK%J%%j%j%%%kjk
-107081a14%J%%%jj%jJKKLKK%JKMNMLjknnmk%%%jkkkJJKK%%%jjj%JJjkmnnnml%LMMNMMMMJ
-107015a02%kkj%%jjj%%JKJ%JjjljJKLKJJJKKJ%klllmlkjjJKKKJJJKJJ%JKKJJJJJjjkjjjj
-106949a01%JLLMKJJ%%kkmmmlkkjk%%%jjkkjjJKKKKJ%jkj%JJKKKKKLKJjkkllmklkj%j%jkj
-106883a24jKKKLLMLLJ%%%j%klmlkjJMMMKJKJJjkkmmlklkj%JJJ%JKMLMKK%j%%JJ%jmmmjJL
-106817a10MMLLK%%kmlkj%%jjkj%jjjj%J%JJ%%%JJ%KJKJjjlmll%KKLKKLK%%kkljJJJKKKJK
-106751i9KLKJ%jkj%%%%%j%jjjjjjkmllk%JKLJjjkj%%JKKLJJJKKKLJKKKJJJJ%jklmlk%JJk
-106684i8lmllkljJKKKKJ%jlmlkjj%kljj%JLMLJJJKJJ%kllmljJLNNK%jlkjjkklljJLLMLLJ
-106617a12KJKKK%jjj%Jjllmkj%JKJJjjjJLLMLJ%jjkjk%KJKJJ%%%KKJKJKJkkkjjjj%%J%JJ
-106551i8%KJKJJjllnmkjJJ%%JLMLJJ%jkljjjkkkjJKLKKKMLKJ%JKKJjllkjJJKJ%%%j%jj%K
-106484h9KLLLK%jlnnmk%J%jk%%Jj%j%JJJ%jj%J%J%JJKKKKK%%%%%J%jjkkj%J%KJJjjjj%jj
-106417i1kklmkkj%kjjKLMMMLKKLLLJ%jklmllkjkljjJJKJJJKJ%%kmnmmjj%JJ%jjlkklk%KL
-106350a21NNMK%lmmllj%KMMMK%jj%%%kkklk%%KJJjlnonl%LOONL%%jjJJKKKKJJJJjkkj%JJ
-106284a08%JKLLMKJjjjjjlmmnmk%JJJJJJKLLKKKJJ%J%JJJ%jjjkkjjjjj%jjj%JJJJKJ%j%J
-106218a01KLKKKKJ%klkkk%JLL%%kkklmmkjJJJ%%JJKLLKJjllkkkjjjkkJLNNK%j%kkkkJKLL
-106152i9KLKJ%lnppoomj%JLKMLMKKJJJ%J%%%%JJ%jJJJ%%kkjkkjk%%JJ%JJJJjJJJKKLMMK%
-106085h8klmmllj%%%%%j%%%JKLMNNL%klmkjJJK%jllmnll%KLKLLNMML%jkjj%%jjjjkkjj%j
-106018a03JJJKKJjkkkkjkjkllkkkjjJ%j%JKKLKLLJjkjJLLK%kkkj%JJJJJj%kjkmmmnoonl%
-105952a47KMOPOMLJ%kj%jllmj%JJ%j%JKKJ%J%JJJ%kkjJKLK%kmmlkj%%KKLMLLLJ%%j%%%%J
-105886a10J%jjjjkkk%JLLLKKJJJ%%%%%KKJ%jkjjjjJJK%%j%jjJJKKKJ%jllkjKMMK%jklmnm
-105820a11mmllljk%JJLLMLKJ%%%%KLLKJ%klmklkkj%JJ%J%JJJ%%jj%JKJJ%j%%%%%JJ%KJJ%
-105754a07%%J%j%%KMMMLJ%%%%jllmmkj%j%jjJKKKLLMMMLJjlmmmmllkkkj%JKKJKLLKJjlml
-105688a08lj%jj%JJ%%jjj%jjj%JKLLKK%j%%JKLML%%j%J%kmmmkkj%jJ%JJ%jjj%jj%KKKJ%%
-105622a08%%JJJJKJJJJ%%%%%jjj%jjkmmlj%KJJJ%j%kjkkkkkkjKLKK%jklk%%KJJ%JKLLLLL
-105556a06%jljjjJJLKKJJ%jjjkkmmnlkjJKKKKK%JJJKKJ%%jj%JJK%jkjkjkkkkkk%JJJKKJJ
-105490a17KKK%%jkjjJJKMLMKJJ%jkjj%%%JJJ%%%jjj%J%JJJJ%%%klmmmlk%KKKKJ%jllkljJ
-105424a22JJKKKJ%%jjkjkjkjkjJKKJ%kj%LLMLLLLKKKKKJkkllkkkklkkkkkk%KMNNNLK%jkk
-105358a03kllkkj%JLMLK%jmmllj%%JJKJJj%j%J%JKJKKJJ%%JJLKKKJJ%jJ%%%jkjkjj%jlmm
-105292a11l%LMMLJKJK%j%jj%%JKJjjkkkjk%KJJ%jk%%%Jjklk%KLK%kmlmllj%J%%jkjj%KKL
-105226a20LLLKJjjJKJ%jkkjkjjjjklkkJKNML%jlj%JJJkklk%j%j%JKJjkllkjkkllk%%LLLL
-105160a33JJKKJ%%%KLLKJJLKMKKJJj%jjjj%JJ%jkkmkjJKKK%%jkkk%JLKKKLLJKLKK%jkkkk
-105094i7%jjkjJKKJJJJJ%%jkkj%JK%jkkjj%%jjljj%JJKLLJ%j%KJ%kjjj%jjjj%JLLKK%%jj
-105027i6%jklllkkj%%j%jJK%kllljKNPONMLMLLJjj%%jlmnoonnmk%%JKKKLLKKjjkkjjjJ%J
-104960a14%%jkklmlj%KKLNNLKjj%JKKMLMJ%jkj%%J%jkj%%j%j%%J%JKJJ%%KKKKJ%jj%kjjk
-104894i5k%KLNLJkmonnonmlkllj%JJJJKJJ%KLNONLLJ%jj%%%%jjjjjjlk%LNNOLLKKjjjkj%
-104827h6%j%jjkjkjJjjmmlkll%JKKJJJjj%%J%klnl%JLNNPNL%kmnnmk%LKLJ%kkkljj%JJ%%
-104760a14jjKLLMLKJJ%%jklll%%J%%%JKLLLKJkklkjjkkkkkjjjjJJLKJ%%JKLLJJjkklnnnm
-104694a26kj%jjjKKMNMLKJjlllk%JKMLMNNMJjllkjj%%%jkkjjj%%JLKJJ%j%%J%j%%jkkkjj
-104628a13%%%%jjjjjjjj%%%JKKJKKKJJJJJJ%JLKLKLJJ%%%jkllmnmk%J%Jjkllkjjkjjjj%K
-104562a26KKJ%JJ%jj%JLLKJjkkj%kjj%%%jlmllj%J%%kj%JKKKKKKLLKJJKKLKJ%%jlkjj%jk
-104496a16lllk%JMMNMLJjjjjjj%J%J%%jjj%J%%jjkjkj%KLMKK%jjkjjJ%JJ%%%%%%%jlkjjj
-104430a18%%%j%jjjk%JMMLKJ%%kkklkk%%KKKLLLJjjjjjjk%j%jjkj%%%%JJ%%jj%%KLKKJJJ
-104364a08KKJjljjjjjklkjj%JJJJJKKLLKJjjjj%JKKK%jjlllljkjjkk%%%KKJKJJ%J%JKKJj
-104298a08klkj%j%jjkkkjJMOMLJ%jj%kkkkk%%j%JKKJJJJ%%%JKJJJ%jj%jJ%KLKJkllj%KK%
-104232a04j%%%%jjk%%KLLLLKJ%JJjlk%%%%jkjkjkllk%KKLL%jjj%%JJKKJ%jk%%JJJK%jk%%
-104166a00JJ%%j%%JJ%%kkkjjjjkjkjkj%KKKKJJ%JJK%%%%jjkj%%jjkkllnmljKLMMMKKKKJ%
-104100a06kmnnmkJMNOPPOL%kmlmnmlkj%JKLLMMLJJjjkkk%%%jlmmlkjk%JLJJjjjkjkkjjJJ
-104034a27JJKKLMNML%klnnnlkJJLJK%%J%JJKJJ%j%%J%%kkjj%JJKJJJKKMLL%%%%JJLJ%lnn
-103968a04ljJLKJ%klmkjJLLMLKJ%j%jjkkjkjklkjjjj%%JJKMLMLKKKK%jlk%%jllmk%KLKKj
-103902a03jlllkk%J%J%KJLLLJjllkjjjjkkjj%j%J%J%KMMLLLKKKjkmmmmlkkkjJJKKJ%%jj%
-103836a19KLLLKJjkjJLML%jlll%JKJJ%j%%%jjjj%JJJJKJKKKKKJ%kllkj%%J%jjkjjkjjjj%
-103770a12J%Jjjjkj%%JJJJ%%KKLK%%%KMKJjklmmmk%%%%%k%%KKK%jklmkkk%JKLMMNLJJjjj
-103704a05%%Jjkljj%JKKJ%KKLJJj%kkkj%%kklkkkk%JJ%%J%JJJJJJ%%%%%Jj%%JKKJJKLKJ%
-103638i6kljjJKKJJ%jkjj%%%kllkk%kjk%JJK%%jjlkk%JLKMKJjkk%JJ%kkk%LLLLJ%%j%jkk
-103571a12j%jj%JKLLLKJJKKJJJJ%jjjj%JJj%jJJLKJjkk%JKJ%kkkjk%%%jjllkkjkklkk%JJ
-103505a19%%JJLKJjjklj%JKJjj%j%JLLLKJ%%%JJ%jkkkkkjjjjkjJJJ%jklj%JLLLLJ%jj%JK
-103439a10%jjk%KLMLK%J%J%jlllkj%JKKLMNNKJjknnnmkjjjkkllkjJJKLLLJ%%JJLK%%j%JJ
-103373a04%jkjjjjkjklllk%KMMKK%%KJKKKKJJJJ%kmlk%%%%J%j%JJKJLLLKJjkmlkKKLLJ%k
-103307i5jj%JJjjkjj%%J%%%%%%jlkjJKKKJKKJ%lnooljJKK%jkjj%jj%%J%%lmmmkjKMNMLLJ
-103240a15%jklllkk%%%JJ%%%KKKKK%%jJJKKLLLK%JKKLK%kmmlk%JK%%jjlllkj%LMLKJ%%%%
-103174a06%j%JJkkmkj%%%%%%%%J%JKJLJ%jj%%KJJkklkkkj%%KKLK%jjJKLLMLLLJKKJ%jlll
-103108i4kjjJKKKLKJ%%%J%%%JKLLKJ%jlkl%j%kjJKKJjjkllllkjkjlmllkk%JLKKJ%j%JLLK
-103041a01%%jjjjjjkkkjjjkk%%JKKMLJ%kklkkjkj%%kjj%JJJ%%jj%JKMMLLJKLMMLLKLK%jl
-102975h5mmmkJJJklllj%JJKJJ%kj%KKJ%j%jjjjJKLLKKJ%J%kmmmmmkkjkkljk%JLONNKkmnn
-102908a21lj%LMNMMKLK%jlmlj%KKKKKJJ%kmllkj%jkjjjj%JKJ%Jj%klkljjj%%%%klljJLOO
-102842a22POMJjjkjkkk%%jjkjj%%%%%KJJJjkj%KMNNLK%lmlkJMNLJjlk%LMLKJJJKJJjknnl
-102776a00lklmmk%KMMLKKKJJ%llllklmmk%JJKJLLMNMMMLJkkmmllkk%j%%jJ%%kllkj%JKLJ
-102710a15%k%JJJjkkkjj%JLLMKJkkj%JJKJJjlklk%%KKJ%%klmkKMNMKJKJJJ%KJJJJLMKK%%
-102644h5%J%J%jmmmmlkj%%jjjJJKJJJJJJJJ%Jjjjkjjj%j%jjj%%JJJ%jkmnmllkj%J%J%JLN
-102577a19NMNMNMKjjjjkkjklklkj%jkjkkjkkkjJJLLLKKJJJjjjJLLLK%kjk%j%klljjJ%%jj
-102511a18%JLMMK%%kkkk%JKJ%jj%%%KMLLJkjkkjkklljj%JJKKKLLLJ%%klllkj%jkkljj%jj
-102445a25%JKKLLK%jjj%JJLKLJ%kkjjJ%%%JLMMMJ%llkk%kjjjk%j%JJKKJ%kkkkjk%JLL%ln
-102379a15mlk%jkklj%JKKLMLKKJJKLLKJ%jmmljJKLMLK%jkjk%%J%%j%KLLLJjklmnlljj%%J
-102313a15%%klmllljkj%JLMMMMMNOMNLLJ%jklkkj%J%kmnlk%J%%%jj%jJJJJKKNNMMKK%kmm
-102247i4mljJLNMMKKJJ%jj%%%klmlk%%%%J%jkkllj%J%JKJ%J%JJ%%jjjJJJ%jkkkk%%%%%JJ
-102180a05JJ%%%jkjjKMNONL%kmnnmljkjkkkk%%KKLLKJjmmmk%LLK%klkkjlkj%KLNOOMMLJJ
-102114i3KKK%klkj%J%jmmnmkk%%%J%%KLKKKLKLKKJ%kllmmmljj%%%KKKJ%klllkllk%JLKJ%
-102047a23%KKKK%%%%%%%JJJ%%j%J%JKJJ%jjkllnlkJLKK%%jjJJKJJ%kjk%j%%JKKKKJJKKJK
-101981a03%Jjjkjjjj%JJJ%jjj%jjlkjJJKLKJJj%j%jjjJJ%JJjkmmkkjJJLKK%%%j%JKLNMML
-101915i4KLJJjkllj%%J%kmmnlj%J%J%kklkj%j%JJJ%%JJLLKKKJKJKJ%%JJ%lmmkJLLL%%jj%
-101848a03JJJKJJ%%JKLLKJjlmmj%J%klkjjjllk%%jjjkkllk%KLLLLKKLJJj%KLJ%%%KK%klk
-101782a04%JLJJ%jJJKKJjkklnnmkj%JJ%jjlmllkj%JJMNOPONL%jlljj%J%KKMMK%kmlk%JKK
-101716i5KJjklllkkjjjJLJ%jkjklkl%%JKJJJKjklmk%JKKLJJJKKK%jjjjJ%%jjjj%JKJJKKK
-101649a03JJ%%llljjJ%%kkj%JLKJJJ%KKKLLJ%kllljjj%%%jjkjj%%jkj%JLJJJJJJ%jlmmlk
-101583a25%%J%Jj%j%JKLLJ%jlkkjjJJLKJJ%%%%JLLMMJjlkjjjlmmnmml%KNONL%%JJKLJJJJ
-101517a04%JK%JJLKK%jkkklkkjjj%%%jj%%JJ%J%J%JJKJ%%jjjjjklkj%KLMKJklmkJJMMMMJ
-101451i5Jjlnonnlkkj%JJKLMLL%jkk%KKKKJKJ%Jjkllkjjkjj%JJ%klmmjJJLLLMLKKJ%jkll
-101384a17lkJJJJJJjjj%%%jjjkjkkj%KLNMMK%jkkkjlmllj%KLLLJJ%JJKLLLKjmnnnkjjJJL
-101318a23LNMNNLJjjkkjkkkj%JKJJJ%JJKLLJjlmmk%%JK%klkj%JJJKKJkllkkkkkj%KMNLL%
-101252a07%J%%%j%%%%jlmnmjJKKLMLLLLLLKJJ%kkkjjknnnljKKK%lmkkJKJKJLLLMLJ%kkjk
-101186a08j%%j%%%KKJKLLJ%kkkjjj%%%JJLLLK%%klklkk%%KKJ%%kj%%KLJ%jklkjJLKKJ%Jj
-101120i8jkmmomnljjJJLMNMMLKJjkllkj%%%%%KJJ%%kkjJJ%J%j%JKJK%%%kkjjkmmnkjKKLJ
-101053a22jjJJLMMNOOMLjlnonmk%JJJKJ%jkkkj%j%jJKLMLJJJJKJ%llmklkk%JKJ%j%%%KJL
-100987a07LLMKJ%jlklk%KMMLK%Jj%klmljj%%JJ%%JKKK%jkkmlkkjjJKKLKKK%J%J%%jlmlkk
-100921a12lmnmkJKLMLLLK%%kjkljj%j%jKKMLLK%jjjjJJLLLJJjklmljJ%JJJJJKKKJj%kkll
-100855a08ljJKKKKJJ%j%jj%JLLJ%jk%KKK%kjj%%jklkkjklkj%%kkmkjjJJKKKKJJJ%jkk%J%
-100789a19JJKKKKLLLLLKKKJ%jlmll%JK%jj%%J%%%%JKK%kkljj%j%jj%JMMLJKJ%%klkj%j%%
-100723i9jkklkkllkkjjj%J%%%jj%KMNMNMLMLLJjkllk%%jkljJKJjkmmlk%KKKJ%%jj%%%jj%
-100656a14KKLKjjljJJJJKKJ%jkkklmlmmlkj%%%JJMLK%jjj%JKMLJjj%JLKKJ%Jj%j%%%J%jj
-100590a09kjjj%jj%%KKK%j%jJ%J%%jjjklkklk%%%KLLLJ%%JKLMMLK%klmkkJJJLLLMML%kmm
-100524i6lmmlkj%JKKKMNNMKjlnnmlj%JLK%lmmjJJJ%%%%JJ%jj%%%JLMK%jlmlljkjk%jjj%J
-100457a23JJJ%JKJ%j%JJJ%jJ%JJJ%%%KJJ%%%KLMMLJjlmmmnmmmmlJKKKKLLMNMKKJKKJJjjk
-100391i5j%j%%%j%j%%JLLKJJ%jlkk%JJJ%%jjkj%%%%kjjkkjjklmnmlkJLKLLKLLLKK%jkkjJ
-100324a09KLKJ%JK%kmmmllk%JKLKJ%kklmk%KLMMMMLJkkj%JJJJJJ%jj%%%KLLJ%jkkkjjjjl
-100258a05lkjJKK%klllkklkkllk%KLNMLLJJJKLLJ%JLMMKJjkklmllk%j%%j%%jjjjkkjjKLL
-100192a13LKLK%jkkj%J%%%kkkkk%j%%JJJ%J%%%JJjlkk%JKKJ%%JKLKJjjllljJJLMMK%kmml
-100126a16kJLMMMLKLKJJ%KKKKjklmnl%LONNJ%llmlkj%JJ%%%%jkklllllkjJJ%jjjJJ%%%%j
-100060a17JJJJ%%%J%jj%JJJJ%jjJKMLK%j%%J%J%%%JJJ%jj%%JJKKK%jllkJKNMMJjlnonlj%
-99994a06JJKKJ%kj%LKJ%%%JJ%llkkjj%JLLK%jj%JKK%%JJLLK%kmkjJJJJKJ%jkkjjjjkjkjj
-99927a02jjj%%%JKKKJ%kjkjj%JKKJJ%JJJJklnnnlkJKMLKJJ%%JJ%jkjk%J%JJJJJj%jJJ%%%
-99860a02jjJ%JJjjjjj%%j%%%JJ%kj%KKJjlklk%JJKJJ%%JJ%%kkkkk%KJKKLLMKJJJKKJ%kll
-99793i7j%KKLJJjllnmmlj%%%JKKKK%jjlkkjj%JJ%JJLKJ%llkkj%%%%%J%KKLKKj%jj%%%JJJ
-99725a04%%klmnnkJMNNMKJ%%%JJ%KMLKJ%jlmnlkJMOONLKJjlmnlljjjJ%jjkj%%KJ%J%j%j%
-99658a03%jJJJ%%KKKJ%klklllmmkjjkkljjjj%%KMNNNMLKKKKLMKKjjllmnnml%KNNMMKKJ%%
-99591i0jjjjjkkk%j%%j%jjjJKJKJjjlkj%%jjkkj%%%%jklljJLMLKKK%jklkkjjkllj%KMOON
-99523a05KJkmmmllklkj%KLMNMMLJ%j%J%klmonolk%KKJK%kkj%KJJ%JLMLKJjlkljjJJKKJ%%
-99456a19%%%JK%jjjj%%%jjj%JKKKK%jj%JJJ%jjJLKJ%%%%%j%j%J%Jjlmlj%KKKKJJJ%Jjkkk
-99389a15JKNNMNLKKJJ%kkj%JJKJ%JJ%%llnmmmlkjKLKJjjkkjkjjKKKKJ%jkj%JK%%jkkjJKK
-99322a07KJJJ%jjkkmlkkk%%LMNOONMKjlklj%%%%j%jj%j%%JK%J%KLJ%lmmnnnl%JLKJ%J%%j
-99255a12%jjjj%JJJKLKJJJJKJJ%J%jkkjj%%%JKLK%jjj%%jjk%jjjjjJ%kkjJJLLLLJJjklkj
-99188a05JJJJJ%%%J%JJ%J%%kkkkk%JJJ%Jjkmnmlk%JKKK%%j%%%JJJJ%%%JJ%%jj%JLKKJKKL
-99121i7KKKMMKJklmmljkjkkj%%jkk%LMMMLK%jklmoomljjjjj%jjkj%JLLLKJ%jkkkkjKMNPN
-99053a03NKKjjj%JJjlllk%J%J%jkjjKKKK%jjllj%KKJ%%JJ%jkmlljjjjjJJJK%%jkj%jjk%%
-98986a25%J%JJJJ%JJKJJKKKKJJ%%KMLK%klmlj%KKJ%jkjkjJKKLLLK%knmlkJ%Jjkj%JJJ%J%
-98919a06%kllkkkj%jJJKJKJJKJKKJ%KKKKKJJJjlmnonmkJJKJLMMKJ%kjjkkmmmkkjjlmlk%%
-98852a41KLMMLK%%JKMMMKJj%jkjk%%JKJKKJjjkj%JKJ%%j%JJ%%jkj%j%JJJJJJKJ%kkllkj%
-98785a12KKLLKJkmnmlj%%KJKKKKJ%J%%kmnl%%J%%%k%%KJJ%KKLLKJjkkkk%JJJJJJ%J%%kmm
-98718a15lj%%%KKKKJ%%%jj%JKMNNKJJ%J%j%%%%jkklkk%JMLMKJJJ%%jkkllklj%KLLLJ%jkl
-98651i7lkjjjj%JKKKKK%Jjkj%JJLLL%jlkkklkjk%jjjklllj%JLJ%jlklkkjJKKJ%JKKLMKJ%
-98583a08%%%jjjjjk%jJ%JKK%JJJ%%jjjkjjj%%LKJj%JjklljjJJKJKLLLLKJJJ%jlnpnlk%KJ
-98516a19Jjjjj%J%%%%jjJKLMLLJJ%jjjjjj%j%jJ%KKLLL%jkmmnmkj%KJJJJJKLLK%%kklnom
-98449a27k%%%%J%J%%%%%%JLMNNMLJKKLMLJ%kjjklmmljKMNL%lmooml%JKKJklljj%JKMMNNN
-98382i7MK%klmnnnmk%J%kj%KKKKMMNONL%%%%jJ%JJ%JJJkkmmnmlljkjkkkjJKLLMLMKJjlnn
-98314a12ml%KMMK%jkjjjkj%%%%JjjkjJJKJ%j%%KLMMLLKKKKLKK%%jlnnmlkj%j%%%%%%%kkm
-98247a15kj%KKKKLKJjlmljJLMNMLLJ%jkkllk%%KJJJ%JJJJ%%JJjkkljjj%jklj%JJKjjj%JJ
-98180a09JjjjjkjjJJKJjkkj%%KJJJjj%%J%J%jjkkklmk%LMNKJjlmlljJLLJ%kjJJJJ%JKJJ%
-98113a15j%JKMMMK%%%jjjkjlllkjKNMKkmmlk%JJJ%jkjjJJ%%%JK%J%JJ%llmkj%jjkjjjjJJ
-98046a32KLNMMLJ%klkj%jJKMMMKJjkj%KKKJ%%jkklmlmmlkj%%jjj%jjJJKLLMLKJ%j%JJKJK
-97979a06KJ%J%%jjkj%JJJKJ%jjjkklkj%JJJJLKJjjkjj%JJJJJKLKKJ%%%%jkkljkkkjjjj%k
-97912a16jkjkkj%jJKLMJjklkjjj%%j%jjjj%KMMNMLJJ%JLLK%jkj%%%%%kkmmlkjJKKJjjlkj
-97845a22%KMMMJkklk%%%jkj%KLLLKJjjmlkj%%JJJJ%JJ%%j%%JJ%JKJJ%jlmlj%JJjjjklljj
-97778a29%J%JJJjkllj%LMNK%kmlkj%jkkkjjKKKKJ%jj%LMNOPRPNJklljJ%jlnmml%JJK%jkm
-97711a19kjJJJJKLKJ%jjj%%%JJJJ%KJj%j%KKLKJJ%%JKLK%lnmljJ%%kkkjk%jJKJJkklklkl
-97644a26j%JKLKK%%jj%JJJJ%klnmmlmjJLNMNMKjjkk%%%KJKJKJJjkk%%KJ%%kjkj%KLLLJkm
-97577a15lkJKLK%jlklk%LMMLJJjj%JLKL%jkkkjkJLMNMK%knmmllllmkkJLLLKJ%jjkj%KKKJ
-97510a11JJJ%%klj%%JJJJKJ%jlklkj%JJKJJjkkjjJ%j%%%KJKKJKKJjjkjjJ%%JJKKKLJJjj%
-97443a01%JJjjklkjjjklkkJJJJKK%Jj%jkkklmlkkj%KLONNKjjkkllkkj%Jjkj%LMNLKKLJjk
-97376a11mlljJKLKJK%J%jkklj%%KKKJJ%jJ%KKKKJJ%%jkjklkjJKKK%%kjjj%llmmkk%%jk%%
-97309a32KMLLLMML%%jjJ%JJJ%KJKJJ%%klkj%KLKJJJ%jkkjj%jJ%jkllllkk%%JLMPONL%%%%
-97242i2%JjjjjKJJjllkkjj%jjjjjkkjKKLKJ%kjjklll%JLKJ%J%jkkkj%KKLLKJjkmmmjKLLK
-97174a12JKJ%j%%JKjkmll%%%JKKLKjjkjkj%JKJ%kkj%KJJJ%JJKJ%klll%JLKKKKK%%%j%j%j
-97107a08%%jkkk%j%jkkj%%KKKKJjjkkjjJJMMNK%jkjj%JJKJJJ%%%kklkk%KMNMK%jljjJJ%j
-97040a01jj%%%JKKLKK%j%jjlmmmkkJJLKK%jklkjj%%JJJJ%J%%%jJ%jjkkk%%J%%JKLMKkklk
-96973a13k%JJJ%jjkjj%jjjjJJKJ%kkl%%LLMK%jllmmnlkj%%%%JLKLJKJ%jj%KJJ%j%JKJJKJ
-96906a16J%jkk%KLLJJJJLLL%%jjjj%%%KJ%jlllkjkjjj%JJJK%jlnmkjJJ%%%KLMLLKJJJ%%%
-96839a07jj%jjkklk%KKKKKKLLNMLK%%jkj%jkmnnnmllk%JLKLKKJ%%kjk%%JKLKKJJJJJJKJJ
-96772i7JJ%jjj%JKKJJ%%jj%JJJ%jjjjjkkjj%jjjkkkk%%%%JKMLMMLKjmmnnmmnmmkjKKMMKK
-96704a16J%kkj%%KLONNMKJ%%J%%%kjjkjklkj%JJKKKKLKkmoolkjjk%JNONMK%j%%jkjj%JJj
-96637a00kmllmkjJ%JJJJJ%jkkjj%JKMNMLLKjjk%%JJ%jllljjk%%JLK%jkk%%%Jjjkmlljj%%
-96570a26J%%%klk%KMNNOMM%lnnmk%JKKJ%JJJjjlmkjJJJJ%%%%jj%JKLONLLJ%%J%%%jjkjjj
-96503a04jlllj%LKK%%JJJ%%JJ%kjkjjllllkjJKMLLJJJKKLLK%%jkllj%KKLJJjj%%%jjjj%J
-96436a03%jkkkj%%jklkk%jJ%%jJKLKKJKKKKLJ%klmlnnnnkJKLMKJjjj%KK%klmk%JKKKKJJJ
-96369a18KLLLKLKKkmomkKMMLKKKKJ%kmmkjJJJJKKJK%JJ%J%jmnoonkJLLLKK%%JKKJkkj%JJ
-96302a05jkkkjk%JLLLJjkklkjJLLLJ%kkjJKJJjj%%%jjjj%%j%%%KKKKJjjklkjjJJ%%JJJKJ
-96235a05JJjjkkkj%KKLL%kllj%JJ%%llj%LMMKJjkkkkmnopmljjjjj%%J%JJKKMMNPQPNNLJ%
-96168h9j%JKLKJjkjkkkmnnlkkkk%%LKMMMMKjklj%JJ%j%j%lllk%KLLJ%kkllkk%%KJ%jjjjk
-96100a19kkjkj%j%%KKMMLLKJJLLML%kllkkjkjjjjkkk%JJKKLLKK%jkkj%JJJ%%%K%%kkkljj
-96033a14%%%j%J%jlmlkj%jjkkk%JJJ%%j%%LMMMLLJ%jjkllkj%JJKLMMMKJJ%%%j%JJJJJKLL
-95966i0LKjklllkmlkjJJKJJJ%jj%LLLKJklnmlj%JJJJ%%jjlllk%JK%JJKKJkkllklkjJKMMN
-95898a11MNLLK%%%%jkkj%JLLJ%kkk%JJKJ%%jJ%JJ%J%%%%%jjkkjjj%%jkkjjJJ%%jkj%%jj%
-95831a10%KKNMMJkkk%JKJJ%j%%%%jjjklkkkkllkj%JjjklkJJKJJKKJ%%%%%j%KJJ%jjjj%%J
-95764a16KKMLLJjlmnmk%JJJ%jjjJ%%klllkljkjj%JLLLMNPMJlmmljJJjklk%JJJJ%jklkjJK
-95697a32LJkkjj%JJKKKJLKLKLKJJJKKKLK%kmlljk%jjklkk%%KLKKKJJJKLLLLLKjkmnmlk%J
-95630a09KMMLLKJjjlnonljKLLK%%kjjkkjkkkllj%KJJJ%%KJJ%%jkjJKJJjJKKKK%%kk%JJjk
-95563a14mmmkJLOPPLJkkllklkllkjj%%JJLKJKKLLMLKJJ%%jj%%J%kkJKLKK%jj%JJ%jkllkk
-95496a06kkjk%JJJJ%j%JMMMKjkkjj%KKMKJjlklnoonnmmklj%JLMMLJ%JJKLMMKKKKK%%kkml
-95429a11mjj%%jJJ%KJJJjkjjJ%jlmlkjjjjkkj%J%%j%JKLLMMONML%%k%%JJ%klmlj%%J%%%%
-95362a14%KKKJJ%jjj%%KJJ%%%%%%%%%%%%j%jj%JJJjj%JJKJJJ%kmnmkjkllk%JKMMNML%kml
-95295a14mlkkjkljJJLNNNLJkmnnmkj%JJJJJjjlkkj%KNONLJJ%%JLKJ%%%j%jj%jjj%%%klk%
-95228a19JJjkkjJJJJJ%%%j%JKKJ%%JKMMMJ%jklllkj%%J%J%JjjkmllkjJKLLK%kmljJLLMLK
-95161a09KJJ%j%j%%JJJkkj%JJJKjlnnnmnmkj%KLLKKjjlkjKLLK%jj%JKKLMNNMLJjkjJJjjk
-95094a03kj%j%%%%j%kjjj%JJJJJ%%%%j%jjlkjj%%jkjjJjklkjKLLK%j%%J%%%jjj%JKKJJKM
-95027a11LMK%%Jjjkkk%%%jjj%jjkklkkkjk%JLLKJ%jj%%JLLLJJ%kjlkk%j%%%%%JKJKJJ%%j
-94960a14%%jkjjJLMNMLLMLJ%%j%%kkjjjjklljjJ%%jjjkjk%%KKLLMMKjkjjJJJ%JJjlnoomk
-94893a21KLMNNMLKJJJ%kkkkjj%J%JKJKJKK%jkmmmmkk%JKLKJKKLJjklmkk%JLLK%kkkJLLML
-94826i1KJKJjlllklklk%J%%kkkkj%JJJ%kkj%JKJjjllkjJMNLK%%%J%J%klnonmkJLLLKKKK%
-94758a16%kllljJLMLJjmlj%JJJJJJ%%jklnljJMMNLKK%j%%%%%JKJJ%JJKKMLJ%jj%jjkllkj
-94691a10jjj%j%%KKJJklnnmkkjKMNMLKLKK%jjkkkk%jjJJKKjklljjJJKMNNLJjkjJJLKKJKK
-94624i0LLKJ%jlmmmllllllk%%JKLLKKJ%jlkkkjjkkjJJKJ%jj%%JJ%jk%%LLLKJJ%%%%Jj%%j
-94556a06jkllkjKLMLK%jj%%%%%KKKJ%%j%%j%%%%%%jlmkk%%KKKJ%jJJLLKJjkkllmmlkjkll
-94489a29kjJLJJ%j%%JJKJKJKKJK%kkjjkkkj%%JJJKMMNNMKJJ%%jkj%jjjk%%jkjkjjkllmlk
-94422a28k%KKKJJ%jkkJLKKjklllk%KKJ%%JLNNMK%kkj%JJKJKLLLKLKJj%JKMLK%kmonmkjjj
-94355a04%JJK%klkkklllljJKLKKKJJ%%JJ%kmnmk%KLMLKJJ%jkkjJKLKKK%%kkjJLLMLJJ%%%
-94288i2J%J%klmmmlkkllljJKMOONML%%jkjj%%KJKJJjklmlkJKKJ%%%kjj%%%J%jlkjJJ%%%%
-94220a08klll%KMMMLKJJ%jjjjj%JJJ%kljjJ%%jkj%JJJjjkklkkk%KLKKj%%JKJJ%jlkkJLON
-94153a02MKjjjjjllnljJJJ%%%%J%%%JKKKK%%%JJJ%kjjjJjkklkj%jjkkkk%KJJJ%JKJ%Jjjl
-94086a20lkjJLKLKLKJKLLKLLLKJ%jkkmmlljj%%J%JLLKK%%jk%J%%%%jklmlkkj%KKJjkjJJL
-94019a10KKKJ%%kjkj%%KKKKKLKJJ%%%J%jjlkkkkjJJJjkjkjkjj%KLLJ%jj%J%%lmlllj%JJ%
-93952a20jkj%%KKKKKKMLLK%kkj%KLKJ%jj%%%J%kjj%JJJJJjkllljklkk%LKLJ%kjkjkjjj%K
-93885a19LNNMKJ%jkkkjjj%jlkj%%J%%%%J%JKJLLMKJjlkjJLLJjjlkjj%jkk%%J%jjkjjkjj%
-93818a19j%JLKKjkjjJJK%%kkjJKLMMLLK%klnmmkjj%jJJ%jjj%JLKJJJJ%J%%J%%%kjkjJJKK
-93751a08J%%%j%jkkkj%%%JLLLLKJ%kljj%%j%%%J%kllkljjj%JKKKK%%kjJJKJjkj%KLLLJJ%
-93684a03%%jjkjjkmmlkj%%jjklkjJKKKKLNMMKJJJJ%lmmlj%%JJLLKJ%J%KKLLKJ%%%%jknnn
-93617a12nkjJJKKJJ%%JK%Jj%kkkllk%JKjkkkj%J%%j%j%JLOONMKjjllkkjkj%%JJJJK%JJ%k
-93550a12kllkkjKKMKLKLLLKJjlnnnk%KLKJ%%%J%JKLKJjkjjjkj%%KJKKJJJ%JJ%JJ%J%%kkl
-93483a02kk%%JJjk%JKK%klmlkj%JJJJKKKJJ%kjkkjJKKJK%%j%JKLLKKJjjkjJ%J%%%j%%%%k
-93416i8mmnlkjJ%JKLNNLJkkjkkkjJ%Jj%jkkmkjj%%%%JJ%jkkj%KJK%jkkklj%JJJJKLMMMK%
-93348a07llkjKKMKK%jj%%JJK%%kkjj%J%JJJLLK%jll%KJ%klkjJKLKK%%JJ%kllmjJKMLKKJJ
-93281i3JKLMKJlmonnnmkjJKJ%J%JJ%j%%%JjkmkjJLMNMKJJ%jj%JKK%jkkk%%%klmlkk%%Jj%
-93213a17%KKKJJ%%jkljjJJJ%%%j%jkmmnkjJLLLKJJjkkkJLNMKJ%j%jJJLKLKK%kjllmljKLL
-93146a08JJJLLLLKjjkllmmnmkJMONMJjmlljjjJ%jjj%JJKLMLK%%j%%jjj%JKKLML%kkkjjjj
-93079i8%%jmmllj%JKLLLLK%jklmlljjj%JJJKLLJJ%%%%%jjj%JKKKKK%%%KJJ%%KKKLL%jlkk
-93011h7jjkkmkkjjllkj%KKJ%jkjJJJjlmmlj%%%KKKLKKKJJJ%jjjJJKK%%%JLLLJjlkk%KJKJ
-92943i4jjlmmnnnkjKKLLKJ%jjjJ%Jjkllk%%%%jjJJKKLKLLLKJ%%JKLLJ%%KMLKjkmmkjJJJj
-92875i4%jjjjKLLJjjk%KLK%lnoonmlk%JJLKKJ%jj%jJJJJJ%%j%KKJ%lnnmjjJ%KLKJJJJJJK
-92807a07JKJJKJKJJ%kklkklllj%JLMMKJjlmnmmlk%%%%JJKKKKKLLNNLJ%j%J%kkmnomlj%%%
-92740a22%J%%%%%J%lmlkKLNMMLKLKK%kjk%%%%kllmljjJKKJjkkkkjJJKLJJJ%%J%JJJjjjkj
-92673a20%%%%kjklllkk%KKKJ%%KJK%jkjjkklkmljJLMNLLLJ%jj%JLKKK%%JKKJ%JJJKJJKKK
-92606i8%kjj%%KMNLKjlmmmkkj%%JKKKKKK%JJLKK%jlllk%JKLJjkmmljk%jjjjjJJKJ%jjjjj
-92538a12%j%kjkjj%J%jk%JMMNMLLKJjlmkj%%jjkkkj%J%jkkj%KKLKJ%jjJJJJjjlmmllk%JK
-92471a26KKJJJJ%jjj%J%jj%%JKKKKJjkkkj%JJ%klk%LOPNMJJ%%%JJJKKKKjkmnolkkjkjJJL
-92404a11KKJJKKJKK%%kjjjkkkmmmlkJMNOMK%kkllkkjjj%%KKKJJJKJJ%%%k%%jkmk%KLMMMM
-92337i6MKKKK%jkmmonmllk%JLMLJjlnonk%LLLLLKKLMKJkkllmlljJJLLKK%klmlllkjJJKJ%
-92269a24kklk%KKJjkkj%KKLLLKK%jkj%%%J%%JJJJ%jkjKLLLJ%%j%jjkkk%JJKJJ%jkjkkj%J
-92202a19KKKKLKJ%klkkkklllj%LNMLKJ%%jj%Jjjkj%JJLLNLL%%%JJKJ%jlmmmljjk%KNMK%j
-92135a03k%jj%%JJ%jjkkklkjLNNL%jkjkjklkmll%KMMMLKJ%JJJJ%j%j%jj%%JLLKJ%jlljKN
-92068i8NNJjlllk%%jkmllmnml%LLLLJJ%jJLLLKjj%KMMMMLKJJJ%kjkjjlmonolkj%J%klljJ
-92000a23KKK%%%j%%jjJJJ%jjjJKLK%kkjJKMLLK%jkk%JK%jkmnmkjJKJKLLK%jlllkkj%KKKJ
-91933a17j%%jjklkjj%KJLKKJ%j%%%jjjjj%J%Jjkllj%JJJKLLKLKKJKKKLKJ%jlkmllk%JJjk
-91866a18jJKKJ%%KKJJ%JKJJ%%JKLKJJ%%%%jklkkkjjj%kj%j%JKLKKKJKKKJjj%%J%J%%%%J%
-91799i0KK%klkkjkkkjj%J%J%J%%JJ%%jjk%%Jjjkklllkkkj%J%%JKKLLKJ%jkmmkj%JLLLLKK
-91731a06KJJKjkmnk%JKJ%j%%J%JJ%JJ%%%jjjk%%KJKLJJ%%JJ%J%%kmonmj%KKLLKJ%j%%J%%
-91664a07kklmmlk%JJJ%%%j%%%%%JKKKJjklljj%j%LMOPQPMJ%%%j%%%jlkkj%JJ%%%JJ%jkmn
-91597a07nkjKKLMJ%jjkklmk%KMNNLJklmkJKLLLJJ%%J%%%%j%jkklj%%%%%%%%JJ%JJ%jjjkj
-91530a06j%%%jjkjkjj%%jkj%JKLLLKKLJKJ%j%klmmjjjj%%jlnnol%KKKKJJ%J%%J%J%%jjJJ
-91463a25KJKMOPML%jkklllkkjj%%jkmmk%LLLLKKJ%%jjkklljj%%KLLKjjklkjjjj%KKK%%j%
-91396a24%jkjkjJJLJJ%jjjjjJKKLLLLKJJ%J%JJJjj%%%jjjkjj%JJ%%jkj%%JKJKKLKLMNMJj
-91329h6kj%%%kkj%kjk%%JJLLKJklmnmmlkjjlllljjjjkk%LMNMKJkkkkkkjjj%jjJJMMLKJ%%
-91261a19jjkj%KJJJJLNNNNLLJJ%j%%jkkllkkj%KLLKK%jkkkkjjkjkjlmmmmlkj%LLMKLLLNL
-91194a05L%%kj%%JKJJJ%%%%%j%%KJJ%JJ%%jjklmmlkkkklj%KLJjjkjJKLJJJ%KNOONKjllml
-91127a02kjJK%%kkjjJ%j%j%%JJKJJJ%jjllkj%JKK%klkkkjjj%jjkjk%JLKLLKMNNNLL%jkkk
-91060i7llmkkj%%JJJJJLLJ%klllkkkkjJKMLLMMLKK%jlmnlkjj%kkljj%%JKKLMMLKJJJ%JKJ
-90992i3%%%jjkkllkk%%KKJK%%jmlmlkk%KLMJ%kll%KLK%llkj%%%KKKLKKJJJjkllk%KMNNLK
-90924i5%%%jjklkk%JKLMLLJ%j%jJJJJjlmmmkk%JKK%jjlknmmkKLMNLLJjjjjjkkj%JKJjjk%
-90856a13JJ%jkkk%jkkkkkjjJJLMNMMLKJ%JJJ%Jj%%jjkkmmmlkj%jj%JMMMLKJ%J%%jjJMNNM
-90789h9K%%%%%%j%%Jj%j%kjjjjjjmnoml%JLLLKJJ%KJJjkjj%jkkllkj%J%%klnlj%%JKLMMK
-90721a17K%jllmkkjJKLLJJjj%%%jjjkkjjk%JLNNMKjjkkkjjj%J%Jjj%%%kkjjJKKLMLKKLKJ
-90654a05%%%JK%Jjjklkj%JJ%%kkjj%kkkj%%%jjkjjJMNOMMLKJ%%j%%%%jkkjk%jjjjk%JKLL
-90587a04LJJJJJ%%jjjjkjj%KKK%jjj%jllmmk%J%jkjJLLLKKKJJJ%JJ%j%jkjlmnlljj%JJKJ
-90520a20JJ%j%JLMNLK%jjjkkkjjlllkj%JJJLLKJ%jj%%JJ%%%jklkkJKNOONLJJJJJ%JJ%jkk
-90453i2j%JJ%%%Jjklmmlj%%JjJJ%JJKLK%jklkjjkklj%JLLLKK%%J%%jjj%%%%J%%%kj%%J%j
-90385a05kkllk%%JJjjj%%JKJ%%jjkkkkjJKKJjkmk%JKJ%KKLKK%JJKKKK%jklkljJKLLKLKKK
-90318i5KJjjkkjj%%klkk%JLMLJ%%%jj%%JJJjjjjjlklkkJLNNNK%jllmlkk%JJJJJ%%kkjjjk
-90250a14kmmnljJJKKKKKKJJKLMMMMKJ%jlllk%%KLMMLKJJjjllkkkkkjjjllk%KJJ%j%JJJjk
-90183a11kkjJKK%lkj%KJKKKKJjlljKJJklnlkj%%JKMLJ%jlllkjJJKKKKKLLKJjjkkkjjJJJj
-90116a14klkk%KLKK%%%JLKLJ%%%JKKJJj%%%jjJLNKjmppnmjjJJLLLLMMMLJJJKLJ%jkklkj%
-90049i2KKKjj%%KJJjkmmnlkJJKKLKJjjjj%%KKKKjjklkkkjJ%Jjjk%j%jjljj%jjj%%%%KKKK
-89981a08%%%j%J%J%j%j%%j%jkkjKMNML%jkkkjj%JJLKLLLLKjkl%KLLKJjjjj%%jkjkjlmnll
-89914a10kkjlmnnnmjj%%JJKJLLMMMMKK%j%JKLKLKJ%jkklkkk%%jkkj%%%%%%JKJKJKLLLKjl
-89847a03llllmk%MOPPL%jmmmkj%kkk%KKLLLKLJ%jjKLMLJllk%jkmmkJLMML%knopoljj%KMM
-89780a13NNNLKJ%j%jjj%JLLLKjkmmllkklmonnljKJJ%JJLMMLKJ%J%jjj%JLMLLJ%jjk%%J%j
-89713a00kllmnnmk%KLLJKJJj%j%%j%%JJKKLNNMK%jkkkkk%JKK%%%J%jlmmonmk%KMLLKKKKL
-89646a04KKKKJJJJJklnmmk%JK%%jkkllllmllkjKLLKKKJj%%JJJJKMKJklnmnkk%JJ%KLLLKJ
-89579a18KKK%jkjJJLKJ%kkkJKLKKKKK%jj%jkk%JLMMLJkmnmlllljjKKLJJjllll%KNPPNKJj
-89512i4kkkjjjjjkk%J%%JJJ%J%%jjklmlkj%KKLKJKJK%jlkj%Jj%jJKLLKJJjkkkjk%%KKLLL
-89444i8KKJJ%jlmmljj%jkkjjj%%JKKKKLL%%j%J%%jJ%%%KKLKK%%kmnmkkjjj%JJ%JKKLLLK%
-89376i5jkkkllnmlj%j%kkkmll%%J%%%%LMOOL%j%%LMLLK%%%JKJKJ%%jjJKKLLJ%jkkkjlkll
-89308a03lkkkjjj%%JKLKK%%jjjkklkk%jkkjjJKLKLKMMLKKKKLK%jklmmlk%LNNKJklmk%JLM
-89241i5LMMNNK%mnnlk%%%%jkkkjjjjj%K%Jjjkkj%%%%jj%%%klj%%JKKMMLKJjklnonl%LLLJ
-89173a11%%%jj%%jjkj%jjkklj%JKLMMMLjlnnkj%KLMLLJ%%J%J%jjJKJ%jlllllllkkj%JKKJ
-89106a25J%%jjjjj%jkjj%JKJ%J%JKKKJJ%JJJJ%jmnnml%JKLKLKK%J%KLLJJ%%%%jjkkjkklk
-89039a28j%%JKJJJ%kkjj%JJMNONMKjlmmj%%J%jklj%JKJ%%%%%%JKKK%jklkj%%JJKLLJ%kkm
-88972a15mmmljj%j%kkj%j%jJJLLJ%JLMMKKLLNMK%jjjj%KKJ%%j%%%JjjkkjJKKKKJJjjj%kl
-88905a01nmlkkjkJKLLJjllj%LKLLMMMJ%jkkkjj%%%j%%J%jkk%KKJkjkjlmlkjkj%JK%JjjjJ
-88838a23LMNMLJjjkjJKNMMLJjj%%%j%KJJ%lnonmjJJLLLKKJjjlk%KKK%kkkjjjj%KJKjjklk
-88771a10lkkj%jj%j%%JKMLK%%%j%%JJJjlk%JKKJjlmnnmkJLMONNLKKKKKKJjlkj%jjj%%%jj
-88704a03jlnnoomljJLKLMMNNNMMK%jjkjJLKKJjkkkjj%jJ%JLMLJklll%%%j%JMLLKJ%jlkjJ
-88637i2J%%kkkjjjjkjJ%%klmlkkjJJKMMMMLKKJ%jjjlmml%JJJ%%%jkjjjjjkkkjjj%JKKKMM
-88569a08MLKJJJjkkkjjjjjjj%JLMLK%%%JJK%kmooljKLLLJJjjllmkj%J%%%jjkjjJ%JJKKJK
-88502a12LLMKKJJJjj%j%%j%JLMMKJjj%%KKJ%j%klkljkkjj%kkmlk%%KLKKJj%%%J%jkklj%J
-88435a10LKJ%kkj%jjj%KJKjjkj%KK%%%%%j%%jJJJJ%JLLMLJ%jk%%KKJjklj%JJJJ%J%LLL%j
-88368h3lj%JJ%jklj%%JJjkllmmlj%JJKLKKjklmlkjJ%%jJLLLLMLLJJjjlmpnmk%JJ%jkjJLK
-88300a14K%JJKKK%jjj%JKLLLKJ%%jklklllmmmlljJMMNLKK%kkkjjjjj%LLLLLJJ%jkkmlmlj
-88233a21J%%%%%jjjj%JMNMJ%klklkjJJJ%kjjKKJJ%%%JJLLKKKJK%jkkljjJLLK%klmmljjKK
-88166a15KKMONM%kkkkjkjkkkklj%%Jjj%%KKLLLJJ%J%jkkmlk%KLKJjjkklkjkjkk%JKLKJJ%
-88099a16K%%jkkkjj%%%KKLNNMJ%jjjjkjjjkkjjjJKK%jkjjJJKJJKJ%jllkjlkklkjjJLMMLL
-88032a14KKJJJ%%%%JJJ%%jj%%%%JKLLK%%j%kjkk%LMLK%jkmnmlkjjJLLMLKLJK%%jjjjj%jJ
-87965i7LMMNNMLJ%jkjkkjj%JJ%jjlnnmmmkk%%%J%jllmlj%KLLKJLLMJkmlk%%jJ%J%jkllk%
-87897a20%JKKLMLLKJ%jkjkkkj%KMMLLKKLMMMKLMNNMMMMLKKKLLMOPQRJ3J5J4J5J7K0K7L4M3
-87838B07N2O0O8P5P9P9P4O3N2L9K8J5Kj3l0m5n8o7p0p1o7o1n4m4l5k7j9j4qn%LOJ2J5K1K8
-87801B90L6M7N9O8P4P4O8O0N0L8K7J3kj7l3n0o3p1p7p6p2o6n8n0m2l6l0k7k5k4k2k0j8j5
-87767A0j0rqnnnmmmmmmmmllkllkkkkkjjJKLLKK%jklllj%%jjjklmmk%JLLMKLLLJ%jj%J%%j
-87700h7kkjJJjkllmlk%JK%JK%jlkk%j%KNOPNK%j%jkmmlj%J%%JJJJLLLJKLK%lmnopnl%JJL
-87632a06LMMLJ%kj%%%jkj%%KKKKMNML%kkkjjjjjkklj%JKLLJ%kkkjj%klkjj%%%J%JKLKKJJ
-87565h7%kkljj%%%J%jkmlmkjkkmmljKLMLLLMLKK%klnll%%KKKKjjj%%%jkjkjkkkk%JJJKML
-87497a13KKKJJJ%j%%KKJkk%JLNMK%kkk%jjklkkkjjJJKLL%jlljJJJ%%jkjkjj%%%%jkllj%K
-87430a21KLMMLJJj%J%jkj%JKKK%jklkjKJJkkkllk%%KJ%jjj%%JKJKKLMKJklmmml%KMLLKJK
-87363a04LLKJjllmmlk%%%jjjjj%jJKKMMMLLLMKJ%klj%%jj%KMMLK%%%%jjkkkjJJ%%%jkmmn
-87296a04mmlkk%%%%JJKKJJjjkj%KKLL%jllj%%jjjJ%%%Jj%jjk%JJJ%JJJJKKJj%jj%%%%%%%
-87229a11JJKLKLMNK%lmllkkklmmmk%KMMNMKKJ%kjkjkjkjjJKKK%jjklkkjKLLLLKJJ%jklkj
-87162a09%KJJJJKJjkmllljJJKKJ%%Jj%%JJJJJ%kkkmmmnlkjJJJKKMNLKJ%j%%%%jjjkj%JKL
-87095a13LMMNLJklml%%KJJ%j%kjkjkjJJLMLJ%llmkj%JJ%%%%JKJKJ%j%%JJKK%%%%%%jjk%%
-87028a01%jjjkkmlj%KJJ%J%%%jj%%KKLKK%jkkj%LLLLKJJjjkllmlkjjjjjklmlljJKJJJKKK
-86961a20JJjjj%JLMLMKKJJ%jkj%JLKJkllkkklkkjkjJ%%jk%KLMMMLMLLLK%lnqpolj%KLLKJ
-86894a11jlkjJJKKKJjkkjJJJKKMLLJJ%%%Jjjkmlmmk%KKKKJ%JKKJ%j%%KKKMLLKJjkmmllll
-86827a06kkJLLKKJ%kmonmk%KMLLJJjjJJKJJJ%jkkllkkJKKKKK%jlllj%KKJjllj%KJ%%JMMM
-86760a04%klkj%JKKJ%J%j%jjjjjjjj%%KMNLKJ%jjjj%JLMML%jllj%KLJjklkkkkklkjk%jjk
-86693a16lk%JKLJJ%KLMMLJJjkllkklllmkkjJ%%%j%JKKMMKKJKJJJ%JKJJjlnmlk%%JJ%%%%J
-86626a13%%J%J%J%%%JjjjjjJJKKKJKLKKjklljJKJ%jkjj%jj%%JJKLLLJ%%%%%kj%LMLL%%kk
-86559h9kkjllml%LMMMLLJ%kkjjkj%JKJJjkklkkkklkj%JKKKJJJ%JKKLJ%klmlkjjjlkkkkjk
-86491a23j%JKJ%%kkjkjJKMLLMLLLJ%kjkj%KMMLKKKKKLKJkklkllkklkkj%J%%%jk%j%jlkkJ
-86424a15JJ%jjjkjj%%%KKKJJJKJJ%jjJKMLJjllllkjj%jjkk%JJJK%J%%j%jjlml%JLLLLK%k
-86357a15lklj%JJ%kklj%JJ%%jj%j%%%jjk%%KKKJKKKJ%kkk%JKKKJJJKLLKJ%%%jjlkj%JKML
-86290a04LJJ%kmmkjJKKKJ%%%kkjjjjj%%%%%JLLMJJjjjkjjjJKLMLLKjlmkk%%%j%jj%jJJJK
-86223a01KLLJ%%JJJJJJ%jklllkjJJKJKJJ%%%JKKKJjklmlmlkk%%J%%%%klllmlkjkkkj%JLM
-86156a27LK%%JJ%%jj%JKKKJ%j%jkkllk%%JJKKLKKLLLLJKJ%%%j%%jjj%JJJJ%%%Jjjjj%KKJ
-86089i7K%klll%JKKK%jjlkllk%J%%j%%%%kllkjkjJKKL%%jJKKJ%jjkjj%%j%jj%j%KKMMNMN
-86021i9LJ%jjkkjj%%%j%JKJjkllj%JKKJ%kkj%JKKJ%kkjJLLLKKJKKKJ%kkllkkjJLMLLKJ%%
-85953h4llnnmnml%J%%%JJJJ%jjk%%KLLKK%jjJJJKJKJJJJLLKKJjjjkklklklk%LLKJjjjjjj
-85885a01llmmk%KKJ%JJKKJJJ%jk%jjjkjj%jJJLKLMMLJ%k%j%%jjjJKjkmmljjkklmkjJKKLJ
-85818a16%%j%j%JLKLKKLLLJ%kkk%JKKKJJ%%JJKKLLJ%jjjjkklljj%JJJLLMMJ%jjjjjkjkkl
-85751i2lllkkj%JJK%%kjj%%jjkmmmlj%JJ%jJLLMLJJKLMLKjjlklkj%j%%JJjkjjkkk%%JKLJ
-85683a11J%JKKJ%k%%%JJJ%jjj%JLKKKKKKJJJkmmlj%KKJ%jj%Jj%JJLKKJj%%KLLLLLNPQJ1J3
-85617b8J6J9K4L0L7M4N1N4N1L8K0mk5m1m9n0m4l6k9k4j9j7j5j2j2j1j0rpmjjjklmmmmlj%
-85575i0%KMMMJ%klllljjKKLKJ%%j%klmnnnmk%JKKKKKKJKJJkkjj%%%%jkmllkkkkll%LOPPM
-85507a00Jkmlmk%JLMML%kmomnllkjj%KLMKJJ%%%j%KLKKjkklkj%JLMNNMLJjkkmonmjJKLNO
-85440a02PMKloppolkk%jj%%KLMLLKK%%J%J%JJJJ%%j%%%KKKKK%klmljJLLJ%llmkk%%KLMMJ
-85373i8%lmmmkjJJJ%jkkljj%JJKKKKJJJKKKJ%%J%J%kmllkkkkk%JLLMKKjj%%%J%JKJ%%%%%
-85305a05JJJKJJK%%jjk%kjlmljJKLLKLKLKKLMMLJjkjk%jlllmmllllmlj%%J%JJJjklkj%KK
-85238a21LMLJJ%jjj%%jjj%JJK%J%J%%%%JJJLKKJKKKJjnnnkkjkk%JLLLJ%kllkjJK%klkk%%
-85171a22Jjj%KKLJJ%%jJ%JKLMLJjkmllkkjjJKLLLJJJKLLLLKJjkklkj%J%jklnll%%J%jjkk
-85104a19jJ%jkllkk%KJ%klkkjjJKLLKKKLMNNNNONMJkkmnnmlljjjJJKLLNNLJ%%%JKJ%J%%k
-85037h6lnmmmllkjjJjjj%kkj%JKJ%jjjj%JLMLLKJKKJ%jjjjjkjJJJJKKLJjlmlkkjjklmnnn
-84969a38ljKMNNLKKKKJJJ%JJKLLJ%%%%%kjjJKLLLJjjkjkkljKKJ%jk%kjlkk%LOOMK%llnnm
-84902a12lkJKLLKKKKJ%kkkklmmkk%JMNOMMMLJjklkjj%%%j%%JJKJJJjjkjj%JJ%jkk%J%%%%
-84835a02jj%%JJ%JKKKJjjjj%%%j%%JKJKJj%jjkkjjjkjjjkjkjlkkk%KMNLK%kkk%JKMLK%jk
-84768a03kkkkkjJKKK%JJKLKKJ%kk%JLLJ%kkkkk%JJJKJJJ%j%%KLK%kkkkmmmmj%JJJ%jlkkk
-84701a19kjjJJKLLLLKJ%JLKKKKJJ%j%JKKKjkllkkjjj%%jklmml%KLJ%lklj%JJj%%JKJjjlk
-84634a22lklkj%KKLMMLMKKJJ%jj%JJjjlkk%%J%%jlkkJKJJKJKJ%kkljj%JKKJjkkj%KKK%%j
-84567a14jj%%JLLLK%%jkkjj%%%JJJKKLLJjlkmkljklkj%K%Jjjjjjjkjklkkj%JJKJJJJKKLM
-84500a18LLMLLJ%%jlklkjjjjJ%J%JKKLKLKK%jkkkjjjj%%JJJ%KJKJ%%j%klmkjJKLLLLLLJJ
-84433h9%%jj%%%jj%%jlkkJKJJ%KLLJ%jkkjkkljkjkkmmmlmlk%JKK%%%%JLLLLLKLJJ%%JJ%k
-84365a04lll%JKJj%%KLKLJK%jlmkj%klkjJKKJjjlkk%JKKJJJKK%%jJKMNLK%klnmmklkjjJK
-84298a15MMNMMKJJ%%jjlnnmjjJKJ%%kkkjk%%JJ%%%%KJ%jjJLNNMJjlmnoponml%JKKKJJKKJ
-84231a24KLLKJjkkjLMNLJ%kmllj%JKLMLLLJJjjkkkllmkjj%jj%JLLLLJ%jjjjkkJKLKjklkJ
-84164a12LKKJKJjjkllkllmkkkjj%JMMNMMJ%%%JJjjllk%%jjjjjJJJ%%KLKKKJLKJ%kj%JLJ%
-84097i8jkllkjj%J%Jj%JKMLKj%%KJ%lopomkj%j%jJ%%%%JJ%jj%J%%j%j%%jjkkkjKLNNMMLJ
-84029a09%%KKLKKK%jkkmllmlkjJJJ%JKKLMMLLJJJjjllmmmmlk%KLKKjj%%KJJ%%%jjj%%%%k
-83962a16kkJJJ%jjJJJjjjJJKJKJJ%jkllkjJKKKKKjllk%KKLLLKKJJJJ%jlkjj%jjkllllljj
-83895a28J%%%%j%JKKKK%jkkk%KMMLKLKLKJjkk%%Jjjjkk%%%Jj%%KLLKKjklklkjj%JJJJKJK
-83828a05JJkkljJJKLLMNMKjmnommkllmml%JJ%JJ%jkjJKKJKJLLKK%jkklmnml%JLNNNMK%jk
-83761a12lkjj%jj%%JKJKKKKJ%J%jkk%%%jj%JLMMNMLK%jjkj%jjjk%KKLKK%kmlmmmmlk%%%K
-83694a15LLNLLKJJJJ%%%%Jjjjkkjj%JKKKJklmlmkjjkk%%JJ%%j%JJKKLLK%jjllllj%LLMJ%
-83627a05jjjj%%%J%J%J%%%%%%jjlj%JJJ%%jklk%JJJJ%jjk%JKMLKJj%%kkkkkj%KLL%%jkkl
-83560a16mlkjjj%JKLLLKLLK%jjkllkj%%KKJ%kmmljjJKKLMLLJ%jlmljjKLMLMMMLMKKLKJjk
-83493h5lmkkjJ%%%%%j%kjj%JKKKJjjljjjjk%%%JJ%jkkj%%j%%%%j%JJK%jkk%JKKKK%kmnlj
-83425a17JJJJj%jj%JJJ%jj%KMMMLJ%jjklmllk%%%jjjjj%KKMKJ%%jjjkkkj%JKLLLJJJKKKK
-83358i7J%jjjlllkk%%JJJKJKJJJjjkj%JKKJjj%jkj%JKJjklklklnmmkjKMNNMJjlkkkkkkkj
-83290a32jKMMMMLJ%kkj%JJKJJJJLKJ%llmkkkjjkklj%JKKKMMMKJklmnmkJJKKKK%%lmmmkJK
-83223a30K%%jjJJLKKJKKLLJ%%%%jjjj%KMMLLLLJJ%jjllljj%jkkkjk%KKLKK%jkj%JJKJJ%%
-83156i9klnnnmkJJJ%jKJLJJJj%%JKKKJ%Jjjjklkkj%j%KKLKKJJ%jjJJKLLNMKJ%jjj%%JLLK
-83088h1%%kklmllllkjJLMMMKKJjjkjjjkklkkkjj%%%%j%%%j%jjjj%JMNMJ%%jkklkkj%%KJJ
-83020a08jlnmmkjJJJJJJJJLKJJ%j%jkkmmmljJKKJ%%%JKKJ%%j%j%JJLKJK%J%JKKMK%jjkjk
-82953a10klkj%JJ%%jJ%Jj%j%jjjJJKKJ%%JLMNNL%jkjkkllkjjkkkll%JLMMMKJ%J%jlkkjjj
-82886a13%JLMNLKjkj%JLMK%%%%Jkkmmklkjkj%JJLKLLKJklkkjjJ%JJ%%%jkkkj%KJKLLK%jk
-82819a01j%%%J%%%%%jJLKLKJJkkkj%%Jjllnnmmlkj%JJ%%%%JKLKLLLLJ%kkkk%j%%JLLLLKL
-82752i4KJjkmmmk%K%jlkk%KKLKKKKJ%%J%JKKJ%jjkj%JJ%%kmnmmkJJLLLKKJ%jlmnnnlkJLL
-82684a20LMMNNL%jmmkk%%jjjklkklk%%JJKJKKJJjjj%JJ%%J%KJJ%%jkllj%j%%KLKJ%j%KKL
-82617a08LL%klmllj%KKLLJJ%jjjjjJKKJJ%J%j%%LLMKK%%jkmlj%%%jkkkllljJJJ%%JKJJJ%
-82550a09J%%%%%%JJKLKLKMLLK%lmnnk%LK%jmnlkKLOOOOLJ%kkjjjkkmmnnonlkj%%JJJLNPO
-82483a00NK%%%KKJ%kkllj%%%kkmmmkkjJJJJKLLKK%kjkjkjjjj%%JJ%jklkjJLLLJ%%j%J%Jj
-82416a12kllllk%JKMLKJ%%JJJLJJ%j%jkj%JJ%llljJLLLLKLLKJ%Jjkmoopolk%%KJKJJ%JJK
-82349a21K%%J%%%%jkkkjjJ%jjj%JKKLMMMMLKJ%%jkkkk%KJJjlmnmlljjKLNONMJ%J%%J%jjj
-82282a04jJJJjjllkjJJK%J%JJ%%%JLKK%jkjKKMLK%%jJJ%%%jj%jklnnmkj%%%j%j%%jJKKJK
-82215a08JKKLKJJjkklj%%%JJKLJJ%klkkJLLLKjklkk%JKJJ%%J%%%kklk%JLLJjkk%%J%JKKJ
-82148i6%kkkkkj%%jjj%jjjj%KKMLMKJjkklmlljJKKKJ%kjkJKLJ%%jJ%K%J%JKKK%jkkj%J%J
-82080i9J%JJ%kllklkjjk%%%%%jkkkj%%%JKKLKKJJKKKLLKJJJK%Jj%kkkkjjj%%KLLLLLLJjj
-82012h2klllllllk%%JJKKK%JKMNNMLJjkkjkklkkjk%KLLLKKJ%jkllllkllk%KKJ%kjjJ%%%K
-81944i9KKJJjllmk%KKKJ%j%%jj%jjklmoonlk%JKMNOOMJ%%KMNMK%lkljkjklmmmljJKLKLKK
-81876a07KKK%%%JjkmmmkkjJLLMLLJjmnoml%JLLMMLKK%klmml%JKK%%klljJKLMLJ%jjkj%JJ
-81809a12%j%JLLLJJKJKKJ%%%%lkmkkj%J%%jkklk%JJ%kkllklkkjJKKKJKLMNONMLKKJ%kkll
-81742i9klllmlljj%JJJK%jjj%JK%jjj%%%%%JJKLMMNMKj%%KLKK%jlnonl%JKKKLLKJjjkllk
-81674a05lkjJKJJjjkkjjj%%%jjjj%JKJJKMNNMKJJjjjklkjJJKjkmkj%%jlkkj%%%kjjJKMNM
-81607a04LLKLKK%jj%JJJ%kllmmlk%JKJ%%jllkj%%JJJJKLKJ%%JJLLLKJjkkjjkjkkmmnml%J
-81540a22KLJ%JMLKjklkkk%JKJJ%j%%KJJ%JJJ%jklmmkj%JKKKLLLK%jkklmmllk%KOONNLKJK
-81473i8K%jjJKKK%%kklljJJK%%JJJ%%jljjJKKKLLMMJ%kkkklmnnml%jkjjkkjJKMNNMKLJJj
-81405i4jklkkjJ%J%jjjjkjjjKLLJ%kkkk%j%jlnnljJJLKMNONNLJJjJJKJjklkjjklkljjj%k
-81337a14klj%j%%JJK%J%j%jjkjjkkk%JJK%J%jjkkkkj%JKK%%%KKKLLLLK%%jjkjkjJLKKjj%
-81270a12jjkkk%KLMLMMLJJ%%%J%kkmmlj%KKKKJ%%jjkjj%KLLKK%jlnnmmljJJKKJJJJKLMMM
-81203i4NMJjkmlk%JJJ%jk%%%J%jjjjkjkjjjjjjjjkjjJKKJ%jjKMOPONK%kkkjjjjJ%%j%kkk
-81135i6j%%jklkkllk%%JJ%J%JKJJ%j%JKLKJklmnmmkkjklkk%j%%%JKMNMNMMK%%JJ%%JKJ%%
-81067i9jmnool%LLLLLKLKKKJjkkkkJJKJj%j%J%JJJKJ%klmommkJJKKJJJJJLNNMMKJjjkjjj
-80999i3klmmkkJJMNNNLJ%llllkk%%%JKKKKJJKJK%%%%JJJ%J%Jjj%%jjklklkllk%KLLLKJ%j
-80931i1kkkjjjkkkj%KNOOM%kjjjklkj%KLJ%kllkk%%KJK%JJJJjlnopoljKLLKKLKK%JJJJJ%
-80863a02kkkj%JKKJJJJJLKLJ%%lmoonlklkkjKKLKJkjk%JJJKJK%J%KKLLKJjjj%KKJJj%%Jj
-80796i8jjjJ%JJjjkklkjjJJJ%klmll%JLNMNMK%jmllJLMNMJkopplkJJ%jk%JLLJ%klmjJKML
-80728a12MK%jJKMLK%%%%KLJjnnnljj%J%%%JJJKLMMKJ%%kllk%JjjjJKKKLLMLLJjkkk%%K%j
-80661h4jkjJ%Jjkkjj%%lllkj%%%KKLLLJ%kllkjkkjjjjj%%%%JKLLLKJ%%jjj%%jjjjJjjjkj
-80593a08%%%J%JJLMLKJkkljj%%%%%J%JKKKJ%%%j%j%%%j%%KKKJjjjjjjkk%LLMLJ%jjkj%j%
-80526i0%J%j%jJLLK%kkmmmkJJKK%jkk%JKKJjllkkklljJKKJ%jJKKMLLK%kkjj%JJJ%KJLLMN
-80458g6MK%kjjjj%%jjkj%jk%%KJ%%%KKJ%jj%%%kllllmkk%%%JK%jjjj%KKK%kjjJJJJJ%%%%
-80390i4%%%KKLKKJ%jjj%%KJ%kklkjJJJjkkk%%%KKLMMMKJjkkj%%kllkjJJJJ%%kj%JMNLK%j
-80322g6j%kjkkj%J%klmnoonmk%JLLMMMMMLKJ%JJJJKJKJjJKLNLKJ%jjjjkkkkjklkkjkljJK
-80254h8LKKJJj%j%%j%J%J%%kjkjjjk%%KKKKJ%jjk%%J%KKKJ%jjjJKMMKKJJJJ%jkjJLMMKKJ
-80186d8LNPJ1J2J4J5J4J5J3J4J2J1RPNMJjmqj0j3j5j5j4j1j0qpommmljlllljjj%%J%jkjJ
-80135c1KLNLK%%%%jjjjjJKMMMMLMNLLKKKKKKKLJJJ%klkjJKMMMMNNOONNNNOPPOPPQRQRRRJ1
-80067A92J4J4J4J4J3J4J5J6J6J8J8K0K2K2K4K5K5K5K8L2L4L8M0M3M5M8N2N6O1O7P5Q3R4J05
-80033A422J19J33J52J71J92K17K46K78L17L59M08M68N42O33P37Q53R68J068J132J148J112
-80012A2675J032R16P71O03M13K04k5k66n09p35r22j058j130j143j105j030r37q35p38o47
-79992E534n69n00m42l92l48l10k77k48k21j98j77j58j40j24j09r6q6p7o9o1n3m7m1l8l6l7
-79966F80l8l9l9l7l5l2k9k7k5k2k0j8j8j7j7j7j7j6j6j4j4j3j0rqqj0j2j1j1j1j0j0j0j0
-79931C0rqonk%%%%kkklmmmljJKJ%kllmlmlmkljk%jjkkkj%jj%%J%%lmmllj%%JJKLKJJj%%k
-79863g5kj%LMNONNMMMMLLLLNOPRJ2J3J5J5J4J2QPNL%moqrj1rrrj0j2j2j0qqqqqrqpnk%%%
-79806g1jkklllk%KKJjjkjkkklmkkkjjkk%JKKLKJJJKLMOOMK%kklmnnnnljJ%%jlmkk%%%JJK
-79738a14LKKKJLLKKJ%%J%jjjj%JJ%kkl%KLMLKJjjklkjj%JJJ%%kkllkj%JJ%%%JJJJ%jkllm
-79671a14lkj%%JJLLNMKJ%%%jjjjjjjjjjkkkmkkj%JJ%%JJKJJ%%%JJ%jkj%J%%%JKJKKK%%j%
-79604a09%jjj%LLMLKJ%jljj%%jkkjJJKJ%j%KJJ%jjllkkk%JKLKJKKLK%kmnmml%KLMNNL%jj
-79537i8%JKLL%jkllkjkkkkJKKLLLKjjj%jj%%KLKKJjkjkkjkkllkk%LKKjjlkllkjjJJKJjll
-79469a23ll%JMMMK%%j%%%JJKKJJ%%Jj%kkljj%JJj%jJJJ%%%KLMMLJJjjkkkklmkkj%KLNOML
-79402i4KjlmmkJLNMLJjkkj%%kjjJJJKKLKKKLJK%jllkkjjkjllkk%%JKJJ%jjkkj%KLLJjkml
-79334a06k%JJjllllk%JJJJJJKKLJ%jjjjjjjlnnnkJKKJ%J%%%jj%JLMNMMLKKJ%j%j%jkkkj%
-79267a10%kklkj%JJKKJKLLLJJ%jkjjj%%J%%%%%%J%%kkkjj%JJKJ%jj%JJLKJjjj%%jlnmljk
-79200a23%JKMMMMLLMLLLK%kk%JJK%jkk%%jjkkk%JLJJ%%%%KKL%kmnmnlk%JJKJKJJ%Jjlllj
-79133a09%KMNNMJjjlkkkkk%KMLJ%%%J%jjjjJJLMMMKJJ%jkkmml%JLJ%jkjj%LLJjlnoponll
-79066a23%KKKLLMMMLJjjjlmmnkjKLMNMLJjkjjjjj%JJJJ%%%jkmnnkjJ%%kkkkkJKLLLJLLLK
-78999a04%jkj%%%%%KKMKJjkkkk%%%%%JJJ%KKKJ%jj%KLMLL%klmlj%%Jj%jKKLK%jj%JKKKKJ
-78932h0%%jJJJ%%%%jkkkmkkklmmlj%jj%%jkmmlklkkk%JMNMKJjjj%KLLLLKJJ%J%KLMKJjmm
-78864a01lkjkjljk%%%JLNMMKKJJJJ%j%j%jkkkkj%JJJJKKKLKJ%J%J%jjjj%%%KKJjlmklkll
-78797a05jjJ%jkmkk%%J%%%%%%%j%JKLJJ%JJJjj%%KJ%%%%JLNLLJJJ%%kkmkjJJ%klkjjjkll
-78730a14kj%%JKJJJJJ%%%%J%%KLMLLJ%JJJ%jkjJ%J%klnljJKJJJjkkjj%j%%JKKKNNOLKjln
-78663h8lkKJKJJJJ%kmooonlljJKKKKLLKK%%lmlmkj%KJJ%KKMNMK%%%jkkjjjkjklkmkjJKKJ
-78595a14JJjjlnooljKLMLMKJ%lllk%JJKJ%kjkj%JJJJKLMMMMLLLJ%klnponl%KLK%%jj%KMO
-78528a10OMKJ%kkkjJ%jkj%%jj%jjjk%KLLLMLJknnomjJKKJJJJJKK%jlmmmkjjJ%JJKLNNMLK
-78461i7JJK%%jjklmnnnmk%JLLLK%%%%jkkjJJKKJJJJLLLKKKKJjjj%j%kjkklkjJKKLLKJ%%k
-78393i6kllmkJJLKLKJklj%%J%%jllmkj%KJ%%JKLMMJkllkllmk%JLKKKJ%kkkjjjjk%JKKLKJ
-78325a10JJKKKKLK%%%KJJkkmlkjjjlmk%KMNNNLJkklkkkj%%%JKK%jllkk%KLLLJ%jjjjlmmj
-78258a15jJ%jJJKLLMMLMMNLLKjjlk%j%%%jkkkj%JK%%kj%JJ%%%jkjkj%JJJLKK%kjjkjjJLL
-78191h6MJjmnl%J%%JJJjkkkjkkkjJLMLKJjklmmnlkk%JJJ%%jjKMNLK%%%KJ%jjj%%JKKK%kk
-78123i7kkkkk%JKJjkmonlkj%%JKLMLJ%jjkllljjJJJKLJJjjklkjkk%KMMMMLLKKJjklkjjJJ
-78055a11KKJ%klmkkJKLKK%lllkjJKKLJJ%j%%KLNML%%%%%%%kkllkk%KJ%jkj%KLLLJJKKKJJ
-77988h9JJKJ%%jj%%Jjlmlmkk%J%jj%JKJJJJ%jlkkkj%JKK%%jjJJLLMMLK%klmmmkllllk%%J
-77920a17JJ%%jjk%JKLLJ%jjjjJKJJJJJJLKJ%%JJ%klnmlljj%JKKLMLKKLKJlnoomk%j%jjkj
-77853a25jJJMMNMJjjjjjjjjkkl%JLLLLLKKKKKKJJ%J%jkj%%JJ%jjjkkmlkj%%j%%KLKJJ%jj
-77786a03kjjj%j%JLLLK%jkkkk%JJ%klkk%%%JKLLL%jlkljJJJ%J%j%kjJKMNMMLJ%jkjjj%%j
-77719i4%j%KKLJklmmlkjj%J%jkkkjjkkj%%%j%%JKLK%jkj%jjklk%JKKJJJJJLLLJ%jkj%%K%
-77651a08jjkj%JLMLK%kllkk%%%%llmmlkk%jJKKKKLKKKKJKK%llmlk%JLKJ%%JKKJJJ%%kkjj
-77584a15%LLJ%kllmk%%KLMNMLLJjklkj%jkklkjJKLLMLJjkkj%J%jjj%KKJjjj%%%JKKMLLLK
-77517h6Jjjllmmmml%JLMLLKJ%%jjj%K%lmnmlkjJKLMNMKJ%%%KK%%klllkjjj%JJKKJJJKKLL
-77449h9LKK%jjkmonomkj%KJJ%%JJJ%JJJJ%%%Jjllj%Jjjk%%KJKKJjklllkljKMNOMLK%kkj%
-77381a02%Jjkkkj%JJ%J%jlmmk%LMML%jklllkjJKNMLLJ%%jjjklkj%%%%jj%%J%%jj%JJKKKJ
-77314a07JKJJjj%JJLLLLLJJJ%JKLLKJjkjkklllmmlkk%jjkllj%LOOOMJjjlllk%J%JJKKLJ%
-77247i1jj%jlmmmmmkj%%J%%JKLMLMLKLKJKJJjjllmnnnnljLNONMLK%%KJJJjjj%%jlllkjJ%
-77179a05jjjj%jj%JMMLK%J%%%jjklkljjJKLJJ%JJ%kkljjjJ%%%JKJJ%jk%JLMNMLJjjjjjjj
-77112i3j%KKJ%%%jjkjj%%%%J%jkkj%%%Jj%j%%jkkj%KJKJJKLK%jkljjj%jJJJJJJJ%jjllkj
-77044a07%Jjkjjjk%%KJJ%%JJKJ%kjj%J%JKLLJJ%KKKKK%%jjjJJLLLJ%jlmmnmk%J%%%%%jkk
-76977a05%J%JJJ%Jjjkk%KKJjkjKLLKJjkkkjKKMMMLJjlkkk%JKKKJ%klnopolk%KK%j%%JJJJ
-76910a11JKJKJ%Jj%%JKKLMMJjlkjjjklkkllkj%J%%JJLLK%%JKLMMLLKJjk%KKKJ%jjlkmllj
-76843i4jJKJJ%Jjjlkj%jknopm%KLKLMMK%jlk%%%%kjj%jkk%KKKJ%JLMLJjjkj%%%%%%KKLLK
-76775i1KKJ%jjj%J%lmmmj%%%klkkkkk%%JJJJJJJJKKKJ%%jjJJ%J%%kkkj%%jkkkk%jJJJKKK
-76707a11%jllljJLLK%jlkljJKLLKLMMLLJj%JKLKKJKKJjkkmmnmlj%j%kjj%%JJKJJ%%JKLLJ
-76640i4JkkkjjJ%J%jkllklkklkkjKLNNML%j%%KJK%JKL%jkljj%jjjKKK%jjklllklkjjklkl
-76572a30j%LMLMKJ%%JJKLMLJjjlkkj%%J%%%J%JKKLJ%j%%JJJKKJjklmkk%j%JJKJ%JJ%JJJJ
-76505i5J%jjjjKLK%kmmmmlkjJJKKLMLMK%jjjjkkkj%JKKK%jkjj%JJJJ%jkkjjjj%j%JKMKJk
-76437a00lljjjj%%KMLKJ%j%jkllljJKLMLKJ%kjj%%jkkllllmlmjJLMOOPNL%jkkkj%%JKKJj
-76370i7kljjJJKJJ%jjjklj%LMLK%%kkjk%%JJJKKJ%jj%%jjjkkkjjJKKLKJ%jkkkjkjkjj%JJ
-76302a09KKLLLMJkllk%JLNNNLK%kj%jjjkklmllkljj%%%%%%jlljj%JK%%kj%%jjjk%%KLK%%
-76235a14j%%JKJKKJ%jjjj%%JK%%kjkj%KKLJJj%%j%jk%%%jkjj%%%%jkkjjjjkkkjJKLLLJ%j
-76168a18j%JJKKKJJKKKKKKKJ%jjjj%JJKKJjkkj%%%%%JJ%jk%j%%KLKJJ%jjkklljj%%JJJ%%
-76101a01jj%JKJJjkkJMPONLJJ%j%jj%jjkkj%J%%%JJ%kmnnopomljKMMOONMJ%k%JLLJ%%jj%
-76034h9%jjjjjj%%%%J%jkkk%%%%%JJK%j%kklkk%j%jkkj%LNMLKJKJKKJKKJJ%jllnmk%KKJ%
-75966i7%jjjkkjjjjjJKKKKJ%jkklkklj%J%%%%JJKJ%JJKKJ%jkjkllkkj%KMLJ%jj%%%%jjkj
-75898a16%JKKJJ%%%J%JJ%JJkjljk%KKMKJ%%JJLJJJ%J%%jkjkkljJLMNLLLJJjklkkkljj%%%
-75831i8jjjkllk%JJKLKKLLKjjlmnmmmkjJKLKKKKJ%jj%%KMLLK%J%%jkjj%jkk%%%%JJ%J%JJ
-75763i8KKKJJJJJJkkmnnnmk%JK%%%JLMNLK%jj%j%jj%jjjjjjjk%KLNMK%jlmonmk%KKKKLMM
-75695i8MJjllk%KLLKKKKKJ%%klllkkjklkk%JKKLLL%klmmmkkjjkklkkjj%JKKK%j%%%%jj%j
-75627a27%J%%JKKMNONLKJJJJKJJJKKJjkmoqpnlj%JJLKKJ%j%JKMMNNMLKJ%JKJ%klnnonnml
-75560a13jjJJLKKJJjjkkk%%JLLKK%j%JJ%%jj%jJJ%jkkkkkj%JJjjkljj%JKLLLJ%j%JKJ%%j
-75493a05jjj%JJJj%%J%%KMMKKJJ%JJ%jlmljjklmk%KLLK%kjkjj%%jkkjjJKLLLKKLLNNLJkm
-75426h5onmljJKKKJJ%%j%j%%%jjk%%JJJJKJ%%jj%%%%jjj%jjllj%LLMKjklmlk%KMMMNLL%j
-75358h7lmnmmlkkjJKLLKJ%llmlkJJKKJJLKLJJ%%%%%JJJLKLJ%kjjkkk%JJ%%%kjjjjj%j%%%
-75290a04%%KKKJJ%J%jkkkkmmll%JKJ%jJKKJJ%J%jjj%%JJJJ%%J%%jk%JLMKJjjkkkjJKMLML
-75223h9KJjkkkkkkj%%%%kllkj%%JJJJjlllkkjj%LMNNMMMLLJ%kmmmmjjj%%%JJKKK%%jjkjj
-75155a06%KKKMLKJJJ%jjkkjkllkjKLLKJJJ%%jkkkj%%jjkjjj%%J%jkkkkjj%J%J%KKKJKJLL
-75088a00LLJJJJJK%klmllkj%j%%JJKLLKjklmkkkkjjj%j%JKKJ%%%JKJ%jkkj%%KJJKJKKKLJ
-75021i5Jjkkjjjj%jjjj%JJ%J%jllkkjjJLKJ%jjjj%KKLKLKLLJJkkmmmlljkjJJKKJjklkj%K
-74953a18LLLJJJ%jllj%%JJJJJKJ%%%%%%JKLKJJJJjjllkj%%jkkkklkk%%KKJJ%%JKLK%klml
-74886a19mkjLLKJ%%JKLLKKJ%jjkkkj%J%%lllkj%KKLKLKMLKJJJK%%%%JJKMLLK%jlmmkjJ%k
-74819i5mnmkjJJJJ%%JKJ%%j%%JKJ%%%%J%KKK%klkk%JLLLLMMKJjlkkkkjkkljj%jjjjkj%jk
-74751a10j%KMMNLLJjlnnmk%KJJjjjJLLLKLMMK%lnllj%%JJ%%%j%jj%%%J%JKMLJkkk%jjjjj
-74684i8%jJKKK%kkkj%JKJJ%jj%%JJ%%%j%%JJ%%jkllk%JJJ%kkklkl%JJJ%%%%J%%%%%%%JKJ
-74616a07%jllj%LKLKKJ%jjJLNMLJjlllkkjjjj%jkmmkj%KKJjkjJLKKKJJJJKKK%j%J%%%%jk
-74549a01llkljJLMMJJ%KKMLKLK%%klmkkJJLKKjjjj%JJ%jlj%LMK%lnponlkJLMLKJ%klmllj
-74482a16JJK%J%J%JLMMMK%%JLLLKJJ%%jklmmmllkjjj%%%%JKLKMKKjkklkkjkjjJJJLLLKJK
-74415i1J%jjklllj%LMNNMKJjmllkjJJJJ%lmmmljJMMMLJJjjkkjjj%%jkllkkjjj%KKKLMLL%
-74347i7kmnmljJJ%%JKJ%j%j%%%%JKJJJKKJJKKKLKKKJ%j%kloooml%JKLLKKjjjj%JLMLLJjl
-74279i5mmmmkkkkjJLLMLLLNONONMKJ%jjjlmmnlk%JKKK%%jjkllmlkkkkk%%J%JJKLMMLKKJJ
-74211h5J%jjkjkj%%%JJKKJJjjlkllk%KLNOMK%jkllmllllj%JLKKJ%%%J%JKLLMKJ%jkjkjkk
-74143h8kkjkmnnl%KKLLKJ%kkj%%%jjJJKK%lmnmk%KLKLKLLLJJjmnmkjJ%%%%%J%JJKLKKJ%j
-74075i9%j%jklmkkjKKLKKJjkmk%JLMKKK%J%J%JJKJKJ%jklkj%JKJ%kklllkj%JKKKJJ%jjjJ
-74007a02%%%J%J%%%jjjjjllnnnjKMNNONNK%jjjjJ%JJ%J%%%%JKJJJJ%jkmlj%JJJ%%kkkjjj
-73940a03%%JJKKK%%j%%J%JJLLK%jklkkkkk%%JJ%jj%%%%%JJJ%klmlklklkjJLLLKJ%%%jjj%
-73873a13%KKLLLLKJ%%j%%%%%jj%jjkkjkkllk%%JKJJ%kj%J%%jjkk%%JJj%jklllk%JK%%%JK
-73806a26LLJjj%JKJ%%%j%JKKJjjjjj%JKLMMLKjjk%JLK%jkjJJKJ%j%jJJJ%kjkmmmnlk%KKK
-73739a15%%kkmjJMOONLJjjjjj%%%%%JjjklnljKKLLLKKKJ%J%jjjklmmljJKJJ%JKJJJJKJjk
-73672a05kllnl%J%%jkkkKMONNMKJ%jjjjj%j%%%%%kjJJJK%%%jJKKK%%kkkkkj%JJ%JKLLLKJ
-73605i0%%%JJJ%J%J%%kjjJJ%J%%JJ%JjjlmnmmllklkkllkJKLMNMLK%kjkk%jJJKJKJKKKK%j
-73537i7jlkj%%%kllljj%JLMMLKJjj%%JJJJ%JKKK%%j%J%%%%JK%jmmlmlkkj%%JKJJ%kjjj%%
-73469a11KLLMKKjjljj%KJKLKJJ%JJjlmonmlj%%JJJj%j%%JJKLMMK%jjKLLK%lnmkjjjkk%%%
-73402a10%J%%J%%%%jkkkjjj%%%%JJJLKKK%%J%%%j%%KMOMKjjlkjj%JKKK%jljjKJJ%KLMLMJ
-73335g5Jkmllkj%%klmmnonlk%JKLMLLKJ%jjj%JKJKKKKJ%jkj%%%%klkklmljJLMLKJ%J%J%J
-73267a01JKKJJJj%j%kkkk%JKJJ%%jjk%JLLLKKJ%j%%JJJjlmlkkjklkj%KKJJ%kjJJKJ%%%JK
-73200i8KKJ%lkljklmlll%JMLLJ%%KLJ%j%LLMJjkkkkkmkj%%%%%jklkkjj%%JJ%jjjjj%JKLK
-73132a17KJKKKKJJKJJJ%KKJK%jjjkj%jJJJJ%jklkkkkkjKLLMKJjkkjjJ%JJKK%jlljjj%%J%
-73065a06jjjjJ%JKJKJKKLKJ%jjkkjjjJKLKKJJJ%%j%%JKLK%jklkjKNOMK%kmlmlkj%jjjkkl
-72998a00lkkk%JJKJKKJJJjjkllkllj%JLLLJKJJJ%%jkjjk%JLLKK%%kjj%J%JJJJ%jkklkjkk
-72931a10kkk%KLLLLMMLMLMLJJj%JJJJJ%jjjkkloonk%LLLJJLLNLKjklk%%%jkkklkkjkllmm
-72864a12lkJNOPOKJj%KKKKJjklkjkkjkjJKKLLKJ%jkjk%j%jj%%%%JJJJKKKKKJ%jkkkljklk
-72797i6llljj%%J%J%KKKKLKKJjkkl%JMNMLK%jjljkk%%J%j%JKJ%%mnnnk%KKLKK%%klkjKLM
-72729i3LJjj%%JJj%%jkjj%%%j%%JKJ%kjj%%JJ%%%J%JK%jlooonk%JKJJJKKLMMKJ%%jjkkJJ
-72661i9LKKJJJKJ%kkkllkjKMONM%kllkkj%%KJjklk%JKKJ%kk%%K%%%%JJJ%jjkkkkjjJJKKJ
-72593i6KLKKJjkmllkkj%JLKJjjlkj%%KLLKKKKK%%%j%jjkmllj%JJjkllllkj%JKKJKJJ%%JJ
-72525a07KMMMMKKKKJjjj%JJ%%j%jklkljj%jkjjJJ%jjkkj%%KLNOMMK%klklkkljk%jj%JJjl
-72458a03klkkjJLLLLLLNNMK%%kklmmmmlkjjJJ%%J%JKLLJJjkllkj%%%j%%jjkjJKKLLKKJ%%
-72391i6jjjlkkjj%jJJKKKLJjjkjjJJ%%%%JJJ%J%KJ%jklkk%JJ%%j%jJ%jjjkkkjj%JKLMNPN
-72323h7MJjlllllk%%jjk%JKKJJJ%j%%JKKLLKJjkk%JKJ%%%%JJJjjj%%jklmnmljj%JJLKKJk
-72255a00k%KLNMJjkllmmlkj%JJ%JJLMNML%k%JJJ%%jkkkkjk%%KKKJ%%kkjj%%JKJJJ%Jj%%J
-72188i0KJKKJ%kmmmmljj%%%JJJKKKJ%%kjj%kjkjJ%Jj%jjkklljjjJJJKJJ%%%%JJJJ%kkkkj
-72120a17%klkkJKLK%lll%JLKJ%JJKJj%JLNMML%%j%%JKKKJkkmmmmlkjJJK%jj%%J%kkk%JKJ
-72053a14Jjj%%JJKJKj%%JKJJJJ%jlklkjJLLJJjjj%%%%j%j%%jklljJLLKLKJJJLJ%jk%%KJj
-71986a00kmlkjJKJJJJKMMNKJklklj%%J%%J%%KKKJJJJ%%kjkkjkkmmnnllk%%JK%jj%JLLMKL
-71919a07KJ%kj%JJ%%JJJJ%jkjkllk%KLLLKJJJJJKKKJ%kj%LLMMJ%jkjjjjjjkklkklkk%%%%
-71852a05%%jjjJKKKjkkj%KKKKKJJJ%%JLKLJJKLLJkkmnmlkj%jJJKJ%jjjkjklklkklkjjj%J
-71785a20KJKJJJjjkk%%j%JJK%k%%KLLKJ%%%jkkjjjjjJJKJjlkj%JKKLLLLL%jj%%jklklkkj
-71718a16JKMLK%jllk%JKLKLLJ%J%jjk%KK%kkkkkjj%JJJ%%j%jjjjj%KLMLJKJ%JKKJJjj%jj
-71651i3jjk%JJKJKJJ%J%kklkkjkklkjKKKLJ%kllljj%%%%j%%jjj%LLLKLKKKJ%%klnnmj%JK
-71583a12JLLMK%lmnmmlkk%%%JKJJJKLLMNMMKJ%%%%%jkkkkjjk%%KLMLLJ%j%jjkk%JKJK%%k
-71516i2kmlljJKKKKJ%jj%%KMONK%jlmkkkj%j%jkkjkj%JJJ%%jjjkllljj%kllkKLKLLMKKKK
-71448a01LJK%J%jllmkj%KKKJjjjJKJjkkkk%%JKLMKJ%kjjJ%jjkk%JKLJ%j%%J%jljj%Jj%%J
-71381a03KJ%jjJJJJ%JJJJjjjjjjjjj%%KKKJJJJ%%jjjJKKJJ%jjjjkkllllk%%Jjjjj%%LLLK
-71314a03jjkkk%j%%j%%J%KKMMLLKjlmmmkkkkkjlkkjLMNMLKKJ%jllkk%%JKLLKLLLKJjjj%%
-71247i4%kjjjjkkjJJJ%kklkljjJLNML%jlkj%KMLKK%KKMLKJKLK%jlnopnlJKKMLKJjjlmkjj
-71179a01jkllj%J%jjjj%jJKNNNLLKJjj%%Jjllkkkjkjj%JKKLKLKJjkkkjj%KK%jj%J%%kkk%
-71112a03KKLLLJ%%jk%%JKJ%jkkk%JLLK%kmmkkkkkk%J%Jj%%%%JKJJ%j%JLKJjjjk%%%JJKK%
-71045i5lmnmk%JJ%jkkj%KMLMKJ%jlkkkjklkj%JKKLJJ%%%JKJKKKKJJJJ%j%jjjkjjjkkmnml
-70977a23k%JJ%kj%JKJJKLLKJJjjkjJKMMLJJ%j%jkklllkkj%K%%%JKMLJJ%JLLK%lnoomjJJK
-70910a16%JKLJ%kkjJJJ%j%kj%%%%JJLLLLK%%%kmmml%JKJJ%jjJLMOONNMKK%kjjjkkkkkkkk
-70843i6j%j%j%%KKJKK%Jjjkkj%%%jmnmlkkkkj%JLLLLMLMLMLJjllmlmkk%JLLMKJjj%JKLLJ
-70775h7%jj%J%jknnommk%LMMK%klk%KMOONMJ%jj%%klnlj%%jklkjjj%JJKJK%jkkj%JJKKKK
-70707i9%jklkjKKKJJ%JJ%j%jjjJ%%jlkk%%j%%JJJLLLJJJJJjkkkk%%JJJJJ%jkkkjjkkllll
-70639a22kkJKMMMMLKKKKJKLLLLJjmnnlkjjj%JJJJJ%kllk%%%JJJJ%j%KKJJJ%jjllnmk%LNM
-70572a05LK%kkllkkkjJLNOOMK%klmljkjkmmllkj%JKLKJKJJ%%JJJjlkkk%jjKLNOONK%j%JK
-70505i0J%klkk%jjjjJJ%%%%J%%%J%kklmlmkjJKKKMLKJ%jJKKKJJ%jlklkljkj%%JKKKjjjjj
-70437a10JJ%J%KKMMMLJjjj%%%%jjj%KKLK%%jJJKJ%%J%J%%Jjkkj%J%%lllljkjklllkjJ%J%
-70370a10J%JKKLNMLKjjjkjjjkjj%JKJJ%J%J%kkmmk%%JKKLLKLKKJ%lmml%JJKKJ%llml%%j%
-70303a06jjj%%J%JJ%klmmjJMONMJJjlllllj%%j%KLMNML%jjj%JKKJjllkj%%%jkkkjkjkkmk
-70236a23jJLLMMLKKK%jkkk%%KJJkklj%JKLLKJ%j%jkkk%JKKKJJjlklkk%%KLMKKKLLK%jmnm
-70169a02mkjjjj%%LLLK%jkllkk%%LNNNJ%j%JJKLLKK%klmmlkjjkkkjj%%KJ%%JjjkljjJLLL
-70102a05MMMKKJ%jkj%jj%jkjk%JLLK%lkllk%JKK%%jkkmkjKJJ%jj%%JJjjllkJLLK%kkkj%K
-70035a13J%KKKKJ%%%jkj%JKLMLLJJKJKKKJJjjjjkkjJJMLLJjlkjkjjjj%kkkj%%%jjJJK%%k
-69968i4jjj%JKKK%%jjjkkkjjjjkj%J%%%%jlklkjJLKKJ%J%J%JJJ%jkk%JLLKKJjjjJJLKKK%
-69900h8jjklmlll%KNOOLJj%j%kklkj%JJ%lllj%%J%%jJKLMMMKJJ%j%%%KLJJ%jj%J%jkmmmk
-69832i5kjj%%%jjjjjJJJ%%j%KKKJJ%KLLKJJJ%lmmkj%Jj%kkllmllkj%JJKMNLLJ%j%%j%jjk
-69764a04lmlk%JLK%%JJKKKJj%jj%JKLLLKJJKKKKJjjlkj%jjjjkmonl%KLNMKJ%%%%%kkkljk
-69697a06kj%JMNLKJJjjjkjjj%%J%jmnnnmk%JKJJJKKLLKKKLMMMLL%jjj%llnmk%KKJJ%%kll
-69630a04nlljjjj%KLKKKKLLMMNMKJ%llnmk%KKKjjkkj%JJ%%%KKJ%jklkkkjkjjJKJ%jk%%%K
-69563a05KKJKKKJjjkklllk%%LKLMLLJ%jkkjkj%%%jkllj%jJJJJJKKKKKJ%jj%%JJ%jkj%jjk
-69496a03lklkjKKKJ%%JKKLLK%jjkj%%%%kkk%JJK%jkj%jJ%%JKKKK%%JJJj%%KJjklk%%%kjj
-69429a03J%jlmnmkjJKKJ%%LNNMLJ%%jjJJJKJJ%%j%J%j%jkll%KLMMLL%j%%KKJ%kmnlllmnn
-69362a11nmjLOPPOLJklkkkjkklkk%JKLMLNMMKJjjj%%%jkjkkk%jjjjjjkkkJJLKJJJKKJ%J%
-69295i1klmlkk%%%%j%JJJjkjjJLKLJJJJJ%%j%jjj%JKLMNMK%jkj%JLKKJjkmmmj%JJ%%kjkj
-69227i4%kjk%JJJjjkkllkJKLLJ%%%j%kj%%J%JJLMMK%lkkjj%JKJ%jlkj%%%JKKJ%j%jj%Jjl
-69159a00mmlljJKK%jkJMOOMJlmlj%JJ%%%JJJ%KJjlmlk%JJLLLK%jj%JLKKJjkjjkjkkjjjjk
-69092a05lllj%JLLMML%%JJ%%jJLLLJJJ%jjjjkmlj%KLKJ%j%JKLLJ%mmljj%%%Jj%%j%j%kkl
-69025a02kkkjj%JLMLLLLKJ%%%JJJ%jklkkjjjj%JJJK%%%%KJ%jj%JJJ%JJLMNMK%jmmnlj%JJ
-68958h5%jkllmll%%JKKKLMONL%kkkjjjjjj%j%JKJjklkkj%J%J%jjkjj%%%J%JJJKJJJ%jkll
-68890a00llj%%j%%%jjjJKML%jj%KMLKJjj%JKKLKKJjlklkkklnnml%JKLMKKJj%%JJKJLLLKK
-68823h3JLKJlllllllkjJKKKJKJJJ%Jj%jjkkkjj%JKKLKLMK%%JJKJJ%jkk%JMLLJkllj%%jjk
-68755g8kkmnnnlj%JKKKKJ%%%JKLKKJ%kkkklmlljjkkkkj%KLMLMKLKKj%%%J%%KKKKKKKK%%%
-68687g5jj%j%JJLJjlkklmmljk%JLNMLKJjj%%JJJJ%jkkmmlkjj%j%JKLL%kmpomkKKMLK%j%%
-68619a01LKK%kklmmmj%MORQROL%kk%%KJJ%lnlmlnmmlll%JLLJ%jj%%KKLKKKLKJJjklkklkk
-68552a00klkkjJJJJJJKLLJJJJJKKLKK%jjk%%JJ%jjlkjkjJ%JJ%j%%%%%JJKJJ%kkj%LKK%kk
-68485h7kjJJKJJJjjlmlljJ%%kmnmjJMPOOMK%jj%%J%%jllmkj%KJ%jjkkjjJLLLJJj%jJKKLL
-68417h3K%%%jj%Jjjlk%%jllmlj%JKKLKJK%jj%J%jkkkj%%kjJKJJ%J%jlklkkjk%%JKJ%%%jk
-68349a12kk%%JJLLNNOOMK%jllmk%JJ%%%J%klkk%jkkllkjJLKK%KKLLMMMLKKLMNNL%jjllmm
-68282g2lkkjjj%jjjjjkkkjj%%%JJJKKKKKKJKKMNML%%kkmmnmnlkkj%KMMLK%klmnnnl%%J%j
-68214a05jk%KLKKJJjjk%%J%%KLL%jj%%%%j%%kklkkjjkjkjj%%KKKKjklkk%JKKKMLMLKKKJj
-68147i0klllkkkkmkkj%JJJK%%jJJLMLJJ%jj%J%%kklkj%%JJJLLLMKJ%jj%%kmonnk%KMNMLJ
-68079i9KJ%jjj%jkjkjj%J%%JKKLLLLKKjklkjjkllmmmkjJJJ%J%Jj%jJKKLKLLMMLKJjjk%%J
-68011h8JKJJKKKJ%jlmmmmmll%%JJjkkj%%%%JJJjj%JKKKJJJ%JJKMNOOMKJkmnml%KKJ%klmo
-67943i5nlj%K%JJJJ%kkljjJJJKKLKKJ%%JJJ%%jkkkjjKLK%j%%KLLKJ%%jkjkkjkjjkj%JK%j
-67875i5klmlJLNNMLJjjkjllmlkj%J%J%JJKLKJ%%j%jJ%%JjJ%KJJJ%kjj%%jj%JMLMJ%kkkjj
-67807i0kkjKMNKJkjkjjjj%jjjjjjj%JJ%kkkj%JJKJ%jjj%KLLLKK%jjkkjjjk%%JJKKJJ%JJJ
-67739h5J%jjkkkjjj%%KKJjjlklkj%KLLMMMMJkllkj%%J%%KJ%jlnnnmkj%LNOPNLKJJKJLKML
-67671f3LLJjkmnnnlkjjjlmmkj%JJKJLLMMLJ%klllmlllj%%j%JJJJJJJJJJJj%jkkjjJJKKKK
-67603i0J%jjJJJ%%J%jjj%%JJJJKJJjjkkk%j%jk%%JJ%%kkj%%%%j%j%J%%%J%j%kjlkljj%%J
-67535a10JJJKKJJJjJJK%%jjj%jjkkjkkjkjjjJKLL%jlkl%JKMKKJJj%jjkk%%KKK%J%kjJLNM
-67468i4MKKKLJ%jjj%JLMMKjkmmmmmk%JJ%jklk%JLMMLK%%%%JJJ%jkjj%Jj%jjjkjklmmmj%K
-67400a07JKKLMLKKJLLKK%kkkkj%%JJJJ%%jkklllkk%JJ%kkkj%KJJKJjkllkj%JKLKKJ%jJ%J
-67333i8KJKKKJJjklkj%JJJJkjk%KKMLKJkkmmkkj%KKK%jkkjklmmk%JLKKJJKKLJjjj%JLMLJ
-67265h8%jklklkkJJLKKJ%%%j%J%jlklllkjJKKK%JJLMLLJ%%J%%%JKLLJ%llljjlmlkKLONLK
-67197g9%%%%jj%jkj%JLLMLJjlmml%JKKKKJjjjjjkkk%%%%lmmmlkkJLMNOMLKjjkjJJJ%j%%j
-67129h4%%%JLKJ%%%jkklnnnmmllkJKKJJKLLLMNNLK%jk%JLLLKKJ%jjkjjj%%%kjkj%%J%%KK
-67061g5KKJ%jkkmlnnmmkkkj%LLKjknmk%JKKLLKK%kjlkj%jjkkkj%JLMMLKJKLKLLJkmnool%
-66993a10J%J%JJJjllmk%%KLMNNMLKJJJJJJLKKKJjmonlk%KKLKJJ%%%j%%J%%%%jjjjkkkk%%
-66926i6J%J%%kklkj%KLMLKJKKLLKJJ%%jjlnnommlkjJJKMMMKjkmkjJ%j%jkmlljjJKKLLJJ%
-66858a04%KKJKKJKKLLKJ%kjk%%Jjjlk%%%klljkkmmj%LMMNMKKJJJ%%%%%kmnnmkj%%JLJKJL
-66791i9LLKKKLJjjkllj%Jjjlllkjj%jJJKLLMKKJjjk%%J%%klmmkkj%%%%%KLNPONKJjkkkll
-66723i3l%%%%jj%JKJJ%jj%J%%%KLLJ%klkjKMMMJ%jjj%j%kj%%%%kkkjJJjkmmmk%KKKK%jjj
-66655a02%jkkjjJKMMKJj%JLLMMLJklllkkkllljKJJkkkkj%%J%%jkkkjJLLMLLJKK%%j%jjkj
-66588a00KLMNKJllmlkjjklkkjjjkj%%J%%KLKJ%j%%%%%JJJ%%kkj%%K%Jj%%%JKLLJJJJKKLJ
-66521h6J%jklkmmmmkk%LLLLKLKKJJ%%jkllkjjJJJ%%kmkkKKLJj%%%JJjkljjKLMNMLJjkmkj
-66453i7LLMK%kljJKKJ%llmlmk%KKJ%jkklj%JLMMLMLLLjlnmlmmmkjJJKK%%j%JJjkjjKKLKJ
-66385i9jjkjj%%%KKMMMLJklkkjj%%Jjlll%KJKJ%Jj%jj%JLLKJjlkk%j%jj%%%J%%%jjklmml
-66317a19k%K%J%%j%%%%JJKKLKJ%%k%j%%kj%JJJLLLLJj%jJKMLLJKKJ%jjklmlllkkjJ%J%%%
-66250a03%JJKLLLLJJjjllkkjjkkl%%JKKJ%kllk%JKJKLLLLLMMMLJjjkkkkklkkkJKLKJJKLM
-66183g5KJjkllmllmnlk%JKKKKJJ%JKLMKJkkmlj%JKJjkk%KLL%%%J%%%%%kjkk%jJ%KJKJ%jj
-66115h8jj%jkj%%%JKKK%%%%jjjJMMNK%kllll%%jjj%j%k%%JKLJJJ%%klllk%JKKK%kmljKMM
-66047i1LJKKK%jjkkkj%%%%%kkllj%JLLLLLKKJ%jkkkkk%j%jkljj%%%kkllmmmk%KLKMLMLJ%
-65979a02%%JKLJJJJKKK%%jkjk%%%JK%%kj%JKKKJjklk%JLLMKJjkllmmllkk%JKKKjklkjJJJ
-65912a04j%KJjjjKMNNNL%klmlj%%jkmlkllllkjJKLLLKLMMLLJJ%jjlkk%%J%jjkjJKKKJJJL
-65845h8LMKK%mnnmkkj%%JKLMLJ%klmll%JLLKJ%J%%%JJJ%%%JJJ%%%JKJJjklmmlkJLLLK%jk
-65777h9%JKKJ%j%KKLJj%j%jkllmlk%KJ%%jjjkj%JJjkk%LLK%jj%LLLKJKJKJJKKJjkkjkjkk
-65709h5lkj%jjkkmmmljJMMNLLKLLKJJJKKJJJKMLKJkklljKKLJ%jlkjjjjkjjkkjjkkkJ%jlm
-65641i7nmlkJLMMMJJ%jjlllkk%JJJJJLKLJKJKKJJJ%j%j%jkjj%JJJ%J%%%k%jJ%%kkljJJKK
-65573i1Jkkll%KMMMLLJ%jkkllkj%KKLJ%%kkkkjJJJ%kmlmlkj%KKKLJJJ%KKLK%kklj%LLKKK
-65505h5KKMLJjjkkkjjj%JKKLJjklljJJKKJjjkkmmooljJKMMNMLLKKJ%jkkmmlkjj%%j%%%JL
-65437i4MNMLJlmnnnmnllj%KMNOLJ%j%%JKLKLKJllmkkJJKJjklmllkjJ%%%j%JJJK%KKJ%j%J
-65369i9JJJ%J%%jjjjj%JJLKLK%jlllk%J%lmljKJ%j%%%%%%jkllmmkJKLKJ%%JLNNMKJJKKJJ
-65301i0%%JKJ%%kklllkkJKLKKJ%jkkllllj%JKLMKJjkklljKMMLMMLLJjklmlkkkkk%JJKLNM
-65233h8MK%kkj%J%jj%%KKKMNMMK%lmmlj%jjlllk%JJKKKKKJJ%%jjjkjkjk%j%j%%%jjkkkjk
-65165a01%j%%JKJ%JJJjkj%JKLLLKLLLK%jklklj%%j%j%%%JKKK%%%j%j%JK%jkk%j%JJJJkll
-65098i0lmmlj%%J%kjjJJJJJJLMMMLLJJj%jjjjkj%KMML%klllj%KLLLJ%jjjkkkkjkjjkkj%J
-65030i4J%klmmlj%%J%JJJKLMLK%jkjJJKKJJK%%jkj%KK%%J%jjkllllkj%%j%%JJKMMNMNMK%
-64962g3kmlmkkj%JJLMLLLK%jlkkj%JJJ%%jjkk%jjkjkkk%KLLJ%jjk%jJKLLKJ%JKKJJ%%%J%
-64894g0jjkmnnmmk%JKKK%%%%KMML%jj%%JKJK%jkmmmnnnkk%%%%%KMOOOMMLKjkmmlj%JKJ%l
-64826h5nnnmkkj%JJKKK%%%JKLLKLKLLLJjmnmnmljkmmnml%%%JLOPPPOKjklklkjj%%%jlkk%
-64758a08%KMLJjllkj%JJ%%%jjjjJJJJKKKJjjj%%JJKLMNKJjkljjJJKKJKKLKK%Jjjlkkjjkj
-64691h6kkkjj%JLMLJ%jkklkk%%%JKKJkllkjj%%%J%jkkjj%%%%jkj%%jjk%KMMMLLKJJ%JKKJ
-64623h4J%%%jkkj%JJJ%kj%jjllkjJLLLJklkj%KJKJJK%jjj%jjJ%JJ%J%JLLKJJJKLJ%jkkjk
-64555g9jjklkjj%kllkjJKLMKJ%jjj%jj%%jjjkkmnnmlj%LMMNMLKKKKJkkkjkk%JLLMKKKMMO
-64487g0MK%lmmmk%JJ%jkkkj%JJ%%%%j%k%%%%JJKJJKKK%knnmk%KKJ%%jj%jJJKLNMKJjkklj
-64419h2%KJJ%j%%JJJJJ%jjjjjjj%J%jj%JJKJ%JJ%JJKKJ%%%%jJ%%kklkkllllkjjjjkkjjjJ
-64351a03JJ%jj%j%LNNJjlk%JJKKKKJJ%JKJ%%jkmnnnmlj%LMNNLLKJ%%j%j%%KLKJ%jklnml%
-64284i6J%J%JKLLKJJJjjjkkkjk%%JJ%%%j%%j%JJJJKKJJJ%jjkkmllkjj%%%JLLLK%%JJJ%%%
-64216h6J%JJJ%jkjj%KKLKJ%%jkkkkllll%%KJKJ%JJKJJJJ%%kjkk%JLKKJJJ%%jj%%%jllljj
-64148i4%kkkj%KKKKJJKJJ%jjJJJJJ%jmnmm%JLMLKJJJLKKJ%kjJJJ%%jklnmljjjkjkk%%KLK
-64080i9JJKMMLJkllkjjj%KMMMNLJjmnmmk%JKLMLKKLKK%%j%JJJJ%KJJ%%%jkkllmmj%KLKJJ
-64012g3JJ%jk%KKLJjmmk%LMMJjklnponmljJLKKJ%kllljjJJJ%%J%J%jj%JLLNNML%%kkj%%%
-63944h4%jJ%%jlkk%KNNMKJ%j%jJJKJjkk%JKLKKJjjlmljj%%jjj%jlmnl%JKJ%%kj%%%jlkmk
-63876a08JKMNML%kjj%JJJ%%%JJJJJ%j%%KKKKJKJ%JJJ%kkklkl%%%%%%%jjjkkj%%%jjKLMLK
-63809h1JJ%kml%KLMJjlmopnl%KMLKJJKJKJ%%%KKLKKK%%klkj%%klnllkkjk%j%JJJKKJKLKL
-63741h9KJjjllllkjj%%jj%JJMNONLK%%%JLLLK%lmmmnnmj%KLKKJ%%j%jJKKKKJ%jlkkkmmmj
-63673a02KLLJ%%%J%J%%j%jjjkk%%LKLKKK%jjkj%j%%jmmljJJ%jj%JJKKKMLLJjkkjj%J%%kj
-63606i4j%JJ%jjkjJLNNNLKJ%kknnomj%J%%%JJKJ%jjk%JKJJ%%%jkj%KKJJ%kjkj%j%JKKKLL
-63538h3KLKKKJJJKJ%kllkkkkkjjJJJ%jklj%%klk%LMNNNKJ%jjkj%j%JJKKKJ%kkkjjj%kkkk
-63470h6llllj%JKJj%%J%%%%J%%%JKKKKJ%KJKKJKJ%jlmmj%%KKJJ%JKK%jkj%KJJ%k%%J%jjj
-63402g9kjkkkkjj%%LLLLLLKjlmmljj%%%%%KJJJ%jk%%JJjklkkjKKKKKKJKJ%%%%JKJ%jkjJK
-63334g7MMK%kllmlljkkj%JJ%JKKJ%jkkkj%KLKjklkk%%%jJJKJ%%j%KLLKjlnnmjjJJJ%jkkj
-63266a04jj%%%%KLMLLJJJ%jJ%%kmlmllkj%JLLNNNNLK%%jjlljjJ%jlk%KLJjjkj%j%jjjkkk
-63199a02j%JLMLJ%%J%J%JKJJ%%%%%%%jklmmjJKKMLLLKLKK%jklkjj%J%JKKJJkllnnlk%KMM
-63132h7LKjjjKKMMMJ%j%KKJ%jmmommkjjjjj%%LLMMLK%jkjlkl%%%%jjj%JMMMLLKKJKJJjjj
-63064f5kkj%KLK%llmkkjk%kklmlkjKMNNMKKJ%%jlkkjjJKK%klmk%JJKKKJJjjllj%JKKKKJj
-62996g8jjkmmllkkJJLKKLLKJjkk%KKK%J%J%JJKKK%%jjjj%jjkj%JKKKJ%jjkkkllmnml%JJ%
-62928a00%jjjjJJJJKMLLJJkjkj%j%%j%jklljj%%jjjJKKLJJjjkkkjkjj%%KJJj%KLMMLKKKL
-62861h3LLKJJ%%J%J%KJKJ%%jj%jjklnml%KMMMJ%kkjkklkkjJJJ%%%JJ%%j%jkjj%KKLKJJJK
-62793g5JJj%%%jjkkkkj%JJJ%%%%%kkmopnlJMNNONLJ%%jjj%JKLJJj%klllkjJKKKJKKLLKKJ
-62725f8%%j%%JK%lmmmjJKKKMK%kkjJJ%kll%%KJJJJjkkjJKK%jlmnnmkj%%jJ%%%JKKKLKJKJ
-62657h4JKJ%jkkk%JJJJ%%%JKKKjjljj%jjklkk%JJK%jkjj%%jkkj%KJJ%klllk%LNONMK%%KJ
-62589h2%%kjllkj%JKLMLK%%jkj%%KJJ%%J%JJ%%jkkklkkkj%%JJj%jjj%KMLJkmmkk%kkllj%
-62521a10KKKJ%%kjjJLOPPPLKJJjjkllmnnlkJJKJJ%kkj%LLKJ%%%JLNOONJJjkknpqpnjJJ%j
-62454i7klkkk%%KLNNNMKJJLKKK%%%%%j%JLLKKJJ%klnmkkjjjjj%J%%jkjjJJLKK%jklkjkjj
-62386i0%JJ%%%jk%%%%%%%KKKKKJKKK%jjmmmkjKLKJj%%KKK%j%%KJjkkkjj%JJKJKJKJ%jkkj
-62318h0jjjjjkj%KJJjkkjjjJKLLMLLKJ%JJ%jjkj%JKLLLJ%%klkjJJKKJ%klmllkj%KLK%%j%
-62250g3J%j%kkllmlj%KLNMLKJ%%kkklllk%%Jjjkjkj%LLKLKJK%%jllmk%jjlkjJLMMLKKKLK
-62182g4JJ%%%J%jjllkkkjkjJJKJ%jkkj%%%jj%%%JJ%%jlll%JLKK%J%j%%%%jj%JJJ%jJKLMM
-62114g8LKK%jkjKLKJlllljjkjk%JKKJ%jklkk%jjjjJK%%lljjJJ%KKMMNOONL%lmmmkk%%J%j
-62046g9j%%j%JJJJKKMMLJjjlkjj%%%jkllmkk%KLJ%llj%JKLLMLLLK%jllljJKKKJjlmlj%JJ
-61978g7%%jkkkj%JKLKJklmllk%KJKLMMK%kjj%J%%kllkkj%%JLLL%jllj%KJJJJKJ%jj%KLKJ
-61910g4jkkljj%j%JLLL%klkjj%jjjJKKKKKJJjkllj%KJJ%kklkjJKJJKLNLJjkjjJKKKKJ%kk
-61842g0kkklklllmllj%jjkj%j%KMMKKKLLK%%JKMNNMK%kklmllj%KMMLK%kllllj%JLLJ%jkl
-61774g6kj%JKKJJ%J%jlkj%jjkkllkkk%%JJKKKJ%KKLMMLKJ%Jjkmlljj%jj%%%JjjklmlkJKL
-61706i1J%kjjKKKLLKJ%jkj%%%jJKMMMKJ%klmmllkJMMLLJ%jjjjjjjkmmlkjJKKJJ%%JKKKJ%
-61638g9kmmk%%%%jkkllk%JLKK%J%JJKKKJKKKKJJJ%JJLLLMNMMJklllj%%%%%kkkj%%KKKKJ%
-61570e6jkjj%%JJ%KMLLJJ%jmmmnlllkj%%%%jkj%%J%jjjllk%KNNMLJKJJ%%jkj%%jkjk%%JJ
-61502g3KJjknmlkkkkj%KLKLJJKKKJ%klljjjjk%KLMMLLLLJJJJ%jklmmoonmjJKLKLKLMLLKJ
-61434f7%J%%%JJKKjkmlkj%JKLK%kj%j%kkljjkjj%%JKK%JJKKK%%j%%jkllklll%%J%J%JJKJ
-61366h3kkkj%JKJK%jjllkjKLMLLKK%jjkkjjllk%JLKJKJJJJ%jlkk%KKLKLKKJjjjllllkjJ%
-61298h7%%j%JJLKMMNLLKKJJJ%JJ%kjk%KKK%kmmmllkkj%jj%KNOPNM%klkkjjjkllkkj%KMOP
-61230e6OOMMLML%lqrromlklkkjkkkkj%%K%%%%%J%jjj%JKLMLLJJJJJ%klmmmlkJKLKJ%jkkj
-61162h5kjjKKLJ%kk%%jklk%LNPNJkmnmllklkkj%%%JJ%%j%JKNNPONLKjkjj%jjjjkkkkk%%K
-61094h3JJJJKJKJJ%%JJJJKKLKJ%J%JJJ%%jkkmnnnnkjJMKKj%%KLLLKJJ%JJJJJ%jjJJJ%jkk
-61026f2jj%kjk%%%%jkjj%%JK%J%%%J%JKJ%jklkkkkjjj%kklkjj%%KLLLKJ%JLLLKJJ%jlnmk
-60958h0%LKKJ%%%klkjJKKJJ%kkkk%J%jlnllk%j%%JKMMMMMLMJjkkkjkjj%%J%%%KLKLJJ%%%
-60890f6%J%%lmmlljkjjj%%%%j%JJKKJJKKKKLMLJjlllmljjJKKKLLLKKKKKJjkllmlmljJKKJ
-60822g2%jj%%%jkljj%JJ%klkjjj%j%jj%jJKKLKKJ%%jkklkJJLLKJKJJJKLLNMLKJlmnnml%%
-60754g6J%%J%jjjjjjjj%jJKLLKJjjjjkjj%jJJJKKKJJ%j%j%%%jjlkk%JLKJ%JKLMMKKJ%kll
-60686f2kjJKLLMLMLK%kmnnnllj%%JKLK%%J%%jjkkjJKLMKJJ%%%%kkmlljJJKJJKJKJJJJJjm
-60618e6nnmlkk%%KJJ%KJKJJJJJJ%jk%%J%KKMLJkmnlkjJ%jjJKLKLK%%jkkjJKNNLKJ%J%%%k
-60550d5lmlllklkkkj%JKJ%jJKJ%%kkkjkkj%JLNNMKJ%KKJ%%%J%%lllljJKJ%JKLLJ%%%%J%k
-60482e1klkkkkkjkkkkkjJJ%%j%JKLKKKLKJjjlkj%%%j%%JJJKJJ%KKLKJ%%JJ%%kkmmnmlljj
-60414g8JKKLLLKJJknoonmk%JKKLLMLJ%lmlkk%JKKKJJjkjk%%JJ%%kkkk%jjllljJMPQQOLJl
-60346f5llkkllmlk%KLKK%JJKKJJK%%klkjJKJJ%JJJ%%JKLLLJJ%%%kklkj%J%%J%JKKLJJJJ%
-60278e3%j%%%%%%J%%klmnonmk%KKJ%J%%%j%%JKKKLLMLJ%kkkkkkljJJLLJJjlllmkkjjj%KL
-60210h0LMMMKK%%J%JJ%JJ%J%%j%%%J%%jkllmkk%j%kkmm%KNNNLKJJKMNNMLJ%%JJ%klmmkkl
-60142e5mmlj%JKKJJJJJ%jj%%%kjj%%%JJJJJ%%JLLK%%%%%JKKJklnonjKLLKJ%%j%%kkkljj%
-60074f6JJJKLLKK%%jk%JJKJjjJKJJJ%jkllljKMNMJ%%KLJjlklklkkjkj%%J%JJJJJKKKJ%jj
-60006d7%LLML%kmlj%J%%KLNNNMLKJ%jkllkjJ%jkkkjJJKJJJJJJ%%JJ%J%J%klnnnlk%J%jlm
-59938e0mk%KKJ%klk%JJLKKKJJJJJLMNML%llk%jjkkjJKLJ%jj%%%%jkkj%JJKJJ%jj%%%jkjk
-59870d1kjjJLLLLJ%kklkkkll%JNNMJ%klllj%J%%%JJKJ%kklkkJKKJJKLLLLL%lnonmkJ%Jj%
-59802e1%JK%JJKKLKJJJ%J%JKKJJJJJJ%%JJJjkjjjjk%%%%j%%J%jk%%KJJ%jkkjkjj%JKKKLK
-59734b5KJjjlkllj%%%jkkj%JJ%%%KKLKJJKKKJJ%JJ%%jjjjJJJJJKMNMKJ%j%%JJKJ%klmmmm
-59666a7jjJ%J%%%KKKJJJ%JJjkjjk%%JLKKkll%KLKKJ%JJJJKJ%%jjklnmk%KLL%%%jjkjkkjj
-59598a7%J%Jjklkkj%LLMLJJ%%%%%J%JJ%%jjj%KKJJ%%%%jjkj%%JKKKLKKK%%JJJKJ%%%%JKK
-59530A7J%%%jklnmlmmlj%%jj%KKKK%J%%JJJKJKKKMLMKKJKJjkjkj%%%JJKKLMLK%kkkkjJKK
-59462C3J%JKLLJJ%JJJ%%JJJJjjklkkjklljJJKMPPNKkkllkljj%J%jjjj%JKLLMLLLKK%jj%K
-59394F6KK%jkkJLLK%jjjJKKLJJ%JMNPQONLLJJj%j%jkjJLMMLKJJLMMLJJJJKJJJ%JKLLK%JJ
-59326A74KLNOPOMNNONNNMKJJKMNNOQQRJ1RRPOPNONNOQRJ1J1J3J2J4J4J5J5J4J3J3J4J7J8
-59274E80J9J9K1K5K7K8K8L0L2L4L7L9M2M4M6M9N3N8O5P1P7Q5R3J04J13J26J38J52J65J74
-59244B574J82J88J94K03K13K24K43K71L09L61M25N06O04P26Q75J053J255J475J694J885K012
-59223A7472K043J956J754J453J075O40J69l09p46j095j343j507j618j695j729j708j628j505
-59205A1679j360j215j076r49q29p19o19n33m57l94l39k94k58k26j98j75j52j34j18j04r3
-59184A437q3p5o8n9n4m8m4m1l8l6l3k9k7k5k5k5k4k2k0j8j5j5j5j4j3j1qqqrrommlmmmnl
-59144D81kkklmonl%LNNMJJJLKJ%JJLLMMMORJ1J2J3J1QOOPJ0J2J1J0POOQJ0J2J2J3J3J3J4
-59092G46J5J4J5J6J7J8K1K3K3K3K5K7K9L0L1L1L2L3L5L7L9M1M4M7N1N6N9O5O8P3P9Q3R0R7
-59058B133J06J16J26J38J52J68J87K09K33K56K81L02L23L43L64L92M24M65N16N82O66P70
-59036I252R00J063J264J511J813K169K579L026L475L869M131M193M010L584K952K168J273
-59019E3232L03o75j563k269k764l089l310l458l523l468l294l031k731k432k155j896j656
-59002A2221j435j236j060r09p83o74n84n04m39l81l35k94k60k31k09j88j70j53j37j22j12
-58981B005j02r4q5p8p1o6o2n7n3n0m7m2m0l6l3l1k9k9k7k7k4k3k0k0j8j5j3j2j1j1j0rqq
-58947G44pomkjklmnmllklljLNONLJJ%%JLNOQQRJ0J2J2J2J2J0RRRJ1J3J5J7J8J9J9K2K2K2
-58896A028K1K0J9K1K2K5K6K8K8K9L0L2L4L6L9M1M4M6M8N0N3N7O2O7P2P4P7Q0Q5R1R9J09J16
-58863B709J24J32J42J53J66J79J95K15K37K64K91L22L53L85M20M55M95N37N85O42P10P92
-58841A0503Q95J025J186J387J635J939K311K758L290L899M563N228N806O185O263N975N325
-58824G0173M374L196J854M03j055k372l418m151m633m961n181n269n184m920m526m077l631
-58807B6622l216k832k476k145j848j586j361j168j006q68p53o56n74n04m46l94l51l13k82
-58788C843k54k29k07j88j73j59j47j35j24j12j03r3q6q0p2o7o3n8n4n1m8m5m4m2m2m0l9l7
-58760A051l5l4l1k7k5k3k1j9j9j9j9j8j9j7j6j4j3j3j3j1j0qpponnmlllmmmk%JKJJ%JJJK
-58715E80JK%KLOQJ0RRQQQQJ0J0J2J3J4J4J6J6J7J8J9J7J8J7J8J8K0K1K2K4K6K8L1L5L6M0
-58675A192M2M4M7N0N2N6N8O2O3O7P1P6Q3R2J00J07J16J24J36J48J63J80J99K19K41K65K95
-58648D348L29L69M16M71N36O16P12Q25R63J131J337J587J891K250K661L107L550L932M182
-58629C5213M224M019L571K920K120J211K33p48j629k326k812l129l344l489l543l478l293
-58612B5720l024k721k424k147j890j649j427j227j050r00p73o65n75m99m34l80l34k95k60
-58593C046k31k05j84j66j52j39j25j14j04r4q7p9p3o8o2n8n3m8m5m1l9l7l6l4l1k8k7k6k7
-58564F33k5k4k5k3k3j9j7j4j2j2j1j1j1j1j2j2j1j0qpoollklmnopqonnnoml%KK%jlkkj%%
-58515B43JKKKKKKJJLMNPQQPOONPPQPQQJ0J0RQPQJ0J2J5J7J9J9K0K0K3K4K6K7K8L1L2L5L8
-58467H10M0M4M6M9N1N5N8O3O8P5Q2R1R9J11J24J35J49J65J85K11K40K75L15L62M18M86N70
-58440E377O71P96R46J124J326J545J761J944K060K074J970J746J426J031N83J01l80q10j152
-58421B4139j391j550j657j725j749j716j626j495j349j203j065r38q19p09o11n24m49l88
-58403C175l36k93k56k24j95j70j49j31j16j01q9q2p5p2o7o0n5m8m3l8l5l2l1l0k9k9k7k7
-58375C35k5k2k0j7j4j1qqrj0j0j1j0rrrrrrrj0qpppqqrrolllkkjjlnooooomkjJJKKJ%%%j
-58319c6kmnoponmlj%JJjkkjkllllkklkk%JJjj%JMKKj%%%j%J%%%kkkmlkj%%J%%j%%%jJ%Jj
-58251a16jjJJK%knnmk%KJJKKLMMKKj%%jjlmmmkkjj%jkkj%JJKKKJKLKKJJJK%%jkkkkkllkj
-58184a36%%JKJ%%JKKLL%%jkjkklklk%%%%%%jkj%%%LLMMMK%jjJKKKJ%%%J%%j%%jkj%JJ%jl
-58117a23nonnkj%%JKKLNNMMLJjjj%%J%%jkkj%klmnmmljk%j%JJ%J%J%jj%%JKJJ%%%KLMLLK
-58050a30KJJKK%jklmkjjJ%J%%JJ%%%JKLLKKJ%J%J%jk%JMMLJJJJ%kmmlkj%J%%%jkmllkj%%
-57983a34jKMNMMKJ%j%J%%jjkjjjkkj%JKKKKJ%%kklj%j%%LLKJkjkkkkj%%KMLMKKJ%jklllj
-57916a22%kkmmljJLJ%j%j%JKJJjjkljjjJKLJ%jkj%%KLL%kkkjj%jJKLKK%J%KJJ%jjkkk%%K
-57849a29JJJJJJJ%klkkjjjj%%%%jj%%%%JJKMMLLKLLKKJJJKJklnlj%%J%%jjkkj%J%jlnnmk
-57782a40j%%%%KKJJkllk%KKKJjj%JKJKKJ%%JKKJJjjkllkkj%j%%KKLKLLMLKJ%JJjkmmllll
-57715a36kkk%KKJJ%%KKKLKJ%j%%JKKKKKJ%%Jjjkjkjkj%%KLLMKKjjlkkjkjj%%%JJKKJ%%jj
-57648a16jkkkjJJJJJJKLKK%kjjj%JLMLKKKK%%kjjjjkjjjklkj%JK%klkjjJjjkkjJKJ%lmml
-57581a36%KLNNMKKJJJJJKJ%klllj%%JJ%%%J%%%jkkjJKKKJjjkk%%j%kj%%J%JJ%JJjlmmljJ
-57514a32JJKKK%J%J%jkk%JLLK%jkkjjJKLLJ%klkjJJJJjklljjJKLJJklj%JJJJJJKJjjjkkk
-57447a28jjJLML%jlklj%%KKLLJJ%JJ%%%JJJKJKKjkmlk%%%jJJ%kj%%Jjmmmlkkjjj%JKJKJJ
-57380a33KLMMLLJjkkkj%j%%%j%%j%%JJJ%JKKLKjkkjj%J%%%JKKJJ%kkjjJJKKKKJ%%kllnmm
-57313a26%%LKKK%jj%JLMLMLLK%kkllllkmlnmnmkk%%KKMMLKJ%%jJJ%j%J%jj%%J%klmlj%KM
-57246a32NMKJjj%KKKK%jllljkj%JJKJJjkkkjjJJKLKJJ%j%JKKKKJKKJJjj%KKK%klllj%MNO
-57179i8LJJ%%kkj%jlmmmkj%%%JJJJJJJJJ%jjkjjjj%j%jkkkjKKKLKKMMMK%jklljJMLJjmlm
-57111a11mkkk%JKKJJjj%%%klkkj%%%JKKLJJ%J%%%J%JJ%jjk%Jjjmnmk%LNOPNLJJJ%jjkj%%
-57044a05jjjjjj%%jkllk%JKKL%%kkk%jjjlkkkj%JKKLLLKLMK%kkj%%JLLLK%jlllk%JJJJ%j
-56977a10kllj%JLLKjjlklmk%JJKKMLLLKLKJ%jkkkj%jkkkjkjk%%jkjJKLJJjjjjj%KMMMJ%j
-56910a07j%%JJKLLJkmnmk%KKJJj%%JJKKJkkkkjJKLJ%j%jk%KLLLL%jkkjkklmjJKMK%kllll
-56843a17kj%%JKJKKK%j%%JJ%%jkkjjJj%JJJJJJKJKJKJjlkkklmnmljJKKMMLKkllljJKLKJJ
-56776a15JKKLKJ%%%J%%j%Jjklmlj%J%%j%%KKLLKJ%jJ%JKJKK%%kjjjk%%KLLJ%%%jjkjJJKJ
-56709i4jkmmnmmkjKKJ%j%jjjkjJJJJKMMLJ%%%%kkjk%%%K%Jjkkj%JJJ%%j%j%JKL%jmmml%%
-56641a24KLLMLKJjj%%%jkkj%%%jkljjJKJJkkjJLLKJ%%%jjkmkjJJLKJKKKKKKJJJJ%%kkllk
-56574a11jj%jjjj%%j%JJKKKJK%jklkljj%JKLKJjjj%jjkkkjJJKMLLJ%k%%%%jlllkjj%%JJL
-56507a19KLLMNMLJkmnonnnkjJ%%jJKMNMK%j%j%jkllk%JJKKKKJLLLLKJJjjkkkjjjlk%JLML
-56440a02LJKJJ%J%jklllkJLLLL%%kjjllnmnnmjJLMMJjkkjJJJJ%%%KKLLJJJ%%%%JK%%%%j%
-56373a02j%Jjjjjjj%%KKJj%JLMNMLKkkllllmlmllljJKLLKMLLK%%jJKJ%kmlkj%%JKKLJJjj
-56306i7kmnnolkJKLK%%kkklkk%KMMNLKKJ%JJjlmljjjkklkkjKLMNMLKK%jkjjjjjjj%JKLLL
-56238a03J%jlkmllllj%%jjkk%KLMNLLMNLL%%jkkmkk%%jj%jJJ%%kkk%KKJ%lmmnmkjLNOMJj
-56171a16kkjKKK%kkk%JJKKMMMLKJ%jjklmkjjj%JKLKJ%jkjJLMNML%klmmk%%KJ%j%J%%%%%j
-56104a01kml%JLJ%kmmnmjJMNNNMLKKJJjj%jjjkllkk%jkkk%JJKJJj%kkkjJJJJJLKLLLLJK%
-56037i3%kmllkJJJJ%jjjj%%%%jkkj%KMOONKJJJLJ%jllnllj%JJJ%%J%K%Jj%JJjklllk%JJJ
-55969a03%J%%KKMLKJJ%%JKKJjjk%%JJ%jkjkkjjjklnmjKNOOLLJ%llonpnmj%LLNNNLLJKKJj
-55902h5%kkjkkkkkj%JJJJ%JJJ%%%JJ%jlmllkklklkjJLMMKJjj%JLKMLLJjkkJKLLKJkkmmnl
-55834a04kjkkkjjkj%JJLLKLLKJ%j%%KJJ%%jjk%j%%jklk%KJJjkkj%jkkk%JKJ%kkkjk%JLKK
-55767a15KJJj%j%%%%%KLMLKjkkj%%K%%kkkj%%JKLLLKKJ%JJJ%jkmmnlkkkljKMONMKJjjkll
-55700a05lkkjk%%%%kkj%LLLK%jll%JJJjlk%%JJJJK%%%%jkkkj%%%JJKK%jjk%KLLMMNMMK%j
-55633h9klllj%KKJ%%%%%%jjjjlmnkjKKKKJ%kklmkj%KKJK%%%jJ%LLMLJ%jkjj%JLMLKjkj%%
-55565i5JJJjlmmmkjj%JLKLJJ%jjkklmkj%%JJJKJKJJJJ%%JJ%%jjkkklkljJLMKKJJJ%%%%KL
-55497a00LKKKJJ%%jllllkjJJKK%kkj%%%%JKKLKKJ%%kklkkjJJ%kkkjJJ%jjkllkjj%%%jk%%
-55430a23LLMNMMKJj%jj%jJJ%kllkjKMNNNJjmmlkjjjJJJ%%%KMMKJJJKLMMJklmlk%jkkj%J%
-55363i2J%jjj%%%%J%%%J%kmlllmnnljJ%jkkjj%%JJKKKJKLMLLKjlmnljKLLJJJJ%jj%J%JLL
-55295a04NLJklmkj%J%Jjjjjklmmlkkj%JKMMLJ%J%JKKLLMKLK%%kkkkkkkkkj%%JKKJKJJJ%j
-55228a01%JJJJ%KKJJ%kjkkkk%JJ%%lmonmklkkkjjj%JJKMLMMNMNMKK%%j%%jllkj%jjljj%%
-55161a13j%%KLNNMM%%j%KKKJ%%JJLKK%jkkllnmlkkj%JJ%%%%jj%JJJ%jJ%JJ%jkjjjkklj%%
-55094a13JJJJKKJ%jkjkkj%%JJLKKJJkkmmmkj%J%JJJKKLMLMLKJkkkj%JKKKJ%jjlmmmkj%%%
-55027a12%JLLLK%j%JKKLLJJkmmkJLMMMMKjjlkkjjjjkklmmmk%JKL%klk%JKLJKJJJJ%%%%kk
-54960a04jj%%%KLLKLKMNMKK%Jj%kkkmmmlkj%KKLK%knoomkjj%JJKLKKJJKKKKJjjjk%j%%jj
-54893a02%%jlmkkjkjjKMMMKKKLLKJ%%jj%J%%jkjjjj%%j%J%%%%%KKKKKJ%jlllkkj%jj%jj%
-54826a06KLKKJJJ%%kkkkjj%%j%%%%%%J%jj%JLLMK%kkllmkk%jj%JKLKKJKJJ%j%j%jkkjkll
-54759a14kJLNNMKjklmmlk%%KMMMLK%%JJjjjjjj%JLKK%%%JKK%%jJKLLKK%jkjjklkljJLMLj
-54692h1llkkljj%Jjjlklmlllklk%KLLKKJj%JJ%%jjj%%KKMLLJ%jjklkkk%KMOPNL%klnmmj%
-54624a04JKKMLKJ%kklkj%%JJJJjlmmlk%JKKLMMLK%kkkjkJJJ%kmml%KLLKJJ%%jjJJjjj%KL
-54557i6%jkkj%j%jJKLMMK%jkkkjjjkllljKLLLKJJJ%%jjj%jjj%j%JJJ%Jj%%JKLLLK%J%Jjj
-54489h4lllkJJMLLJ%%%kkkj%%%jklljJLMKJJj%%%JjkllkjJ%%jjjjjj%JKKJKJ%jlmmk%%j%
-54421a10%JKKKKJ%Jjjllk%JLKJjlnlk%%KKKKKKLKJ%kkjjjj%J%jkj%KLLLLKJ%klmlkkjkjJ
-54354a11JLKJJjjjj%%jklmk%KLKKKKLKKJjjkjj%JJJ%%jkkj%KJJKJKJ%jJLLLLKK%jllljJL
-54287h8LLKjknnoonj%KLJJ%J%KLKJ%jlmlljkkljJLNNOMKJ%j%%%%J%J%%%jklmkk%%jjllkj
-54219a15%jkjj%klkJLMMKJjjk%JJKMMNK%j%%jjjJKJJJKJJ%jjkkkkkj%JJ%%%%JJJ%j%%%%J
-54152i9KKLKMLLJ%kjkkkjkjjk%%%%%JKKJJJJJ%jjkjjjj%jjkkkkj%%%JJJJ%%jjjjjj%KKLL
-54084i6LKJjklmnlkJKKKKKLK%%jj%KJLKJJJ%J%%JKKJ%jklnmlkjj%%jjJKNNMJ%j%KKKjklm
-54016h9k%J%jlmmmmmlk%KJJ%JJJKJKLKLKJ%jjjjJLLK%kjj%JKKKJKKJJ%%lmnmljkj%KLLMN
-53948h7NMK%jmllkjjjJ%%kmlmkkkjk%JLKKJ%j%j%%jkkkklkjJKKKJK%jjk%%KJJJ%J%%j%%%
-53880a10J%JKKKKKJ%kjj%JJJ%%kllk%JKLMLLJ%%JJKLKJ%%jkkkkjj%J%JjklkjJKLK%jklmk
-53813a03j%KJJjkkjjjjjkmmlk%JKLNMLLJ%jkjjKKLLKLKLJJjkkk%KJKJ%jjjJ%%kkklllk%J
-53746a05JJ%%%KLMMK%j%%KLJK%%J%jllmkkjjJ%J%JJKKKJ%kllkk%%%jjkkjKKKJ%jjkkkjkk
-53679a11ljjJKLNNNNLLJJ%jkk%JKJ%jj%j%%jjj%jJ%JJ%%jk%JJJ%KJLKLKJ%JJ%klmmlkkj%
-53612i2J%jklkkjjkj%MNMLJjjjjkkjjJKKJKJJ%kkjj%JKJJJj%j%%%%kkkkljj%JJjjj%JKJ%
-53544a01kklklkj%jJJKKJ%jjJJLKKKK%J%%JKJjkmmk%NPON%jlnmnmlmmk%KJKLLLKJ%%jkkJ
-53477a06KLMLLKJ%%kjjjkkljJLMKJjkkmnmljJJj%%KMNMMMLLMKJjjkkkmlmmllkjJLLLKKKJ
-53410i0%klmmlkkjjjjj%LOOPNL%klmlk%%JKKJjllk%JKKJ%%jJKLLJ%JJJKJ%kmmnljJJ%jll
-53342a05lk%JJJjjklkkj%KLMNNNLLKJ%kkllmljKLJ%kklklkj%j%JJKJJJJ%kllj%%JKLKJjk
-53275a09mll%KMNNMLLJJJKJ%JJjklkj%%%klklj%KKJ%jj%JJJJJKKLJ%%kjjjJJJJJJJJJ%j%
-53208h6%KKJ%jkj%%%%jjkllkj%JKJ%J%JK%%klkkkjjjJKLMMKJjmnonlkj%%%KKMLKLKKJjj%
-53140i5KKJJ%j%JKJJJ%jj%jklkkjj%J%%%kllmlkjJJKLKKKJKKKLLJ%%jklmnmmmj%LLMLMKK
-53072i5J%JKJKJjjkj%JKKKJ%%jj%%J%%JJJJ%%JKLJ%mnonmljjKJJ%jjjjJKMMLJjklkjJJJJ
-53004i3LKJjkjkj%%JKKKKJ%%%%jjjkjkklllmllllllkkk%JLLMMLMKLLNMMKjjljj%%%%JJKJ
-52936h8KJJ%%j%JJ%J%jjkklllmkkjJKMLKMMMLKjklmklkkjk%%JJ%%J%%jlmkkjkk%%KKLNMN
-52868i2MLLLLML%jkj%%JJ%jklmnl%JMNNOOL%mnlkkjklmnmmmlkkjjkkjjKKMMLLKKKLKJ%kk
-52800i1kkkjjklmnnl%%JJ%JKLKJKKKJjjkj%JJKKKLJ%jjkkmmljj%JJJJJJJLKKKKKJjj%jjj
-52732i9%%JJJKKJJJJLLLJjkmmkkJ%Jj%jjkj%KJ%jjJ%%JJKLKLJ%klllklkjj%JLLLMLK%j%k
-52664h6jkkj%KKJ%kj%%Jjllllljkjjj%KLKKKJJ%JJJ%J%JJJJJK%%kjjJ%J%jkmlljj%JJ%kk
-52596a06llj%LKKJJJKJJ%%%%JJJ%j%KKKJ%kjk%%JJLKLKJ%%jlmmjJJJj%j%%%%%%%jkkkkjj
-52529a05kkj%KLMNLKjklkjkklljJJKJJJKKLJjj%%%%j%jj%j%%%JKLLKJ%JKMLLK%%jjJ%%jk
-52462g9mlkjkjj%KJ%jllk%%%%%KKJJKKKKJkllmmkkjKKK%jlkk%JKJjkkjKMMNNKJjjjjJKKK
-52394h3KJ%klmkj%%jjjkkjj%klmmjKLLJJ%JJjjlllkjJMMLJjJKKK%JJJJKLKJ%j%jkjjkllj
-52326a01JKMMMLKJJjklllkkkjj%%jkk%KKJ%lllkllkkjj%KKLLJ%jj%JJKKK%%jkj%KK%jj%j
-52259a08jjJJLKLLMNNLKJjkj%JJ%J%%%%%jj%jjJJJJ%JLLL%knmlj%KLJJ%jlnomjj%%%%KLK
-52192i0KJKJJ%%j%%jkkkj%JKKK%%%jkjkklk%JKJJ%jjjj%%j%jJJ%JJLLMJJjkjj%KKKKJjkk
-52124h4llmljJJJKKJjlmmmmkjKKLLMMMJ%%%JJKJjjkkkjk%%JKKJ%J%jjjj%%jj%JKKK%jjjK
-52056h9KKjlmnlklklklkkj%LMMML%%JLKLKKKKK%jkklkk%%llmmk%%J%JJ%J%%jjkkkj%%%JJ
-51988a15KLKKLMLLKJKJJ%lkkJKLJjmnml%KMMMMKK%%jJKLMMLJ%jkllmllljJKK%jlllk%JJJ
-51921i1%jkmlkJKKKLMMLLKKLKK%jkkmlmkk%%KJ%%J%%jj%JKJ%j%%JJKJJ%jjkkklllkjjjjJ
-51853i9KMMLMNNMJjlnopoomlkj%%%J%KKLNNMLJkmlljjJJJ%jjJJKKK%kkjJKLLMKK%jlkjj%
-51785h6%JJ%jlkl%%KKJKKJ%%jjkk%jjlmmnlk%KLMMMMLKJjjjjkkkjJLKJJjlmnnlk%LLMLKK
-51717i4%%jkkklmkk%KKJJJ%JJ%jj%JJJJLKjkkkjj%JJKJJJ%%%KJKLJ%kllj%%%%%JJJJ%jjk
-51649i8jj%JLKJ%kjkklkjjj%JLOOMJ%jjJJJ%J%%%JJKKKKJ%JJ%%jkmk%JKJ%kkkmnonmjjJK
-51581a06K%jkj%JLJK%Jj%jj%JJK%JJJKLKK%%%JJKJ%Jjjklnmlkjj%JK%jlllk%JKNOQPNLKj
-51514g5kkjJjjllk%KMKKJJ%j%%KKKJ%jjJ%jlllj%JKJJJLJJ%jklllmllllkj%KJJJ%JJ%JJK
-51446i2%JKK%%jJKLLKJ%jkjjj%JJJKLJ%klmlllkjjj%JJJJJjjllkj%J%lmmlk%JLNOOONLJk
-51378h3lljJKK%kklllmmlllkk%LMOPNLJkkkkkkkljJKKJ%JJJK%J%%JKLKKJ%%klnmkJMNNMK
-51310h0J%j%%JJj%%LLJ%klmmmnmmkj%KMNML%%%JJKJ%%%JJ%jllllllljjjj%JKLKJJ%jjJJK
-51242i4JKJJKLKJ%klkk%JJKJK%J%%%JJ%%JJKKKJjjjjjjjkjjjjj%%jllkjJLMLL%jjkkj%%K
-51174h6J%jklljJLLLJjmnomljjJKMMNMLLLKJ%%%%JKLMLJjlmmljJ%%jklkk%%J%%%JKJ%j%J
-51106h3JJ%jkkk%%J%jjljjj%%%KJJjjjjjj%JLMMLK%%kj%JLLJ%klllkjkjkjkkjJJJJjjjkm
-51038a05lmkjjJKLKLKKLLJJj%%JJJKKJJJJKLKJ%%KKJ%%j%%kjkjjjJ%jklml%KKJjlkj%KKJ
-50971h8JKKJjlmlkj%J%jjJLNNK%klkkkjkjj%JKKJj%jklljJKJ%%JJJ%%J%JK%%jkkjkkjjJK
-50903a00KKKKMMKjkmlk%JKJKLLLLJjmmllj%JKLLMK%%jj%J%%%J%%j%JJJjjkj%jkmnmnmk%%
-50836a06J%%%%JKLKLKLKJ%jkkkjj%JJ%jklkj%JKJ%j%JJK%jj%jjkj%JJJ%KJJJ%JKJ%lnnml
-50769a10jJKJjkkjjjjj%%JJJ%JJKKLLK%jjLMNMLKJjkkkljkjjkjjj%%KJJJJJJ%%j%j%%jj%
-50702i6jjjkk%%jj%%JJJj%JKMMMKJ%j%j%jjkjlkmllkJKMNNMJ%jkjj%jjjjJJKJJkkkjj%%%
-50634i8JJJJjkkkjKKLLJJKKJ%j%JKLMMK%lmllkjjkjjj%%%%jjkj%j%KLKJjkjkkjjjjk%j%j
-50566a06%JKJ%j%%J%%%JKK%jklkj%%jjkjjjJJKJKKMMLK%jkklkkj%KLLJ%kkjj%%%JKKJjll
-50499a02kkjKLLLKKKLMMMLJJ%jjklk%JJ%lmnljjJ%J%%J%J%JJ%J%%kljJLMKJjjkjjjJ%%j%
-50432h9%KKJjlmkj%JJLK%%kk%JKLKLLJ%jkkkjj%JKK%kkk%JKLK%jk%j%%%KKJ%jjkklkjJJJ
-50364h7%klk%LLMLJJJ%%jjkklmlkj%KJ%%JKLK%jlljJKKJjmmllkkkjJKKLKKKJ%klljJKKKJ
-50296i6J%kkmllj%LNMLJkk%%JJJKLLJjklkJKJ%jllkj%%J%%J%j%J%Jj%%J%%kkllj%KLLKKK
-50228i4J%JKKKJ%jklllkk%%%JJJJKLLMLKJJj%JJK%lmnomlj%JKJKJKJJJJJJJ%%JJJjjkkkj
-50160i1%%J%%jkj%jjjklk%JLKKJJJ%klkl%JJKKJJJKLKKJJ%%J%jkllk%JKKKKJ%klmkjJKJ%
-50092i1Jjllljj%%%%%JKLMMLJ%%%J%%%%jklmnlk%K%%kk%%%JJKKKJJ%%%KJK%%jJJKKJJ%J%
-50024h2%%kkkmmnmj%LLKJ%JJJj%%%%%%%j%J%%jJJJKK%JJKLJ%j%JJJjllllj%%%%%kklk%J%
-49956a01j%%JKKKKKJJJ%J%jjj%kkmmlkkjjJKLNONMjllmkj%%J%jjj%%JJJjjjJJJK%%%jj%k
-49889a00k%JKLJjjkllkkjjjJJJLLKKKJJ%J%J%klkjj%jjj%%j%%%%%jkjJMMMLJKLKJJjjjkl
-49822i2nnnmjKMNONONLK%jjkjj%jjkllkk%JJJ%%KLMMKjlnmk%KKK%%%%JKKKKJjlmnnmlllj
-49754a07JLNPQOL%jjjkl%JJJJjjkkjjjjkkkkkkj%%%JJJJMMNMK%kllk%%jjk%j%%J%JJJKK%
-49687h5%j%JJ%%%%kjkkkj%KKJjjlkkjjJKKLJKJ%%jlkljj%JLLMMKJ%jlnnml%j%%JJMLMLJj
-49619h7lll%JKLMLKK%%jklkjJJJ%%%KLLJ%kkjj%jj%%%KKJ%jjjJKLJ%jjkjjJKKJKJ%%knmm
-49551h7kj%jjjjj%KJJJ%j%KKJ%j%%JJJ%%%%%%jjkjkj%Jjjkk%%J%jJJKKJJjjjjj%j%jkllj
-49483a05%JKJ%j%kjkk%%JKMLLLKJ%kllkk%%JJKKKJ%j%JKKKLLLLJklnnmmljJKKKJ%%JJ%JJ
-49416h9JKJJJJJJJjjjjjJJKJ%JJKLKJ%lmnmmlnonkKLMK%%jJ%%jlllkJKNNMKK%Jj%jj%%j%
-49348i3j%KMLLJJ%%%%jklmlkj%jj%jjjjjjjkkjjj%%KKKKJKKJJJj%%j%JLLNLK%jlmmmkKLM
-49280i0KJJ%%%JLLLJ%llnnoonnmlkkj%KMNNLJ%jj%JKLJ%JKJ%kklmlkjJ%jkkj%JKKK%%JJM
-49212a05MMMLLMKL%%jjKKMMMJ%kllkjjjkjkk%%JJJJJKKKJJ%%%jklkkjj%%JJ%kjkjj%%%KJ
-49145h4%Jj%%klml%%KJLKLJ%jkj%JJ%jllkjJK%jlmlkjKKMNPONKjkjk%%%%%jjkj%j%%JJJ%
-49077h3jj%JJ%jjkjjjklkjJJLMLMMMMMNNNLJjlmopppnkjLLMLjkkkjjlkkjj%JJJjjlkj%%j
-49009a01%jj%%%%JLMMLKKJ%kjkk%KKLMMMLKjjklkkkjj%%%%%%%kklmkj%KJjkllllkjJKKKK
-48942a01KLK%%JKMMLKJJjjkkjjkjkkjjjjjjJJKJ%klj%JKKJJ%jkjj%JLLMLLJ%jjklmmnnml
-48875a10%JKMMNNNLK%J%JJJjklnmljjjj%JKLMLKKJJjkkj%JJJJ%%kjkkj%%KJ%JKKKKKJJKK
-48808f8JKJ%jmppoml%KLLKKLKKJ%%jjjjkjkjkjkkjjkj%%J%%kkkkkjjj%JKJJjj%JKLJ%k%%
-48740a02KKKLMKJklmnmlk%JMMMMMKLKKK%%jklmkkk%jjjkjJJJJJJKJ%jj%%KLKLLKJJ%J%J%
-48673g3JJJJKKJJjkknmmkj%%jjjjkljKMOML%lllkj%KKKKKJkklmkkj%%KJJ%%J%J%%JJ%jkl
-48605i0mml%LMNLJjkjJJJjkjjjkkkjjjjkj%JKJJj%kkkj%KJ%J%%jkjjjJJJJ%j%jJKLLLKKL
-48537h9KKK%%%JJJJjjjjklllkjkkjjJ%JjllljKLMLKJJJJJLLKLKKK%%jjkj%%J%kjkjk%%JK
-48469h5JjjjJJJJ%jjkkjj%jkj%KJJjjkljjkjkjj%KLMMMLKJj%JKLLLJjklkj%LLNLLJjkkkk
-48401g2j%%Jjjklkj%J%kk%%J%jjj%JMNNMJjlmmkj%%j%%%kklj%KJ%%%%%j%kkljj%%J%%%j%
-48333i8%%jj%JKKKKKJJ%%%jjjj%%JJJJJLKKJ%jjkmnnlj%%%klklk%JKMKLLKK%JJKLKJjjkj
-48265h8%J%%jjjkj%JLKJjj%J%%%j%KLNLJ%lnnmlJJKKJjklmnnmkjJLLNNMMKJ%jkjj%j%%jk
-48197i5kkj%KLMLLLJjjlkllklllkjJKKK%jj%KKMMMMLJjmmlmmljKMMNLLJJ%%JJKJ%j%jjjk
-48129h1kkkjjJJjkkj%J%jJKLLKJ%%JJKLLK%jlkklmkkkkkljj%J%%%KLLKK%KJJ%%%JJ%jjlk
-48061h7jJJKK%klljjklkkkkkjJLMMMLLLKJ%jkjkjj%jjllmlj%JLLKKKJKKJJjkjjKKKJJJKL
-47993g5MNMLL%%kkjjjkkkj%JJ%jklkklllk%JKMLLKJ%kkllljjJKJJKKKKJjjkkljJKLKJkmn
-47925h6mmlkjJLKLKKJK%JKLJ%klllllkkjjKJKJJJ%j%%JLJKJJK%Jjj%%%%jlllkj%%%jj%JK
-47857i5JJKJJ%jj%klmmklk%%LLMLKKJ%jkkjj%%KJJJJ%%jj%KJJ%jjJJKJLLMNMKJkkj%KJJk
-47789g0kmmkjjjjkkkkj%%%%%lmkj%LLMKjklk%KJJJ%JKLMNMJjjkjj%JJ%lnonmjJLLKJKJ%J
-47721i0JJJKLJJklllllj%KNML%jkkjJJJ%%j%jkjkjjkkjjjJKKLKLLLK%kkk%KLKJkmononkj
-47653a11JJJ%JJKKJJ%j%%%KLLLKK%jkmljjJJJK%jkkkjJJ%JJKKLK%klkk%JJjjjkkllkJLNM
-47586i7MLJJJ%JJKJJj%%JJJjjkkj%%KKKJJ%jjjj%%%J%JK%%jjjJ%jkjjjjkkjkkjJKMNMKKK
-47518g5JJjkllkjJJKK%%jjKJ%jllkjKKJ%%JKJK%%kkmkkkkkkj%%kkjjjjj%JJJ%%%j%%J%JJ
-47450a02JKKLKKKKJ%klnmkj%%%JKMLK%kjjJKKLKKJ%JJ%jkkkklkj%KLKLKKJkllmml%%JJLM
-47383h9NMKJjj%Jjllmljj%%%%JJJJJ%JJ%%%%J%%jjklj%J%kkJJLLKKJjj%JJ%%klmnnmk%KL
-47315a04MMMLKKMLKKJ%%JKK%jj%JKJ%jkkj%%%%jjj%jjj%j%%kjkklkj%JKKK%jjjjjjkkkkj
-47248a00j%JLLMK%jklj%KJ%kkjJ%%jlllllkjJKLKJJJJ%%j%%jjkkk%jjjk%JKLMMMJ%jjjJ%
-47181a00%%JJMMLJjkkjjj%jj%%%kkkj%LLMLLLKJjkkklj%J%J%jkll%KKLK%J%%jjljjKKKLL
-47114h4%jklkkljJLMMLKJjkjj%%%jkklkjJKKJJJJ%jjj%jkmmlj%KKKLKJ%J%JJ%J%%%j%%%L
-47046h7LK%%j%%JJKLKKKJ%klmnmllkjjkjk%JKNMNMLJ%kkjjj%%JJLKK%jklkj%JKJ%j%J%J%
-46978g9kjjJ%%jkllkjJ%%JKKJJJ%JJKKJJ%jjjj%J%%j%J%%J%KJKKJklnoppnljJKLLKKJJ%%
-46910i5%j%j%%jjjjJJKLLJjlkk%JJJ%klj%JLLLLJjkk%JKJ%%jjjjk%%j%j%%JJ%J%%%jkmmk
-46842a06jJLLLKKJKJKMLK%jklkjJJKJ%kllmmmjJKLKJ%jllkjJJKJ%%JJJKK%%%KLJjjJKLLL
-46775g6KKJJjjkjjjjllmkkllmllljKMMNMLJjj%kklkj%Jjjkj%J%JJLMLLKJjjkjJJJ%jjllm
-46707a00kk%Jj%%%KLLJjklkkkkkjkjJJKKLKKLLJ%jj%%j%%jjklkkJKKJ%jkkjj%%%jjjjJLL
-46640a07NMMKkmnnmmllkljJMOQNLJ%KKKK%kj%%Jjkkjj%%JJJKLLKLKKKKJJKKK%jlnmmlj%L
-46573h7KJj%%%%jkj%j%kkmmmljj%JJLMLLLKKKKJJjjkjkkj%kkj%LLNLL%klkk%%J%JJJJJ%J
-46505h3JJJKJKJJ%%%jklklkkjj%JKLMMKJjjj%KJKJ%%%kmnmkJLL%jjkj%%JLKLKJkmlljJJJ
-46437h3K%%%jklkl%%JJJK%%kkjjKKKLKK%J%%%%JJ%%jJJ%%j%JJKJJ%%%JKJJkklklkmlkkkj
-46369i4jJ%%jJKKK%kjkj%%%%%kjkjjjj%JKLK%jkjj%JKK%jjkkjj%K%jkmlkj%KKLKJ%J%JKK
-46301i8JJ%kkkkj%%JKKKLLMMK%jkkj%jjkllkj%JKJJ%k%%JKKKKJ%JJ%jllmk%KKLMLLJjklk
-46233h9kklkJKLNMNLJ%%jkklk%J%%kkjjJJKJKKKJJ%%j%jlnmml%JLLJklk%KLLJ%j%%KKKJJ
-46165h0%%%J%J%JKJK%%kj%%%%%%jjkklnlkJLKJjlmljKLMLJ%%jjkjkj%%JKLJ%kmlkjJJLKJ
-46097i1klmk%LMLJJJJ%%Jjjjj%j%%LLLMKJjlmmljJKKK%%%klllj%%j%%%KJJKLKJ%jkmlmj%
-46029a01JLKKLKLL%jklkkkjJKLLJJj%kklk%%%j%%jjjj%%%JKJJjjk%jj%JKLLKKJJJ%JJJKK
-45962g7K%%jjllljj%%JKJ%kmmk%KLLK%kkkjj%JJJJJKKJJ%%%jjlkj%KKLKJ%jjkllkjJ%%%j
-45894i4j%%KJKJJ%jkkjjkj%JLLK%%%j%%%KJJ%j%%JJ%%jjjKMMMMMLKjklkkj%%jlmnmmljKL
-45826i2NNNL%jkkj%%J%JKJjkljj%jjkljjjJJKKKJ%Jj%JKLKJkmmljjkkj%%%KJJ%J%JJJKKL
-45758h0LK%kkjkkjJKLKKK%jmnoommkj%%JKLK%jklkkKLLLKJJJJ%kkkjJJKKKJj%%jkmlljjj
-45690a06j%j%%jlmnmjKNMLJj%JLNNPNNOMM%jkkkkkkjKKLK%jlmlllkjkkkjjJKLLK%%%%%%%
-45623h9%J%%%%jjJLLL%kmmk%KMMKJ%%%j%j%jjjlkkjJKMNMJklnnmljj%j%jkkllkkjj%KKJJ
-45555a11%JJJJKKLMLK%jlllljkjk%%%%%J%JJJJKJ%%jJJJKKKLLLJJjkjlkkljj%%J%kkj%JK
-45488a00KJ%jkkkjJKKK%j%%K%%kjJ%JJJ%JJ%J%KLLNLK%jjkmllj%JKMKJjkklkjJJKLLKKJJ
-45421g5Jkkmlmmllkj%KLMNNMLKJ%jkmlml%JLK%kkkjj%%JKKKLLLK%%lnpnml%KKLLLLKKKLN
-45353g1NLL%%%jkmmnommk%%jjj%JKJ%kjJLLK%mmmlkjKLLLJJ%JKJJ%jklk%KLNLKJklmnoml
-45285a04lklkkj%JJLMNNNMK%%%JKJJJKJK%%jjlmllkk%%KJJ%j%%J%JJ%jjkkk%JJKJKJ%J%j
-45218h9kkkkkkj%%kklkj%JKLJKJJjjj%JJ%jkljjJKK%J%J%%JJLKJ%%j%jJJKMMMK%JJKKKJK
-45150f8JJjjkkkkkkmmnlk%JKJLKKKKJ%j%j%jjkkj%JJ%jjj%JKKLKJjkj%KJKJKLLJjlmnonm
-45082i8mkjJ%KJKJKLMNMMLLKJJJjllmllkkkjJJJJjkllmklkkjjJJLKKJjjjJJK%%%JJJKJ%%
-45014i2jjj%jkkkJLNNONNK%%kklkkkjkjjjjjj%jjk%%%%%kj%%JLKLLKKKKJKLLKJ%kjk%JJJ
-44946f9KLKjklnmkkjjkj%JJKKLLLKJJJJ%%%jjj%%jkkmnmlkJKJ%jj%%KKJjkj%KK%%jjkkjJ
-44878i0KLNNNMLKJJklnmlllkk%KLLJjj%JKLMMLJJjlllk%%%%%JKKJjklkjj%jJK%jklkjkkj
-44810h8%%%%JJJJLLLKJ%lmlljJJJ%jkkj%KLKJ%j%j%kmlk%JKJKKJJ%jJ%Jjjkj%JLLMMMLJj
-44742f6jmlmmlmnlk%%jjkj%JJK%%%JLLLKLKLKK%jkjklkkjJJJJjkJKMK%klmkjJKKKKJjkll
-44674i1lllkjkjjjjJKKLKKJKKKJ%jkkkkklkj%J%J%%%%JJJJJJ%J%%J%JJJ%LMNNML%kmnljj
-44606h5j%%JLNNONKJjkklkj%JKJ%kkljkkjjKLMKjjlkklllmk%KKMK%kkkj%jj%k%%JKJ%JKL
-44538h3NMKjkkkkkjkkkkj%JKKKKJ%KKJjlnnkj%Jjjk%%KKJJJLLL%lnnmj%JjkjJJJKJ%j%KL
-44470i3LJ%jjj%j%jj%j%%JJ%%jjjjjjj%KMNMLKJJjkllljjjjJJKJJ%%%%jjjjkllmmmmjJKJ
-44402a14%JJJJ%%%KKKKLLLLL%%j%%LMMMK%jlklkkllll%JJ%JJLKJ%%%JLKJjkkkjk%JJJ%%%
-44335h6JKKLLLMJ%kllnml%j%jjj%JKLMLMKJjmmlj%Jjjkjk%jKLMMLKJ%JKJ%%klllk%%%%jj
-44267h3%JJJJjjjkjkjJLMMK%jkj%j%%jllljJLKJjjkj%%%jkj%JLKLKKK%jkkjkj%KMLKJjkl
-44199h0mmlk%J%%J%jkkJKLMKJJjj%%JLKJjjkkkkkkjjJ%%J%J%J%Jjjjjj%jkklj%KMNLMLMM
-44131g3LJJJ%%%%%%j%JLLMMLKjmoononmk%JJJJ%j%J%J%jkmoonnljKMMMKKJJJJ%J%jj%jjj
-44063i7%JJLKLJ%jj%JJJjjkk%KJK%jlmnnkj%%%JLMMLLLLLLLMK%kmnononomk%LMLLLLMNPO
-43995g2NLJjkkkmmnlkjj%j%j%%%JJjjlnmljj%kkj%KKMMLLKJ%jjj%%j%%%j%JJKJJ%J%KKLL
-43927h1jjllllkj%%%KKLJ%%jj%jjj%jjkklkkj%KLMNMKJ%KKJJjmnmlkkmmkjKMMNMLJklnmk
-43859a07%JLKK%%%%KJJKJKJ%J%jJ%J%%klkkjj%JKLLKJJ%%kklljJJKKMNNLK%%%J%jklkjJK
-43792g6KKJ%kloonmk%JJJJJKLLL%%jjj%%JJ%J%j%J%JJJjjllkk%%JJKLKKJ%kklkjjkklmlj
-43724a06KKLKKJJj%%%J%kkkllkkJJKJjjJLMLMKLLMLKKj%k%j%J%JJ%%jjkj%jkkkkllkkkll
-43657a05lj%jjk%jJJKKKJ%%jJKNNLKJJJK%%%Jjjkkj%%%%%j%%JLMMMLJ%J%Jjjjkkjj%%klm
-43590h6lkkkkkkklj%JLKK%%%%JJJjjjjjjJJKLNNONKjlkjjklllkjjjkkj%KKMMMMMLJ%j%%%
-43522g4jjlmllkllj%KLKJJ%%%kll%KMMLKK%lmmmlkJKKJ%%JJLKJ%%%j%j%jj%%%J%jkkkj%j
-43454i8%%J%J%%%%%JJLMMM%klljjjklkkjkjjkklljJKMNMMMKKJJJJKJJ%jjlllklljJJK%J%
-43386i4%j%%%%j%%j%%JJJJLKKK%JJJJJJKJJjkkjjJ%%jjkkj%JKLLJ%%jjjjJ%J%%KKKJjj%J
-43318g3KLKJJ%kkmmkj%KLLJjlmomlkjkklljj%jJLNONLK%%jjJJJJJjkkj%%%kkkj%%%jJJLN
-43250h3PQOLJ%jkkmmlkJKJJjjkklklj%LLLKJjllj%JJ%jj%j%%%%JKK%J%JJ%jjjJJJJJ%%k%
-43182g5JJJJj%j%%%jklkk%%%%JjkkjJKK%jllkkjjkkmlj%JLMMLK%klllkkk%KKLJJ%JKKJK%
-43114i1J%jjkj%%%jkkkj%JJ%J%%KKKKJJ%KKLMMNLJlmlkkkklllj%%%%%%%kkk%JJ%KKJ%klk
-43046a00kj%KLNMNLMK%jllkk%JJ%J%JJ%Jjj%%JKJ%jj%jjkjjKKLLKKKJjkjjJKK%%kllmnml
-42979i3kjJLLLLKJJJ%JKJJJJjmnolj%JKKJJ%j%%JKLK%llkjjKMNONM%klmkjj%klmmlkjJJJ
-42911i0JKKJKKLLKKJJjjkjjkkj%%KJK%%jJJJKKJJ%jkmll%%%jjkj%jJJJ%%%KJKJKLKJkklk
-42843g7llmlkk%%LLLLMLMLKLJK%%kkkj%jjlk%JKJjkkkk%JKLKJjlkj%KLJJjmmnlkj%JKKJK
-42775h2JJJjjjj%Jj%%JKKKKKjjkllkj%JJLKMMMLKjjkjkllkjj%jJ%%%kjlk%j%kkmlljj%%J
-42707a02JJKLLKKKJJJJJJ%JKKKJjkkkj%%JJklll%JKKLLKJ%%jjk%JJLKKKJ%llmkjkkj%%KJ
-42640h2jjkj%J%J%kkkkj%LKLLKKKJKJKKK%jklmllkkjj%KMMK%j%%%j%jk%%LLKK%jklk%%%l
-42572h3mllj%KKKJ%jjjjkk%LMONMLLKKJjkkllonlk%jjk%%jjkllkkjKKKLLKKJJJ%%JKLMML
-42504g2%kmmlmmmlk%%KKKKKLKLKLJJJ%%JJ%jjllkkjj%JKLK%%j%JJJ%jjkkkjjkkkjjJLLKK
-42436h5KKJ%kkkk%JJKLMMKJkkljjjjllk%JJJKJjjllljJLNNLK%Jj%%jlnopnkJJJ%jjJJJJJ
-42368i9JK%%JJLMLK%klnnl%%KLLMLKJJ%jklnnmnmlljjKJKJJJJJKMKJjjJKKLKJJ%jkkkjjJ
-42300i7KLLL%%%KLLLJJ%jkmmljkklkj%%JKKK%%jj%%jJKKJJjj%JKLKJkkj%JJJ%jmnmljKK%
-42232i6jmmmkJKLMNLLJ%J%JKKKLLKKjjkjjjjjjkkj%JKKKLK%%kllkk%%j%jj%%JJJ%jJJKJ%
-42164h2kkkkkkllnoomjKLMMNLK%jjjJLLLLK%Jj%j%%j%klllj%KKKJ%kj%JKLKLKJkmmkj%JK
-42096i3JJJKJJJKKJ%kklllk%JKKJJ%%J%JKLLMLJ%jkkllllj%KLMK%%jkkj%kjj%KJJ%llkj%
-42028i2J%%jjjkklljJ%J%%LLMJjkljj%%J%KJKJ%JJJJ%J%jllmkjKLLKJ%jKKMNMMMLKJJjjj
-41960f3jj%J%%%kjkkklkjjjlmonljKLKKKLMMMKJJ%%%J%%jkklkjj%JKJJJ%%j%%%j%%%JK%%
-41892g7kjjjjjJ%%jjj%J%kkllkj%%KLLLLJJJJKKJ%%jkjk%%kklk%JJLKKKKJlmml%KKLKJ%j
-41824h1j%%KLLKjkjj%%kkkkjjj%J%jjjLMNMJjjjJJJJKLLKJklmmmllllkjjkkkjJKKK%%J%J
-41756i2JJLKKJ%%%J%jkkjJJJJKMMMJJjjjkmnnool%LNOMMKLLKLJ%%jllmljJKLKLJ%jj%%K%
-41688f8%klmlj%LKKJJJ%jjjjjkjjJKJJJ%kkllk%LLKjjjjjkllmkjKLKKJ%J%%%jjkklljjkj
-41620a04j%J%j%jjjkjKLLLKKJJ%%%%jjjj%K%Jj%%klkk%%KKLKKJ%JKJ%jj%%KJJKLKLLLJ%l
-41553g3mmlj%JJJJJKJ%%klllkjklljJKJ%jjJKMMLKKJJKLLJ%%JKK%kmmmlj%JKKJKJJ%JJ%%
-41485g0jjjkllll%%JJ%%JJKKLLNNNM%jlmmljjJJJJ%j%JJ%%%jjjlllkj%%JKJ%jllkj%JLNM
-41417g4LKJjjkjjj%%%j%kj%JJKJJJJJ%j%jJ%klllkj%KKMK%kmll%KKJJ%%JjjlkkJJJKJ%ln
-41349i1olk%%JJJJKKKLLKJJJ%%jjkk%KKKKJKJ%jjjJ%%kkllkjJKK%%jjkjj%JJ%%%j%%KLK%
-41281h3jkjjjkkkjJLMMLLLJ%%%%%jkkkjjj%%%jj%%J%%jjjjjjlmlljLMOOLKkklkk%%KMMKJ
-41213g9klkjj%KKKJ%jkjkjkmnmkJLMLLKKJKKJ%jkjj%%j%j%%%j%%J%KJKLKKJJJJKMML%kmm
-41145f9k%KLKLKKKKLKLKLJjjlkkk%%J%%%jkllmllkjkjj%%%jjllllk%KKLLKKjklmmlljj%J
-41077i8J%kjKMNOONL%llmlkjJKKJJjkmnlk%%jjkjj%j%%%%%%%%%JKMMMMLKJJJJJjkkjjJ%J
-41009g8J%kk%%%jj%KMLK%lmnmk%%KJKJJKJJJ%Jj%JJKJKJ%%%jjkk%JKKKjklkk%KJ%kkkjKK
-40941g9LKjkmnk%JLKJJJ%JJJKJK%jjjkmnmllkjJJJLLLMLKLKJjkmljj%jlj%LNONNMJjmnnm
-40873g8kjj%jllkkjj%J%KKK%jllk%JKLK%%jjkklkkjJJ%%%KMOPPNKjj%%%jjllnmmljKMMML
-40805g8LKLJ%kklmlj%j%%%JJJ%%%j%J%%klkjj%%%JKLLMKKKKLLLLJjlkkjj%%J%%%JJJ%jjk
-40737f7j%KLMKJ%jjj%jjj%jjlmmlj%JJJJ%JJJKLJ%kmlkjJLLK%klnooonljKKLKJJ%%KKLJJ
-40669h6kkjJLOMLJkjkJJJ%JJJKJjlmmljj%KLNNLJ%jj%Jjjljj%JJ%jkj%%JJ%J%%%k%%JJj%
-40601g5j%%%%%%J%%jklmk%KJ%%%%jjj%jjkkj%KLLJJjjjjKKLJ%jjJJKJK%%j%%jkkkjj%kjk
-40533i0%j%%KJKJ%%j%%%jkkjj%jjkllkj%KLLKJ%J%j%j%%%%JJJKKJJ%%%%%JKKKJJjjjklll
-40465i2mmlj%J%J%%JKJJKKKK%jkjj%J%%%j%J%%kmlj%JJjjk%KLMLK%%%j%JKKK%%jjj%JJJj
-40397h6j%KKKJ%jkkjkjjjKKKKKLMLLK%J%J%%klnnomlj%JKKLJJjkkjJMNNMLJjlnmmmmlkjJ
-40329i6KMMK%%kjkJJLKK%%jkkkk%j%j%KLKLKKJJKJ%klmmkj%KKLMJJj%J%J%j%JJ%%klmljj
-40261h7jklljJLLNNK%%%KLLKJklljJLLLLLK%%klllmljjJ%%%%kjk%JJ%kkkjj%KLLLJ%jjjj
-40193h0%j%%kjkjj%J%%kj%%KJJKKJKJKJJjklllj%JJKK%%klkkk%%%KKKJJJJ%jllljj%%JJK
-40125i0KKJJJ%%%JJJ%%%%%%klmnmjKLMMMMLK%%kkj%jklkkj%%j%jJ%JJ%J%%%KJK%J%%jJ%J
-40057h0jklk%%%jjkjJKLJ%%%K%%kj%%JJ%jllllkj%%JJK%%%j%%jJJKMMLLJ%kkklkjJ%JJJK
-39989h6J%jkkkjjjJJKLLLKjkk%jjkjjJJLKKJJJ%j%%%J%%klkjJKKLKJ%jjjjj%JJJJJKLLKJ
-39921f5j%J%JKLKK%%lmnnml%JKLLJ%lmnnlkj%%kjkk%%JJ%jjkjjklljjjJLLMLKJjkkkj%KL
-39853a00LLLLMMLLJJJKKKKJJJJ%kmnnlkjJJJKJJJ%%J%%%%jlkk%JLK%kjj%%%jjkkkJLLJ%l
-39786h1lkJKMLK%%%J%jklkk%j%j%j%j%%jkkkkjj%jjj%%%jll%KMNMMMKK%%%llkj%jklllj%
-39718a03J%%KJLLKJ%%JJJjkmljJKKKJJKJJJJJKJJ%%jkjJJKLJJ%j%J%%jkmmllj%%kkkjj%j
-39651a00J%KJKJLKKJj%j%%kklj%JKKjjjJKLMLKJJJJjklkkjJJJJJ%%kkjjKLMLLJJJKMMMK%
-39584e2knnppnl%JJKKMLK%%JKKJj%%%j%%JJKJJjllmnommljjkjjJLNMOMNLKjkkllklkk%JJ
-39516h5%%%%%JJJjkkjkkkkjjJJJ%J%KLMMMLLKKj%j%%%%jjklllnnmmmkj%JKLKKKLMKKKKJ%
-39448g9%JKNMNKJjjklkkkjjk%%%J%%kjkkjJKKJ%j%JLMKK%%jjkjjjjjklllkkjjjjk%JKMLM
-39380h2LLKJkllkk%JKLLLJjj%j%%J%JJ%jkkllllmmmmk%%KJJJKKKKKLKJJ%J%%JJJK%%jjjj
-39312h3JKJ%%%JKMNNLJjkj%jlmommllkjJ%JJ%Jjjjjkjj%KKLK%%jjj%JKKJJjjkjJJLKJJKL
-39244g5LLK%JJ%jjk%JK%klmmkkjjllkjJKKJ%Jj%%%KLK%kkjj%%%%JJKKJKLLKJKJKKK%jlll
-39176g0j%%jklj%JJ%jkjjkklklkkj%JKLMMJ%jkklljjjJ%J%%JKLMMML%%kllkkkkjjJKKJjk
-39108h9kjj%%KMLLJ%jjk%JLMKKJ%kklnnmjKKK%%JKKLJJJKLLJ%kjkkjkjj%jk%JKMMNLJkmm
-39040g2mk%JJjjjJKLJjkllkjkkkkj%%%jj%%%%jkj%JJJJJJjjkkkj%KLMLKJKMMMML%kmoml%
-38972h5KJ%J%KKKjklkllmkk%%J%%%%jjkjjJKMMMLKJjjkklk%JKKKKLLLLKJjjkklkkkkk%%J
-38904h6JJ%jkjjJKKKKKJknmmkjj%%jjJLMMNNMMMLKJJjklkj%JJjlmnmlj%JKKLLKKJ%jjj%J
-38836g1J%jlnonmjKKKK%%kkjkklmnl%JMMNLKJ%jj%jjkkj%%%JKKJKK%jj%%%JJ%Jjjj%%Jjj
-38768i3kkjJJKKKJLKKJ%kjj%j%jjkk%JKKJ%kk%KLK%%j%j%jJ%JjllmmmjJLMNNLK%jkkklmm
-38700i9k%JJ%KJKLKKJKJ%JLMMK%lnnomlkj%KLNNNLJJJjjj%jllllkj%KMNMK%jj%%JKJJJJ%
-38632f9%kkkj%%%Jjjklkjjjklljj%%%jJJKKLLLLJ%lkjJLKKJjjj%JJJ%JJJ%%llkj%%klkkJ
-38564i0KKKJjkkmlkj%j%KLMKJ%kkjjKMMLK%J%%kkjjJKKJjlmlk%%KLLKKKKK%kllklkkkjlk
-38496i7jkllmlkjKKLKKKKKKLKJ%%%KKMLKJ%lllk%JKLK%klkjKJ%jjkklkk%KKLKJJjjkkjjj
-38428i6jJKLLLLLNMLJ%jjjj%JKJKKJ%jjkj%jllmlkjj%%J%kkk%JK%jj%%%jjjJJKJJKKJJ%j
-38360h0k%LLMLLJjjjjjj%%jjkkkk%%JKJKLKJjklnmnlj%KJKKKJjkmnmlj%JKKKKJJKJKKLLK
-38292g7KJ%%%%%%JJ%%%%JKJ%%%jjjjklkjklllnmmmkljJJKMOOPMK%kkkj%%jk%%JJ%kj%LLK
-38224h4J%kkljj%JJJJKKJ%%%kj%KKJkmomkJJK%j%j%%jjkkjJJJKKKLMNMKJJJJKKJJjjjkkl
-38156g7kjkkkljjJJKKKKLLJjkllkjkjjKLLKJklkjjj%jkklkjJKLJJ%j%%%%%JJJJKKKKLKKK
-38088g2%jjjjjkkkkJKNMNMKJklk%%%%%%jkkljj%%jlll%KKLMLKknoonljjkjjj%jjJJLLLJJ
-38020i5JJKKJ%jlklkkk%KMNNNLK%J%Jjjjjj%jjkkk%KKKKKJJ%jkmlllmmnkJKKLKLNNMLK%j
-37952g6jlkllkkj%JKKJJJKKLKKJJJ%j%%jkmonlmkl%%KJLLLLKKLK%%lmmmmkkj%KJKKKKKLK
-37884h4JJjkllkj%J%%kmmmlkjJLLMNNLKJj%JKLNNOML%jkllkkjkJJKKJ%jlmlkj%%%JLMMLK
-37816f4J%KKJJjklkjJ%Jjjkjkkkkk%JJ%J%KKKKKLKJjlmmkjjjjjk%JLLLLLKK%j%%%jjkjjk
-37748g0kjlklmlk%jkk%%J%JKKMLJjkl%KLKJJj%jj%jJ%jjkk%%JJJ%%j%%j%JLLLKKLKKJJJJ
-37680f1JJJJJ%%kkllkkllllkjJMNMLJkllkkjjjkjjJLLLJjlkllmmnmkjJKJLMML%kkkJKMLL
-37612h2KKLKKJJ%Jjllllmmmljkj%KLLKKJJKMMLJklkjJKKKK%j%JKJjmmlkjjJ%%%jJKLLLKJ
-37544f9jjj%JJJjj%%%%J%JJ%JJJJLNMLJkmnonmmmkj%Jj%%%JJKLLLKKJ%j%%%%kkkjJKKLKK
-37476f3LMLKJjkllmmlmk%JJKLKLJJkmnonmkjKJJ%JJKLLOPPOLKjjkj%%j%kjkmmmk%KJKLLL
-37408e7KJklkkjj%JJJJJjkljk%%%%%%%%%jkklkj%%%JJJJJ%KJK%J%%kkk%JJK%jkllmklkk%
-37340i3jJJJKKKKLMMMONLK%kjjKLJknpomjjj%%%%%%jjklkllmmmlj%J%JKLLKJJ%JJJJKKKJ
-37272h3%%%%%JKKLKKJ%%jj%j%%%JK%%kjkkjjjj%jjJJKJjkj%j%jk%jjkkkk%JJ%JKJJ%%%%%
-37204h9%KJJ%jjjj%%%JKKJJjkmlk%%%J%JKKMMMLLLKKKjjkkkjklllklklklmmlkjklkkj%JK
-37136a17MNMMLKJJKLLKKJJK%jkj%J%jlmmkjJKKLMLMMMLK%kklkkkj%jkkj%JJJKKKKKKLKJj
-37069f3lllkj%%kjkkj%%%%JJKKJjjkkkkk%JJJJJKKKjjlmkj%JJK%jjjj%%%KKMNMLKJ%j%JJ
-37001f5J%%jkkk%JKJJjjj%jmnonkjJJJJJ%JJJK%Jjj%j%JJJKJjjmlmj%JJJ%%jjkj%KLLJ%j
-36933h7j%j%JKLMNNLK%kmmljj%JJKLMLLJ%kjlkkkkllkJJLKKLMMNJjlmmlljjjjkljjjllmj
-36865i8JLKKKKKJ%%%J%jj%jjkkk%JJJ%J%%%%J%JJKKJJJMMLLJ%jllnpponk%JKJJJJ%KKLJJ
-36797h6jj%j%j%%%%KKKKLKL%jlmnmk%KKLKJ%jJJKKLLK%kkljJKJ%jjjjjlmmlk%MMONLJkjj
-36729g6JK%j%jJ%JKLLLJ%%%%%jkklmlk%KLKKKJjkllmkJLMLJ%J%jklkjk%j%JJ%%jkkk%LLM
-36661g5J%kjjJJLMK%lnmlkj%j%%jk%%K%%%J%KJKKJJ%%%%J%klkjj%%JJK%%jkkjj%%%jjjjK
-36593i0LLKjkklkjJKLKKJJ%%%%%J%jkkjJJK%J%J%%%jkkj%%kjj%J%kjjJLMLLLK%jjkkkkjk
-36525h7lll%JJJJJJ%JKKKJ%j%JKLLMK%mnpnnmkkj%KLMMMKjlmnkjJLKLJjlmmljJJKLLKLLJ
-36457h7J%JJJKJLLLJJKJJJKjjlmnonmjJ%%jj%KKJ%%jJJJ%jkkjJLKJJKJKJ%J%%%JjjkjJKJ
-36389g7K%jj%%JJJJ%%J%jlnlkj%JJJJ%J%%jkk%JLLLKJKKJ%%%JJ%jknonm%LLNMMK%kjJLKK
-36321f4%jkmmk%JKLLKJ%kjjJJKKMLJklnlllllj%JJ%%klnnnmljjjjKLNOONNLJJj%kllkj%J
-36253h4%JJKKKjkjkkjkj%J%JJ%%jj%J%jjj%JKLLLLLKKLLKK%jjkkmmnonnlkjj%j%%KJjklk
-36185a05%%JJJJKMMMKJ%jjj%%KJKKJ%%klkkkjj%%JKJJjklkjjj%j%J%%kjjJKLKJ%%%J%jjj
-36118i5%%%jkj%%j%%LMMLJ%KLNNMLLKKJjmmnmljjj%%jklkjJKKKJJ%jjkjj%KKKJ%JKJJ%%J
-36050g2JKJ%j%kjkkkkkkjkjjJKMMNMKJ%kmlmkjKLMLJJj%%%%%%j%J%%jkjjkmnlkjj%j%%jJ
-35982i3JLMNKJkkjj%JJ%%j%%jkjJJJ%j%j%KLMLL%kkllj%KLLMMLJjjjj%JJKKLLK%%kklmmn
-35914g1mljjkklkj%KKKJ%%JJJJJJLKKJJ%%%%%kjk%%JJKJ%j%kknmmjKMNMLJ%%kjklljJKLM
-35846g0LKK%%jkmmmllkj%klnoljKMNMMKK%jjj%jjJKLNNOL%kmljk%j%KKKJJ%kllmlllklkk
-35778i9jjjjkkjKLNOPNLJ%%klj%JJKKJ%JJ%%klmmlj%J%jJJJJ%jjjjj%%%jlllj%KKJ%kllk
-35710a07jkj%JKLMMLK%%%JJKJKJKKJJJ%JJ%jjkkj%JKLLLKKjkkllk%%%%kkjjJKJJj%%%JJK
-35643g7KKJJJjkllmmmlJKNNNLK%jjj%jkmmmkj%JKKJjjjjllmkkj%jjkjJLLMNONKKKLKKJJ%
-35575f8%kjkjkjjj%JJJ%%%J%jlmkjKJJ%jkllj%JJJJKJJKJJJJ%%%jjj%%%j%jkjk%JKLLNLL
-35507f8jkmnnm%KLKjkjj%%%J%JJJ%%jjj%J%%kkkkkkkj%JLMNLK%%j%Jj%%JJLLKJ%klj%KJJ
-35439g4%jjj%J%JJJJJjklkmljjJJJKKjjjkj%JJ%jjj%%Jjj%jjj%j%j%jjjjJLMMMLK%jlmkl
-35371i0klkj%KJJLJJkkkjj%JJJKKLJjlnonkJKMMLKKLMMMLLLLKJjjkj%JJLLKJjlmnmlkklk
-35303h3kjJLLNMNL%klmmlkJ%%jjjllmnnmlj%KKMMNMLJ%jjlllmmkjKLLLK%jkjJKKLLLMK%l
-35235h1mml%KMNNLLLKKJ%%j%jklljjjj%%Jjkkj%JLLLKJ%j%%%JJ%J%%kklmmmkJLKLKKJJJJ
-35167g0%KLLNNOPPONNLJ%jmoqrj0qnk%JJJJ%jkmlk%JKK%kllkljkJKNNOL%jkkjjkkkllllk
-35100h9k%j%kjlkkjJJKJj%%LMMMMKjllljKLLLKKLLMOOOPOMjlmllmmmkjJJKLKJ%jkkkj%%%
-35032e6%jkklmkkJJKKKKK%kkkkjJJ%jjkkkkkkj%JJKKJ%jjj%j%%j%JJKJ%klklk%JKLLMLKJ
-34964f8Jjjj%jkjj%J%j%%%%%Jjkmnnnlj%JKLMMLJkklk%KLLK%llk%JJJJKJ%%%%JKLLLLKKK
-34896f1JJ%%kkkj%%%JJ%%kkkkljjJJJJ%%kmkj%JJ%J%%%JMMNL%lmmkj%%jjJJ%%lmoomk%JL
-34828i7LK%%%%%JJKKLLKJ%JKLNMK%jjjj%%%JJ%jllmlkk%KMNNMLK%%%jkklkjlnnmmj%JJJK
-34760h3JJJJJ%%%%J%jklk%JKMLLJjlllj%KJJj%%jjlllkj%JJJJ%JJJJKJJJjk%%JjjkjjJJ%
-34692h6JJKJJJJJJ%%%J%%%JJK%kjjJLLJJ%j%%JJKKJjjlkjj%JJ%jklj%KJ%kkjjkkklk%%Jj
-34624h8kllnmllklj%JLLLMLLLJJjJJJ%jjjjJKLKKJJKKLMLKJ%jjjjklkkkkkkkllk%KLMLKK
-34556h0JKKJ%%jJKKJJjkklkk%%JKLKKJ%J%jllljJKKJ%%%JJKKLMK%kmnpoljJK%jjJ%JJKJJ
-34488g8J%jj%KKJklkjJLLMMKjjklkk%JKJ%J%jkjjjkkklkjj%%JJK%klkljkjjjjjj%%%%J%J
-34420a03%JJ%K%%%%JKKJK%JJKJJkklj%JJKKLKJ%jkjkkj%JLLKKJJj%%KMML%mopnmkjk%%KK
-34353i2KJJLLK%jjk%j%JJJJj%jjkklkljj%%JJLLLJ%kjjJJJKKJj%%JJLLKKJ%jjj%%jkkkj%
-34285h1Jj%%J%%j%%j%j%%%JJJ%%j%%Jkllk%KKLKKMMNLKJ%%j%%JKJKJ%jkllj%jklkkJ%%jj
-34217g5%JLJJ%%%KKJJjnoomlkj%%JJKKK%%%%JKLKJJ%%J%%%kkj%%jlnml%JKKJ%jkmmkjJKJ
-34149i7JJK%%jKMLK%jjjjj%JMNOMKJjj%j%JKLLKjklmkkkkllmkj%J%jklk%JLLK%klljjJKN
-34081h8MLLLLMKJJjjk%jj%j%%%JJJJ%jjkkllkkjjjjjjKLLK%%%jjlmnnmlkj%KMLMMMKJJJJ
-34013h1JJ%Jjkj%%JJJ%JJKLKK%jkkkjjjlmmllk%%J%J%%%JJKKLK%jkkkkj%JLLKK%jlllkjj
-33945i7%jj%JJKKJJ%%JKKKKKJJJJ%jj%JJJJKJK%jkklllk%JKKKJ%%jkkkkkj%%%jJJJJ%%kk
-33877i0k%JJ%JJ%JJLLLLKJJ%%JKJ%kkljjJKJ%j%j%KLKJJ%J%%JJJ%jjkkjjJJKJ%jJJ%%%J%
-33809f1%KKJK%jkmlmllkj%%Jjjklj%KKKKLKKJJ%klmmlk%KLKJ%%jkkkkkkjj%JLKJ%k%%K%%
-33741h5jj%KJKKLMML%lmnlkJKMMMMJj%kjklkmnmmmlljKKKJj%%JLMLKKJLLMLKjllllllllk
-33673i2j%J%%j%%JJJJK%JJ%JJKKLJ%jjkjjjkjk%j%jkkjJLNONK%jklklkj%JJ%%Jjkllk%KM
-33605h8MLJKJ%%J%%jkkj%LLK%jllljj%%KKKJJ%kkkjJKLLJ%kmljJMKKjkllmllJLOOMLK%jj
-33537g2jjj%JJJJJ%%%JKKKK%jjljkkkkj%KJK%JJKJ%J%%jllmllj%%jj%JKLNMLJkkkJ%%jj%
-33469g3KJKKjlmll%JKLKKKLL%jlllkllmllklj%KKKJJ%jkkk%LMLK%jjj%JLLNMLKKLLJ%%jk
-33401e9j%JJKJJjklmlk%JMMMLJjklllllkjJJJjklklmlkjJJJ%JJ%JLMNLKJjkmlllkjJJKLL
-33333g6MMMLJjjkjjkllmkJKLLKJjjj%%%%%%KKMNNMKJklnmkjJJJJJJK%kmnonnmmmlj%KMLK
-33265h7Jkj%KMNNMJ%jjjj%%KJ%kkkjkklkjJJJLLLMLJJjjkkk%%J%jmnmk%KKJJjkjkjj%JJK
-33197h6KKKKJjj%KMMMMKJ%jk%j%%%JJJ%J%jklkj%J%JJ%lonljKKK%%%%KJJJJKJJjklklj%%
-33129g8J%J%KLMLJ%klllllkjJKKJJKKJ%jjjllllk%%J%%KKKLJKJ%jkkkjkjk%j%jJJLLMNML
-33061f5KJJJ%%%%JKKJJ%Jj%kkmmonnmmkj%%JJLMMNMKjkllkljjJJ%%J%JJJjjjkklkj%KLMM
-32993g8MLKJKKJ%%%JKJK%jklmmlkj%JJJJ%%J%%%%jj%jjkj%JKLKKJjjkjkjkjkjJLLMKKjjk
-32925g1klkj%%jjj%%%jjj%KLLLJ%jkjkkkj%JKKKJJjjJ%jlmk%JJJ%KJKJ%jjjkmlkjJKLKJK
-32857h1KLKJJKKJJklmjj%JKKLLLKJKJ%%JJK%jk%J%kmmmlklklk%%JJJj%j%kkmmlj%J%j%JJ
-32789i7LMNOMKJj%%JJJ%kkklkk%KLMLKLKKjlnmljjjklkjj%JKLKJJJ%JJJ%%JJMMNNNNNNNM
-32721b7NMLJ%%%JJKLLLKMNNOPPONMK%knnnlmkjJ%jllooommmllkllmlk%%j%JLLKKJ%jkkj%
-32653b9jjklmmmmnk%%KJKMLLKjlnnpolj%Jjklllk%KLMK%%LMMNKjklljkjjjkkllj%KJKJJK
-32585g4LLMLK%jkj%JKKJJJ%jjjkjj%KLLJ%%j%jkkmmljjjjlkljjj%JJKKJJ%%jj%JJJ%jjKL
-32517g3MMMLKKJKKKJ%kmnlk%%%jjllmkkjjjj%%%JJJKKJ%lllkjJJJK%%jjj%JKKK%%j%%KLL
-32449g0LK%JJ%%lmnmkj%jkllkkkj%JKLNOPPPONL%klkkjj%%%%%jjkkjJJK%%jlmllkjjKLML
-32381f6KK%jkjjjkjjjj%JJjjkj%JKJKLKJ%KKMMLLLLLLMMKKjlmnopomlj%kklklmmmkj%JJK
-32313h6KLKLK%%kkj%%J%%%JLMNOQRQQMJkmnllklmmnmmmkjjjjk%%KKKJJJJjllllklkjk%%J
-32245h8KKLLKKKJJ%JKKKJKKKKJ%%%JKKLLKKJJJJ%jllllkmlmlkjJKJJjj%j%j%KMOPOOMMK%
-32177b4kmononllkk%JJJknnnlj%%jjjkj%JJJKLKJ%%JJJjkmlk%%%%KKKKJLKKJklllkjJJLK
-32109g4KJJ%jkllllk%MOONMMLJllk%JJJJ%jkkkk%jj%%JKKJ%jjjjjj%jjjkkjjJ%JJjj%%JK
-32041g4JJjjkkjj%%%j%%JJKKKJJ%kkljJJJkkkk%%KJKJLKJjkkjj%KLMMLKK%%JJLKKKLKKKJ
-31973c8jjj%KK%klkk%jj%jjkmnpnnljJ%JjjjlkljjJJLKKKLKLKJJjjjkJJKLK%%jjJKMNKJj
-31905e4%J%%JJKKJjklmmmlkjjjj%JJ%JJKLKKJ%jjkkljj%%j%jJKNNPNMK%klmmljj%j%jkll
-31837f9lk%JKMLKKLKK%%kkj%%jklklkj%KJKJ%jjJKKJjkkkJLMK%jlkj%J%jklmlkkjKLLNMO
-31769f0MK%jjkjkmlmkj%kkkkkj%JJJKKKMKJkkkk%jjjkjkkljj%kjjJKMLKJ%j%%LMLL%%kml
-31701h1lj%K%jjk%KJKJJJKLLKLKKLKKJJ%%%klnljJKKJJJ%%%JKJJkklmlljJKJ%j%%%KKKJJ
-31633f1JJ%%%klllkjjjj%%j%KLLLK%kkk%%JKJJJjjkll%KKLJJkj%KMMLLJ%kmmmlk%JJ%%KK
-31565f4K%jklkj%J%jjj%%JJjk%%KJJJJ%%JKJjjkkjkj%J%%jklnnlj%JKJKJ%%JJJJ%jljj%%
-31497h8%%%KKKKJ%jjj%jJJ%%j%KMMLMKJ%j%JJJjlmnmklklkjjJKLMLKJ%kklk%%JJ%%jjkj%
-31429h7%%%%%%%KLMLLJKKLL%koppomlkkjJLLLKjklmmml%KNOONLJjlkjJLMLKJjjk%%%%%J%
-31361g8JJKKJ%j%%%JKKJJjjJLNMLKJjkj%J%kkkjjk%j%%jjlklk%JJjmmnkkkkj%KLLKKKKKJ
-31293g6%%%JJJ%kllkj%J%%jjkkjkjjJJKKKLKKJlmmmkj%JLLNNLJklmlk%%JJ%kkkjjj%JJJ%
-31225i3jkmmkj%JLMMNMLLLJJjjj%J%%%JJJ%jjlllk%KMMMKjlmmljj%JKKLLJ%klj%%Jj%j%J
-31157h2%kjj%jj%JLMMKJjkkj%JJ%%%J%jjJJ%J%%%jkjkjk%%JKLKKKJ%j%KJKJ%%jjkklkjjJ
-31089g8KKJKKMMML%jmnoommljJK%%kkjJJJ%%JKLLK%jkjj%jkj%JJj%j%jjjjjjjjJLMMMLK%
-31021g2kjjKJK%J%%KMNLL%jklkkk%%kmopomlkjJKKJJJJJJJ%JKLLKK%%KLLLK%jjjj%%%kkj
-30953g1jjlllkjjkjk%j%%JKKKLKJJj%%J%JKKKJKJJjj%jj%JKKJ%jjjlllljkkkjkllk%KLLK
-30885h7KKKKJJ%jjjkkjj%J%%%J%%jkkkjjjj%%JKMLKLKJJjkjjjjkljjJKMLKKKJJ%%j%kkll
-30817h3k%J%kkkjjj%%KJK%KLNNNLJ%%j%%%jjjklmllml%KLK%jkjj%JKMLJ%klk%LOPOL%klj
-30749f5%j%kjkj%j%j%%JLMKJ%j%jjj%j%%%JLKKJ%%kmmmllkj%KMNOONNLKJ%jlmmmlkjjjkl
-30681g2mkkj%JJKKMLK%kkjjJJK%%J%%Jjlllk%%j%j%JKKLKJJ%JjjkjJJJJ%%kllj%JKKJ%J%
-30613g0JLLMLLJ%lmlkjJJJJ%klmmlmkj%JLLK%%%KKLJJkkkj%%J%jllkjjjjJKKJ%kkk%%JJj
-30545h4jjk%%JKLLLK%JJJ%jjkkjJJJ%J%%J%%JKJJKKKLLKJJJjjllmnmmjJ%%j%jJ%JKKKJ%j
-30477g0j%JJJJjjkj%Jjjkkk%%JJJKLLK%jjkkllmlmkjjJKMLMMLKKJK%%%jkjjkkmljjJJ%%j
-30409h2kjjJJJKJKJKMLKJ%jjjJKK%jlljklkljllkkkjJJJKKKLJKKLJJjlmmmj%JKKLKLJJjl
-30341g9kjKLLKKJ%%jkjklmkkkklkJLNONKJJJKKK%jmmnmkj%J%%jj%%%%J%JJJ%%j%j%%KKK%
-30273g8kmmljJKKKLKKLKLKK%kkk%J%%jjj%jjjkjjj%JKLLLKK%%%%J%%jkkllll%JLMNMLJkj
-30205f4JKKJklmmkj%%jjj%%JJJLLLLJ%%%%j%%JJ%klkjjj%jkkjkklllmmlkklljJKMMMKLLM
-30137h4K%jJKKKK%kkjj%JJJ%jjj%KMLKjkkjj%jjjJLLJknonkkJJKKKKKJJLLMKJ%%%KLKKJ%
-30069e6%%%Jjjlllk%J%jkjjkkj%KKLNMMLKJjjlklj%%jklmlmlk%KKLLMLKLKKJjjjkkjjklm
-30001g5nlkjjjkj%JJ%%jk%%KJ%%%%jjj%KKLKJ%%%%%JKJJKKKK%%%Jj%jjj%%JJJJ%jkkkjJK
-29933g3KJJ%%J%JKJ%jllmlj%JKLKJJkkjkjjjJKJ%%KJJklmmlj%JJJKKLLL%%kkkj%%%%%%KK
-29865g5KLKKK%%%JJKJjkmmmkj%%KJJJ%JJKJLJ%jk%JJJJJJK%jmopnl%KKKKKKJjjjj%KLML%
-29797f3jkkk%JKKK%J%j%kklj%KJJ%jjjjjjjj%KLK%kkkjkkjjkjkk%%JJJ%%%JLKLJ%jmmlmk
-29729i3kk%KLMLK%%%JJKLLLK%kllllkkj%%J%JJKLJ%llkjJ%JJ%JJJ%%%%%jjj%JMLL%jjj%%
-29661g6Jjkkjkklll%JKLJKJK%%%jj%j%jjJJJJj%%J%J%JJ%KKMLLK%kjjJ%kkkllj%LLLJJ%J
-29593f8%%jjjjj%%%jkkkjjj%KKKJjklljk%JKKKKKJ%jkj%JKJKKKK%kmnnmljJJJJjkkjj%JL
-29525i1KK%JJJjjkllkj%KKKLLJJjjjjkkjjj%%%KKKKJKJKJKLMMMK%kkkmmommj%%JJLMMNML
-29457f4LJ%%J%%jkkklkkjkkllkjjj%KKKLKKKK%%jjjjlmnlkjJ%%%JKLLMLKJ%jklmlkjj%JK
-29389h8MNNMLLMLMKK%jjklkklklkjJMMLKjklkkkjj%JJjjj%j%%J%J%J%J%JJj%jj%%JKJJJ%
-29321f4jlkk%JJKJ%jkkj%jkjj%JJLLLL%jnoomk%LLMK%jmmmjj%jjkjj%jjkk%%J%%JJJLMMK
-29253h6J%jjjjkklj%%JJkkmk%KKKJ%%%JLLLLLMKjkk%%JKKJjlmmkj%K%J%JJLLLK%jJKJJj%
-29185g1j%%jjjjjkkj%JKJ%jj%KKLJKJ%J%%jkmonmkj%JJ%jklmnlkk%%JLLLLKKJ%JJJJ%KLL
-29117h3MKJjklkkjJKKJ%%jj%KLKKjkmlk%JLKK%%jjjjj%j%%JKKLJkllj%%%jkkj%JKKKLML%
-29049g3jllmmljKMNNLJkkkkj%%%Jj%j%%J%%%%jjkj%JJJJJ%j%%%%%%jjjkj%%%%kkkj%JKLM
-28981h5MKK%%%%KJKJKLLKjjkkkklmlj%JKKJKJ%jllmkkj%%JJJjJJKKK%jlk%KMLKJJJLK%jj
-28913f8kkkjj%%J%JJKLKJ%kkkjJJ%jjjjjjJ%Jjllmk%JKJJKKLLLJKJ%%jkkmml%KKKJjJJJ%
-28845g2JJ%kjkjkj%JKLMNL%%j%%j%KKJKJ%%kkkk%%JKKKKJ%%%%KLMONNMJjjkjjkklkkkkkl
-28777d9llmmmljJLKJjkj%JJ%%%JJ%jjj%JJ%jj%j%j%%J%llnllj%KJ%%%%j%%JKKLJJJKLLLK
-28709f0Jkmnmlj%J%kk%%KLJKJJJJ%jjjkjj%jjjJJLNNMMJ%kllllkjJJJJJKJK%jjjjkjjj%%
-28641g1jklk%%LKK%%%%JJJ%jjjjJ%JJKKJ%%jkklkkj%JJLKKJKKLJJjlmmlljj%%jkkkjJ%%j
-28573h7kll%JLMLKJjlkkJKLKJ%%%%JjkkkjJKJKJJ%j%jklklklkjjj%JKMNOOOML%J%Jjjmlk
-28505g3%KLLJ%kllljJJKJ%jkkjjjjkkk%%JKJJJ%kklj%%JJKJKJKJJ%%%JjkjkkklmkjJKLLL
-28437h3LMKLKLKJJ%jklmnnmmjj%%JLMMLKKKK%%jKLLL%jlkkj%%j%%%%%%%%%j%%j%%%%%%jJ
-28369g1%J%%%j%%%%jklmlk%J%J%jjjklmljJLMKJJ%%J%Jj%%%%JKKJ%jkllkk%JKLJknmljKM
-28301i6MLLKKKKLLLMLMLKJjjjjkllkkjkkmlllkkkkj%JKKLMMLLKJ%%%J%%JJJ%%kjj%%kkmk
-28233h0k%JKKKJJ%j%jjkkjjj%jj%%KKKJJKK%jmmlkj%%%j%%J%J%%kkkjJJKKJJJJ%j%jjjJ%
-28165h7J%%%j%%JKJJ%jlmlmkjJKJJKMNMMMLK%%j%%Jj%jkkllkjjj%JJJ%jJLMMLK%jkllkj%
-28097g7jkjklllkjJLLLLMKKJ%jj%KLMMKKKMML%lnpponl%%J%%jkj%%%jjj%%jjj%KKKK%J%%
-28029h1%%%LLKKj%j%jkjJLMMMKjjk%KJJjjkkjkjjkllkj%JJjkjj%%%%%%J%Jj%jkjk%JJKLK
-27961h0KJJjjj%KKKKJ%jjklkkk%KLMKJkjj%JKKJJ%%%%JKK%klmnmlkkkjkkj%LMOOMLKLLLK
-27893e7KJ%kkk%KLLK%kkkklkk%jjkmnnnmjkllkjKLMLLKKKLKLJ%%jkj%LNMK%jjjjk%%KJK%
-27825f5%%jknnomk%JJKKJJK%%jklmj%LLKKK%%%%KJKKKLKMKK%%%jkllmllljkkjjj%JJJKLL
-27757g6KJjlmmllkkj%%JJJLMLJkkj%JJJJ%JKLKJ%jkklkkkkkkj%JKK%%jjJKLKJKJKJJ%jkk
-27689h1ll%JKKLLMMLLMLMKJjkkkkjkjkkjj%kklljjJJKJ%JJJJJJ%%%jjjlj%LNNNJjmmnlmm
-27621h1lkjj%%%jJJKKKJK%Jjjjj%j%jjj%JKMLLK%lll%%J%%j%JKKK%kkkj%j%j%%%%JK%%%%
-27553g8kkkj%KLMLLJjkkkllmmkj%KMMMK%jj%%%%J%JJKKLLLJ%llmmlllk%KKLLKKJ%%%%JJJ
-27485f9J%%jjkj%%JJJJ%kjj%%J%J%jjjkjKKJJJJKKLJJj%jlmllk%%J%%KJJ%%%%%jklmllkk
-27417i2kkjjjjjlkljjJKMNNNNNMMMJJjjkkkj%jkkkkjJJLK%JJKKJJLLKJjlnppl%LNNNLKJ%
-27349f2%kjjkkkj%KKMKJ%jjkkkkj%J%%%%JKJJjjJMMNK%klkkjJJK%%j%JJKJJ%%%JKKLLLJ%
-27281c9jkjllnnmj%%jkklmmlk%%JJ%%jkk%%LLLKKJJJJKLLMMLK%jklk%%J%%kklkmllklkkl
-27213h8lkjJLML%%jjkjjkkmmmmmkkjJKMMMMLJJj%j%kjlkkj%KLMNMMMKK%%J%KLLJ%jlkkjj
-27145g7j%%JJ%%kkj%%Jj%%JJKJJLLKJ%%jklmonmlkllljJJKMMLLJJJKJJJJJJj%JLKJ%jk%J
-27077g3J%%%J%%jjjj%JJK%jjj%%%klllj%JJJJ%J%%%JKJJJJKJJjjjKLMMJ%kljjjjk%%KKLM
-27009e9MLKJkjjjkklkllkjkjlllkj%%%JJ%j%jkkk%%KJK%J%JKKJ%jk%JLMNMMNMK%lmmlj%J
-26941f6JJKKKJ%%%jkkjj%%jjkjjj%%KJJjkjJJLJK%JJJ%jjjkkkll%KNLKjklmlkjj%JKLLK%
-26873f9jklklkjjkj%%KLLKKLLMLKjlmnoomlj%jjkjJKLKK%%%%JKKJJJj%jj%JKKKJ%j%jj%J
-26805g7%KKKKJJKKK%jj%JKLJ%jjkjklkjJLMMLLLK%kkmnmmlklljjJJJkkllj%KMNLLKLJJjj
-26737f6kkjJJ%jjllj%JKKJkmlkkkjJLLLLKjkmmllkJJKJJKKLMMLK%jklkk%j%%JJKK%%j%JJ
-26669g0%%%JLLL%jjlj%JJ%jkjjjjkklmnnmk%KKKLMLMKKJJjjj%JKKJklmlkjkjkkkkjjjjJK
-26601i6LLLLLLMLJ%kllkkJJKKLLLJJ%%KK%klmlkj%%JKMLLK%jllkjJJJJ%jj%JJ%jkmnmkJJ
-26533h3JKJ%jkkj%JKLJ%j%%JJJLLKJjjkkk%%%JJMLMMKJklnnmlkjkkk%JLLMLLKK%jlljjkk
-26465g8mmkjJLMMLLJkllkkkjkj%JKLKK%%%%%JJ%jjkjk%%JLMNNMMMK%jklllllklkjJJK%%k
-26397g5kj%JJ%jjjlkkjk%JKLMMKLKK%j%jj%JJKJJjkklmkkjjj%KKLLKK%J%JJJ%%JJLKKJJ%
-26329e3jjlkmllkjj%JJJ%jllj%KK%kljj%%JKLKLLLLJ%JJKLJjllkkJJJJ%jlmlkkkjj%%J%%
-26261g8%JJJJ%%%%%JJ%JJKJJ%JKMMMJ%jjklkkj%jjklkjkjj%jJJ%%%j%%KJ%J%jlkjJLMNNM
-26193e7L%jkjjJ%%j%%JJJKKLJJkkllljj%%jklkj%KKLLKKJ%%jjkj%jjj%j%%%j%j%JJ%%kln
-26125g5nnl%LKKKJKKLLLJ%%%JJjkllkkjJ%Jjkjj%JKJJ%%JJ%J%jjkj%KLLKKJ%JJjklkj%kk
-26057g4kj%%jjkjkj%KLLLLJJ%JKKKJ%jkkj%JJkmmljj%%%jjjJJKLLKJjkllkkkjJKKLLJJj%
-25989g4J%%jjk%KLLMLJJj%JJJJJJJ%%J%jkjk%KKKJ%%j%%JKJJJjkkjJ%Jjkjjjjjklkl%JLL
-25921f2%jlllk%%%%j%%KKKKJJJJK%%jkkl%JKJ%klllj%%KJKK%%%kklj%KJ%jj%%%jjj%%%jk
-25853h3kkjkkk%%%JKJJJ%JJ%jjkk%JLKLMMMKJkkllljj%%JJKJJJJ%%KKLMNMLJjkmmnlj%%j
-25785g2jkjj%%JKJKJJJ%JJJJKKKJ%klklkk%KMLK%klmnlj%LMMLK%jklmlkj%%JKLK%kmnlk%
-25717h6%JKJJJJJJ%%jjlmnnmljKNPRRPNMKK%%%JJJjlllj%%JLLLLMLK%jklllmkkjj%%%jjk
-25649f4jkllllkjJKLMLKJJ%%%jjjjJJJ%jlmmlkj%%JJjj%jj%%%KLMLLKLLMMMMMLLLK%klmm
-25581d5nnmmmkkj%J%jlklkkjklmk%KKKLKJKLLKJ%jjkJKLK%kmlk%KLMMMLLJjjkkk%%klnnk
-25513h1jJ%jjlj%LLL%%jjJJKKJJjjjkkjJKKJ%%jkj%JKJLKKKJ%%j%J%jj%JJklnll%JLMLLK
-25445f4KKKJ%kllmk%JLJJjjkkkkj%%J%%jkklkllkk%j%JJKJJKLLNLK%JJJ%%j%KJKJJ%jklk
-25377g1kjj%kjkkkj%%JJJJ%j%JKLMNMMK%jkjj%JJJ%jlnnnj%KJ%jj%%KLLLKJJkklljj%jJJ
-25309g4LK%kkkkkjjjkkkkjJJKJKK%J%%%JKKLLLKKJ%j%JK%jkjj%%%%JJjlooomljjJJLMMKK
-25241g7%%JJJJJJKLLLLKKJJ%jmoonjjJ%kkj%jjkkkjJJJ%J%JJKLMLMLLJkooolljkk%%LKKj
-25173h4kk%JKJ%j%%%%JKKJ%%JMNNMMKK%kkllkkjjlllmlmmjJLLLLKK%jlmnlkJJJKKLLLLLK
-25105g0KJJjklmmk%JKJ%jklkjJKLKJJJJKK%jlmll%%%JJKMLLLMLMLK%jklllkk%KLMLLLNMM
-25037c7KKKKKKKJjloqonklklkj%JJ%jkkJKLJjklj%KMNOMK%jkkjjJKMNPQPNKkmpqrrqonlj
-24969g2jjkjjJJJJjklkkkjJJLJkkjjJKLKJJJJKJ%J%JKK%%k%JLKK%j%JJ%%klmkjJKJJjjkj
-24901g1%KJJKKLLKK%jkllmkj%jkllkj%j%%J%%j%%%JJ%JjjkmmmlkJJLKJjj%%JJKJ%%%%%%L
-24833h6LLMLLMLMKKJjklkjkkllljk%jjJJKLJjmnnljKMNPQPNLKjjlkkjjklj%%jkklmnnlkJ
-24765i2LLLKKKKKKKJJJKLLMLK%klmll%KJKKLKKJK%jlkkjklllkjkj%%j%%JJ%jjjjj%jJKKK
-24697g1JJK%%%%J%%jjjj%jkjjj%kklkkjjJLMMMNMML%jjjJ%knoponkjKKLKKKKKLJjkkkk%K
-24629g9KKKKJ%%%%%%%jjj%%jjj%%%%JJJ%%%KLLJ%%JLMLKJ%jjjj%%J%%jkjjjjjkklkllk%L
-24561g5MK%%%%JJKJjllk%KLLJ%jkkj%JLLMMKJ%jlmnnmmlkj%Jj%jJJLMMMK%%JKKLLLK%jjk
-24493e4kjjJJ%%%jjjJKKKjjlkllkkkkjjjj%JKJKJKKJJJ%jjk%J%jjkllmj%LNNNMLJ%klkkj
-24425f5%KK%%jkkk%%JLK%jkmmnnnmlkk%%KLNNNMLKLKKKJ%klllk%%%jJJKLLMLK%jllkjjjk
-24357f9kkkkjkjjJJJKLNMML%%jkkj%JJjjkkjklmml%KLLKJj%jkkjj%%%%JJKJ%%JJKJLKKJ%
-24289f4kjkkjKKL%jmlljjjlkkkjjj%%J%JKLLLK%j%KKLJJjjk%JKKKjlmmljj%jjkjJKKLKJJ
-24221g5j%JJLKKJ%kkllk%KKK%%jJJJKJJJ%JJJJJJJ%jjjkkjjjkkkmlk%JJ%%%JKKKLLKK%J%
-24153f3j%%j%%JJJjj%JJ%jkj%%jkkkkjj%k%%LMNMMKKJJjlnml%JKKJJ%JJJJJjmonlJKKjjk
-24085g5jJJKJJjkkkjkjkk%%%JJ%JKLMLJjj%%%j%jJ%%JjjljjJJ%%j%JJ%kkj%JJJKKKLL%jj
-24017f7kljj%J%J%%j%jkjkj%%KLMONLJjmmkjJK%jlmllkj%JJK%%jj%jjjj%LMNLK%%jkkk%K
-23949g2JJJJKJjkkk%%JMMNLJkkkkkjjKNOPNLjlmnnljJKK%%j%klmmmllkj%JKKKLKLKLLLJj
-23881e6jkkkkkkk%%KKjjjJKKLLK%kmmmlljJKMLKJjkljk%j%JJJJjkklkkllkjJKKLLKLMMLK
-23813f3K%J%jjj%KKJJJjklmmkkJKLLMLJ%kj%jj%%JLMMMK%lnnmljJKKK%kjjJ%JJJJKJKJjj
-23745e3klmll%KLKJkkjj%J%J%JKKLJJKJKK%kjkklmlkj%JKKKJK%%%jJLMNLJkmnljJ%%kklj
-23677f3jKKJJ%JJJKJJ%jklmlk%LNNMLJ%%jljj%JKKLLMKjkllllmlljJ%jkkkkk%KLNNMKJkj
-23609e1%KMMKJkjkkkkjjJKMMNNOPJ1J4J5J3Ojrj3j5j3j1ronlmmmllllkjJ%klnmlJJLKKJJ
-23549g5KJ%%%KLNNMLLLLKJklmmlmkkk%%JKJKJjllkjKLMLLJ%%j%%%%JJKJJ%%%JJ%%%%kkj%
-23481d9KKLLKjjlkk%j%%JKLNNL%kmnlkkjkjkkjj%KKLKKJ%KKKKJjj%jj%JJK%jjj%%JJ%%JJ
-23413c4J%lmlmllkjJJKKLKKJJJLK%kllj%%kklj%JJJ%%jjkkk%KLK%%j%%j%%LMNNLJjmmnnj
-23345e1LMMMLKLKLJJjkmmlkjJLNONMMJjjkllmkjjJJJKK%jlkkj%KKLLMLJjllmk%JMNOMMJK
-23277CJLLKKJKLLKKJMORJ1J2J3J1P%nrj2j4j3j2j0qmkkjjjj%JKJJ%%JJKK%klkklkjjJMNM
-23217A5MKJjJJJKNPOONNLLLKK%Jjj%%%%JLOPQQOML%j%KNOPOOOONOONOPPQRRRRJ0J0J1J2J3
-23153C03J3J4J5J8J8J7J8J9K0K0K3K7K9L0L3L7L9M1M7N4N9O5P3Q1R0J00J16J34J55J78K09
-23122B095K44K82L26L78M39N15O21P69R63J224J572K013K510K973L221K970J984L44j454
-23103B3989k785l320l179k714k197j732j347j046q18o46n14m25l68l27k92k63k35k05j75
-23084A401j51j33j14r8q7p7o7n7n2m5m0l5l2l2k8k7k6k4k2j8j6j4j2j2j2j3j1qomkmqrqq
-23048H9ppopppnmmkjJKKL%%kjkj%%%klnml%JJJJJJJ%kkk%KJKLNPRRJ0J0RRRJ1J3J7K2K9L9
-22987B34N1O0O8O8N6L4Lk2l6l3k2mJ2L0N0P2J00J34J71K05K25K20J80J16M9on2j06j67k16
-22957A474k35k18j84j48j16r1p2n6m5l5k9k4j8j2pmlmqj2j7k0k0k0j7j4j2rpnljjkllmll
-22918a1k%JLNOOOL%loqqrj0j0ponmmllk%JJKMNMK%jj%%jklmmlljllmlll%KMMMMLLKJ%%%j
-22852f8jjjjkklk%j%JJJKKLLLKJKJJ%jlmmkllj%KLKK%J%JJKLLNLMKJ%jkkkjjkklmlkklkl
-22784h0lkkjJKKK%jjj%%jjj%%J%kkk%%KLK%kllk%JKMMNKJjjj%%%JJ%jkj%JJJKKK%jmljKL
-22716g6KjlmljJLMKJ%%j%j%jjkjjkkkk%%JJJJKKLKKKJJlmnmkJLMMMJ%kjJKK%jkj%KKJ%kk
-22648g4lkJMNNMKJ%%j%kkkkjjJJJJ%jkjj%%%JJ%%jjkkkk%%JKJKKLKJ%kj%jklkjKLLK%jkj
-22580f9%KKJjkljkllkkj%j%JKJ%j%KKKKKJJ%kmnnmljj%KKMLLKKJ%%%KKKK%%%jjkj%%jjk%
-22512g7JJ%%jlkjJJKKJKLLKLKKKJJjjjjj%jj%%Jkllmllkjj%%J%%%%%JJJJJKKKKK%%kkljj
-22444g5%JJ%J%j%%JLLJjkklk%LKJjmnnnmklkjJMOONMMMMLJj%%JJJ%jkllmlkjkklllj%JKM
-22376h3MMLKJjjjj%%%jkjj%KJJ%jjkjkj%JKKJKLMMLKjklklllk%JJJjkkjj%klkkk%%JKLMN
-22308g7OONMLJ%kkj%J%jlnnmjJKJKJKJJjjjjjjjjk%%JKJKJ%JKKLKJ%%kkllkjjJJKK%%%%%
-22240f4j%J%kkljJJKjkkkj%J%KKKJJKJKJ%%%jjjj%jllmlkjJLLK%jJKKKJJjjkk%KLMLKKKJ
-22172e2JJjlllk%%KK%%kkkkklkk%J%J%%j%%J%kmnmkKMOPPPNMLJJklnmnnml%JKJjjjlllkj
-22104h5%%JJKK%jjjjkjkkjjjjKKMMMKJ%j%jjjj%KKKJ%jjKJJ%JKKJjkkjjJ%jjkjjjkkkkJJ
-22036h4JJJ%KKLLKJ%%kmmlk%jjkkj%JJKMNNNMKJklnmkj%jjjJJLKJJK%J%j%jj%j%%JJLMML
-21968e6JjjlllmljkjllllkkJKLKKLJJj%JKMLK%J%JJ%JKKJ%jlkj%%jjj%klkj%%J%%%JJJJK
-21900f9JJjknnmj%KKJKJK%%jkklkjjKLMMKJkklmlllk%JJJ%%%%jj%KMMMKJ%%%JLLLLJ%jkk
-21832f6j%%jj%JJKKKKJ%%%jjj%%%%%%JJJJ%%%j%J%%kklkjjJjkkkk%%KJJJJKJ%jlllk%%KJ
-21764g6jj%JKJ%kjj%j%KJLLMMMK%kmllkjjkjjkkllkjjJJJ%jjjkkjjJKLLNNPNMJJ%jkmmlk
-21696g5jj%j%jj%jkkjJKKLLLKKJ%%%%%%%%kklkkk%%JJKKKLK%jmnommkjj%JKMMLK%jkjjJJ
-21628h2KKLMLKLLJjkjj%JJ%%%%jjj%JJ%JKKKKKK%klnnnmlk%J%JKMNMMLK%JJjjmnmmmkkJK
-21560g5LLLJ%jjjkjkkjjj%JLLK%jkkkkkkkjlkkj%%%JJNNOMJJjjjjJKLMONML%jkklklkkml
-21492f9lkjjkjj%KKLMLLJjjj%jj%%J%%Jjkk%JKK%%j%%JJ%jjklkkjkjjjKLKJjj%JLLMKJ%%
-21424f1j%jkmllj%jjklklmkjJKLMMLJKJKJ%j%%%KKMML%klmlkjjjJKKJ%jkklkkjJLMMLLKL
-21356e8KLJJjmnnmmk%KKLNONMK%jkjkjjjkkjj%%jklllk%J%jj%JKLKJ%jjjJ%Jjj%jJjkllk
-21288h2lkkJJKLJ%kkk%JLLLK%J%J%%j%jklmmlj%KJKKKKKLKKJ%j%%%jj%jkklkj%JKK%%j%J
-21220h0KLKLKKK%kmpqokJMMNMMKJJ%j%kjkkkkkljj%%jjkk%%JJJJJJJJKLMLL%jkkllmnkj%
-21152i2KLLJ%j%%%%jjj%JK%J%%%%JJLKLKJ%%j%%JJ%jkkjkJJJJJJJJJJ%kkjjkkkllllmmlj
-21084a03JLLKJJKKKJJJKLJ%JKLLLLKLLLLKJ%kkkjjjkllkjjjjmmmkk%%J%JKLLKJ%jklljjj
-21017h3j%jj%JKJLMLL%jlllj%%%jkj%jjkj%KNNLK%%J%jjjJKLLJJjjjj%%JKKKKJKKLKJjjk
-20949e1jj%J%%lkl%%jjjjjjkklkk%J%kjjJKKLMLLLJjkllklmljJKKJJ%%jkkjjJJKJ%%%%Jj
-20881g5%jJJKJ%kllljjlklj%KMMMLK%jkkJLKJklk%KJKJ%%%JKKMNK%kllmlmkjJ%JJJKKJJ%
-20813f9%%jjjjj%%jkllmmlj%j%kkjj%KKLMMNMMLJ%jj%JJJ%kkkmmlkJJJ%jlllllljKLNNMM
-20745h2KJjjj%%%JKMNMMLJjkjJKJklmmlklkj%%%%JJKKKJ%JJJJJ%KKJjmnonnmkjJKNNMJ%j
-20677g9j%KNNL%klkjJ%kkkjj%%jjj%%JLMMLJkllllk%%JJJ%JJ%%JJKKKKKJ%llnnmmlj%J%j
-20609i3kjJJKKK%%j%%JJJJJJ%%jj%%%%JJKMLNLKJ%KKK%%kllnmmmkkJJKKKMLKJ%JKLLL%kk
-20541f0jJLLLJjjjjj%jkkkkjkkj%%%%%j%j%JJKK%klkljJ%jkjj%LMK%lnonk%J%%JJKKMMML
-20473g1JJ%J%jkkkjkjj%JJLJ%%kjjjjJJJ%%%%%%JLKJjlmmklkjjJKKJjjjjjJJLMNNLJ%jjk
-20405g1kj%JJJJJ%KJKJ%%jj%JJJKKJjlmj%LMNONL%jlkjJ%%kjjj%Jjkmmmllklj%KLK%knnm
-20337h6ljj%jjj%KKJJ%jkkjKLKKJLKLJjjk%LNNLJlmnmlk%JJKLMML%jkkk%%KMLLK%%%%JKM
-20269e1MMKK%kkljjjkllkjkkllkjjjjjkkjjjjllj%KJK%JJK%J%JJKJKJJKKK%jjj%%%%JJKK
-20201f4J%%J%Jjjklmmkk%jkkljjJKLLMMKjklk%JLMMK%klllklmnoml%%J%%JKLLKJKKLLLLK
-20133g2%kkkkllljJLMNMMJjj%KLJJ%jkjj%JJ%jllmljj%JKJLLLMKKJjjllmlkJKKLJ%jklnn
-20065h4lJMNOMLKKKK%jmnmkjJLK%lllk%%%JJKKLJ%jlklkj%%JKJJKJKJKJ%jkkj%KLLK%kkl
-19997f9lkk%jjj%JLMNNNMKJjjjjjkllkkjj%%J%%kj%KKJ%jjJJKJJklnmlllkkjJ%%%%%%JKK
-19929h3MLKLKMLMKJjmmmmkkJKLMKjkkj%%%jkkljjJKKKKKLKJ%jkj%j%jkkkk%%%%%%j%klml
-19861i0jKLNMLMLK%kkj%KKL%jjkjjj%%%jkkkjj%%J%%%JJjkllmnmkj%JLKKKKKLLLNMMLKJj
-19793f0j%JKKJJKKLJJjjllmj%J%kmmljJKLKKJ%jkjJJ%J%J%jlnnnnomkJMMLK%j%JLMMNML%
-19725e9jkjkkjjJ%J%jkmlllkjJLLMKKJ%%j%%JLKLL%Jj%j%jkkmmmlk%J%jkk%KMLMNMKJjjJ
-19657f2JKKKKKK%jllkkkkjjkllllj%%%jj%KLLLJJjkknmmlj%JLMNOONMK%kkkllllkjlklkj
-19589h8J%J%KLJJjkkkkjJLNLKjkjJKKKJjkkkkkkj%jjjk%JjklmmmljKMMNLLJJJKLLK%kmlm
-19521i0k%LLKKKKLKKJJ%kkllj%LK%kkkkjjjJJKKJJ%jlllkj%JJ%JJJLLKJjlllkj%LKLJ%jk
-19453h4j%JKLMMLK%jjJLLLJjk%JKJ%kmmmljKLMJ%kklj%J%%JJ%%%jjkkkkkkjJ%JJJKKJjjj
-19385g8jk%jJ%J%JJ%jjJJKJ%jkjklkj%JKK%kkkkklllkllk%KKLLLLKLLKJJjj%%KJJjJKLLK
-19317g1%JJKKKKK%jkkkjjkkmk%JJJJJJKJJ%j%%J%%kkkjJKLLJKKLJjlnmnnnllklkkkjj%JL
-19249a00MMMLLLKKLLJ%%KKJ%kkllljjJ%J%JJK%jj%%jjkj%KKLKJKKJ%lmlkjJJJKLMLJ%jkl
-19182f7mnnl%KLJJJK%%%j%J%j%KJJjkkjKKMKK%jJJMOONLJjjkjjjjllmmlkjj%%%J%J%jkml
-19114g6kj%%jjkjjJJ%%JKMLLKJjj%%%%kkjkj%%J%JJK%kklkjJKLMMLK%jkkkkjk%JKK%jkjK
-19046g2KLJj%%J%klljjJ%%jjjkkllj%LLMKJJLMNMKJJ%kkmlmllkkj%KKLLKKK%%%%%kk%JKJ
-18978f5JKJKKLKJj%kkllj%JKLLKJjkk%jjkkkllkkJKK%jljkkj%J%%jkjj%JJK%%%JJ%%JKJJ
-18910g2jkk%%JJ%%J%%%j%jJKLL%%jkj%%KJ%%JLMMMLJ%klllj%%jkkjj%%%jklkkkkllkjkjj
-18842i4j%%%J%%%JLMMKJJjkjj%jjkkk%%KLLMMLKKJK%%jjkklkjJ%jmmnljKKKKJJKKJKJJjj
-18774g7kjjkklkkj%j%%KLKJKKKKKJKLLL%kllll%%KKJ%jJKLKKKJ%%%%%j%jjkkjJKLLMLKKJ
-18706d8jjjjjklnnnmkJKLKJJJ%%j%J%%jjjj%KLLJJ%j%%jkkllkj%%j%JKLLJJkkkkkj%JKKK
-18638g1%%kkkkk%jJKKLJ%jkkkJKKKJjjj%JKKKJjkj%%JKKKJJJ%Jj%jJJ%j%%KKJJjkj%KJK%
-18570e4jjkj%JKKKKjlmlk%KKLJklmllk%%%%kkJKKJJJ%%%j%%j%jjjkkkkJJJJKKJKKK%kkkj
-18502g3%JKK%%kj%%jkj%JKJLLLKJK%%%jjkmmonmj%KKJKKJJ%%kjjJJKJJJ%jlmllkkkjj%j%
-18434i4%KJ%%JJLKLLLK%knml%JLKKJ%k%%%JJ%j%JKLKJJJJJJ%%kkll%%%jjjJ%%JKKLK%%kj
-18366g0j%KKJ%jkkllllmllkjj%KLMKK%jjk%%KLLLJ%%j%jjlkljJKLLLKK%%J%j%JJLLJJ%jk
-18298f5kmlj%JJJjkklj%%KJj%%%%J%JLNNOMK%jlmmk%KJJ%%j%%jmnmjKJJjj%%JLLLJJJKKK
-18230e7KJKJ%kllmkkkjkkkjjkkj%JKKKK%%kkj%%%JKKJjjk%j%%%%JKLKKLK%%kjkjj%j%lll
-18162h0kj%%J%JKLKK%%JKMOMMJ%jlllkjjjjjklnmljKKLMNOMKkmmk%KJJJKLLLKKjjjk%JKJ
-18094e0J%jjlllmmljJK%jkkjjj%%%jjj%j%%KKNMNMKjjjjjjJJJJj%%%JJJ%JJ%%jj%jjjjjk
-18026f4lll%KLLKJjkkkk%jkkmmkk%JLMNNLK%%%jjj%jj%%%%J%JJJjjjklkkjj%%JJ%J%%jjj
-17958h0jkkkjk%%LMNOLLKJ%%%jjkj%%%%%jj%KKKKKJJ%jkkkjjj%klmlk%JLMLLJ%J%%KKMLJ
-17890e4jkllkj%jjjjjjjj%%%KKJJ%%%%J%JJ%jkkjJKLLJjj%%Jjj%%JJJJ%%jkmmmmjjKJ%kl
-17822h3kk%%JJKKKjjlk%LLJJJ%%klll%JJ%jj%%JJJJ%jkj%JKJJjj%JLK%jjk%%%jjkj%KJJJ
-17754h3%J%JJKLMLKK%J%JJjjlmlkjkjkkkj%JKMMLK%llkj%JJJ%jj%%%%KJJ%%JJKJJJJ%J%%
-17686f5JJKJ%jjjjJJJJkkkkjk%jJj%jkllkkjJ%%%JKLLKJJjjj%JJKKLLLLLK%klmllkjj%KJ
-17618f8jklmlk%JKJJ%%jjjj%KKKJKJKJ%jkkkj%KKJjkj%LMMLKKKLLJ%jjkjkkjk%j%%%JKKK
-17550e5JjklnmljJJJ%%%jjkklmljjJJJLLMLKJkjlljJJJ%JJKKKKK%JJJLKK%%JKKK%%j%%jl
-17482e2lllkkj%JKLLKJjlmlj%jjlllkjjj%KLLMKKK%%jjj%JJLLLKJjlnlk%KLLKJKJJJ%J%k
-17414e2jjjJLKKJ%%Jjjkk%%%jjjjllkjJJJJjkljJKLLMLK%jkjjk%J%Jjllkkj%%%%j%JKK%%
-17346f2lklkmmmmj%JJKJJjj%KLKKJjkklkkJJKKJJ%J%%%%JKJ%j%%KKK%%j%JLLKJ%kkkkklk
-17278g5j%J%%%%%%jjjklkkkllljj%LLMNMKJjjJKLLKjkkkj%JJJjjkkkkjKLNNMLJjllkk%KK
-17210f9Jjkkk%%JJ%jllmkkk%%%%JJ%%j%JJKJJ%%KJ%jklkjkjkk%KJK%jj%JKKJJ%JJJKJ%%j
-17142h1klkljJKLK%kmmkjJJJ%%%JKKKKLLL%klljKLMNONNMJklnmljkkkmlkk%j%%j%jjk%%%
-17074i1kkkjKLLMKKKJ%%jjjjkj%%J%J%k%%JJ%jjjjkjjJKJJj%jj%jJJLNOONKJJJJJ%%jj%j
-17006f0jkmlnnmj%KK%kkkjKKLLLKJKKKLKLKJJJkkkkllmlk%JKKKKJJklj%KK%jlkkklllkj%
-16938h9JJJLLNONLLLMMMNML%kmmmllkjkjjkjkj%%jjlllkjkkmlk%KMLJjllj%KLMMNMLJjkl
-16870f9kk%%kkmmkjj%%%%JKLMLKKKKKKKJJJJ%%%jjkklj%KKKJJklmmmlmkjkkk%KMLMKJ%JJ
-16802g5LMMK%kmmlj%JLLLKKKLJ%lnoonjj%kk%LNOOMK%%%jjjj%jjj%JJJjkmnomljJLNOPML
-16734f2Jjkkkj%jJKMK%klkk%%j%kjkjjJKK%%%%%%%%KKLK%%jklkljjjJJKLKKK%jmmllj%JJ
-16666g9J%jkkjJJ%%jjjkklj%KMMMK%jkj%%J%%jk%%KMMMLKJ%jlmnmmlkjJKJ%J%jkllkjjj%
-16598i9%JKLMMLJ%klj%%JJJ%%jjjjjjj%%%%jjjJJ%%jjJJJJ%JKKNMNKK%JJKKK%kjk%%J%%j
-16530f4%%JLLNLJjlkjkjjkjjj%kj%%%jjklklkkj%JKLLKJKKKJ%jJJJKKJ%klmonnk%JJKKJK
-16462g6LMKJ%JJ%klmlkkkjJMNMLKJJJJJLK%jlmmmlljjJJJJJKJjkkkkj%KLMKJ%kkj%j%j%k
-16394g7kllj%KLMMJ%kj%JJJJKKKKJ%klllljkj%%%%Jjjkk%KLMLLLLKKKKJJklmnmnmmlkkj%
-16326i3%J%%JJJKJJJ%JjjjkklkjJJ%%JJMMMLKK%%jjj%%%JJ%Jjkklkk%KLMMK%kjlkkk%%jJ
-16258h2KMMLJlllk%jkklkk%JJKKJKLLLMLJ%kkjjllmnkjJKLLMMK%jkmnmkJKLLLLKKKLLKK%
-16190e7jj%%JJ%jjklkklk%JJJ%jjj%JJJjjjjj%%%jjjj%%JKJJJ%%kkkjKJJJKKJjkmmlkJLK
-16122h0J%jkkjj%jj%JKJJ%KMMMKK%J%%%jjjjkkkjj%%J%%%%kkk%LNOPNL%lllkjJKMLLJjlo
-16054f0nnl%JKJ%jj%JJJ%%Jjj%%JJJJj%%%J%%JJKKJ%jjkllnonnjJLMLKKJJJJKKKJjj%JKL
-15986f0LKKKJ%jjkmlmllj%j%%Jj%%JKKJ%jj%J%J%JJJ%JKJ%jjjJ%kkkjjjj%JKJj%%KLKJ%K
-15918e9KMLK%%j%kkmmlmlkJJLMKK%%j%JLKJkkkkkkkk%JJ%jlljkjk%%JJjkkllj%KJJ%JKJL
-15850h0KLJJ%jklmmnmkJLMNONLLKKKKKJKKKKJKJJjllllj%%%j%JJ%jlmlkj%%JJLLLKJ%%jk
-15782f0lmmnlj%JJ%JKLMLMK%%j%%JkllljJJKJJJ%jjJJJ%%jkj%%%KJKKKKJJ%jjklmml%%%%
-15714g2jjkj%JKLLLjjjjJ%J%JJ%%j%%%jjjjJJKKJ%jkj%j%JJJJ%JJJJJjklmmk%JMNMLKJ%j
-15646e6klkmllllk%JKK%%%JKJKJ%%JJJ%%kjj%JJKjjjjjJ%KJ%J%J%%%%Jjkkkklllk%JLLLM
-15578g0MMLK%kklllkjjJJjkmkj%JKJKKKJ%%J%jjjkkkjjjjJLMNNMKJjkj%JJKJJ%jjjlllkk
-15510g2jj%%jjkjJKLKJj%j%Jj%j%jk%JJKKJJJjjjjjj%JKMLKJkklkkjkkmlkk%JJLLLLNMML
-15442e7Jjkkklllllj%JKKK%jkjjJ%%jkjJJLKJ%jj%jjj%KKKKLLMLKLLNOOONPPONKjnoqrj0
-15375c2qomkJKLLKLLNOMK%%lorj0qnkkkjj%%J%%jk%JKJJ%j%LMNMLJjlmnmkJLNLK%lnmmk%
-15308f8JKJJjjljjJJ%JJJ%j%jj%%JLLKJ%jllkkj%%JJ%JJ%j%%%%%KKJjjjk%%J%jjkkk%%%%
-15240g4%jjJKKJJJ%J%%%%J%%%JKLLL%kmmlkj%%jk%%J%%%J%%JJJ%JJJKKJKKKKJ%jjkkmljj
-15172f6JjlmmmkjLNNMMKKJj%%%%jjj%JJKKJJJLLKJ%KKKKJK%lnonmlj%JJKK%kllklljjJJ%
-15104g0JJ%jkkj%JJ%%j%%%%jlmlkk%%KKLLJ%kklmmljJLMLLLLK%kkjkkj%J%KLMNMK%klmnl
-15036h0%KLKK%jjj%JKKKKKJJ%%jjjjjkklj%%jkkk%KLKKjj%JLLJ%%%%%jjk%KKLJjklmnomm
-14968i1j%JKJKJjkmnlk%%J%%%KKMNOOMKJJ%%%%jjkkjj%j%jkk%JKKKJJKLKKKJJKJ%kkkkkj
-14900f8%KKLLLJjkkj%jkkj%JJ%jllllj%JKJKJKKjkkj%JJJ%%JJJj%j%JJ%%jj%%%j%j%JKJ%
-14832f7JJJLK%knonlkjjkkjjJJJjjlklkkjJJK%%%JJLMMLKJj%JJKJJJKLMMLjmnonmk%LKLK
-14764g4LLLMLKJjjjjJJKLKJ%jjllnmnkjJKJKJJ%JJ%JJ%%j%j%kllkkkj%%JJKMMLLKLJjlll
-14696f5kj%JLKJjjllml%KLLK%%JKKKLJ%mnnmljjj%%%JKKLMLLJ%klmklkj%JKJKLMMLLK%%j
-14628e3JJJj%j%J%%jkjjjkljj%JJ%%%jkmnml%%KJLKKKJJKJJJ%j%j%jkkkljkjkjjJJJJ%jk
-14560h1kJJLLLKKJjkkk%%Jj%%KJJ%%JjjjjjjlllkjKKLKK%jj%JLNMMLKLKJ%lllljkjkjj%J
-14492f9KLLLLLKJ%jj%%%%jlnonkkkll%KMMMKJ%J%jjlkkjJLMKKKJJKJK%kkkllkk%%jj%%JJ
-14424g0JJ%jjlkj%KJK%J%j%%JK%%%%KKLKJJ%%kjk%KLKK%%J%%kjjj%klmk%KLK%jkkjkmmlj
-14356h1%KJJJjjkj%%JJ%%j%%JJKKJjjjk%j%kkjk%jjj%JKKJ%%%%JJKKMNLLKJ%%kjklmnoom
-14288i2jKMMLLJ%j%%%jklnml%%J%KLLK%jjJKLNPONMK%kllkk%j%jj%%%jkjk%j%%jjjJKKLK
-14220f6%jjkjjjlkk%JLLMMMMLKJ%%KLLKJjlnppomljJ%%jklj%JKKKKKJJjjj%%JKK%%klkkJ
-14152g6JKK%%kllj%KKLLLMKJJJJ%%jj%j%%%%JJ%jkklkk%%%JJ%%jjk%%jkljjJJKKKJKKKJ%
-14084f4%%%jkjj%KMLKJ%%JJ%jlj%JKJ%jjjlkj%JKMLKJ%JJKKKJjjj%%KKJ%jlkkmmmmlmmlj
-14016h0%JKJLKLKKKKKLJ%jjjj%knonmjJLMLJJ%jmmmj%KJKLLMLJ%jlmllmlj%KLLLKJJJ%jk
-13948g2j%JJJKJ%jkllj%J%%lkjKOOPMJ%jkklnoonkjKLLK%%j%kj%KLLKLKLLLLLKjkkkj%JL
-13880e5KLJjkkkj%%%klmllkjk%%KMLLKJJ%JJJ%%kkkjjj%J%%%%KKKKJjkkjjJJJKJJ%klkjJ
-13812f4KKKKKKKJJjJJJ%jkkj%J%%%kjllmlkj%%JJKJjjkllmllj%KKJJJJKKJKLMNML%%j%jj
-13744e5JJLK%llmonml%JKJJklmlkjJJJJ%%%%%KKKJKJKKLLK%jkjjjkkkjkklkjJLJ%%%JJ%J
-13676g5JLLMMLKKJJ%jjjkmmmmk%JMLLLLMMNNNNNMK%knoppomlllj%%J%jkljjKLMK%jjkkkj
-13608g0jjk%JLMML%%j%%jkk%J%%JKLLLJkjk%J%%%KLLKjkllkj%J%%jlklj%LLLKJJ%JKLLKJ
-13540d1klmlkj%j%J%Jkkmmlljkj%jJJJJ%%J%JLMNNLK%JK%kmopoljJLLKKJjlmomljkjj%%%
-13472i0%jJJLML%klk%JLMLJJ%%jjj%JKKJJ%%%jlmml%JKMLLJjkmmkkj%JKLLLJ%%JKJJ%JJK
-13404f4JJ%%%jkkj%jJKMLKJ%%%jjkjjk%JLLLLJjkllmmkkjjkkkkjj%%jjj%%%JKLNNMKLJ%k
-13336f2kkklkj%JLLLLKjklkjj%%%JJJJ%%%jJJKKJ%j%jjjjjkkllljjJ%Jjjjj%%%kkjJ%kjj
-13268i0JLLLJ%jlkkj%JJJ%jj%jJJLLJJJ%%JJKJJj%%KJKJ%JJKKLJJjkkmmlmjJKK%klk%KLK
-13200g1KJ%%jjjkjjJJKKJJ%JJJJ%jlkjJJKJJKKJJ%j%j%JJJ%jkj%JKKJ%jjjjjj%J%%lnnm%
-13132g7JLMLLK%kmllkmlmlmkj%KKLMONNLLKKJJKJJ%jJKMMJklmnmmjjkklljJJJ%KKKJJJ%j
-13064f6JJKJ%jjJ%jklmnnlj%%J%Jjjj%jkkjKLMLKJK%%JJJJKJ%jkkjKLLMKK%jkkjj%kjjjj
-12996g2kkj%JLKK%jkjJKLLK%klk%JKKjjkkkj%KJ%j%%%jklj%KLMNLLJJ%Jjjlnmmj%KMLKJ%
-12928f2jj%J%jkmlmkJLLLJKJ%%%jllkjJJJ%JKL%klljJKKKJ%jjjklkJLNLLK%jjj%JJKKJjj
-12860e8jkkljJKKJ%%%j%%jjjkkkjj%KKMLJJ%jkjj%j%%%j%%JJJLLKJ%jjj%JJkmlj%%%kk%K
-12792f8KMKKJJJJjklmllj%jjlj%%%%%JJJJJ%Jj%JKLKK%j%%%j%%KJ%klmlk%%KLLMLJJjjkk
-12724f4llk%%JKK%%j%%%jjkk%JJJjj%j%JKNOMLK%%jkkklkmmljKLLKK%%jj%%%jjJLLK%kkk
-12656f4kjjjkj%JKJ%lnmmj%JKLK%%llmljKLKJ%kkj%JKJJ%%JKJ%kjj%JJKJJJKLLLKjjj%%%
-12588f6JJ%jkk%%KJJKKKKJ%lmmljkjjk%JKKJJ%J%%JJKKJjkkkkj%%%J%%%%KJJ%KJJjjjkjk
-12520g1kkllkkj%%%%%KKMMMLLKJJJJ%jljjj%%j%%j%%%jjj%%jkkllkkJJKK%%kj%JJLLKLKK
-12452f5%%jk%jJJ%kkklkjjj%J%jkk%JLKJJJJKLLKKKJJJJKJ%jklkj%%%kkjjJ%jkjjJLKJ%k
-12384f8jjjkk%%JJJKJ%%jjjkjkkj%JJJKKJ%%kj%LLLKJKLKJJ%%j%j%JMOQONJ%lllljj%JKK
-12316c4Jjlmmlklmnmk%JKK%j%%JJKJJ%JJK%%jllkkkkk%KK%kklkk%J%J%%%%J%JjjkjjJJ%%
-12248g8%KKLKJ%jkk%%JJJ%%j%jJ%%j%jjkjk%JLMLKKKKKKJ%jjj%jjj%j%%jjkjjJKKKJJ%%%
-12180e9J%%%kkkkjjkkkkJKLK%kljJKJJJj%%%%%kjjJKLMKKjklllllkjj%j%J%JJ%KJLKLJJJ
-12112f5jjjkkklljJKMONMLJ%JJKKJ%%JJJ%jjjkkjjj%kkkkj%%JJ%%jjjj%JJJJjjkjjjkllk
-12044g9j%%JJKKKKLKLKJ%%%Jjjkllkjkkkk%KMLKKLMMMKK%kkmkkj%KJJJJKJJklmnmkjJKLJ
-11976f4JjknnonjJMMML%%jj%JLK%jnnmmjJLMMKKLKMLLJJJJKjklkj%%Jjjjjjkllj%KKKJ%k
-11908f8jlllkk%%J%%JJ%%JJKKJJjj%JKKJJLMK%klkljkkjkkllj%%JJj%%J%%jjj%j%JLOPNN
-11840e9LKK%jjkk%JJJKLKLLJJ%jkkkkllmmnlkjjkjkkjj%%JKLKLJ%jj%%JjlmnnlkJMPQRPN
-11772e5LLKKJ%jjkkj%%%jjjjkkllkj%JLKKKJ%jkk%JKKLJJ%jkklkmlkj%%KKLJjkj%KJ%%KK
-11704f1KJ%j%KLMML%kmnmlllk%KML%klljJKLJJ%%j%Jjklmlllllk%JJJKLLKJ%jjkjj%KK%j
-11636g7jj%JJLLMLK%jjjjJMMLL%j%%KLK%jjkmmmlkj%%j%KKKKKKJ%jjjJJKJ%%%j%%JKJJJj
-11568d9kkkjkllkkklkkjj%jjJKNMK%kkj%JKJKKKLJjjj%%jj%jklmk%JJKKJKJJJ%jjkkllkk
-11500g9k%KKLK%%KKJ%j%JJLKLJKJ%%jjlmkk%J%KJJj%jjjlkkk%%JJKKJ%JJ%%jlklk%KLNMM
-11432e9LK%kmll%JJLJJjlkkj%JLLKKKLMLLJJkkllkkjjjkjkjllmljJJ%jlljjKKKLKLLLLKJ
-11364e8%%%jjlkkj%%KKKLLKKJJ%%jkj%JJ%jj%JJ%J%jjmmlj%KLLKjkklmmmmljJKKKKLKJ%j
-11296f9kklkjkjkkj%jjklljJKKJJ%%%KLMMK%%%%JKLKJJJJKKJKKKKJjkmllllmmmllkk%%JK
-11228h8LKKKKKLMKKJ%JJJ%jllnmmlj%J%%%%JJJ%%%JKLJ%jj%jjklkkjj%jJ%%JJKJKKJ%%j%
-11160g9JKKJJJKLJJ%%%%klmmlkJLLLLJ%kkkjkj%J%%kjkjJ%KJKKJjkk%JLLMMJ%jjjj%%J%%
-11092f6%%jjj%%jjkkkkJ%%JLLKJjlllkJJKKJ%JKNNMJkkj%%JkknnlkjkkjJKKJklmjJLLKJ%
-11024g8jj%%%%J%%kjjj%%JJJJKKLJ%klkj%JKJ%JKMMNMJ%jjlkllkjJ%Jjjkj%JKKK%jkkjj%
-10956g4%%JKKKJ%jJ%%%J%JJjjk%%JKLLLKJJ%jjJJJK%jlnopnmkjjjjllllkj%JKJLKJ%%JJK
-10888h6KKJJJJLKJ%%%JJKLLKLJKK%kmmlkjj%JKJJ%kjklmljJLLK%lmmk%%%j%jjjk%%J%%JJ
-10820h7JJKJJ%JKMNPONLLMLKJkkk%%%jjljlklklml%%KJJJJjjjj%JJ%%%KJKJJJJ%JJJKJ%j
-10752d9kmmmkj%JJKJK%jlllmlk%KKKJJJJJjkkllmlljj%%J%%jjkJJLLLLMLLLMKLJJJJJJJJ
-10684d9%%kkkkk%JKJ%jlmmmnmlkkjj%j%j%%j%KLOPOMK%klmmkj%KJKKJ%%j%KKKK%%j%kkmm
-10616g6mkjKLMMLJ%kkljj%%%JKKLK%jmmnljj%JJ%KJJKJKjjlk%%JJJ%%jj%JMNMMJJj%jjkk
-10548f6jjj%jkjkkklj%JJJ%%JJJJJKJLMLJjlllkkmmlkj%JKLLLLKLK%klllklkj%JJLKLKJ%
-10480g3%jlkj%JKJ%%%%KMLLjkmkkj%%%%J%%%JLKKK%%%JJJKJJ%jjkjkj%%%jkjjjjjkkmlkj
-10412h8JJJJLMMKKJJ%Jjj%%%JJJjklkj%KLLKJ%%kklkjLLLJkkjjJKKJ%JKKK%%kj%JJJKKJ%
-10344e1jj%%%%%jjllllkj%LLK%kkmllkkmmlj%KJJJKKKLLKKJJLMMJJj%JJ%%jlnnnljKMONK
-10276e9jkjj%j%jjjjkllljKMMKKJ%%%j%%%KLKKJkklllkkjjJJKJJ%%jllmjJKMMNMKjjJKKK
-10208e5JKKKLKKKKK%jkjkjjjjjkklmlk%JLKJkmonl%JKLKK%j%%%j%kj%%KKLKJ%%kklkljjK
-10140g2KL%lmmlk%JKMMMLLJJ%jjklllj%%JJ%j%JKJKJ%jllkkJLMMLJjkmlmk%%JKKK%%k%jJ
-10072g2KKJJJJKJ%%Jj%jj%%JJJjjmmmk%JKKK%%%JJ%%%%jkkjjjJJJJjlmnmmjKLLKJ%jjkkk
-10004i0j%JKKMNNKK%JJJJJJ%%jmoomkjKKKJ%j%%J%JKMMMNOOONLJklllklmlmnnljJKKJ%jl
-9936g1mlmlj%%JJJJ%%KLMLLKJ%kjjjkjj%%%%%JJKJ%jkkkk%%JKLLLJ%kmmmljJJJLMMLKJJJ
-9867f0J%kkk%JJJ%%%kkkjJJJKLLMNMLJKKLK%jllmmmmljJKLJJJ%j%j%%%%%JJKKJJ%jkkkkl
-9798e6llmlj%%JJJKKKJKLLKJJ%jkkmnnnlkjJKKKKJJJ%jkmlkJKKKJ%jjjj%%j%jJKJJJjj%%
-9729g2KKKKJJLLLJjllmljjjjkkkkj%KLLKJJ%%%KKK%%%JJLKJ%kjkkkkkkj%kjjjJKKJKKKKJ
-9660e9klmmkJLKKJ%jjkjj%JJKJjjjlmnnkjJKKMLLJ%%%JJJJKJJ%%J%%JKKJJklmnlk%jkklj
-9591h5j%KJKJLLL%%jkkjj%%JJkkljJKK%JJLOOOLKjjkklkkjjjj%JJKK%jj%jjjjkkkkJJKLL
-9522f6J%kkjJJKKKJJJ%%%%llljKLKLJjkmlmkj%%KJJKJ%%%%%LLLJ%jjklmmnlk%%jjlmllk%
-9453a00KKLLKKJklmkj%%jjjjj%j%KLLKKKLNMONNLLLKK%jkmmlk%%%jkjk%JJKJKKMLLK%jj%
-9385e1jjkkj%JJ%j%JJJJKLLLJ%jlllmmkJKKLJ%kklj%KKKJKJKJ%J%%jkkkjjjk%%KLKJ%%%j
-9316e1jjjkkllj%%kmnpoomkjJKJJ%%JJKMNOPNMJJ%%jj%%jkllklkjj%%j%jJ%jjk%KLLMKKK
-9247f7KKJJKLLMK%jllmmk%JKJ%%jjj%jJKLLJ%%%jjkkkkjj%%j%jjjkj%%jjj%jjk%%KKKJjl
-9178g7mmlj%jjj%JJKJJJJJKJKLLLLLLKJKKKJjkllklk%KLJ%jkjj%JJJJ%%%J%JJKKKJ%JJJ%
-9109d8klk%%Jjjj%%JJJJJ%jkkk%%%%%kkjkjjjjj%KKKKK%JKKjklkkkklkjjjkJJKKKJ%%kmn
-9040h2mk%JLMMMJJkkll%JKKKKKLLLMK%J%J%J%%%jjjj%%JKKK%%%jkjklkj%JKKJKJ%Jkkllk
-8971f2kjjkj%KJKJJ%JJ%%%%JJJkkk%JKKLKKJjknnmk%JJJJJjjkkkjj%KMLLK%%jj%%%KJjjl
-8902f4mlnnmlkj%KKK%JJLKJJ%Jj%%JJJ%kljJJJJjjJJ%jkk%KLMMLLKK%%j%JJJKKJKJjjklj
-8833e5k%J%JJ%%JKJ%%j%j%%%kmnnnlmlkjJJJKKMLLJKJJJJLMMLLKKJjjklkjj%jklkjjjjlm
-8764g0lmmlk%JLKJ%%JKKKKLLLKjmooomlmjjKKNPONKjlmlljJLMLLK%%j%%LLNNLJjmmmlkj%
-8695f5J%%%kjk%JLLKK%jlmnnnlj%%KJKKLLLMLLJJjjkkmlmk%KKKJJK%J%j%jJJMMMLLJJKLK
-8626c8LJ%knpnmkj%J%%kjk%JJLJJJj%jkkjkjk%%%jj%%JKK%jkjJLLKJJ%%J%%%kkllllk%JJ
-8557g3JJKLKK%%JJJJJ%%jkkkkjjk%JJ%jjkkjj%%%jJKLJKJ%Jj%JKKLJJ%JJKKKJjmnmmlk%j
-8488g2kkj%JJJ%j%%Jjk%JLLMKKKKJJ%%JLNNLJJkmonmlj%jklkkkkjj%%%klklk%LNPPMJ%jj
-8419f5Jjjklj%%jjjjkj%KLLKKMMNLJ%jmoqpnkkjj%%kmom%LMNLJJ%KKJKKKK%j%jJ%%jjjJK
-8350g4LLLKLLLLKJJjkmlllj%KLK%kklllkkjkklkj%%JJJ%jjjkj%LMMNMKJ%jJKKK%jklmnnm
-8281h3nnnlj%KLJJKKLKKJJ%%%jklk%LMNLLLLLKJ%kjkjj%%KKLLMMLJjlmmlkj%%JKJ%jllkj
-8212f9JLMMK%monomk%KMMKJjjj%JKKJJJjkmllkjjkk%KLMONLJjjkjjjjjkjjkjk%JJKJ%%%%
-8143g4KKLKJJjjmllkjJK%%%JKJK%%j%%JJK%%kllj%%KKKJJ%JJMLLJjjjkkkjjJ%kllkjJLMJ
-8074f6jkll%KLMKjkllkk%JJJKJJJJ%%%jjj%jJJ%jkk%%KLLKK%j%%%jkj%%%j%jjjJKKLKK%%
-8005f0jkjkj%%KKKJ%J%%jjkjkkjj%%KKJ%kmmmlk%KLKKKJ%%jjJJKJjj%%%%%%jkj%j%KLLK%
-7936f6j%JKKMLLK%jklnll%JJJ%jkkjjJ%%%j%%jllkkjj%JJJKKJJJ%JJKKLK%Jj%jjjjJK%J%
-7867f3%KJJ%%jkklmllkj%JKLKLLJJ%JJ%%%J%j%%JJ%klkmlmjJKLKKJ%kk%%J%JJKLLKKJJJ%
-7798e4JklmnmkjjJKLKK%KJJJJ%%jkkkj%JJ%%%%KJJ%J%KKLKLKJ%jkl%JKKK%kklklllk%JJK
-7729f0%jjkjjJLLLK%jklklklk%JLLLJkklj%%%jJJKJjjk%JLKJJ%JJJ%J%K%Jjkklkkj%KJJ%
-7660f3jjjJJ%JJ%JKKLNMMJ%lmmnlkjjkjkjjj%J%Jjjjklklklkkj%%%j%%JJJJ%%J%%J%JKLK
-7591g9KKJJJJJJKKLKJjjkkjkkjj%%jjjjjjj%%JKJJJJKKKJ%j%%%jklkkkj%%%jkjjjkkkjjK
-7522i1LNNMLJjjjk%%JKJJ%%jJ%J%jklj%KKKJ%j%j%kkk%%%Jj%jJJJJKKKKJJkmmmk%%%J%K%
-7453g7%jkjk%JKLMMK%%llmml%KJJJj%JKKKJJJ%J%J%Jjlkkk%KMOOKjnnmkkj%JKKLJJJ%J%J
-7384f4J%kkljj%KKKLLKKKKJ%%%%klkkjjkkkjKKJjlkkjkjjKKKJjj%JKJJ%%%j%%%%%J%JJj%
-7315f6jJ%jjkkkjJJJJ%j%%J%klllkkjJKLKKLLKLKK%jkllk%jJ%KJ%jklkklkkj%%J%J%%kkk
-7246i2%%KKLKKJJKKKJJjjlmmmlk%KMMMKJjlmmlj%JLKLKKJLLK%kj%LLLMLK%%%JK%lnomlj%
-7177g4JKMLLJj%j%jjllllj%JLKLJkmnmk%JLLMKJ%%JKLKKJ%%%JKJ%%J%%%%%kklllk%JJ%kl
-7108g2mlj%KLLJ%jkkj%JLLJ%jjk%%JKLLKKJ%JJJJJJJJK%%klkJKLLKJ%JKLKJjkllklllmmm
-7039f7ljJJJKLMLKjklkjj%J%JJLKJJjklml%JKKJJ%jj%%%%%jllmlj%JJK%JJKKJJjj%%%jkk
-6970g2kj%JKKMMLLKKJKJjkkkklllkjjj%%%jkkjjJJKJ%kjjjjjj%KKKLKMLLKJJJJjjlnnlk%
-6901g4KJJKKKKJJ%%KLLJjjkklk%jjjkj%j%jj%KKLLJJjjjjjj%%%J%%jjj%KLMMLJ%%JKKJ%j
-6832d5ljJKJjllj%%%kkmlljj%%kjk%KKLMLKJjkkj%KLKJJJ%%kkmmllkjkkj%%JJKLMNNMK%j
-6763e3k%JKKKMLKJjjkkj%J%%lmnnljJJKJKLLLKKKKKjkmnnmmljjJ%%%%%%jj%%KJKKKKJJ%%
-6694e7JJJ%jjkj%%%%jklmlmlj%JKJJ%%jkkkkjjj%%%JJKMLKJJ%%jjjkkllkjKKKLKKLLKK%k
-6625f7ljJKJJ%KJJ%j%J%KJ%%%%jkkjjJJ%%kkkkkllkj%JKJ%JKMNOOMLJkklkkkjj%%%%%JJJ
-6556e9JJJJKJJjllmk%J%klmmkjJKLMMLKKJJ%jjjJJKKLK%jkkj%KLK%lmlljJJJ%j%JKKLLJJ
-6487d6%%%klmnmjjJKKJJjkjj%KKLJJ%llnlkj%%%%%jj%%JJ%%%%JJJKKKJjlnnljJ%JKMLL%k
-6418f8mlmkj%LNPOMLKJ%%j%%%kkj%KMMKJ%%J%JJ%%%jjklmmnnlj%%JJ%JJJKLLJ%%%%%%%JJ
-6349e4%jJJJJjkjjjj%jjjj%J%J%%jjjj%%%jkkkj%J%jkkjJLLLJjklkj%JLLMMMKJ%j%jkkj%
-6280f0LLMKkmpqonj%%%%%%jjk%JLLMMNMKJJJ%Jjjjjjkjjklmmll%KLKJjlkkjjJ%%lkl%KMM
-6211h2LLLMNOMLJjkmll%j%jkklklkjJJJJjkkjj%JJKKKJJ%JjllkkjJ%JKJKKJJ%jj%JJ%j%%
-6142g4KKK%Jjkkj%KMOPOMJklmomljKKJ%%jkllnmkj%%%jkkk%%JJ%%%JKLMMMLKK%%j%KJJjk
-6073f2kj%JJKJ%%J%KKKK%%jkmmlk%%K%J%jkkkjJKLLMKK%k%%jjklkkjJLKJ%jkkjj%j%%LLN
-6004e9MMKJ%kkkljJMMMK%%%%jknlkj%kkkjkjj%%%kkljjj%%JKJJj%jJKKLLJ%lkj%J%kmnmk
-5935h5%%%%jjkk%KKKJJKKLLKKKJ%%J%JJ%KKJ%jkj%JKKKJJJ%j%j%%jjkklklkj%%JKLKJjj%
-5866f4j%%JJJ%%jjJJKJJ%jkkkk%JJK%lonnlk%J%%jk%JLLMMKJJKKLKJKKJ%lmmmkjKKLJJ%j
-5797f5kkklkkj%%Jjkj%JK%J%JLLLJJjlkk%j%%jjklkkjKMNMMMK%jlmomkj%JKKKJJKLJJjjk
-5728g1kkj%JJj%%JKKMLMK%%j%J%j%%jjjjklmmlkjJKKKJ%jjjj%%%jj%%JJJ%jkkkkjKLLK%l
-5659g9ll%JKJJJ%%JJKKKJklkjJKLLMLJjjjkllljjJJKLMNMMLK%knmmkj%J%KJLLML%klljjj
-5590f0lmmlkkjlllkJKK%jjJJKKLLMMLMMMMJkjjJJKKLJJJJ%%klmmkJLK%kkjkjjjj%%jj%jm
-5521f5oqol%JLKKLKKKJ%%%%%JJ%kklj%KKKLLMMKKJjkkkJLLLJjlmmononkJLNNNLJjllkllm
-5452g9lkJLMKJjklj%KLMLK%%%KLMNNLjkmlk%%%jj%jjklmml%KLLJJ%%JKJJjklml%%%JKLKK
-5383f4K%jjj%JKKJ%%lmnk%KKJjjjJ%KJLK%jkkkjjkk%jjllmk%KMONJ%jkj%JJKjklmlkJKML
-5314g6MLKJ%jjjjj%%J%J%%kjjjjkkkkj%JKJJjjkkkj%JKLMLLKJ%jjj%jjJKLKKjlljJLMMLJ
-5245e6klmljKLMMJjmnonkJKLJJ%%KJK%%jkjj%j%JJJJ%%JKLLKJ%kklmlkjkjklkj%KLMNNML
-5176e7Jj%%JK%jjk%jkklkkj%%j%%KLLLK%jkj%%%%J%jkklkj%J%J%%%%jklk%KLLKKKJKKKLL
-5107e2LKjkkkkkj%%JJKK%J%%jjjkkj%%%%jjjJJKMMML%%%J%%j%J%jkkllmljJLLJ%kk%JJkj
-5038e9j%J%jjkkk%JKJKJ%kllkj%jj%j%j%%JJJJKJ%j%jkkkjJKLMLLKJKKJJ%JKKJkllk%%%%
-4969e6j%%Jjjllmmlk%%J%KKKKJJjjjjjj%%%%%JKLLK%%JJKJ%jjjklllkk%Jjjkkkjjjj%JKM
-4900g8MMLLKKKJJ%jj%%jkkjJKKJJ%klllklj%JKJJ%%jj%%JLMML%kllmmmmmml%JMNNNMLKJJ
-4831f0%%%j%J%%%%%kmnmkjjjjkjjj%%KKMMNMLJKLLMKJjjlmonmkkjlkk%JJ%jkjkjj%%KLLK
-4762g8JJJ%%JJJKKKJ%jJJJJjJJK%kkkllkkjkjjk%%JLMNLJjjkkj%KMMLJj%JJKKKJJJJ%kkl
-4693e4mmnlljjjJKMLL%%JKLLJKJLKKK%jkklljjj%jJ%jjjllklkkj%JKJJ%j%JKKK%%kkklkk
-4624g6%%%%%jkk%j%%j%JKLMLLJ%JJJj%%jjkkkjJLLJklnlkJJLKLMMLLK%%kkkjjJLLKK%JJK
-4555d7KJ%klljj%%KKLK%%kjkkllkk%%KKJJK%K%J%j%jkkkj%jlmlljjJKMLLLKKJjkk%jjjkk
-4486f7jjj%%JMMNKjlkjJJKKK%jkllklk%JLK%jmmmljJLLKLMMLJjkljj%KLLK%kjkjjjjj%JJ
-4417f2J%jjjljjJLLLMMMLJ%kkkljkjkjk%j%JJ%%%%JJKKKKJJjnonmjKJJkkkjj%%KLMMMKKJ
-4348e2%klkj%%%%kkkk%JKJJ%%jjk%%JKLKLKLKK%%jjj%kkmllj%KLJ%JKLMLJjkllkkjj%%%%
-4279f0kjjJKKJ%jlkmlkjJMOMLK%%jkkjj%JJjj%JLMMONNM%jlmlmmlllkjJ%JJJJ%J%j%kjjj
-4210f0jk%j%KJKKJKJJjkkmk%LNNJ%lllk%KMLKjllmljjj%%JKLMLLKK%jjkkllkjJJJjkmllk
-4141g3j%jjj%j%%JJJJJJKLLLK%jjjjjj%%KLKKjkllk%JKLKJJ%J%kkkkJKJJ%JKLKJJ%jjlkj
-4072e7%JJKLK%jlmlkjJKJJKKKK%jjjJKKJjkllk%JJJjkkljjJJjklmmkk%JJLLLK%kj%JLMLJ
-4003e8Jj%jj%JKKJJ%J%jjkkkkkklkk%JKJ%%j%%KKKLJ%jklkjj%%jjJJJKKLK%jjk%%%jlmml
-3934g9jJJKKKKLLJj%%JJJJJ%JJJJ%JJJ%klkjKKLLJJjklnnnljJJ%%%jkmkjKKLK%klmmlj%%
-3865h9%%J%JKKLLLLKJKKKJjj%%%%klkjjjjjJ%%j%jjj%%JKJ%%%KLMLJ%llmljJLLMLK%jkj%
-3796f3JK%KKKJJ%%kkjjjjjkkkkjj%%%%JJjlmll%jJJKLLKJkkljjJJ%JJKMNMLKLMMNKJ%kjk
-3727d2klkkkjKKKJ%jlmll%J%jkljj%%%JJJJ%%j%jJJK%jkkkjkjjj%JKLKJ%jjlklkjKOPQPM
-3658d5%knmmlllkkj%JKKJ%%%JKK%%j%jkmmlJLMNMMMNKJ%kklkkj%JKKLJ%klkkkkj%j%jjkj
-3589f8jjjk%%%JJKLKLJKKJ%jkkljjjJJKJKJJ%kkkjJ%KKJJkklj%KJ%%jkkkjJLLLLKKKLLML
-3520c8Jjkmmllkljj%J%%%jkj%%JKK%jmmmkKMML%klj%JKJ%jjjjllkkj%JLMOQPQNLJllmmmm
-3451e4mmmllj%JJKJJJJ%%%%%%j%JKLMMMLKKKJjjj%JJ%%%JJJ%kjjkklmmnk%J%jjjklk%JLM
-3382f3MMJjlnmk%JJKKKKKJJjjjj%jkkjj%%%JKLLKJjkllkkkj%jj%%%%jkjk%KMNLK%kkkjJJ
-3313f7LKKKJJJ%JJ%kllk%%j%%%KKMKKkmnmjJLMMMLK%jlkjJMLLJjjjkjjj%j%%J%kllmlkkk
-3244g1kjJKLLJ%klklkjjjljj%JJKLKKJ%%jKLLJ%kmlljj%jjkj%KKL%%j%%KMMMMJ%klllkjj
-3175g3%JJLLK%jmlk%JLNMMKJ%jjjlkk%%JJ%%jkk%%jkllkkj%%LMMLKJJ%kkj%%jjkkjJJ%%%
-3106g2%%jkkjjJJLMMMJ%jkjjjj%JKLKLKKKjkkl%JLMKJkkkklklmmmkJLMLKJ%%jklll%KKLL
-3037f6LLLKJ%jjkjjjJ%JK%JjlkjJLMNNLK%klkk%%jjkkk%JJ%jk%%%jllk%LLLJ%%JJ%%%jj%
-2968e7kjmmnomkj%%JJKKKJ%JJJJKLKJ%klljJJJJ%J%%JJKKJjkljk%%JKLKJJJ%%J%JKKKK%j
-2899e1lmllkkjjjkllkk%JKLMONLJkmmlkkjkkj%KLNMLKjjk%%J%J%%%%KMLKJ%j%%kllkkjj%
-2830f7jkkljKLLNMMKLKJJ%%kkmnnmk%LLNML%jlkkj%JK%%kllmmkjJKLLLJJ%%%%kllmnlk%J
-2761h4LKLLMNMNMLJJKKJ%llkj%%%%%kj%%jjlkjj%%j%JKLKKK%jlmlkj%jjkjJLKJjkjkkj%J
-2692g1JLLKKJKKKKKLKK%kkkkjjJJ%jkj%%KJKKJ%%%jlllkjj%%J%JJjkmk%LLKJJ%kkkkkkll
-2623g4lk%JKKKKJKJ%jkklllk%KLNMLKJ%jjj%JKLLKJ%j%j%j%jkkmmllkj%%J%JKJ%%JLLKJj
-2554f4kkjj%%Jjjjjj%%%KKJ%kjJKKJKJKKKJjjlkjj%kklj%KLKKJjklkkjj%jjjJJLMML%jkj
-2485f6%LMLLJJj%%%jklkkkjkllk%%%jjk%JLMNMNMMLKKJKJKKKLJJjjkk%%%JJKKJ%jklllll
-2416d4lkmlljkjkj%kkllk%JJLLKJ%j%%JLMLJjj%JLLKJJJLLKJ%%jklnonnk%LKKJjklj%KK%
-2347f1jlkjJKKJ%j%JJKKLJJjjkjkkjJLMKJklkjJJJ%jjk%%J%JKLLJJ%LLLMMNMLLKLMKJ%jk
-2278glmnpnnmmlmkk%%jjkjlkkjKKKJ%jjkklljJJKJ%kjjj%%JJ%%kmmljKMMKKJJJJklmll%K
-2208h1KLKK%JJKLMLMKJjkmmmmmkjKLNMKJjj%LMLK%jlkjj%J%%%%JKJJJKJjklllk%%%JKLMN
-2139d7QJ0J0J1QONMK%jlmnnoqpqomljjjj%J%jklmlkkjjJKMMLLLK%%jjjjklk%JJ%%klmmml
-2073g2lkkkjKLMLNMMMMKJjkkjkjkkkkk%%JJJJ%%jjj%JJ%%j%kklj%%KJ%kj%JLLLKK%jjlk%
-2004f4KLNNNNMLMKKKKKLLMNLNNNOMLJjlllmmmoopomllmnnlkJ%%kljj%KLKLKK%jjjlllmll
-1935f1kkjkjjKKJ%jkkjJLMMMKj%%%KJ%klmkkjJKKJ%%%%J%%j%JJJ%jkkkkjj%%KLLLLKKK%j
-1866d8kk%JLK%jlmnomlkjkk%KMMLJj%%KMMOOPQQQQONNNLLjlnopnonnmmljjJJjklkj%%%%%
-1797d1%lmnonmkkj%JKLKKJ%kkj%%%jjjkjjj%KLLLLKLLKLLKKJ%klljkjkjJJKK%jlmllklk%
-1728g0j%%JKKKKKKMLMK%%j%JJK%%%%jjjkkjjjjjkjkkkljj%KLLMLMNONOMLKJjllmlllmlj%
-1659d5%%jjjkjk%JKMMLJklkkkk%KMMMJkmnmmmmkkkkk%KNNONMMMMMKKKJ%%lllllkklklklj
-1590e6jk%JKK%%%%%JJK%kllljjJJLLJJ%%jkkkklkJKLKJ%KLLKJJJJ%%%j%KJ%kkkJKLMLJjj
-1521c6kj%%Jjjjj%jJJKK%kkkjjj%kjkjJJJJJK%JJJJ%jkkkk%JKJjmnonnkjKKLMLLLMKKKJJ
-1452d3%jkkklkk%%KLJ%kkkj%%%%JJJJ%JLMLJ%%jJ%jjjk%%%jjjjk%%JJJjjjjJKKMKjkllkl
-1383e7kkmnnlj%JJLLMMMMMLK%jkj%KKKJJjjlklmmkj%%JJJ%%JKLJ%jj%jjj%jjjj%JKNNNLJ
-1314d0jlmmnnlkjjJKLLLJ%jj%JJKJj%J%%jkkjJJ%jmllj%KKKKJLLLLLJ%jlllllmljKNNMLK
-1245d7J%%KKK%jjkkllj%j%jjJJKJJ%%%%JJ%jlkj%KLLKJjjk%jjkkjj%JJJ%j%%%%jkj%%%j%
-1176e9%%%%kklklnmlkJKLMPOOL%klkkklklk%JLLLJKJJKLK%jkj%%Jjkllj%LKLKKJ%jlkkj%
-1107f1JKKJ%jj%JKMLJ%kkmmkjJKMLKJ%%j%%%jkk%%JJjkmmml%KLNNMJ%kj%j%%JJ%JJKJ%J%
-1038d6%%JJ%jkkj%JKMMMNLL%lnoolk%JKKKJKKKKKKLLLNMOPJ1J4J9K2K5K8K9K8K4J8Pmj7k9
-980A77l4l4l2k7k3j6j1pomnnmmkjkjkjjkkk%KLMNLKJjjlklllmmmkkjjkjk%%KLMMLJ%jk%%
-918e6J%%kj%JKKK%%JJJ%kklkkJJJjlnomjKMLK%jkJKMMMNMMK%kkllkkjjKKJjjk%JKJ%%%JJ
-848d7JjkllmlllkjJJK%jkk%JKLLLKJKJ%%j%KMLLJjkkj%jkmk%KKJJjjjjjj%j%J%%%%%J%Jj
-778e6%kkjkkj%JJ%%%J%j%jJJJKJJjklljJLKjnnmkJKKLKLK%kkjJMMMKJ%J%%jlmml%KKJkln
-708g2l%KMLKJ%JJJ%%jjjkjjkjj%JJJK%Jj%KLKJJ%%%%jjlklkjj%KMNML%kmmkjJJKJJ%jjjj
-638f4jj%%%JKKLK%%jllkkkj%JJKLLMMMJ%kllk%%KKJJ%jlmll%%Jjjk%JJKLLMMLJkklj%kln
-568f4mlj%KKJ%jkkkj%%jJKKLJJJKLLKKJ%%jkmmmlj%%%jjjJJJJKJJjjjkkjjjklk%KNMLK%k
-498f9%JKMKjkkjjkkjjj%%%%%%JJ%jll%JMNNKKJJJ%%J%KJJJJJKJJ%JJjjjjjklmkkJJJ%jjJ
-428e9JJJjkj%LLLKKJ%jlklllllk%KKKJJ%JKJ%%%JJJJjjkk%%JJJLJJjklkkJKKKJJJJjlmlk
-358f3%JKKK%%jjjjJJLLLJ%%%klllmlmlkkJLMLKLNNMKK%J%%%JJLK%jkjJKK%jlmmllj%JJ%J
-288e0%KKJjllmlj%KKKKLK%jjjjJK%Jj%j%JKjkmmlj%JLKJ%jjjjjjjjjjjjjjj%jjklkk%JKM
-218g3LNLLKK%JJKKLKK%%klkjjj%kjkj%%%%%%%jk%jjjjJJJJJJjjj%%jklkk%JLLNMLKLLMLL
-148c5LLLJjklkkjlkkkklkklllkjj%%j%%%j%%JJJJJjkll%KNOONLJ%klmmmmlkk%J%J%JKMLL
-78e8KJJJKLKKJjkjk%JKJLLLKJ%jjjkjkllkljjj%jjkkjjjkkmmllj%KJJJKLLKLKLKLKJJ%jk
-7e4jjllnomkJKMMMLKKJKKJJ%jjkj%%JjjklkjJLLJ%%kkmmmkjKMMNMLKJ%jlkjjJJKLLKKJJ%
64d2jkllmlljj%JJJJkllklkj%jkkjlklj%MMMNMKJ%JJJjjjJJJJKJK%%JJKKJJ%kjjJLLK%jlk
136e0kjjjjjjJJKKjj%%%jj%jjjjjJJLMMLLLKJ%jkj%J%jlllllkjjjkllmk%JJ%J%JJJJJ%%j%
207f7jjjklk%JKJ%%jjkjjJLNNMKjjj%KKLK%%jlnmkLNONNLLJjkmmmllj%jkkllk%KLLJ%kkkj
278g0%%LLMMLKK%%kjJ%JjjjjjjjkkjjJKLMLLLKJ%klllkjj%JKJ%%%JJ%j%JK%%JJKKJJ%klmn
349e4mlj%%JKLKKJ%jmnonmkkJJK%%%%KLMMMKJJJ%%J%JJKLLMMLJ%jjllmnnnnmkj%jjjj%JLL
420f7LLMLJ%jjkj%j%%%%%JJKKJKJJ%JKJKJJ%jkjjjJJLKJJJjkkmljJLNMK%kklkllkkjJJJjj
491e3jjjkjjjkkjJKMLMLKKJ%klmmlkj%JKKK%jjj%%jkmnnkjJ%%jkj%JLMLLLKJJ%jJKLK%kll
562f2jJLK%jkkkjjJJK%jkjj%JKLMLKjlmnonnljJLLKJJJJjjjjjjkllkjJ%jj%KMMMKKJKKJJj
633f6%jkj%KLNNLLKJKJjjjkkjjjkklllkJLNLJjlnmmlkklmlmlkJLNOONONML%%klllmlkJKLL
704f5KLJKJKKJ%jjkjkkJ%J%jjJ%J%JLLK%klkjjJ%JJ%%%%%j%JLMMKJjjklmnmkkjj%JJJJJJL
775e8KLJJ%jkkllkjjllllj%LMLK%%%%%KJLKKJjkjj%JKK%%%%%JJLJJjlkkjJ%kkllmnmljKMN
846g3NLJKKKKKJJJJJ%%%%%JJ%jklllkJKKJJj%kkkkjjkjjkjkj%KLLMK%JJLLLKLKJjklmnnmk
917f8JLMKJJ%%%%%j%%%jjk%%%%jjJKLKJkkmljJJKKLJJjkkjJKKLJJjklkjjkk%KKLKJJ%%jkj
988e8jj%j%%%jjjjjklllk%KLLLKJJJ%%%JJJ%JJMNLJjmmommkkjjjJKMMLK%jllllklj%JMMOP
1059e6POMLKJKJJK%jmnppolk%JJKJ%jkkmllk%JJ%jkkk%KJJJ%JJjj%%%JJKLJJ%%kljjJKJKJ
1129f5Jkmmlkj%%%%JKKKJ%JJ%%JK%jkklj%KMK%jlllllk%JKLNMLLJJ%%jjlmmmlj%JKKNNNNM
1199e5K%lmlk%%KJLJJkkj%JLLMKJ%jj%J%%kklllj%JKMLLJJjj%jjkllk%KLLLLLLKLKJ%j%%J
1269c4JKJ%llnonnmk%JKK%klnnmkjJKK%jj%%%KKLMNOOMK%kllmmmmjjj%KLNNMMLJKKLKKJJk
1339c2mnnmlmllkJJKJ%%%j%%jklmkkjjJJLLKKKJJJJ%%%%KLKLKLKJjllllkkjKKLK%%jjkllk
1409f2jjjjk%j%%%%JJJLLMMMLKJjjk%KKLLKJjkmmnnmmkkkjjjj%KMNNLLLJjllmj%%jjkj%%K
1479f1%%%jJJLLKJ%k%J%%%JJJjjklkjjj%JJJ%%JKKKKJKJ%klmmkjJKKJ%J%%%kjjj%KJKJ%jk
1549e6lmkkJ%%kkjj%JJKJKJKJJjjk%%KJ%JJKLLLJjklllkk%%KJjjj%%JLLLJkkj%JJJJ%%jkk
1619e8kj%KJKKKK%jkkkkkj%%%%%j%%j%%LMMKJjklllkjJLMLMLKJjkmmk%JJKJ%jllmmllj%KN
1689f7ONNKjmlljjklkjJJJJJ%%kmmmk%JJKJJJJJKKMMLK%kllllkkj%%KKLNNNMLKKK%jjllmm
1759e5mlkJJJ%jkkkjj%%jjkllkj%KLLMMJjkk%%%%jjJKLKK%%%J%%%j%jj%%JJ%%jj%%KKKK%k
1829e9kkkjjJ%%jkjj%JKKKJK%jjk%JJJ%jkjj%%KKLLJJ%kmmlllk%kjkj%JKKKKJJJJKJ%jj%j
1899f9%JJLKMMMMMLLK%%jjjllllkkkljjJKKKLK%%%%%J%jkkj%JJ%kkklllmllj%JKLKJjjklj
1969g6%LLMKKJ%jlkkkkjj%KKLKJjkkllj%%KLLKKJ%jj%JJ%jjj%JJK%%j%%J%JjknmkKLMLKLM
2039e5LKKJ%lnonmmk%JJK%J%%j%JJ%kj%JMNOMMKJ%%jlmmmllj%%%%j%JKLMMLKJjjj%%JKJjk
2109e2jj%JJJ%kkmlmmlJLNPONMKJ%jjklkj%%jkkkkkjj%j%jjlnnlkj%jJLMNLLJJKJ%%%jjlk
2179f8kj%%JKLJJJ%%J%KKKJJ%jkkk%%JJ%jlmlljj%JKMLLLJJj%JJKJJJKJJjkmmmk%JLMNMLJ
2249d2jmnnnl%JLLLJ%j%%%%jjk%JKJJ%kjkkj%%K%jkmmlkjJKKJKJJJ%kmmk%KKLKKKLKJKKKK
2319e1J%kkklllj%KJJ%jj%KLMNMK%%j%J%%jklllj%KJJjjkjkkjkjjjkj%jj%JJKLLKJjj%%J%
2389f1j%JKMOMLKJ%J%%jjjjkmmkjJKK%J%%kkmljJJJJknnmkJKLMNNKJ%%%%jklkk%J%%kj%KL
2459e9KKJJJKK%kkj%%j%LLLK%kjj%J%%%jjjj%%jkkllkj%%J%KKLJKJ%jkkkjKLLLJ%klkjkkk
2529f2j%KJkmlkk%j%KKLKJjlmmlj%LNNNLK%jjJKLKK%%llnmlmll%JLLKK%kk%%KKLLKLKLKJ%
2599d7j%%%%jkj%%JJJLLKJklnnml%%%%j%%%KLLLKMMNL%jkkjlmnlk%J%%jkkkkjj%%KLMOOML
2669c9%kkjJKJ%kmmlkj%%%%JJKJ%%%%LLMML%%%%JJJjklmmk%JJK%%jlmmlmljKKKK%JKLKJ%j
2739e0%%JJ%%jkmnnlk%JKKKKJJ%%JLMMMLJjlllkjkkjkj%%j%JJLKLLLLJjllkkklj%LJJjjj%
2809e6%%J%JJ%J%JKLKKJJ%%jlllklmnmljJLLJ%kjJKKJJJJJJj%kjjjkjj%JJJKKKLLKJ%klkj
2879e6%%%jJJ%j%%JJ%%J%JJ%jkkJLMJjkk%KKJ%jkj%%%j%jKKLKJ%kllj%KKLK%%j%JJJKJK%%
2949c6kkllkjjkkkk%jkklkllkkjJJKLMMNMLJJjkmmnlkjKLMNMMLLJ%kkmlnmmkj%JJJ%JJJ%j
3019f5kjJJKJJJJKKKjkllkkjkjjjkk%%JJJ%J%JKLLNNLKKJJJ%JJJ%%kkkk%JJjlllkjllklkj
3089g4j%j%%JKJJKKKKK%%%JJKKJ%%j%jJJ%j%jkjlj%JKKJ%%J%J%Jjkj%J%jkkkJKMONLKJKKJ
3159c5%jklnnmmlklj%J%%kkkjj%JKLKJ%j%jJJJKJ%jlkjJLLMKKjkk%JKK%kklkkjjk%JLKLJK
3229e7JJ%kkkkkkj%KJJ%j%%%JLKKJj%j%%jjkmlllk%JKLJKKLJJJ%jjlkkjJJKKJKKLLLKJ%jj
3299d9jjjjklljJJKJKKLK%%kjkjkllmkkkjkklkjj%JJKKKLMNNNLJjkkkkk%JKMLKJJ%%%llnm
3369f2k%%J%j%JKKKKJ%kmllk%jjjjj%JKLKJJ%J%J%J%jkllk%KKLJ%j%kkkljj%jjkklj%KKKL
3439g6LKJj%%%%JLMLJ%kkj%jJJKMLKjkllj%%jkjkkj%JKLKKJjj%JKKKJjjkkj%J%%%j%J%JKK
3509e5K%jjjj%%jjlmmk%JJJjkllk%JLLKjlmmlJLMLMMNLLJKJ%%kkkkj%KMMLJ%%%jkjkjjjjj
3579e8jk%%KKJJJ%%%%j%%KJ%jjj%JJJKJK%%jjkjjJJKJklkjKLLKJ%jjjkkkkk%KKKLKKJ%%j%
3649d5jklkkkj%J%%%%%%J%%%%KKLKKJkjjJJ%%kjjjjj%JKJ%klkjJ%%%JJKKLKJjkmnmlk%jll
3719g2kj%J%kjj%LKK%%J%JJJJJJJLKLJJ%%%%%%%%%KK%lmmkjlllk%%%%JLNMMLKJjjjjkkk%J
3789f0MNMMLKJ%jklllkkjkjj%J%J%%KJ%%%%KKKJ%llmmlmkjKMMMK%jkkkkkjJKKJJLMMMJ%jk
3859d6kjJLMMMK%lmnlljkjjJ%%jkll%KMLK%%kkkj%jlmmlkJJ%%%JJKLMNMLLKKJKJK%jkj%jj
3929d3jkjjJ%%%%J%J%%jmmnlkjJJKKKJ%k%JKLLMMLKJjkkj%KKJ%jkjk%%j%%j%%jmmmmlljJK
3999f5LMLLKJJ%%lmmmnmnmmmljJKLLLLLKLLLLKLMKK%jjllmmjJK%klmkj%JKLMLKJjk%%LLMK
4069d9%kjj%JJ%%jj%%%%JJJKJJjlmlj%JJJ%%%%klmmkjJLKLLLLJJ%JKJJ%jllmmljj%J%%jlk
4139g1k%%%%%j%JJKLJJJJ%Jjjj%%J%jjjjJJLMKKJJJJK%%klkjJJK%lllj%J%j%JJKKK%%kllm
4209f7ljJLMML%jkkjjjjkjj%%%KKLLKKKKJ%KKKLKJ%lnnnmlkj%KKJ%j%%%KJK%%jj%JKKKKKK
4279d6%kklllllkkjj%JKKKJ%JJ%%JJJJJJ%%jllkk%%KMMNLJjj%JLML%jlkk%%%jjj%KJ%%jjj
4349d9kj%JjJKLLJkkkkllmlll%JLLL%klmkj%J%jkjJKJJJ%JJKLJJkkkjjjjjJLMLLKJJJJkkn
4419e9nnmkj%jjkJJMMMKKKLLMLL%jjjJKJjkmmnnmjJKLLLK%jjj%j%J%%%kkjJJJJ%JLMKJ%%J
4489d7JJJKLMLJJjjkllllljjjjj%J%JJ%%jklnnnmljJKMMLLLMNNMK%mnnnlkkjj%JJ%J%J%%j
4559f5%%%j%JKKKKjklkj%J%%%jkkkjjJJ%JKLOONMLJJklnlkjjjjj%%j%%KKLKJjklkkj%JJKL
4629e5KJ%%JKMLMKKjjmmml%JKJJ%kmnonmkJLLLK%%jllkjJJJLKJJ%JKKK%kllkjj%%KKKLKKK
4699e2%%%KKLJJjk%j%JJJJJKJ%klml%%J%kklkjj%KLKJ%lmlj%KKLK%%j%%jkkmk%KNMNLLJ%k
4769d6klkkkk%JJKKKKKJjkkkjjkkkkjJKLJ%jlj%JJJj%kkkkljkj%JKKJJKLKLLMMKJJ%jjlkl
4839e3k%LMMKjklklkj%%%JJKLLKJkmnnmlkljKLLKK%J%j%jjjjjjjjj%KKJKLMLjlmlj%JKKLK
4909e4J%jk%JJ%%jklkjjj%JKKJ%%JJJ%%%%%%%jkkkkkj%JLLKLKJK%jjkj%J%%%J%%%klkkjJ%
4979f3J%%%%%jjjj%%JKJKK%kkjjjjjj%%%%%%%KLMMLKKJK%jmmonmkJLNMKK%%jlkkklkj%JJK
5049f6JJJKJK%J%jjjjJJKJJ%%jjmnonljKMNLJJjkljjjjJKJ%jlk%JKLJ%JJ%%%JLLKKKKKL%%
5119d8jjj%%KJKJKKJ%%jkjjJJKJJjkkkj%JLMKJ%%kklmlljJJJ%J%J%J%%%%J%jjjjkkkkkkll
5189f9lk%JJ%%JKKLKKLKK%jk%KJJkkllllllljJJK%jjJLLLKJ%%jkjj%JKKK%J%%%%%%KKJJjj
5259e6kjjJJMMNLK%jkkllkklmlkJLNNLK%%jjjjkjkjjj%%%%%jjj%%%J%JJJKKKJjlmljJ%%JK
5329f0JJJ%j%%JJ%jj%JKKJjklk%%%JKLKKJjj%jJ%KKLJJ%jkkjJ%JJJjkmlmkkkmmlkjJJJKJJ
5399g1LLMNLK%kjjJLMMKJ%J%jjj%%%J%jlopnmjKMLJjkjjJKJJjkjJJKJjj%%JJJ%JJKKKLMKJ
5469c8JJJ%jlkkk%kklnnooml%JJ%%%KKLLJJ%%%%j%%%LMNMKJj%klmkjJJ%jkjjJ%%j%%%KJKJ
5539e9J%%JKKKLKLLMJ%lmkjJJJKKK%%kk%%%%lnmljj%jkkkk%KMNOPNM%lnmlkj%JJJ%jjkj%j
5609e4klnmmkj%JKJ%jjjj%KMMLKklmk%KLJJjjjjjJKKKJLLKJj%%JJKJ%%%kkkkjjjJ%%%%kjk
5679f3kj%%JKKK%jj%JKKKKLKLKJ%kj%J%%jlmmk%KMLJjj%JKK%%jjkkjJJ%%jkkmkjJ%%kkjj%
5749f6%JKK%%JKKK%JJKKJ%jklkj%%%jjj%j%JJJ%kllk%JKJK%J%%jkkk%JJJ%jjljJKLLLJ%jl
5819f1kj%LLMMKK%j%jkjj%jJKLKK%kklkk%JKJKKJKK%%klklkkk%KJ%kkkjj%jjklj%JMLLJ%%
5889e8%kkllkkjjjJJLLKKKJKKLKKJJKKJkmmmkkkkjjkj%JJ%jj%KKLJJ%jkjjjjjjj%%JKLLK%
5959e9JJJKKKKJJ%jjk%JKJJkmmnmlk%KLLMKKJKKKLK%jmmlk%KLKJ%JJKKKK%%kkmmnnlkjJJK
6029f1KJ%jlll%JJ%%j%JKKMKLLJ%jkmlmj%LMNMLKJJJ%jllkjjjkmmnmk%jjJLMLKKJJLLKLKJ
6099d4jjkklmlljJJ%%jj%KLLKJ%%%jkmmmmk%LMMMNLKKKLKJJ%jklklkkkkj%j%j%JK%%%jJKJ
6169e4JKKMLKLJKJ%jkkllk%JJJJ%JKKJ%klmnlk%KJjlmmkJKJJ%jkj%JJJ%jJ%KJLKJJKKLJ%l
6239d7mmkk%jjk%KLLJJ%jkjjkklkjj%JLKKKJJ%jjjj%jkkjkj%j%%JJJJ%%kkjjj%%KJ%jkjj%
6309g6%KLMNNNMLKJjkjk%%Jjkllllk%J%JjjjjJJKKJJjJKMMMLJlmlkJKLLKJJJKLKJ%%kkllk
6379d2kkkJJ%jllkkkj%JKLKJj%JLLKJ%jkljj%%%jkkkklllkjjjJJKJ%jlmllkKLMMMLJjkkj%
6449f9JKJJKKK%jjj%JKLK%jlkjKLKJ%kllnll%JJJ%%JJKJKJ%KKJ%%jkjj%JKMNMMJjkllk%KK
6519d6J%j%J%klkj%JK%%jjkk%KK%%%jjj%JJLJ%jj%KJKJ%jj%J%%%jkkjJ%Jj%%KJK%jjjlkk%
6589e6j%%j%jkk%JJLJJ%%%%%%JJKJJJKKKJJjkmlkj%%JJJKLMMLK%kjJJ%%jlkmlmk%KKJKKJJ
6659d2%%j%%J%%KJ%jjjjjjjkklmmnkjKKMKKJ%%%KLMKjjkk%%JKKKJ%%j%%JLJJkmmmlnml%KL
6729f2K%kk%JLLJJKKKLJjkj%%JKLKJ%jlkkjJJKJJ%klmljkjklk%JKK%kkjj%jkkjJK%%klk%J
6799g6LLLMNNMKJjkkllkkj%JJJJ%J%J%JJLLKJjkj%JJJ%%%%%j%j%JJKKJjlmmjjjj%jj%%%jk
6869f2jklj%KMMMNL%jkkJKLKKJ%%j%jllmkj%j%%JLLJJj%jj%k%jJLLNMLKJJ%%Jjkkjj%KLLL
6939b6JJkmonmmk%%KKKJK%%lllmnmnk%JLLLMKKJKKKJ%kllmjjJJJKK%kklk%KMONNKJ%jkllk
7009d7kjkmmll%KMNNLLJj%j%%J%klmkkj%JKKLL%klkj%%%%jjJJKLKKKJ%kkkkjj%JJ%%JJ%JJ
7079d7KMMNNLL%kmmmljj%kkllljJKLKJJjjlkmllkjJJLLKJ%kkk%KK%%jkj%jjjjJKLLLJjjkk
7149e6jj%j%JLMMNMNNMJknnnmlkjjjKLMLLLLKJ%JJJj%jkjjjj%%kmnnmkjjjjkjk%%JKKKLMM
7219d6MMKK%kj%JKJ%kjk%%K%klllmkkjKKKJ%jjjlllkjKKKJJKKJjk%%JJ%jjk%JKKJ%kkkjj%
7289e8%J%%%%JKKJJ%jJJK%%j%jjjjkklk%%%J%%j%J%%%%%%j%JKLKLJJ%%jjjjKKK%jkkjjjkm
7359f0mlkjj%KKLMKKJJJ%jjkkkk%jJJKKLLJKJKK%jkjj%%%jklmmmkkj%JLMLKJJKLNLJ%jjjk
7429d8%%JKJJjkjkjjjkkjkkkjj%%%%jkk%KLKJkkjJKLJ%kkj%LLKJjmnmljJLNNMKJj%jj%kkl
7499f3kkkkjjkkjj%%JJKMNOMKK%jmnmkjJJLLLK%jjjJJJKLJ%%%JKLLLJ%jlllk%JJ%%%%kjjk
7569e3kkkkkllk%%K%%%jjJKJJJ%%JK%JJ%kmnmkjjkjjjklkKNQRQNLJjmml%KKJjkjjJ%JJJMM
7639e0MKJ%%j%jjkklllkj%JJKK%%klmnlkjJKK%J%%%j%j%%%%j%JJJ%kj%%JKK%J%JKLLMJjjk
7709e7JJLKK%%%jjk%%KLKKMNMMJ%kmnmmmlllkj%JKLLLLLMLKJ%lmpomj%%jj%%%JJjjkj%%KJ
7779e9LJJJ%%%%jj%%JKKjkj%KKLKMLK%jlkkjkjjj%J%JjjlljJKKKKJj%JKMLKJjkmllk%%Jjj
7849e1lkklkkj%JKJJ%KKLKKKJ%jklkljjk%JK%kkjJKKJJJLLLK%jkkk%JLLKKLLKK%klmlmkll
7919e5lmmmkjj%j%Jj%KLNMKJjkmmkKMML%kkkj%j%j%JJJJJJKKJJJKLLJJ%jjjjjjj%JKKJ%kl
7989e0kllj%KKKK%%%%KJJ%%JLLK%llkljjJKJjllkjJK%klmlk%%JKJJJ%%J%KJKJK%Jjjkkkjj
8059f2j%%KKK%jjkkklmmmj%LMNNLKKJKKKKJJ%%J%%%%J%jkj%%%kj%%%%k%%%jkmkjJKKJ%%%%
8129e7jj%KLLKKKKjlmmmlkkkjkjjJJ%JJJ%KKLMMNONLK%klkkkjkj%JJLKJJ%%%jmlljkmnmjJ
8199f5MMLJ%%jj%JJLLLK%klkjJJ%jjkklkkjjj%%%%JJKKLKJ%jk%JJKJKKLKK%JJKLMLLJkklm
8269c2lkkjjjjllkkklll%KMML%jlllkJJLKKJJKMMMLLKJJjjk%jkkllllkjjKLLKKKKJjlllkk
8339e0jkj%JJjjj%jjjkkjjj%KJKKKKJ%%%JKKJJjjjjkkkll%KOONMKJ%%jkkj%JKKLKKLKJ%jj
8409b6kkkjlllmnnmljJJKKKKJ%jjjjjkkjkjk%LMONLLKJJ%KJJjlmmlj%%JJJjkkj%%%JKKLMK
8479d1%jjj%jj%%%jkkkkkkllkkKLNMLJJJ%JJJ%%%%JJJJ%%%%%%kjjj%kj%%j%%%%JJMMLK%jj
8549c8klklkkjklkk%JJ%jkkjj%KKKKJ%J%J%%j%JKJKJJKJ%%j%jj%JKKJJJJJ%%%jjklkk%JKJ
8619d6K%J%KJ%jkkk%JLKLKKjkllklmllkjjJKJLKKJj%JLNMNMK%lkkjkjk%JJLKLKJ%Jjkmlll
8689d2klkllmmljKLMLLLMMLKjkklllmnonmj%KJ%J%KKJKKLKLKLK%jkkj%%JJJJ%%j%%%%jlkk
8759e8j%JJJ%J%J%jjkjjj%JKLLJ%%KLKKKJKKKKK%jlmnllj%jjjlkjjj%JKJK%JJLMMLJjjklk
8829d6kkkjj%%JJKLLK%%JKKJjjklkljjj%J%%jjjJLLK%%j%JKJ%j%J%JJjklllkj%%%KLLKJJ%
8899d2JJLLKJjlnoooomk%KJLMMLK%%jj%JKJ%j%%KJjlnnlj%KLKJJ%JJ%jklkj%LLLK%%%KJKL
8969d4LLLKKJLLL%kllljjj%JJ%jjj%jjkklmnnnlj%JLKKJKKLMKKJJLKJ%jkjkkkk%%%%jjjj%
9039e2%%j%JKLMMLKJjjkllmklk%JJJJ%J%%jjjjkllk%LLMLJ%j%%Jjklmnmll%%KLNNMKJJ%%j
9109e2jjklnnml%KMMNMLKJjjjjkjj%JJKJKJJKjjkkkklkjJLMMMLJ%%JJJ%%j%%jlmmk%JJJ%k
9179e5mmmlljkj%%%%JLMNNLjkj%KKJ%j%j%%kkkk%JJJJ%%%%%%%JKLKK%%j%%%jjJKKLKJ%jkl
9249d9jj%JjkllkjJKJJJ%KKLLJJ%jjkj%JLKKJJ%jjllmmmnnmmjJKLKKJKLJJJ%JJjkkk%%LLN
9319e3OMK%j%JKJJj%j%JJKJ%j%%JKJJJ%%jkkjj%%%kmmkjJKKLJJkjkkkkjj%%%%jjJKKKKKJJ
9389d1Jjj%%KJJ%klnnl%JLKKJ%jjj%J%jkkj%J%j%j%%%%%J%%JJJJKJKKJ%klmlk%%%%%JMMMK
9459d2%j%JJLLLJ%%kjjJ%J%jkllkjJJJJJJJ%Jkllkjjjjkkkljj%JKJJKJK%jjjkjjJJJJKJ%J
9529e1%%%%j%J%JjjJJ%%kjjklljJKLKJJ%jjj%J%%%%%%JKKLKJJJ%%%%j%j%jkmljJKLLJ%jjj
9599d8%%J%%%jJJJJ%%JJ%kmmkkjj%kjJLKJjlj%KLMKJ%kjj%Jjjkjj%KKLLLMLK%klmlmkjJML
9669d5MKJJJ%J%JKKKJjjlmllkjjkkk%jjkk%%J%%JJJJKJJKLK%jlklkjj%%KKJ%jklkkjkjJJM
9739e8LLJ%kkj%%%JKMMMLK%%%kkj%jjklkj%JKKJKJK%jkkllmmmkk%JJKJKJKJ%J%%JJ%%%jkm
9809f0mmljJKLLKK%jkj%%j%%j%%JJJJKLKJKKLLLJJjjj%J%%jjj%%%Jjjj%j%JKKKJ%jlnnmll
9879f2kjJKLLMLJ%jkkmmmljJMMMLKKJKJ%kmmmlkk%JLNNMLJJj%JJLMMNLLK%jkknnnmmjj%%j
9949d9kmmlmklkkj%%J%%kkj%KKMNMMLKJ%j%%JKKLMMMMKJ%jjkmnnmkjJKKMLMKJ%j%J%J%jkl
10019c8lllllkj%%J%KLKKJKJJjjlmlljjj%LMNMMLJ%jmnmmllj%LMNMMJJjJ%%klljJ%%jlkj%
10088e3KJ%jjKMNOMLJJ%jk%JJjmmnmlj%JJK%jmnnlkJKLMLKK%JJJKKJ%jkjkk%%JJ%j%%jj%j
10157e0jkJJMKJjklllk%JKKJJ%j%%JJJ%%J%J%%%j%jJK%%j%j%JJ%%j%JJJjkkjj%j%%jJ%%jj
10226e4jjjjJLONMKLKJjjjjj%kkll%%J%jjjjjjkjj%KKJ%jlkkj%JJ%j%JLMMLJkmlljjJJKJ%
10295e1jklll%JKLJ%j%%jkk%KKJJJJJKJKK%jllmlmlk%JJJJKKKJ%jjjJKLJJjj%jJKLMMKJJk
10364d0lllkjj%jjJJJK%%kkk%%Jjkk%JKKJJj%%JJ%KKLK%%jj%kjkjJ%jklll%%J%jlj%JKJ%j
10433f3jjkklkkj%%JLKK%%%%%J%%j%%jJKLMMKLJJ%jJJ%kkllmlmklkk%%LLMMLLKLKLKKKJjk
10502d4kljjJLLKJJ%J%%%%%%JJJ%jklj%KK%kmnmljJKMMLJ%%%%JJJ%%jJ%Jjklllj%KJJJjJ%
10571d7JJ%%%kkkjJLLKLLLMLJ%k%%JKJ%jjmmmmlkjjj%JKJJJ%%%%%%%%JJ%%jjjjjkk%%JJ%j
10640e0kkj%%%JKKJ%lkk%J%J%%%%JJjjj%JJ%%%%j%jjkkjJKKKJ%jjjkllkKNOONK%jkj%JJJJ
10709d0%kkjj%%%jlml%KLMLKJJ%KJJJkjkjjkkljJKMKJ%j%%jjjkjllkkj%%%jjjkjjj%jjJKL
10778f3MNLLLLK%kkjjJ%J%%J%JKJLJJ%jj%%%%%%jkkk%KJJjkkjJ%jkkk%j%j%JKKLK%jjjjkj
10847e0%JLLLKK%jkkljkkkkjJJJ%JJJKLJJkllljj%JKKKKJj%kjjj%KLKJjkjj%jklmllj%JJK
10916f0LKLLKKJJJK%jk%j%%%%%%%jjkkkkkjjkj%KMMKJJKNNNL%lmnlk%KKKJ%J%KJKJ%jllkl
10985d2kjjj%J%%jkjJKLLLJ%%%JJjjjjkmmlj%JKKJKJJ%jjj%kjjjjkjjjk%%%KKLLMLJkmono
11054f4nomljJJKMNMLJjj%JKLLMLKJlnmmk%JKLKKJKJJ%j%%%jjj%JJ%j%JKLLMKJjllkJLMMJ
11123c1jjlmnomkk%%JKJ%lmllkJMMMLJJkkllmmkjJMNNMLLLKJJKKJ%J%%%kkjj%%jjkljJJ%%
11192d7%JJJJ%jllmkj%%KLKLK%%jk%JKJ%klk%LNNKJjjJKKJJjllmkjjJJJ%j%%JJJ%%jJ%%jj
11261d2jj%JJ%jlllmlllllkj%JLMLJJjj%JKJJKKMLKJLLLKJJkmoonk%KLKJjkklljjJJjkjjJ
11330f3JJK%%j%jkkjJJKLLMMMJ%klkj%%JJ%%%JJ%%%j%kkkkkjkkk%%JKKJJKLKK%jmmnlk%JK
11399f5LKJklmlk%%J%%J%%jkj%J%JJKMMKJJ%LKKJ%%%J%jjjllnmlkJJKLKLKJjkkkjjJKLLLK
11468e2JKKKKJ%%jjkjlkkkkj%KMLKJ%J%%%%JLKJ%jj%%%JKLJj%jJLLNMJjlmnlkkjjkj%j%kk
11537d9kJJK%%%%%JKLL%klmlkjjkj%JLMMMLKJjkkkkjkllk%JKLLNMMLJ%j%kllmmkkmll%JLL
11606e3MNNLJ%%%%%JKLJJjklkjKKKJjjkjJJJ%jj%jjjj%%%kllk%KJ%kkklklkk%%KJJ%KJJ%j
11675e5%%%%KKKKJ%%kjjjJMMNKJJ%%J%%%J%J%%JK%jkmmkjJKKJ%kkkk%%Jjlmnnml%LOPNMKK
11744c8JKJJjkklkkJKLL%llmmklkklkj%JJLMMMLKJ%%kjjJKLLLJJjjjjjjj%J%%J%%%J%%J%k
11813c7kkk%%%%%%J%JJjjllmlkk%%J%JJJJJKLKJ%%%jj%KMLLJ%kkjkj%JJ%jjkjjj%JJMLKJ%
11882c5jj%%JLMMLJkmmklllkjjlllkk%JKLKJJ%JJJJJJJ%%jkj%%KLMKJjkjKKLK%jjj%J%%jJ
11951c1JJJ%kmnnmljJKK%kjkjjJ%J%jj%JLLKKKKLJ%%jjklkjj%%jjj%J%J%%%jkkJLMLJ%%j%
12020d1KMLJjkllkkjkk%JKJ%j%JKMMMMMLKJ%%kmnnnmkkj%jj%j%jj%j%%JJJ%jjJLMNMJjmmk
12089d5%%%JJ%jjJJ%kkkjKLMLKKJ%kkmmkkkkk%%KJK%%JKKKJ%J%j%%%j%jj%%JJJjkkkjklkj
12158e8j%%JLLKJ%jjjjj%j%%J%%JKKJKKLJJ%jj%%JJ%JJJKJ%%j%J%jk%j%jj%%%jkmlkj%%%j
12227e3j%JKLJJ%kkljjKKLLLLKJ%jlllmnnmjJJJKKLKKLLMNLLJ%j%j%J%%%%%%klnonllkkkJ
12296f2KLMLL%%jjjjj%%%jkjk%%%KJJKJKJJJLLLKJJ%%jk%%JKJJKJJ%%JJ%kmnpnmjJMLKJ%l
12365d5lnmlk%j%%%%J%jJJJJJJKKKK%kkkjjJJLMLLJ%%%KKJJ%%jkmmmljk%j%JJLKKMMNMLJj
12434b8lkkjJJK%%kkkljkj%%JLKKj%j%%%jjkkkjj%JJKKKKJ%%%KLLJkklk%%JJJJJ%klmmk%L
12503d5MKJ%klkjJ%J%%J%jj%%%jkkj%JJKJKJJJKJJ%jkjkkkkjJKJJ%%JJK%%jjj%j%%J%kj%j
12572d8%J%J%%%JJjllljjJKLMLJjkmmmmml%LNNMMKJj%%%%J%%jklkj%JJ%jkkj%JJ%%%JJJ%j
12641e3kj%JKLKJJj%jjjjjkkjJJ%jjjjJJJJJ%jkklk%JKKKMMLKJKJ%%%kkjllkjkjj%JLKJJj
12710e1%%%%jkjjJLKLKJkkjJJKJKK%%j%Jjjllkk%jklkjJK%%jjj%%KKJJJ%%KKKJJKLLLKLJ%
12779b9J%%J%%j%j%JJ%%llmlkj%j%%JJJJ%J%%jkjkjjJ%j%jJjjkklj%%%%JJKKJKKKJjlmlkj
12848e7%KLNNMJ%j%JJKKJJ%Jj%klllk%%JJK%jjj%J%JKKJjlnmmml%JLNMKKjkjjJKKJJJKKKJ
12917c2klmnlkj%KJJJ%JKKLLLMKJjlmmljjjjknnnnlk%LMNMNMNNMLjlmmlkj%JJJK%Jjklllj
12986e5kjj%LLKK%jjJKLKKJJKLKJjklljJKK%jlkk%%KKJJ%%jkkklljjJKMLLLKLKKJ%klllkK
13055c8KLMMLLjkmllllk%LNNLLJjkmnnlkjjkklklkjjjJJJ%%%JMOPQNMKJ%kmmljJLNMLJkkl
13124b4kklkjjj%JJJJJJ%jkkllkjjkkjJKKLKK%kjk%%jj%%%%%j%%%kllkjJ%%%%J%jjj%KKMN
13193d5NNMJ%lnnljJJJJj%jj%jJKKjkllk%JLMMK%klmlj%Jjkllj%JJJKKLLKJ%%j%%kjjj%JK
13262d8LLKjkkkkj%%%jlkk%jklkJLNNMMKKKKJJ%JKKMLLK%j%klmoonml%JKJ%jlnmlJLLLJjk
13331e5k%%JKKMLLJJjjklmkk%j%kkj%KJJjkklj%JKJJKK%JJKKJ%jkjjj%JJKLLKJjj%%K%%kk
13400d7klj%%KJJ%%%%%%JKKJ%jj%j%JJJ%JJJ%jmllljkjkkj%KMNONL%klmmkj%%j%%%%%KJKK
13469d8KLLLKJ%jj%%jkkljklllj%KLKKMLMKK%%jjkjkkllklkmkjJKKKKKKLMLLJ%JJKLKK%kk
13538b8ljjkkjkjj%%%J%JJKLKKKjjllmnnnljJ%J%JJKKJ%jjjJJLKKjkllkkkmmmmj%LMMNKK%
13607e6%%JKMNMLLK%j%JJ%%j%J%kklkkjjJJJJJj%jj%%%JJJ%%JJJKJJK%%%jjjkmlmlllmlj%
13676f3KKLKKKKKJkkklmmlk%JLLKJ%%KLLLKJ%%jkk%JLKK%%j%%JJ%jkjkJJKKKKLLJ%jlkjJ%
13745c4J%JJJK%%kllk%JJKJJ%kllkjKMMLK%%%J%%j%KLLKJjkkkkjj%%lmmmkjJJJ%KLMKK%kk
13814c4k%LMLKJjjkjkjjj%klnmkjJKLK%%jJLLLLKJ%klmmnmkjjJ%JJJLKLKJ%jmnnmk%KJKKL
13883d9LMKKK%jklljkkkk%LMNOMLJkllllj%KLMMLKJJ%%%%jlmnnnml%KMMLMLLLLLKJlnqpnl
13952d9lkj%%JJKMNMKJjkjj%JJjjk%JJJ%J%kkkkkjJKKJkmnmm%JMMMMLKKJJJ%JJ%J%jllmlk
14021d8%j%%%%Jjjj%JJjkkkj%JJJKKMMLMKJ%jkjj%%Jjjklmllkk%JJJ%jlkkk%JJJJjj%%%JJ
14090f0KLML%kllkklmmj%KMKKJ%%JKJJLLMK%%%jjkmk%JJ%%%KJ%%J%J%%JKKLK%%kklk%KJK%
14159d1J%jkkjJJJJj%jjkkjJLLLLLMML%kllnmmljj%JKMKKK%jjjjjlmmkkklmlkJKLNLMLKJj
14228d7j%KMKKJ%klmnmkllkj%J%%%JLMLMK%kjjjj%KLLLKK%%kkkkkJKLLLJ%jjJKLLK%j%JJj
14297b7lmmnnmjJKLKKJKKK%J%%%kkkkjj%j%jjj%%JJJ%jjjJKLK%jjkk%KLNLKjmnlj%KJJjjk
14366d6kk%J%jjkJLMNKJjkkllllkkklk%JKMMMK%%%JKLKK%%j%jjkkkj%%%%%%%JKLMMK%klkj
14435d0%JKKKJJ%%jkkjj%j%jjJKKJJJJ%J%%kjkkkkJLMKJklljj%jkkkjj%%%%%j%KLKjjkjJK
14504d6KLMLLJJ%jkkkj%JKJKLKJJJKKjkmlllklkkj%KKK%kjkj%KKMKJjjjkkkj%JJKLMNNMK%
14573a7%lmmljjjkllk%JJJJJJ%J%J%jjlkkkkkkjj%KLMNKKJKKJjmnonnmmmljJLMNOPNLKjjj
14642d0JJKLKJJJ%jkklllj%%KKKLKK%%%JK%jll%KNOPNMKjllnmlkkj%j%%j%klkk%JKKJ%jll
14711c9ll%KMMK%kkmllkk%J%%jjJJKLKKJ%jkkjjjJLMNLKjjkjJ%%kkkj%J%%%%%%jkjkllmmn
14780f5kjKMMNNONMMKJklljj%j%jJKKKKKKKJ%kmllmklkkkjJNOONLKjklmnmlkj%LNONL%jjj
14849b8%%%%%kkllkkklkjjKJKJ%%%%J%J%Jjjkj%%KJKJ%J%%KLMLLJJJ%klmmmlljjjjkJLNNM
14918c3LJ%jkkkj%j%%jjjklmmlkj%JLMMNK%klkjjj%%JLLL%kkl%JKJ%jjjj%JKLLJjj%JLKL%
14987c1%j%%%JJJ%%%jjjkjjkk%%Jjjj%JJJ%%jJJJJKKLLKLJKJ%klnonmlkj%JJJ%%jjjJKKKK
15056c9Jjlmkk%JJ%JJJJ%%%JJJKKLMLKjkmljkkj%JKKKKJ%%J%JJJjkkjjkjlkjJLNNMLJjkkj
15125b7j%%JKKJjkkmllkkk%%Jj%%JJJ%j%JKKL%lmmk%JK%jjmmonkJOPPNKjkjjJJ%kkkj%KKK
15194d2J%JKJJ%j%%%JJ%jjkj%%KKLLLJ%JJ%%kjjJKKJ%%kmnnnmlkj%j%%j%%j%%JLNMLKKJ%%
15263c5JJ%%%%%jjklkj%%%kmmljJKMMLJ%JJKJJJ%J%jjkkllllkk%%K%%kjjJJKJJ%%JJJJJ%K
15332d5KKKJJj%%kkmlj%JKJ%%KLMKJ%jjklklklmllj%JMMNNMKJ%kkkjJJJjjjlkkkjj%%JJJj
15401e2kklkk%kklkjKLLKJKLLJKJJKJJJ%%%JJJ%jjk%%JJJJ%%jjkjj%jk%%JKJJKLLLJ%j%jj
15470c6%J%Jj%kkkjj%%j%%J%%%JKLMMMLJklnnmkj%JJ%j%%%kkkjJJJ%%J%%kmmjJMOOONLK%k
15539b5llmlljJJKJ%jkkjKKK%kkljj%J%j%%JLLMKjjjkj%JKKK%jjjj%jkllkj%kkjk%JKLLML
15608c9J%kjkkjk%JKJ%%%%jkjjKMNNNLJkklk%JJJJJ%JjlmooonlkJJLLLKLJK%%%JKK%%jjjj
15677d3jJJKLKKK%JJJJ%jj%%JJ%jlllljjj%JKKJ%jjkjkkkj%JKLKJ%jjkkjJKMMLKJKJJjjjj
15746c0JJLKKJJ%%klllj%KJJ%llkkjjjjJJLJJKLLK%J%jjkkklmljKKLLKLKJ%kklllllljkln
15815e7mmj%JKJJ%kjkkk%JKKJKJJ%%jJJLLMLMLMMNMMKjkkk%JJjjkj%%%%%jjlmllllkj%%%j
15884e1jkJKLLLJKJLLLLJj%%JKLLLJjmnlkk%%%%jlkkkkjjjJKKJJj%j%J%%%LMLJjkjk%%JKJ
15953c0jkklmmmk%LNNONNML%%llllkj%kmnlkjkkj%KLMKKJ%jkkljk%j%%j%%KLMKKKKLLKKK%
16022b3jklkkjjkjjjkkjKKLKK%J%jkmmmk%KLLJ%kllllk%KLMLLKJjkkkj%%%%kkkkjjJ%JJ%j
16091e5jjJJKLK%%j%KLJ%kj%JKKKJKKKKJ%%JK%jllklljk%JJKJjjlmmljJKKJJ%JJJJJjjmmn
16160e9ljJJKMOOPMJJKKK%jllkk%JLLKJkmljJ%jjkkkjjJKLMLLJjlmkj%KKMLLJjklkkj%Jjk
16229c6mmml%%JKLLKK%JKKLLJ%%j%%KLMK%jjkjkjj%JKKKjkkj%JKK%kkmlkkj%%JKJ%jj%JJ%
16298c1%jklkk%%%jjkkjjJ%JJjklmmlkjj%KKMLLLMNMLKJLLKKJ%jklllj%%%%%JKJJ%J%%jjk
16367c1jkjkj%JKKK%jklkjjKKKJ%jjklk%J%%j%%%%jjkj%%%JJKJ%%JJKKLKJ%%%JK%jllljJL
16436c5LK%klkljkkkklj%LKLKJ%JJMLMK%jlllk%KJJJJ%%j%%JJjjll%JLMOOML%kmmnk%klno
16505d6nlj%JKKKJJ%%%%J%jj%JLMLJkllkkj%JKLLLK%klmmkjjjjjk%jj%%J%J%KJLLKKJKKLL
16574c2KKJJKKJ%kkmmlj%KLKKJ%%KLLMKLJJJ%J%jkmnnmjJMLLJ%%kllkkklmnmljJJKJJK%JJ
16643d0%J%%%%%KKLJJjklllk%%LLMLK%jjj%j%jjjjj%%LMNMLJ%j%jjklllj%KKKKJ%j%JLLML
16712a1J%lmnmlkkkkjJJKKKKKKJ%JJjkmlllkkj%%JJ%J%KMLMKJ%klkkk%jkkkjj%%JKJ%j%%J
16781c9KLLJjlnmmk%%KKLJJ%%%jjkkjjj%JLLLJJ%jjjklmmllkjkjj%%KLKJKMNNMLJJjkjj%%
16850c8JJJJKJjkkl%KLMMMMKJjkmnmmlkkkkkj%K%JKLMMK%lllkj%%%%j%%JKLLKK%j%JLMMKJ
16919a7jjlklklj%JKKJ%Jjjjlllkkk%jjkkk%JLKLJJjklkkkjJKKKJ%J%JJ%jkkjJLMMKJ%JKJ
16988c0J%kkkj%%%j%%%%%%KKLJ%jjkkljjjjlkl%%JJjkkj%JKLLJ%%jjJJKKLK%%jjj%%%JLJJ
17057c2J%J%%jjkklkj%KKJklml%JJK%%JKKJjlljjJLKLLJ%%%%%%%%jjkkllkjJ%J%jJ%%kjk%
17126e3%%KLLKJjjljJLKJJJKLLLML%klmllmlmmklkj%KLMMLLLLKJJjjjkkklkkjkjJLOPOLK%
17195b2jkllmll%%KLK%jlkkkjk%%KKLKKK%%kjlmnml%%KKJKJJjj%JJKKKMKjjkjJKKJKJKKJJ
17264b5%%%jkj%JKKKKKKJJkkj%KLKJjjkjJKKJjklllkjjjjlmnmlj%JLMLK%lljjJKLLLJJJJ%
17333b7jkj%%jkj%KLKJJjjjllk%%%JJ%KKLLLKJ%kmlj%JJ%jjjKJjmmnmlkk%j%JJJJKKJLLNN
17402b8OMK%j%kkmmmlkjjjJ%J%%%J%%JJLLKJjkmlkj%%J%%%jj%jKLOOONLK%Jj%jj%jkklkkj
17471b4k%jJJJJ%%%JKKJ%%jkkkkkkkkkj%JJ%%klkjJJKKKLLMLLJjjkjjj%%JJ%JKJJ%%%jkkk
17540b5mmmmkjJLLK%jmmlk%JJj%%JJKKJ%j%jjjkjj%KKJJ%JJJKLMMLKJ%klk%%%jkkkjjjJKJ
17609c4Kjjk%KLKK%jlnmlj%j%kjj%JJJj%%JJ%J%%%%%J%JJJJJJJKMLLLKKJjllmlmlkjj%j%%
17678d2jj%j%%KMNMMK%j%jkmmk%JKJKKLKJjkkllllj%%KKJLKLKJ%%JJJJ%jkkj%JKJ%klkj%%
17747c2%jklklklj%JJJ%jjjJKLMMMNMLKK%%jj%j%%J%%klkjJJ%%klkkjj%%J%%jjkj%%KLKKJ
17816b8%jlnonmkKMMMNONLJ%%jlkj%JLKLJJ%j%%J%%kjkj%%KKK%%kkj%KKJjlllkkkkjj%JJJ
17885c3%%jJJLKKMNMMJJ%%%jj%j%%jklkjJJJKKKJjjkllnnmmjJKJJkjjjj%%klj%LLK%jkkjJ
17954d1KMLJ%kklk%KLKJ%%j%JK%Jjjjj%%%kkmmjJLLK%lmmlk%JJJJJKKKJJ%JJJJJ%JKKKK%%
18023b6J%KLLMLK%klllkllk%%j%j%%j%j%%JLLJ%%%jj%JJjllnlljjjjj%j%kjJLOPOMLJ%%jj
18092b3jkkjjJJJLKK%%%%J%JJJjj%%JJ%%JLLMLLKJkkmmllkkjjjjkkjj%JLKJKKKK%jkkkklk
18161b7jj%jjJMMNLJjmnmk%KJJK%%jkjjj%JKKJJJ%JJJJ%kllljKLMLLKJjklkkllllkjJJJJL
18230b9LLLLJjjj%%%%kmmlj%JJJKJJJj%j%%%%%%%JKLJ%jkjk%J%jmmmkJKKKKJJ%%JKJJ%jjj
18299b7kkj%JK%klkjJKLKJ%%%%%jjlmmmjjkkjJLNONMK%j%JK%%lkkJMLLKJJJJKKML%lppqmk
18368c4JKKKKJJkllk%%jjJLK%%j%kkkkj%KLMMMMLKjllmnlljjjjjjJKLKJJJJKKJJjllmlkj%
18437d0J%%jjJKKJKLLLLKKKKJ%kmmnljjjJLMMLLKK%kllkkjKLMLJlmmlj%JJ%%klkj%J%%j%%
18506c2%J%%JJ%J%%kkkljk%jkkj%KLMLLK%jjj%JJKKJKJjjjjjJKMLKjklj%LLLJjjllj%Jjjk
18575b4kjj%JKLK%%kkjjKKJJ%Jjklkkk%%j%%KJKjklljJKLLKKKLLKJkmnnnl%JKJ%jkjk%JJ%
18644c7J%%%%jj%JKKJ%jlkkJKMLKJ%jjllllkkjJKLMLMLLJjlll%%J%kklkk%KLLMLK%%%%%%%
18713b5jjjJKLLKKJ%J%jkjkjj%%j%j%JJKJjkkkjjkkkk%JKKKJKJ%kllk%%KLLKJjklllkkjj%
18782d1%JKKKKLK%%kjj%%JJJJ%j%j%jJKKKjllkj%%jj%j%%KJ%%j%%%JJKKJKKKKJ%%j%%jjlk
18851b6ljj%KKKKJ%jlmnnnmmkj%LLMONOMLKK%JJ%J%%jkmoomk%LLLKLKJ%jkmlkj%%%%jjjJJ
18920c7KJJJ%jkkj%JJKLNMMLJJ%%j%kkjJLKJ%klkllmlkj%JJKJKKMNMKJjlkkkjjJKJ%%jjJJ
18989a8J%%JKLLKjlmmmkjjj%jj%KLMMJjjjJKKJjklkljkjjkllkk%%j%jJ%KKLLLLJ%%jjJJKL
19058a9LLK%%kkjj%%%j%jkjkjjJLMMLLK%jjkklkjkjjkjj%JJKLLK%jjjklmkk%JJKJLKMLMNL
19127aK%jlmmmmmllkj%%%J%%%jjjkjjJKKKK%J%KKKKKJJjklkj%J%jlkjJKLJKJ%%JKLMMMLK%
19197Bjjjkkklmnnnlkk%%KJLKJjkjk%%JJJJ%jjjkkkkjJ%JJJJJJJ%%j%%%%JKKJ%%jjJJJKJJ
19267b3LLKJ%%%jkj%jjlmlljJKLK%j%JJKJ%%kjj%J%J%lllkkjJKLMKKJ%jkkkkkkkjjjj%JKM
19336c5NNLJ%kllkkjJKLLLJJ%jj%JKKKJ%jkmlmljkjkjJ%J%%jjjj%KKMKKjklk%KMLL%jkkkk
19405c3jjJLLKJJJKJ%J%jkkmkj%%%jjJLMML%%kkj%kjkj%jkkkjjjjj%%JJKJ%JJLKLLLJ%jk%
19474b2%J%j%%KKJJ%j%%%%jkkkkjk%jJKLLKJ%KLLMLKJ%%%jkkkjjkllllkljj%%KKJKJKJ%jk
19543b2%%KJK%%kkllkj%%Jj%kjjJKJJklmmlkkj%KKLKLKLLJJ%%jjklklkkjJKMMLKKK%%jjjK
19612b6JKJ%J%%%j%jjj%%%jkkkj%JLMLKKKJKJJjmmllkkkkjj%%JJK%J%JJJJKJJJJjjkjjj%%
19681b8J%%jkklllk%KMNLJ%kklkjj%%KLLLLLKJ%lmmk%KLMLKK%J%%jjlklkljkjlkk%JKKKJ%
19750c3JJJK%%%jj%j%jjjk%KKKKKJJJKJJ%jkllkjjKKKJJKLKJJJJ%jjjkj%%%jkjj%%%%%J%j
19819b4jkj%%%%j%%KJKJ%%%J%%%%%%kkk%JKKKJjjkkkkj%JKJJJ%%j%%%%%%%jkljjjjkJLLLJ
19888b7J%%KLNNMJ%klllllkmlmkJKLLK%J%JJ%%%%j%%Jj%jj%JJJJKKLKKLKKK%%jklmmljj%j
19957b3jj%%%JKMMMMKJK%%jjj%jkkkljkkj%JJjjj%%%j%%JKLLKJ%%kmmlj%JLKLLK%JjjjjJJ
20026a1%%%jkjjjjj%%%%JJJKKKK%jkklj%%JKJKKJ%%%%%%jkllllkllkjj%KMNOONMKJjjjkkl
20095a0lkkj%%JJ%j%%%%J%%jklmlj%%J%%%%%%JKKKKKKJjkj%jj%j%%%%%jjjkjk%%J%jjk%JK
20164c0LKJJ%%j%JKJ%%%%jj%j%j%jj%J%%%jj%j%klkkj%KLMMLLJ%lkkjJKJKJ%jjlkj%%%jj%
20233b9KKMLKJ%%j%%%%jjkjkj%KMLLKKJ%jkkklllklkkjj%JJJJjkkkjj%jjj%JKKJJJ%%%jjk
20302c8%j%JKLLLKJJJJJJKKLK%%%JJJJJJ%%%jjjkkjjjJ%JLLLKJ%%%lnmnkjJKKJjkkkj%%%j
20371b3jj%JJKK%jkkJ%KJLLLKjjlklkjkkkjj%JJKKKJ%%j%%%JJJ%%j%jjj%KJJ%KKKLKKJJ%J
20440c%J%jjjjjJ%j%%j%jj%J%%jklkkjj%%%J%%%kkkkkjjjjkkjkjj%%%KJKKKJJJJ%jj%jJ%%
20510c2%%j%j%%jjj%J%JJJKKJJjlllj%KKLLKJ%j%j%KJKJ%%%%jjkjJKKKKJ%%%jjj%jjkjk%J
20579b5JJJ%JJ%J%KJKJ%jkkklmlk%%JKJJ%jjj%KKMKKKJ%%%J%%%j%%JJ%jkjjjJJKKK%%kkkk
20648a9kk%JJJKJ%klllk%%J%%%kkkk%KLLKJJJJ%j%j%JJJKLK%%%JJKJJJ%%jjj%jjkkjjj%J%
20717a9JJJ%%%JKJJjkjj%KKJJJ%%J%KJ%%jkllkkkk%%JJJJJ%jjkkklkj%%J%%j%%JJKJKJJJJ
20786b0JJJ%KJJ%j%%%%jkjkkkjj%%J%kj%%J%JJJKKKJKJ%j%%%jkjjjjjj%JLLLLK%jjklklkj
20855b4%JJ%%jjjj%%KJJ%jjj%%J%%jjj%J%%%JJJ%%%JKLJJjkjjjjkkjkklkkk%%%J%JJJJJJL
20924c0LLK%j%%JKKJ%%jJLLMMK%jkklkj%JJJjjklmllj%%%%J%J%%JJ%J%JJ%jkk%KKLJ%kmml
20993c0llkkJKKJ%jk%JJLKKK%%%%%JJJ%kjjjj%jjjkj%jJJKLLMNMMLJJjklkk%KK%jkmmmlkj
21062c1%%KKKKLKK%jjkjjkj%JKKJ%kmllkj%J%J%J%KKK%%JJJ%%kj%j%%%%J%%%%%JJJJKJ%jk
21131b1llkjJKLLLLMMK%klmlljj%KKKKJ%JK%J%%%jjjjkjllklkjj%Jj%jj%J%%JJJJKKJ%%jk
21200b6jkjk%JKKKJ%klk%%J%jjj%JKK%JJ%Jjkjj%KKLLK%kllkkj%%JJK%JJJKLLLJJ%jjkkj
21268a8
##PAGE=	N=2
##DATATABLE=	(X++(I..I)), XYDATA
-240874c9jkllkj%J%%jjj%KKLLNMNK%kkjjjkklllkjJ%JKLLLLLJJjmnnlk%JJKKMMMNMKjkkJ
-240807b4KMMKJjjjjmljJKK%klnlljJLMKJJj%j%%%jjkk%%KJJ%lnmmlkj%KLLKK%klll%LONM
-240740c0LJ%%klmlljj%%JJ%jjjLPQPM%kmnmnl%KMLK%llmlkk%%KLLLJ%j%%KKJ%%jjjjkjkm
-240673d1mlkjJLPQONMLKJJjlkjKLLJJ%j%jjj%KKKKJ%jj%%JJJ%lnnnmmkjKMMK%lnnmkjjjk
-240606d2lklkjjKNPQQPNJ%kj%JKKJ%%%kljjJ%%j%jkllmmlkKLLJJjklkjjj%%JJJJ%kklkll
-240539d9lklkjJLLJJLMONLLKLKJ%jjllk%JLKKJ%jjkkk%LNNLJjkjj%%JJJKJJ%jkjj%%JMMM
-240472aMLLJjlkjjj%J%klonk%LMMLKJ%jnoonnnljJ%%j%J%JJ%JK%%jj%KLMKJ%j%%%%jlk%%
-240404b7KJ%jjjJ%kkjKLONNK%%%%%klklmnmkJMOOOLKKJkmnpomkkjkJKMMLK%j%j%JJKKLLL
-240337hKJ%klmnmkJJLLL%kml%KMLKJjjkj%J%%JLNLK%jjjjkkmlkj%JJKKLLLLKMLLJ%jkklm
-240269@nonl%jjjj%J%KKJjjkjj%%JJ%klk%MNNMKjlmlkjj%JJLJ%kkjJJ%jlnnmj%LMLLJJj%
-240201b5JJJjkk%%jjlnoml%KMMOPMLKJKJKK%%%klnnl%JLLK%klk%LMOPOMK%jjjk%%JJjkmo
-240134a0nnkJMNPPPNJkmk%KKJjlmmmllkkkj%KJjklkkklmmlkKMOOOOMLjknljLNMMJ%%lkkk
-240067ij%LLKKMMLK%jkk%JJ%%j%j%k%JKJ%jkkkkkmmllmmkjJKLMNMK%kkkkmlk%KLK%monlj
-239999c4KKKKLLKK%JKJKKLJ%j%%JLKJjjj%JMNONLKjjkknoppomkj%j%j%j%JKLLLKJK%jlkk
-239932a3jj%JJ%%jjkj%JLLLLLKjkkk%JKJKJ%%jj%%jlnnlkjj%KLLKjkjKMOMJJ%JKKJ%kkkl
-239865boppnk%JJ%%jjklkkljk%%KORQONLLK%jllllllk%%J%jjJKKLLJkkjKLLJ%%JJK%%kjJ
-239797dJKJ%jJJMNMK%klkkJKMKjmpqqom%LOPOOL%jllkl%KKMMJ%klk%JLNNNJjkkjjjkjj%J
-239729A2%%kkkjlkjj%%KMLJkmk%%LMLLK%kkkjjkj%JLLKJ%KKKKJJjkmmllk%JKKKjjkjjjjk
-239662Bkklmnnnl%%KJ%JJ%%%KJJJKOONMLJK%%jjJKMMLKjmmmljj%%kjjjkknnnmkjJLMNMLL
-239594@%jjJJML%jkk%JLLLKJjjkj%KLJJjkkjj%JJ%jkk%J%%kklkj%%jj%JJ%lmlk%%JLNNMM
-239526HMLJjjjkk%JJ%%%Jklnmonppnl%LMLJjJJLMKLKMNMMJjjjJMOQQQNLknprqonjMPRQOM
-239458D4JknmmjKMONMKJjmnpomkkjjjlk%KLK%j%J%jjJLNLJ%lllkmnnlJLMLLKklonm%%jkj
-239391dj%kllmkjjjjLMNNLLJJ%J%kjkj%JKLNMJjklnnol%LNNMJjkkj%JKJ%Jjjloonkj%%JL
-239323a6MMMMNNMJkll%%LNQPNKJKJjlnnmlk%J%%%KMMLjlkk%JJjkjklmnmk%JLMMMKLKJ%j%
-239256B5%%JJjllmkj%Jjklnlj%JLNPQRPNLK%moqqpmlj%jjkllk%JKKLKJJkkmnnnpomjKKKM
-239189b3MMK%kjk%JK%jllljKKLMOPMLK%JJJJJJ%KJ%jkkj%j%LLKkoqpnkJ%j%kjjKLMLKJKM
-239122DMLJJ%j%%j%JKLKJKKMMLMKJJjjkk%LMNKkoqpnonnlkJKK%jj%kkkkKKMLLKKLLLKJj%
-239054B6JMLLjjk%J%%%%klopoomkk%%kklkJMNL%jj%JKLMMJjj%%JJklmljJLLLJJ%%%JKKL%
-238987B0jjjkmmlkkjjJKLLKJLMMLJkkj%J%jmmjJKJJ%J%jmnomllllmlk%KKKLLNOLK%kkj%j
-238920bjjkkjjjjlmnlk%KMNOOOOONML%jj%KKLMNONL%loooonk%LK%kljJKJjklmmmlk%JJ%%
-238852@%%%%jkkk%KKLNMMJjkllj%KKKLLNMLjkkj%%%%lnonlkkJLNL%nprqmlj%JKKMMNONLN
-238784HNLJknoonlkjk%MPJ0J2J2RN%lkkklmkkjJLLKjlmlkjjkkjlllj%J%lnoonmmljJKLML
-238719b1LLMNNMML%jjkkkJJLKMMLK%jkkkjjjkk%KMLJjkkjjj%j%LLMKK%J%kloookJLOOOPN
-238652C3M%lljJKJ%jkkj%KJ%j%JJknpnlkjjj%KJjjjjkk%%%%%kkj%%%lnnkKNPOL%llklkml
-238585a7jJMNMMLMONMJknppml%KLML%kkjJKJJ%kmmljJKJKJJJKKKJj%LNOPOONKJjklnoqqp
-238518Imk%LNNMMJjmnmjKLLLJjnoonnk%KNNOMLKLNONLJjkkkkjj%kmppnkJLKjlkjJJJ%jkk
-238450Aj%jJ%%%%%JjkmljLOJ0J1PKkkkJJKJ%jjllmkjKKJjmnnlml%%klmmlj%KKLLKJ%J%JK
-238384gLJ%llkjklmljKLMNONMKkjj%JLJjkljlkk%KMMLK%JJJ%%jjkk%LLKJkkjlk%MOPMJnp
-238316A4pm%KLLJjkmkk%%j%%j%jJJJ%jlnmkkj%LORROJloponlmnnnl%KMPQONMNNNLJ%jllk
-238249A1jjjlklnnnl%KLLK%%%KJj%jjkk%%%jkkk%JJJ%jjlkk%KMNMK%jJ%J%JMMMJkllllmn
-238182a6l%KNLKJjlnoml%j%JJ%%k%KOQPOLjkkllnl%KJkljJKL%j%JLNNONKjooqolJMPONKJ
-238115I%j%JJ%jJMNNM%%jkkkmmlmkk%jjkkJJKJKLLNNNONNMK%klmoool%JKjknmkkkjlmll%
-238047a3JLMLKKJJjkjj%J%KKJKj%%KJJ%%J%%kkkjKMNMMJjkklklkj%MNOONNLJjlnnmlmlkk
-237980A1klkkjkmmljJJKKjmomJMPQNMJkjKMLJ%klkkkklnponl%LOQPONNMKJkj%JJjloonmm
-237913a0jJKJKJ%lmmkJLJklllkl%MQQPMMLJ%monnonnnkk%jj%KLKKJjklkJJJ%%KLPPPNNLJ
-237846I%jjklk%KMLMJjmnnomkKMNMOOOMNMNONMKknpqpmj%%%KMNNNLJklljJLKJkkklkkjkj
-237778B7kjk%JKJjjkjj%knnm%LLKLLMLjnnlkjknnomkJLNMMLK%%%KLK%jjk%KMONMJKML%lo
-237711C1njMQRPKknomklmnonllmnoonljj%%LLMLLLLLPQJ0PLjml%%jmoppooljJLK%lmkJMO
-237645ePPNLJkklk%%%jjjJJKNONLK%klmnljKMNLKKJjklljKMLLKLMKJkmommk%KJjlnnlmmk
-237577@l%KJjlmnoonml%KMOONK%k%JJJ%Jjj%%jkjJKLLL%klmkkk%%LNNMK%%kjKOPMKj%%jl
-237509A3kljjJKKJjjkllk%%LMLLKKJKJ%jjkmmljjjjJ%jj%Jknrqn%KLJJKMPPRQNLNMMKlpr
-237442B1ql%KKJjlppj0qplkjKLOOOMKjjJKLMOQQQONKkmomlkj%%J%%%%%JKKK%kmmnllkkk%
-237376E%%jjjkjlmnonkJMMLLJJKJjjkk%JLMJ%j%%j%j%%KLLNMLJllmj%JKLNNNMK%KLNMLKJ
-237308E1JJjnpolJLMMJlpqrpnlKMNLKjjkj%LONM%moooolmjJLMPONJloonk%MONNLKjjkkjj
-237241A7%kmnl%LMLJ%%%knpqmjLNQJ0QNJjjjkllnmk%JKJjlnlmllk%JKMMNONKJKMONJjljK
-237175C0LLLJKK%%lorj1rm%KJ%kllkklnomlklk%LNPOM%kmnl%MPPONKJj%JKK%%kkllkmolj
-237109a4KNLKjJJJ%%JKLKLNNNJlllkj%%jlmlJLMMJloqonjKNNLjlnlj%LLK%kkkj%KK%jkjJ
-237042hKLLKMJjkk%KKLJJKLLJ%JKJ%jj%%JKLLKJKLK%mnopqpoonk%JJKJKJJj%%%JJJKKJJK
-236974DMMMKLMQQNKjknqqnkJKLLJkoj0rolKONNNMMMMKKKMMJlll%Jjlnonnkk%KLLKLLLKJ%
-236907C0J%jj%%jmoqqnmj%JK%klmmk%%JNPQQOLJjk%KLNLKknpqqnnljJLMMJJjkjjKKMKjkk
-236840AjlmlmmnnlljJMNONNLK%JKJLLJ%jJ%lmpppm%KJkll%NRRPOMLLKkmnljKJ%%j%%JJJ%
-236772Hjlllk%%JJJJKKK%mmooookLRJ1J0RRRNJmpqpolj%JMOJ1J3J2QLjkmpqj0pnjLNMKKj
-236710C0kljLNNJ%%%jkljJKJ%klmlj%KLNOOJloqomk%JLNPPNLKJJ%jmmnmmllmnk%LNNMML%
-236643C6klk%LNNMJ%kklljJJ%lnlj%JJ%jjllpqppmlJMMLKJJLK%lklkKMOPNNL%jkj%KKK%%
-236576B9kkmoonl%LPQPNK%%%kjkj%jjJJJ%%%JJKLLLK%kklj%KLMNNMLL%jlmnmnmmooqppkk
-236509dj%%LNPOONNOMK%knmkJMNJlopkJMK%kk%KKJlonmkjJLMMKJ%%jjlmk%%%kj%JKMOMKk
-236441B9moppnjKLLKK%lnmkjj%jJLNRJ0QMK%KMPPOL%moqj0j2j5j2j1pk%jkl%LNNMLNMQQR
-236380B6N%lnnppnkKMMJ%lk%MOPOMLJJ%KLLK%llnmmlkkkjj%MLKjkjjjkmmlkjkmonmkJMOO
-236313dLJ%%%k%JJJKNPRRQLkppqoomlj%jll%LNPOMJjlmmljLNMKLMJkprpmjjJJLKKJ%j%%j
-236245BkkkkjjklnmnonmjJ%KLNNMJkjjJLLMLLJ%jkl%KMMKkmonk%JKKMMOOQPONMNNLjnpqo
-236177B0onl%KLOPNJjlkljjjkklmonnllllmkjLORROMKJKJkkj%KKjnqj0plKNNKjkj%KKLKK
-236111ALMLLKj%%JJ%jkmmlkj%kmnm%NNMKJjj%%%JJJJJJJJKOPOLjlnlljklmkJLLKLJjmllj
-236043Flkj%%%%KJJ%KMPRQNKklonnkjKNMKkknnonJNQPNK%kllljj%k%KK%%j%%Jj%%%%jlkj
-235975A4Jjlnnlkklk%LNNQOMK%jkkklnnmlJMPOLJjknmlJKL%lmllk%JKK%j%LLM%kkk%%jkn
-235908gnmljkljj%J%LNNONKK%LNPPQPOMKjlnoorj1j2j3j1qm%KLMMNNNMMK%%kkjkkjJNMKk
-235844@npnlkkkkkjj%MNQPNLJJjjlnopokLOQQNJkmmjJLNOOK%jjKLLNLJklmlklkkklmnmjJ
-235776a0KKMLML%jnoqo%LOPOPNMKjkklnmkKMMJ%%%j%%klj%K%k%%jklkk%%jkjJLLJKLMMKL
-235709A9MLKJJJ%jlnnmj%J%J%jkkklljkjjj%JMNQOMKjklj%%lmnl%LNMLJjlnmmkj%JJNONN
-235642B2NML%jkj%jmnomJKKjnnmnmlk%JKLONOK%jlmkJPQPMJmrj0rokLNLJjkj%JJJLL%jmn
-235576dpnjJKLKKJKJJ%%%%KLMLK%jklmk%JKJj%%JKMOMJlnnkjJKKKJJLLLjlnoolkLMNLKJK
-235508A7MOONLK%j%kloool%KMNNLKjlnlkj%j%j%JLMLJjjjjJ%kklllmpppmjKLMLKNNQONJm
-235441B6oqqnppqrokKMLLKKLLLLMLLKKJJ%%JMNQQQOMK%knpj1j3j3j2plKMNML%lool%KKKj
-235378a8k%KMLKLLLLJ%%JMMLMONL%kkjkkkklkjj%%%KKJknpmj%kllljj%%%jJMNMLjkjllln
-235311a5pmjNRJ0RROL%kmnmmjJJjlk%jjJKNOMJJJJKMNM%knmnlmkjJNMLkmoopponllkkj%K
-235245c0ORJ0PM%kkj%%j%jjj%JJ%%J%%lnomkjjj%JKJJKLMMNPRQNJkmml%KKjorrrppl%NPQ
-235179a0NLJJKKJlmonllnoonl%JKJKMMML%kkjKNNLJJJLMNOPONMKJJJ%kmnmljJJJjllk%KN
-235112A7MLknprqj0rqnkJMMMLLLNLL%kjjKMNLJ%jk%%jmnonk%MMNNMKJ%jj%%KL%kloml%JK
-235046a0J%kkkj%LLMLJj%%jkkkJLNLMLMOPQQPNKJjmmooqj0rqllllmmk%LMNNMKJJMOPNKjj
-234980B6JMNL%kmnnmkjKLMK%mlkJLMNLJknnnmjKNPPNLjnrqnkJLLMLK%kjjjmnonj%jjkjKL
-234913BMMKJkk%%%JJLLLNQQQNLjjllnorqolJJKkorrqmlj%KNONJmqrqpmJMPRRJ0QPMKJjll
-234846Hllkjlkkkkkj%%kmk%KL%lnl%LMLJJJLLKJ%jlmnppolkkjKMOOOMLNOOK%j%KNMLLMLJ
-234778B6J%JLMLjmppom%MNLJlpj0j1pjLMMJjmnmjKKLLK%jlllmook%JKKLNNMK%kk%JMLLJJ
-234713cJJ%kmlkJJjklnnmkJJkllkjJKKkmmjLPQPNLKJJj%JJJklnonmkj%JMNM%lonkj%%JLM
-234645c1ONMLJ%j%KLLLK%%jkmmkjJKMMLMMLKKJ%jjJJjkllkJMNNLKKJKJjkj%%jlooomjJLN
-234578INNMMNLK%jkmnqokJLOONONML%jkklnnnmj%JKLMMMMMKJjlorrpkj%jjjkkk%LNPPPMJ
-234510C6nppqqomjKMLJlnooommkKMOOPONMOOOK%kmmnmljjKLKJklk%KK%klmlJMPRNKkprrp
-234443a3l%KLNNMMLKjllkkjk%JJLJKLNML%mpromjLLL%lmpppoljJNQJ0J1RQM%lnnmnnommk
-234378b6%JLKLLNOLL%%klpppol%KMNPNLKJLLMLJJ%KJjlmnll%KKOOM%lnomm%J%%%kkllkjK
-234311a6NRRRO%kmlkkj%JJK%lllkJKJklopmjLNMLKJJj%%KKLKK%%jjklk%J%kjjmorqqqpok
-234244e9KPRRQNOPPQOJlooonkJMONNM%kjJJ%knmkjJJJLNNLkpqrolJJKKLLLKJKKJjkkkkj%
-234177eKLLLJJJLLLJ%knprj1j0pmjMOQRQPONKKKLKK%kmopomk%K%LLLLLKjmonlmmmjKKLKL
-234111cLLMMMMLJJjkkj%JNOPN%lkJMPRQPLJ%JJkkl%%%jknmmk%KL%kmmk%KLKjoj1j1qm%KL
-234045A8KK%JJ%kmnnmljJKLMNOMJ%kjjmonm%JLLKJ%%%JJK%%%LMKjlmooprrplKNQRPNJjlm
-233978@oqn%OQPMJklkmmlJKLKjlmmnlk%JJKJ%%JJK%%JJKK%%%JKJ%kjJLNPOK%mnnmnl%MNM
-233910BLLKJlnnok%KJ%%KMKLJKKJKKLMLLJJjmmmkkkllk%%jjkkj%JMPRQPNMJkmnomllj%KJ
-233842A6jlonkJKL%lnomlmkjJKKJJK%jlmkk%jjj%jJJKKK%%j%MORPOMLKJjlllkmmoponlkj
-233775c1JMNOMLJJ%JKKLOLJnppol%KK%llkkkljkjkmkJOPPNOMLjjJLOOPNJlmopprrpljJKM
-233708b2QJ0J0J1QOKloook%LK%jjKMNOM%lmljJKLLLKJJkknmllllmmm%LMMKjkkl%JKKjklk
-233644Dlkmlmllkjknoomlkljj%%KNOONOMKKKJ%jkjJKLMNMONL%jk%JJJJJ%jmoomkJKK%kmm
-233576a0lj%LNQRQM%knnnll%jJKMMMLJkjklll%KLJKKJjklmmlmmnnmjKOPNJj%JJK%kmnmkJ
-233509a7JKJ%j%j%JKMOML%kkj%%JJKJK%JJLMONMJlmlllmnml%jjklmmkjJKNPPPQPNKknpon
-233442HjJKJ%npj0j0onlmmjJNPOOMLLLMMMKJJjknml%LKJjoqqnjJLLKkkjKKK%%%%%kkjJKJ
-233376a9%jklk%%%%JKLLMMNLK%kkk%KLLLJkkk%%K%kpj0rokJLKKLNPRPQOMLLJ%jlmml%MON
-233310C0K%jjj%kmoommjKNOOL%mqqqqooonomnnljKMMOONMJJKLMMJ%k%%KLL%lqrpl%LMLJJ
-233243b4%j%%%ll%LPQONK%%JJJ%%JLLLLLK%nj0j5j5j2plJKKKjkjJKNOQNJkkjjjllllmkJM
-233180c5NOMLKKMMM%mprrrqokKNQJ0QNMMNMOMLK%kklkk%%%jkmnppnJQJ3J2RLlnnlkkmonk
-233116a8JLMK%KKK%%KMRJ0PKjnnoopmlJKK%%jkkJKLNMMMLMMJJJ%JJKJ%kkmmmlmmnoomjjJ
-233050a2KKLK%jkmmnnnkJNNLJJJKJjkkkjjkk%JKJJLLNPPQOMKJloqronjJK%kkl%JLLLKKJK
-232983BJjklmnnmkJKLKK%%jkljj%j%JKKJ%lllkjJLMKK%jjkkj%JJJKLKKJJLKjlmljkklk%L
-232915b2MPONK%knrj1j1rlKNPPQQQOPNOOM%koqpokkj%%JJJJJLLKJjknnoml%%LLNPJ0J1OJ
-232852C1lmmkjjjj%JLMKKjmpj0j0j2j2j1j0pmKNOOOMKJ%jjj%%JLMMMKK%%kkj%%%knnnk%N
-232791c2PPONMLKJLLLLJ%jjjJ%%jlmnopponml%%KKMNML%loomj%%%jnppkLPRJ2J1RNLJ%%%
-232726AJJJJJ%llnllkj%JLL%jlkjJLK%lnnnmllkJMPQJ0RQM%llmkJNRJ2RNjmonmmlkkk%%K
-232660A1LMOOMKklnpon%KJ%jjkkJLMNMNMKJjjlklmmoqopmlj%JKLNNMNMLL%llk%JLLK%lmm
-232593Fljj%%%%%jklkk%JLLK%lqrqokjLLNNPPPNNLJ%kmll%KMNMMMMMMLjnrj1qnkJ%J%lnp
-232526a4qponlkJMOJ0J1J0PNMKJKLMNK%jJ%jklllk%JJJKLLLJ%kklmprqpm%JJj%jKKLKKJJ
-232462@kmmk%LLLMNNLJkmml%JJjjjjJLNOOKJkkllmmnlk%LJ%klj%J%%jkmnnlkjJKLNLKK%j
-232394a1kkjKKK%%j%%Jjj%LMNPPQOLKJKJ%kmppj0j0j1j0okKMMLJJ%jJMOOLLKJJJ%%%J%jl
-232331GmlljKNOONL%lml%KJklk%Jjjknpj0rnjJKLNMMK%lnnkJMOQQQOKklkJKMJ%kj%KLL%l
-232264B1mmlmoqqnjLNOONML%knprj0j0rnjLOPONMMLJ%%j%kllllmlkkjKKKJjkmllkjJMMLK
-232199c1%jjjkkkjJNOOMJkmm%LML%%KLLKJJJ%kllkj%%KMOOONMKKKjknnononkjJLLK%llkk
-232132a6j%KLMMMJj%jJKLLLK%jlnmpnkJJKJ%%jkkk%%%%jkmmjJOPQM%ll%MNOONMLKknqj0r
-232066gqnnlk%KLLKLMMK%j%MMOMJ%mnoqomkjjj%kkkj%LMNM%lljJLLKKKKJkklj%J%%%%KLN
-231998fOML%morj0pl%KMNMK%%JKLKJJKLKJ%kj%%J%jmnnl%LKJkkmllkJORJ0OJlmpppppomj
-231932d7JK%%%%KMOPOONLJ%KKLMMKJkkk%JKJjkmmkkjlmopnmjLNOOOML%jknnnl%KLLKKKJ%
-231865gJJMMOMNMMNMJkorj1qonlmlkj%JLNMKJJJkmmlllmmoppmjLOPNL%%%j%KLMMMLNQQO%
-231798A2opqpmk%%JKKK%jjJKLMLKjmolJPQQOMkorokLMLJjkloomljjj%JJKKMOPNMJjmmkJJ
-231731@%JJ%knrj2j2j0pl%LMMMKJ%%KMNNMJ%mmmkLNNLJJ%%kj%%jklkjjJMNOONLLMMJjnon
-231666cnk%LNNMJlnnponnljKONKkmmk%jkkjKKJ%JMPQNJlkkkjkkjkkkkkjJJjjjJKJjllmkk
-231598d2j%jjjjKNRJ0PM%klmlljkk%LLJJJKJjj%KJ%%KLNPQOLjkk%JJklmmlk%KKLLK%j%%%
-231532G%jjjj%jJKJjllmmk%LOOPM%mqqpm%KNNMMJkkj%KMJkmlk%JLJjlmkJLMKJJJJKJ%kjj
-231464Dj%jjjnopol%%JKJ%%jjJKLMLLLJjmonmkJKLKkj%LPPOMNOML%jloooj%PJ1J1J0OMKl
-231399D8mopqrj0rpnmkkjknonkJLLLMLKJ%J%%kJLOPPNNMMMLKJjkllkjjmnnljKMMMLjlmlm
-231333dk%KMNOLKJMNMJ%jjjk%%jkjkj%KMLJloomnlkkjk%JKK%jlk%JKKJKjkonoomnllkkjj
-231265d5%LK%%KMOOOOQPOJkoorqnjKNOONLLMMMLKJjlpqomj%KNNQQOMJJ%jlmmlkjjjllmlo
-231198fpppnlj%%JMPPOML%jkjJLNNL%%JLMMNMM%kmmmnmmljJKMKJjkmooonk%KKK%KLLKjln
-231130a2oqj0pjMNOPRJ3J2J2PLjkk%KLKkpj1j0rpljKLMNNNLLJknpnm%LNQQRRRPKjorj1j0
-231071A7pmjkkjk%KLK%mlnll%LOMOMMK%lkkjkj%KLLJjjllnorqnjJJJJJKKMMMkmm%LNOMMK
-231004Gjlk%J%jjlkkj%JJLLMMJklnnmJOOO%mprokKK%monml%KMMJJ%JKLLMNPPOLK%kmnnkj
-230936a%jlllkKNQQOKjmopnk%jkkjkkmlk%%KLKLLMMMLKJJJMOQOMJklnoqpnmnolJNPNMKJj
-230868Fj%KKK%%%JJjlkk%JMLKjmpnljJJJlllllloonnmkjJKNMOPPNKjmmk%KLMMLJjkkmmmm
-230800b6jJLLMLLKLMLL%lllklmmljJKNNNLK%%k%%%jlljJLLJ%%jjj%%%%%%jknoonkj%KKKK
-230733b3LLLL%kmlkkkjKOPQPOKmpnlkjj%KLLJ%jj%jjJLMQQLjorqpomml%KONM%jlllk%KMK
-230666a5LKLNNPPNJ%kkmppmlKLLMMLLJ%j%%kll%JJ%j%jklljJJLMKjoppmjJJ%Jkll%KL%nj1
-230599c2j2rlLOQQPOLJ%JKMMMMLL%jjJKNNNLjopnk%jlmjJNPOMMKknqqol%%kmnnllklkkJM
-230533b9OPPOL%knonkJKJllk%LLMNOLMKKLKJjjj%kjjj%%%LOOLkmnnmnopqnjMONLloqolkj
-230466c9JJLMLMNNNKjkk%LMLJkklmkKNOML%jkllmmlmlml%LLJkmnlkk%%JMORJ0QRQPL%klk
-230400B0j%%J%Jknqrql%K%lpmjMMMMLLK%KKMMK%kljJJjlmonljJKKKJJJNQQNKklnnoml%MN
-230333CPNJlopppm%MNNKJ%J%%mpqpmj%%JJ%JjlononkKPRROKjkkjjJLMLLLMLKKjlmmjjJKN
-230265fOONL%loqrqomjJKMMNK%kjjkkkJMPPMNML%nprj1rojNPQPMLKKMMMKJlmonopolJJjl
-230198b5mlk%JKNMMNPPOJknllkJKKKJJklllllljKKJ%KMOMMK%jmoqpmk%%KOQQPLjmmk%%%%
-230131ajj%%jlmlmljJLLNOOM%kkj%jkjKLK%lkkkJKK%lnmnmmk%KLLJ%%jjjkllooomkJLMK%
-230063d3noolkKMML%jklkk%%%%J%KMMNMLK%JLMONNONKknpqqpljLNOPMLJJMMLjmpokKMMMM
-229996bJjlkjKKJkmmpqj0j0qnkJ%jmmkKNPONMMLLLLKKKKJKKLMKK%kll%J%jjjj%JJ%jjkjk
-229930b0jjkmnmkkkkkllmlkjj%jJOQRQML%kljjklj%LNNNKkmnmlk%JJKLMMNNLKjklkjJMMJ
-229863h%lmkJJJkljKOQPNJlmkjKMNNOMMKJjmpqpomjjkjklnmk%%J%KLLMNNMK%lmnmljj%JJ
-229795a6%j%%%%LOQPOMNOOON%nqj0j1romk%JjjkklkkJJ%koponlj%KKKLNONK%jjjljKORJ2
-229731aJ2J4J0N%mprj3j2j3rpmmlkk%KNPONMOPQPLJ%%%%klk%%jlj%%%jnpmjKMLK%mmnkjJ
-229669b2KMNMJkmmllj%KKLNML%kmnnnmjJLNONK%llmonnlj%KLMMK%lnolj%%jklj%JMMOMLK
-229602b4KJJJKjjk%JLKJjkjKMMMMLKKKLLLK%kmnmmjjjjj%LLNNLKjjlkljkmrj0qomkKMPON
-229536a5MLKMLOOLJlmmkk%j%%knnlkkj%LMLMNMMLJjlmnomjJJJ%JjjmpqolKNONLKMOOQPOL
-229469B5jkkj%%%JJLJ%jkklkllkkk%jjjmmnmnmmjJLLKJ%%llkk%%JMNONL%momlkJKKKJLON
-229402dK%llmmmljJJJ%%Jjkj%%knnnlKNPNL%mmnmjKOQJ0J0OJmrj1j0ojLQJ0ROJmmmkjkkk
-229339b2lmljj%JJKKKKMNLLJ%knonk%LMONLK%jkmml%JKMKjmmk%%%JjllkJMNKJllmmkMQRN
-229272fJlomlJJJKJJKLLLK%%%%JMQRQN%kmlklmmkjkjj%knj0rqnmkjKMONMJLMONKKJKKLKK
-229205A5KJjnqrrrqpl%LOPOMJklk%J%%%JJJKLMLKj%MNNJlonmkJJJJ%JKKKJkklj%%jkllll
-229138b0mppplJMNNNONMLLLJ%kkkllkjjjj%%jlkJKNLJjkjk%KNOOOQQPNK%llkmnnlkjjjkl
-229071anlllljKKK%jlnnpolKOOOMLKKKjkljjjmnmkjkkkjJJKKMNNL%jjKKLJ%jkkklmnnlJL
-229003c6NLKjlklJKKLMKJkljJj%KORJ0J1J1PMjnpnmklmlmmmkjjJLMKKJ%jmmkk%%%JKLJkm
-228939a5nmkKMOPQRPLJkmnooppl%KKK%lnnljKMQJ0J2J0Nkqj0qnjNNLkoj0j0qnkklnnnkkk
-228878f9k%LNQPMKkklmooolJNRJ2J3J2J0M%lljJJ%jJMNNONNL%lnmmj%%jllkj%%lnnmmll%
-228815c4LNOOMKknpom%KKKJJjjk%%%%%LNOONLJjjlmmnonnml%%j%KLMMMNOOQPOK%mnpmmmm
-228748a6mjKJjkjj%%jj%JJJJKJKNNNJ%jjjjjklmljJJKK%lml%KMML%koqrnJOPNLjmonkKNP
-228681b1OL%jj%JJJjk%KLL%jJLNOM%lmnoomlkmmnllmmnkJKLLLKKLLLJJKMMMK%jj%JKL%mo
-228614a8onlm%LOOLknpomk%KLMOONNLLJklkJKJ%llmll%KNMLJklkkj%jJKLLLLL%jklklkk%
-228547a8JLMJkmnnkJLMLJjkjklmljMQJ1J2J1NjnnmmlpqqqpnlJJLKJJjlnnkjJ%%%KMMMLKJ
-228483c6jmnnk%JK%klk%JLMNNM%jjJKL%jlkjKMMLJ%JKOPOLJkoplJMLLMKK%kklkkkJMNOL%
-228416Ilk%J%kmnkllmkjjkljJKJ%%JOJ0J0ROL%lmlkj%KMNNL%jklmmllklnj0j0j1rokKNOO
-228353c2LJklkJKJ%%KKLLMKJjjjjlmmllmmk%KNMMLNOPOK%jk%KK%jjj%%jkllkj%JJLKLLKL
-228286CLJ%kj%jkmnnkJK%jljJKNMMKjlopponkjLJ%klmnpnmjJLMNOMNPPQOKknnk%kjjJKKK
-228218a7JJ%j%KJJklnooomjJK%%KNQRPOLK%jjmnprj0j0rn%NQPPMJ%KNOMJklkJKL%lmnmkk
-228153c2j%LMMNKKJJ%%j%LMMKKj%JJKJ%kjj%J%KLMNKjnpnjLNL%lllljllmnmljJLL%kjJLN
-228086a1NKJ%kkkkj%%KK%%%jj%%KJ%%%JJkjkjmnnnk%KKJjjj%J%kmml%KOOPOQPQPMKklmkj
-228019Ijllmmmmlj%JKK%loonlkjjkkJJJJJKKLLLOPQNK%j%KKJ%kkkkjKKNMLJ%knprrqnk%%
-227951c3JKJknpnkJKLKKKMMMMLKJjlnpom%KMMLKLMKjkkk%LNMMLMJnj0j3j2pkKMLL%%kmml
-227887e1%LNLKLLOQQOL%jjJ%KMNNMJjlmonmljj%JJJ%j%jjJJjmoonkKMNONNMKLMKJ%kmlk%
-227820A%jknmnljLOPNNLJklnonmjKNOOOKKLMNMK%oj1j4j0oljkjjJJMONK%j%KKK%kmnljJJ
-227755a3J%j%LLLKJJ%%%KLNMNNONjlommkKLLjloqopnlkKMOORPMJJ%JJJ%jkmlk%jlppqppn
-227688c2kJLKJloomj%%klljJNNNMLK%JKKLLNOOMLJjllonlkmonl%JMOOONMLKLKknponl%JJ
-227621b0%%J%jJJKLLMJmopomkjklmmk%NPPOLjmppnkJMNLjmmlkll%JMLJjjkklljJMPQOKkj
-227554c4JKjorj1qmJMONLLMNNOK%klk%%jjjknppl%J%JLLLK%%JMMNMMNMKJLNNOOMKjlool%
-227488aMPPLJknponnlkjklmljJKJjkjLMMMMMJjllkjjj%KNONLklnnmlkj%%%%KLML%jj%KLJ
-227420djmooqopnmjKLLKJLLNMMJ%kjJ%kmmkKNOPQQRNKklkJKK%lmoopopnlkkkk%KKKJJJJJ
-227352b9jkllk%K%jkjjknppojMMLKKNPRJ0J0QMknnl%LNMK%%%Jjj%%J%jjkkmljjJKMLLLLL
-227287CLJjjllnmjJKJJjloomjLNONNKJ%%KJKJKJ%%KLMNKK%lnrronmmmljKJJKKMNMNMONLK
-227219B0JJ%jjlmnmlJLNOMLLK%lpj0qqlKMNLLK%jjJJJ%klmmooonk%J%nopnml%LNPPQNLJj
-227153b0jk%JJ%%KLOPOOMK%klmmmopoml%JJLJ%jjJLMLKJ%%kkl%KNNMJ%kmljJMNLKJ%JK%m
-227086EopoljJLNONMJnrj2j2qok%KLL%kkkJNQQNK%%J%jJLLMMNPOLlnnnlnmljLLMJjmnmjJ
-227020a7LLJ%J%jlmkKMKjnnlKOQOKlonnnmlKLMMKJ%jJNOPPPNJlnpnlkknoooppn%LNOQJ1J0
-226954dPNLJJkoqrpmk%LNONNLKKjlkj%JMOOMK%jjlkmmomnnmmkklmnoooml%J%jj%KKLKKJJ
-226886e0jjKNQJ0J1J0PM%klj%kllmmmnllj%jjmmmjJMNNOONMMLKLJJjjj%jJLOOLjmonlkJL
-226822@MOOM%moqqj0j0rnnmnlJMNNLKKMOQPOMJJ%KLKK%jlkJNONNLL%lnnl%j%%jjk%%lopq
-226756a2pmkJOOPNK%jjj%JJJjJKKLKMLLJJjjkll%MPPMjnj0j3j3j3rnjKMMNPRQOJkljJMQQ
-226693B6OLjlkkkmllj%jklkkkj%%%j%kjllmkjJJJKKLLL%%oppk%JK%kkkJLLJjlmkJLNMMKJ
-226626gJjlmljJ%jmopnjLNOOMMMLLKjkmnml%MOPL%klllnnomkkjl%JMNONMJlprqnk%JKKKL
-226558c7MMLKK%jlllllmmmlj%MOPMJjkJNQQPKkoojKLMKjlmmmmmmlnonn%LPQPNNKJlmnkj%
-226491c7KKJ%kjjjj%KMMNMMMLK%lj%KLLLMMNNLjorrj0rpm%LOQPK%%KKKjlnoopmjjjjjj%K
-226425c7MNNNMMONOMjlnlmkJMLK%kj%%%jmnnmk%%JKLMMMKJ%JKJJjkmoonmmmmmk%LMLJkmn
-226358d1onmk%%j%JLMNOOOMMK%jKLM%kll%LNPNNLJJKLKknoljjkoqpnljLLL%kljJMMKjmoo
-226291c4rrrnkJJJjkkJLORJ2J2QOM%jkj%%JMMMKK%jkkmnopqqomJLLKJkmmlkkjkk%LORRPL
-226226b4kmnmlkjJLQQQMKjkkjj%JKMLKJJj%%JJJ%jJKJJJj%KKKJJJjkkmkl%LMNNOLJjmnom
-226159DmnnnkjJJKKKJJLKKJLMK%mnqommoppm%KLMNOLJlml%JLLMKK%jkk%JK%jlljJMPPN%l
-226091foopmljjmnlKNNL%jkllll%JKMLJ%KMNOMMNLJjmnnoljKMNPPNMLLKLJJJj%klmnomlk
-226023hjjjlmnmkJKLKJ%%jmllkkkllmmk%J%lmopookKPJ0J0J0J0RPM%kmlnmmklj%LLMMNNN
-225959a6MKklnnlj%JJKJJ%JKKJ%jkklmopomj%Jj%KLMNNMMNNONMJJKLMLJjjkj%JKKJ%jj%%
-225892A3%J%lnollmmlj%KKLKLKKJklkjjkjlljJKKJjlnomj%JJjkml%LNNL%%KMMK%kmnnmmm
-225825d2mnmkj%JKLKJKKOQQOL%momkJJ%kjKOQRPNKjmmnpopnjJKJ%jJKMLMMNKkmnonkj%JK
-225758b6JKKJ%knmk%MNNNNOOONLJ%kmqpqmk%JJJjlmnlk%%jlljJJJKLLK%JJLNPPMLKJKKKL
-225691A6LL%knonnprrqmk%JJLKJjjKLNMMKJjmmmjKNQPNJkpqrpoll%KMMKjljJKJKJKLLK%j
-225624b1jjJJ%kkjJKLKJ%k%JMLK%nqqojJK%JJ%JJK%jllk%J%j%LNMJJKLMLLKJJKKMKjnrj2
-225558b1j0j0pm%ORJ1RPM%jjjkmonl%KK%lmlj%kknnmkKLLL%kkjLORJ0QOKJjklnmlkjkj%J
-225495b8KK%kk%jjkkjjlmoponlk%MOOMJ%jJJKKKLNNNKklkKNPQQONJ%koqj0j0qm%MNMLLMM
-225430a0M%lmkk%jjlkJLNL%kk%JMMMNQQNLJJKKKjpj1j3j1j0pmlkjJKKJ%lnl%KLJJLMMK%k
-225367b3l%JJJJJ%%j%KMNRQRPJjlkkkjmnoqonppnkKOPOLJjjjJJJjlmkJJKJJkj%KJJJLMMK
-225300g%%%%JLKJ%moonlj%KMOM%%%JKKMLLknqqnl%jjkJJKLMOQQRNJkoqppnkk%KNNOLK%ll
-225232coonmjLPQPKjklkKMMONNPNJoj1j0qrqqonlkkkkkjjJKLNNNLKKMQQPOKknmmlkk%%jm
-225166a7ppqnjMNL%lnmml%NJ0J3J0OKjkklkklmnlkJKKKJjj%%KLMK%%%K%JKLMMJjllkjjkK
-225102a2OOMK%j%kkjjjklkj%MNNKmqj2j2qonlkj%KLMNMK%kjMOOM%lmm%KJ%jllmkJLJlll%
-225037d3%KKKKKJkmnkJLKKjjj%KJK%%%JKK%j%%JjjJJKK%jj%kjk%JK%JJJJMOQNKjjjJJJJJ
-224970ALLK%moqpljJ%mqj1rn%MONMMNLKjnpomjJLKLK%%j%JLNOMLJJJLML%mqpnj%%kmjJMM
-224903b5MLJ%jj%LMNK%jj%JJJKK%%lnoonnnnljKLMJjlllkjjJLMONK%KLNMLJ%%KLJklnmmk
-224836b3%%knppnkJLNNNNMK%kmoqoljKNMLJjkjKOQOJkmool%MOOONMKjklmkkjlol%NNLJjk
-224769b1jJJKJJJJ%%kj%j%KNL%moqqppoookJPPOL%jjjk%LPPMLJ%jj%KKKKKJ%kkljlkkkk%
-224702c4KLKjkjjjlljLOPPKklj%LLMNMKjlmmmmnmm%LMLLKLJ%%jklnnllk%J%%lnnkjKKNQR
-224635b7RPOMJ%jkknoonmkklllKNQPNMNMMK%kmnlkjjjJKJ%lk%MOQL%mppomj%KJ%JKMORQO
-224568A3KjmmomoonljJJK%%jKLNNLJklmlmlmkkmnqrqonl%MPJ1J2J0PL%lpoolkkkk%LORJ0
-224505b9QNKjkjjlnmmkjkklj%KKMMMMKKJ%kjKLLNML%jkkmnnommnmnnk%KLKKKMLJ%%llk%L
-224438d4MOOPNLK%JJKKJ%jlnomlj%kmk%MONKJkmlljkkklkkkmk%KL%%%%%knnlJNPPONKkmj
-224371c5KNOMLK%jmnmkJLNOPPNN%moqrrj0j0qmjLOQQRPMK%jjjjjkmonnmklkkjJNPPOMLLL
-224306a4NNMMJkmnljJMMLK%jlkmmnnooonnlj%%JKKLLLJKLNONL%lnoljJKKKJJLOOOLJjjjm
-224239doopnnklnpom%MPQQONMKKMMNLL%mopqoonmjJKMLK%kljJLKJ%%jjjjkmnmmkJORJ1J0
-224173a7POM%%%jklmoponlkjjJJ%kmljLNQPPMJ%KLKjnomk%jjkkj%JJ%JJLMMJkoqrolj%LM
-224106d4MMKLK%jlk%KJ%lmkJKJ%jKMOPOMLJ%%%%%KKKKKjmnpnmllkkjkklkj%JLNNONKJkkj
-224039a9%%JKLMLLKJ%%%lmmmk%jmnnk%J%moonjKMNMJJJMML%kllmkjJJJkllk%LOQONNNMML
-223972APOLknqponlnnmlkJKMK%%%KJJjjllmk%KKJ%jkk%jjlllkkljj%%%%j%JLLNMONMK%kl
-223904c2lmmlkjLMOJ0J0J1QNJlnmppqnjKLJjnnkLQJ0QNJKJKKJJ%%kljlkljKMLJj%kkjJJJ
-223841bjjkjlnmnllj%JKLLLKKLMMNPNKJ%%%jjjklnnonmkj%KJKLJJ%JJJJ%K%%j%%lomjKNN
-223773gLJjjkjjlklkkk%KLMLKJjmllkKLLK%%kmnmlkkllmmkJKJkk%LMMKKJJ%%J%kmqqolj%
-223705f3%kmonnkKMNLJjJLOOMKJ%%klnmljJMONMKKK%%%%JKKJj%JNPNNOQOL%klk%JJ%jkkl
-223638dkknprpmk%%jJLNMKjjjJKJKKLOQPOLjmmlmkk%KKKJknnmjJJjlnl%LK%lmommlkJMOO
-223570c4NLJJKLKJJJJkkJMRPM%mmjkmnqomkjj%%%JKLOPPOMK%jkknooml%%jjk%JKKJ%jj%%
-223503b5KKKKJjjllmnmllllk%MPRRMJlnmkJKKKKLMMLKJJKK%%K%lrj0pkMNMLKLLJlmmmlmo
-223437c2oonl%MQRONKKJKKJJjkllmkjKKJK%j%%jlk%KKjlllllkkllklmnml%MOQRRRJ1RN%n
-223371crronmmkjj%KMNNNNNLJKJJ%jjkJKMJjlllkklmnl%%kllkJNQJ0QNL%%jknpnljjkkll
-223304c5lk%JKJJ%jjj%j%kkllkj%JJJKLKKjmoqnjjlopmJNQPPPNLJlmmkllmnnk%JJ%%JMOR
-223237e5RQMJjmlljJJKJkmmmkKNQJ0J0QNLKJ%jjjjkmoqpnmmlkj%JKLMMMNMMNNONNLjmopp
-223172a7pnk%JkkkJLLK%jkjjjlopn%ORRPMMJ%kmorrpokJOPOKJjkmlllmmmkJNOPOPOMK%%K
-223105b0KJ%kmk%KJ%jjJLNNNNK%kklmkklmoomkJ%JJLOOOLknoljLMMMJkk%KLLLJjljkknpp
-223038c2nj%JLLJjkk%LNNNMMMMKKjkkkjjkk%j%j%%j%jKMNJkorj0rpl%NPONNMNMLKJ%J%J%
-222972AknnmkJLJ%loqrj0j0qpnm%LPRQPMJjj%LLLLLLKKJ%kkj%LLLK%%jkllJMOMKJkkmnnm
-222906b9kklooppmjKNMLKMNNLKLKKJjkllkJJjlkj%jmponlkkjJORJ1J0QPNLKJLLKLLMK%lo
-222841Com%MMLKkmqj0qnkjKKLK%jlmmmmjJMNMKJ%%%%%%j%%%%jj%MOPMJjljjkmnooolJ%km
-222774e3m%JLNOOPOMJjkj%KNPNMLJkkjJKLK%knpj1j2pkLMJ%KMOMKJ%JKJ%klmmll%j%jjjj
-222709c1jkjLOJ0J1J1J1QMJ%jkoonkJMNNNK%mppnk%KKjmpj2j2j1olklllkJJKKJJ%KNPQQO
-222649a6NLK%kmnoooolj%%JLML%%%LOQRQOK%kkmmpolj%JJJJ%%j%jjlmmkJKMNNONNNMK%JJ
-222582A3%lprj2j2j1j0oljJJLNPPNMLNPJ0RPM%mpqqpn%MPOMJloponk%JKjklkjjJJKJ%jjk
-222520c5llj%KLNNPNMJlnmjLPROM%oprn%NPNM%JJ%%klnoonnnnnmkJMMMJ%%JKLMK%lj%K%j
-222453b8kkljklj%KNNNLjllkjllmk%LLML%jll%KJJJ%KJ%J%jljLPQOMJJ%jjknnnljKOPPMj
-222386boj1j3j2qkKOQPMKkopnkKLMLK%j%JKL%klmmkk%MNOLJJKLKLLJjmmlklljKNML%kllk
-222321b8j%JJ%%%JJKKLLMMLLKLL%lnomjJJ%lmm%KNLK%j%KNNONKlprrpkNQPK%%%J%knmopp
-222254c0ol%LMQJ1J0POMMNNL%npqqol%jkmlkJLMLLKJ%kmponk%jlllkkjjjlmjJJLLLLKLNP
-222189b1QPNJ%kkmlnnnmm%KMMKKKJJj%KMPONJkmlnnnmmmkkmnmlJ%%%JKLKLJjklkJKLLMMN
-222122b1OQPPM%klljJLLMJjjkllmnqqokLLMKJJ%jllmmnnk%KLLLML%kmnlljJLNMKjjjjkkj
-222055c6k%JJMMNNMLLLML%kmnmkkjjJ%KJjmpnkKOQPN%jlmlkJLNMKjljJLK%jjjlmmnllkj%
-221988c1j%%jjkmoqqpm%MPQQOLJLLLLJK%KKK%kmnmljKNMKjmnoolLPRRQQQQOLjmprpolllm
-221921b4mkjjjkkjj%KKLK%klkjKNQRRN%moomjJNPPL%konnnmnnooomkj%JLLMLLKjkk%JKK%
-221854d1kkkllkKLNLK%jj%%k%KOQQOMLjorrrpnkJKNOOML%lnojLONLLJJKLOPMKlqqol%JKK
-221787b0JJKNMM%jlkkj%KKKjkllmnoppnlJKLLMNNNMKJ%%%J%%lnlkkkkmnponmmljKNOOONP
-221720c7PPOLJknnppollllljJNRRPOLK%moqpmjK%kmk%ORRPLknnljJLLKKKK%monkJLMMNNL
-221653a4LKJjlkjKMKKJJjjkkkkkjj%KLMLL%lmooomkJNONK%klk%%Jjjjjjjlnnmj%KKMNNLL
-221586b0MLJllj%LKJ%klmnljJNQRQN%lmmmlk%JJ%jlljJLKJ%%kmllJMNNMKjj%LMMLMNPPMJ
-221519C5lpqqolkjj%JJ%%%jkkk%%Jjmnnljjjj%JJLMMKjlmjJOPNMJMMMKLKKJ%%%jlnqj0j2
-221454a7j0pkKKLMNOMJlnnll%KMLK%j%JJJLNPNJkmjjKLMKJ%%JKjjkmnppoljj%%%%kmonnj
-221388d8LOPPL%klljKMNKJJJ%lopokJLMNLMNMM%mppol%KLMML%mnlKNOL%lmmjLPPOKjlmno
-221321a9onkKOPPOMKjlnjKMLMKJJjk%KLJjlllklmnmjLMMLLKNNLJlooomk%KKKKKjnpqqnmk
-221254d1%%%KLLMK%%jJJK%%KLMKKKK%lnqj0j0ql%LLJkmnl%KKKJKLK%%jjJLMLKJJJjjjkmo
-221189d8nnoqj0j0rojLNONPQPOOOONLJ%mnomjJJ%%JLMMJJ%%JJjk%JLMKJ%JKKKKJJKMLLJj
-221124ekjjjkk%LMPNNKknnlkkmopol%JJkmnkJLLLL%jlmlkjJKKLLMLMJJKKLLJ%jkkllkk%J
-221056b4LNMMKkoqrqm%LONMLJ%kmmmjMPONKKL%jlj%j%JKKkoqomjjmmk%LMKJ%kmnnjLPJ0R
-220990b4RLkoqnlJLMMNMJ%kkj%KLLLKKK%jkjj%%%%JKjnprj2j1j0n%LONLJ%%LLLMLMKMLKK
-220926a3LNL%mnnmlnoppqmjKKJkmljKMNMLMMOQRRRQOLJloponmllk%KKLKLMMJ%jkj%%klmn
-220859a7lkj%J%jklJLOOOL%kj%JJjllj%KJJ%LMMOL%kl%%kmnoomk%JJjloopmlkj%%%jjjJK
-220792e3LNPRJ1RQMKJkmrj1rqnl%J%JJJjkmmljKMNONLKJKJJKLNLJknrj0qomjKLMK%j%JNN
-220728c4NJjlllk%KLMLL%lmmljJKLJ%jmmlJMOMML%jlj%KNOONLJ%%llnmmnonolJMPPOLlpr
-220661c5qmjKLMLJJKORRQMKklllkjlkljjKKLjkjLOOOLjjk%%jj%j%%%j%jjmopnmk%JLNONM
-220594e%jlmlmlmlmlmmoml%LORJ0QOLLKJjllmnooomk%JJ%%%JJK%%%KLLLNONMLLKJjklllk
-220527a5%KMMMKjkmnmml%J%knnl%KJjkk%LMLK%lmk%KKJloqool%KLMMOOONK%j%JKKLLjmpr
-220460c5qpoml%LOPOMMMPRROMKkmmqqpnkkmmml%MPQNKK%jlmmnooponnkjJMOPQPOMNMMKJ%
-220393a7%JKJ%kmjJMOPMLLK%knnnmllljj%jlk%LNQQOMJlmkjjmnqpnlj%%JJJJKJJjlmnmmk
-220326e2kk%LNOMLLOPQON%%klk%jkoonmlmmmlk%MRJ1J0NJklmmmmlkk%KJ%%kkj%KKKjmpqn
-220261f0%NPRRQNJjj%KKJJklllj%JJJLLLK%jllmnkj%jll%LNPOKkprrqok%KLNPOLK%jmmkj
-220194d0JKJ%j%jj%KLLMLJjljLQRPL%kj%JJJ%%%JKLJ%kmnmkjJ%jlnmj%JKNOLjnqpmlkkJL
-220127c3MMJjlmkJKLK%jkkJNPJ0QOJknpqpomjJJJjj%KOQJ0RPLJjJLL%lmlk%jmnqrpomj%j
-220062c8jj%KORRQOMLJ%J%JjjklljjjlnplKMMJlnonnllJKMKJ%%kkjKMMMMMLMKJknnljjlm
-219995b7kjJLKLLLLKKKLLMNNK%lnnmponnnlkjjkj%LKJjjk%KMONL%lkj%%jkloponjJMPQNL
-219928b6%jjkjkllk%J%%%%%jjkklk%KNNOQRROJkrj0j0qnk%%lnomlkjkjJMPJ0J1J1PMJjJK
-219866a5MONK%jjk%KJ%klmklnnnmmnmj%JLKLK%k%KMLLJMNMJjj%JK%jjj%jlprrqnk%%jkjj
-219799f1j%KKJLLMMNORPMMKLKJkmpnm%%KMOPONLjkklllmkj%J%%jkmlk%KKKLKJ%JKKJjmoo
-219732b0nljJ%jnrqo%MPPOK%kkjjj%JJKLOPOKknmj%LL%j%LMJkkkklnnljjjklkKNNMK%jKN
-219665a9ONJmpprqpkKNNL%lopnk%Jjk%JMMLJLKL%lnnmj%KKKJJJLNQPOM%nppn%KLK%jlmnn
-219598e1mlklnoononmkJNOQPNMNNNL%lmljKMKJJ%%jlkljJNOM%lnlk%J%jj%%%LKJ%JKKMLK
-219531c7%jlklk%JLMLKJ%%KJ%klnoppqonjLNNMLLKLMLKLNOPNK%jJKKJ%jklmmmmmnljLPPQ
-219464b1PPNJknookjJjkmmlnml%LNPQOMjlmmjKOPNKjnpqpnljJJjkllk%MPQN%kmllmkKPRO
-219397b2K%JKMOOLK%kjjjmnmjMOPOLjkkllklkkj%LOOOKkmomnnnnpnmmmkJMNOKJ%%JJKJ%%
-219330b5%JLLLLK%%%%%J%KLK%knooooooomllkkjJJLLLMMK%kmmkjj%kllmj%KLLML%jjKOPP
-219263c7MMMMKJlnqql%LLJJJKKJjjJKLLNORQM%kk%%kkmnmljklljklmlmljKLKKLMOOL%lmn
-219196b7mlj%KKJJLOPRQPNJlnnnnonmlkjJKKJ%jlllnnoonmJNPQOL%klmlllkjjlopolj%LM
-219129g3MKjkjKNQRJ1QLkoommmkJMNPPRQOLknnmoopokKMONL%%JJjjlk%KKJmmljJjj%JKjk
-219063c9ljLOOPNLjoj0rqonmkJMNNLKJLMQQNL%%%jkjJJK%kmnlJLMNOOOPNKklmjJKjmpprj0
-218997b6j2roJNQONLLKjkjKLMKJ%JLLLKKKMMMLKLLMLJjkj%Jloqj0rrokJMMLLKJK%%kkjkk
-218932a0kllmnnnnmjJKKLLNLMKJJKMM%loqrol%KJKKLKKJklmjKMNNMLLJJ%JKMLK%%%%jJ%%
-218865@klnkk%%%lmppolkJKMMJj%MOON%mqj0rpmjLMLKJkmnonmkj%KMPPOL%kkj%JJKKJkno
-218798e5pmjLMMKjkkjj%j%jj%J%jl%KONONMMKKLLLLJKKK%lkjLNMNLMJlmmnopj0j0qnmjJL
-218733e6LKLJ%jlkjLLLJ%JLOOPONKjjkklkmmmlkjj%KJjnpqpmk%KNPOMKJjklkjjj%KJKJJJ
-218666d5JLLJKJJkmonljJLMNNNKJklmkjKKJjlljKMNML%klkKLJjmkJMOOMJmqj1j3j1rn%MO
-218602f2NK%moopqpojNJ0J1J0PNMLLJ%jjJKLLKLLMKKJKK%%JJ%lmljJJjmoomlkkjkkmllj%
-218538f4%JNRJ0PJlnnl%LMMJlopn%JKJjjJJLK%kkk%%LLK%%%J%j%KJjjjJLLMKKLKLKKKJ%%
-218472a5%jkkkjjkjKOPNMLJJ%%kpqj0qnjKJjlml%LLOOPPOPOONJlopnqrj1rojKLNNL%jk%J
-218407c3KKLMMK%lmmlklkj%%j%KMNOPOLkmmk%KJ%jljKNNKlmljKKjlmnmk%LL%lnnonl%LMP
-218340c9QOJknmkJJK%Jj%jlmoqomJLOONJmopnj%%%jj%%JJLNOMLjnqqm%OQPPNNNMMLKJjln
-218273b3ppommmmmkKNLKKLMNNNLjnnlkkjJLML%jlnpoonnnmjKMMMLNONOPONK%j%%LLMKJJJ
-218206ij%JJ%jkmoppnnmmjJKKJKLLLKKJJKJJ%lnomj%llkJMNMLKjkkjJLKMLMLJklkj%JJKL
-218138b1L%lnonkJNQRRQM%oj1j3j2rqnlk%JLKJJKOOONNMMJjnpnmlllkkklmllJMPNLKKJjn
-218074d8omkjkjJKMMMMKJKMOMK%%LLL%kjJKLKJloookJKKMOPOLkmponlj%J%jkk%%%%KK%lp
-218007c9ppmjKMMNOOOML%%kJKMMLK%jkkmnokLNMKlmpoonlkllk%LLK%KLONNMLJ%kljLPJ1J1
-217941GRONKknqj1j0j0qonnlJORRPONKKklopqqpnoml%KKMMNLJkllj%JJJjnpolKKK%%%KLM
-217876d8KJKLMNNLJknljMONJkprj0qmjjJKNPQQONLJJJMPQPMJ%kjkkmonmkjk%j%kllkJLL%
-217810a5loqol%JLLKJKLNMKjklnppnkLNOMjnoomlKNNKjkjKKKJ%JJJ%%JLNQRRQMJkl%JJ%k
-217743Inoonk%LMMK%lkkllkj%%jj%j%%%j%kkj%%knoppommkk%JLK%jkkJJLLKLNQRJ0PNLJ%
-217676a0klopmk%%jlmmmk%KKKJLNNL%jmlk%MOON%momjJJJ%J%%kllllnnollljkj%NQJ0RNK
-217610c3kmoolkjklljKMMMMLLJK%%kj%%%%%%LLMMLMONNNOOLjnpppqonlkJOPN%oqplJLMLK
-217543b8JJJMMMLJjkkjKMOL%loomkkkll%KLLLMMNMKmpj0qpljKLNQQPPPQOMJlnqommnmlll
-217477b3ljjJLKJjllmnnmjjKKLKMOOMjmoponlj%%llkJLLMLKJLLLKK%jklkljJKLKKJKKKLK
-217410b0%knpqomkJKLJ%%JLMNMNLLKLNOOQONLjnqj1rn%Jjklljjkkllklll%K%klj%KLLLNP
-217344b6PPNKJkmnoomlkjKKKMNNMJkmlmlmnmlj%J%J%kllkjjj%JKMLMKJJJ%j%jjkmk%LNPP
-217277b6MJjjJKLMMLJkmonljKJ%lmprqnkKMKKJJKJJKMPOOMKjmnlllmlkj%KNONMKjloqqok
-217210e3KOOMjkk%LMMLJmppol%%jjlk%j%%%JLKLKMLKLMMK%%J%jjjjJKMMLK%kj%%knrj0j0
-217145e3pmkjjkljLORQONKJknoqnlJLNPQPQQJ1J0QMjk%KLL%mnnlkllnnmlj%J%kk%MOMK%j
-217080ikkk%%mpj0pkLONLK%J%j%JKJJ%JMONLK%JjknnmkklmnonlkJMPRPKjopom%JMLLKJjj
-217013c0JJLKJJJJJjJJLMLJJ%kloqrplJMK%kll%JJ%kll%MOQNKjlljklnljLNK%lmllkjjjk
-216946e7ljJMNOOMLLJJ%jjj%JLKJjkkjjkmoom%KJjk%JLMMMJjlmklkk%MPPMLJJJKLL%lmlj
-216879b7jklmmmljKNOMK%J%%%kkll%KMOL%klljJKLMNMLKKKJ%klk%NOMJnppnjJLMKjmnnll
-216812c1lllnlk%%MOPPL%nrj1rm%MPQPMLK%knnolJKKKK%jkjj%kkj%KKKLNPRRRPNJnqomk%
-216746a2LMMJ%kjmppnjKMM%mqrplMPRMkrj4j3qjNNNMMKJJKJJJJKMNKJkmnoponnnomk%JKM
-216681g4OONKJMMNNNMLJjlmponnl%LMM%kml%%%%jkjjJLLKKKKLMOQJ0QNjnpooppqqpoljKL
-216615f8KKLNOOLK%%JLNMKklmmlj%KLJ%%%JjklkJLOOML%jlk%KMKJkmnmk%KKLKJ%jlljLOP
-216548a5MKkkJMLJlmoqqpnkKMM%jk%MMKJLNPLjoqnmkJJLLMMKJ%jlnopponlmljJLNOONKjn
-216481d7pppomkjKKNOQPOMLJ%jlj%KMLK%jlmljJKKLNNNLKJlopok%%jJJLMMNM%mnmkj%J%k
-216414c4lnnommkjJKKKKJJ%%JKNNPOPNMMJ%%jKLLK%kkl%JJmpqpnmkljjJJKLLKJkmmlkkjj
-216347e0JKJ%kkllljJLMNLJjjJJJ%%KLNNNLJjjkjlnomkJKKjkj%LNNMLKJJ%KMONK%lqrpm%
-216280c0KMMMLKJLNOOL%nppnkKK%nqj1ro%NQOLknmjJK%lml%KKLLJknon%LOPPOONLJkmnom
-216214b9nnmkk%jklmlk%JJ%jjjkk%LMOOOLjlkJLMKkmmlj%KLLMKK%kmmlklkkJKLJknmjLMO
-216147d7OMMLLJjllkjkkmllmj%JJ%jmopqonkjj%%LNQQPMKjjjKKKKKMNLJlmnkJMLJkkj%LL
-216080d1JlnooomjKMOOOPONOONLJloqponnmkJJKLKLMMMLKLKLJ%jkj%%%jkk%KOQQLKklqrq
-216013b6omnopnlkjj%j%%JKJ%jJJLNOOONL%mnnmlkjKKK%klkk%%LNPJ0RQNK%lnppolJKJkk
-215947c7kklljMMKklljj%%J%%JLMLJknnljKKKJjk%JLKK%jjjklnopnk%LMNLLLLLJjll%KMK
-215880d3jklj%JKMMNOPPPMKjklmnlkllnlklkk%jJJLMKjk%LPPNKKKLLL%%jlk%LLMLLL%jmo
-215813Bpqppqpnj%jmmkkjjjjj%KMOOPOOOMLjkjLMLlrj3j2qlJLMNMLKJj%jkkj%KKKKJJ%kk
-215747c6kklnnnk%KLLJ%jjJLMK%%KKKJK%%kk%JKK%JMNOONLJjlmpqrplKPQPMKJJJKJ%kklm
-215680a9nkJMNOOMMJJJ%morqpnmlJKLjnopmkkkkjLNNJknljKKJjkjj%%j%%%J%J%KJJ%kkkk
-215613f5lkJNONKjjjklnnnmkk%KKLKLMKLMQPNJkopmk%jllkjJ%%jjkkl%KOPNM%%kkmkj%%K
-215546f0KKjklkJKKJJLNMMMPJ0J0RML%jkkjjJLMKknqj0rpkJMNNONONMJknmoj0j0qm%KNPR
-215484a8J0QQMJklmmnmmkjJJJjkkj%J%kj%JLKKJKKMML%mpqomnopplJNNNKjmmnnmnk%JKKM
-215418e7PQOLKJLMMLK%lmmlkjjkjKMOOMJkoppqnkJKJJJJKKKJkjKKK%mnnl%KLLMKJklk%KL
-215351c6JJjjklkjjjkJLMKJJLOOONMJjlpj0j2j0pl%JLMMLJjkmmmkJMNOPPPNNMK%klmmmml
-215287c0llk%%K%jjklkllmnmlkjJLNOQONJ%%j%jjlmmlk%jmnom%NNOMMNMMKjkl%KMML%mno
-215220d3omkk%JLLMLLLLMMMNNKknnmnlkJKMOOPOMK%kmnnmkkmmnljKMMLLK%j%%Jjlnonllj
-215153d8%LMMNONKkllklj%jj%KKJjj%J%jlmkjKKJJNPPOKjmnnlml%KLLLLKJ%%%%jJKLLJln
-215086a6pokKLLK%jkjKKKKJJ%jmloopmjJLLKK%J%JJJKLK%%JJJ%loqolJLLKJ%kj%JJLKK%%
-215019c2%LMLjkmmmllj%KJjkmnpol%%j%JKMNOLKJKNNOMKjlk%JklnmlJMLK%JKNMMKJKLMMK
-214952@%jlnnnonnm%JKjlljKNMLJj%jkj%JJKKLJJJJjknonmlmmlkJMNNK%klkk%LLLKJJ%%J
-214884c8KLKLLMLJ%kjkklj%KJjmnk%KKLMNNL%lnlj%JMPPOOM%lonnmnonmlkjkj%JMNNMK%k
-214817b3llkjJJjloqolj%%j%MQRPMLLLKKKJjllnooomJNRQQMKjmljJKkmnmjMOOMjlkk%klm
-214750b7mlmmlllklj%LOQJ0RNKlonl%KML%npolLML%kmmlmoomjJ%%jjj%J%klkJLKLMLK%%k
-214684e9lljKKJkkljJNONK%klmnmj%JKLMMLLMNMLJ%%JKK%KKKJjkkllkkjJKMMMLJJL%jllk
-214617b2%%%%jlooonmlljj%JJLLLLJJ%K%%klmmmkKNOMJ%jjkllj%JKMOPPLkllj%%J%jmpon
-214550e6jJMOQNLKjkopnjMNLJklmmmjJLLLLJkmoonmjMNONLLKLKMNML%jkkmopppomjj%jkk
-214483g3kKMNNMKLKLJJ%%LNML%kljJK%kkjJjklnopolKMNNMLJ%%jjjjjj%JK%klmkj%J%J%%
-214416e7LNOML%kmlj%%lllkkmlkjJJKMPJ1J2J5J4J0PK%jjj%Jjlopj0j0qnkjj%JKMMLK%%J
-214356b2J%j%JKKjjj%J%jlnmk%JJ%lmooomj%KKJKLMJjlk%KNNNNKJ%%JKKKJ%kkllnonnnml
-214289f3%LMOPPOMLKKLLKML%oj0j0n%NOMNNPNNJknmjLNOL%llkkkjkmnonllnppmkjknpolK
-214224g5PRQOMJ%%JKLKJJJJKKJKJKKJjkmmonpomjJKKJJkoj1j1p%MPRQNKKLMJ%%KKKMLMLL
-214159a7%JJKKJklmnmjJLL%knomlJLMKjkl%JKJLNOQPNM%mnprj0j1rqmJMQRPM%jlkkjjjJK
-214094c8KJJJLMOOMjmoqrj0qpmjKNNLJKKMML%lmmk%lopmKOROKJjkj%LMMNMMJloonkkJKLN
-214028c6LkmokJLMONNL%kllkkkjjkknnqrrplKORJ1J1ROMLJj%JLLJ%JJLJJ%%%j%%J%klmlk
-213963b4lmmkJLNNNOPQPNJjmnorqmJMOOL%mnonk%J%jmkjKMMMLL%jkkjj%%%%Jjjkllmkj%%
-213896c3j%jjkjlkllllk%KKKJJLNQJ0QQNKlnmmkjkkk%jlmlkjjkkJLPJ0J1J1QOJoqj1rmjJ
-213834b5jmmjKNMK%%%%jkkknnoomljJKKKLOOMJllkkjllml%MNNMLLKKKLLK%klnoonmj%LLK
-213767d2%kjj%JJKJkmlj%JLNPNM%mnonmjLQPNjmoponl%KLLJJjlnmm%JKKKJJKJ%KLMLJmon
-213700e7l%KKK%kmmlk%KLNNNMMKJJKLKjmnolk%Jklmk%LKLKKKJklmlkklk%J%j%%KJJLMML%
-213633d9knomkLOPQQPML%%J%%jljjJJ%jjJLMMLjmmllnprqnjJKLMLLLLLK%kmljLNLJkmmnm
-213566e2mj%KLLKLOOPNMLJjnpj1j0njLNLK%kkkjllmljLMK%llnmljKKKJ%JKKLKLMNOOMJmo
-213501c4nnmnmmmk%NNKkoonmkJMOMKklnmkJLNNONNMJjjJLMLL%jk%KLKJlmlj%kllk%J%%JM
-213434d2MMJlnprrpnjKJJ%%kjkj%KOQJ0QLJKNOMJmpqokMOPOPMJjjjjllmmnmk%j%jjkj%JL
-213368d8LMNMMLJ%kmnqonk%LMNNMLK%%%%JJ%kmppmk%jlk%%jnnnl%%KLMNPPOONLJjklmnpo
-213301e8omjJJLLMNLLMNOPMJ%JLNMKJJ%%jkk%KKK%llnopoljLMNMKJJ%jjlkmlmjJLKJJJJj
-213234b5lmnnlJLONMKklmmmmnnllkj%LNOMLJj%%%JJKKJJ%JJJKJKMOOOMKJjmqqnljlnpomk
-213167e5%jlnpmjKMMJkmkJKKJKKKJkmmlkJKNMMLLLNMKjloopppook%KK%JKJJjkmlkJLLL%j
-213100h4%JLLMMMNMLJJ%%KJKklnnlmmmmmjJMQRRNJj%JJ%jklJLMNMLK%%LLJkllmlj%J%KMN
-213033b8NL%mppoommllk%MNONNONMMJjjklkmlmll%KL%kkjlmnmj%%kkljj%JMMNOPQPNJlpr
-212966d4okLNPOLjlnnonmljKLNOL%mppmkJKLJj%LOPNjnoolj%KKJKJLMNMK%jklnoomjKLLK
-212899e3J%Jjlnnlk%LOQRQOKJjlkkkllookKOOONL%jj%LKK%jkmopolKNLJjjkjj%MMNMNOPN
-212832hMKJJknml%JJJjlnoponnml%LNMMLOQRQOKklnomlklnnl%JKJJJ%jjjjkkjJMMNNONM%
-212764hloqqpnllk%JJJjkkjKML%llkjj%J%lmkKNQONK%j%jjjj%j%jKMNOMJjmprqomk%JKLJ
-212696e6KKK%jknml%KLJkmolKOOL%j%KJJjjjKLNMMNNNJlpj0j0j0olJJLKLJLNPQOOLJlopo
-212632d4mlll%LNMJ%lnopmmkkjJJLLMOPPOLJJjjmnnmljkj%LQJ0J0NKJjlk%KJ%mprqol%NO
-212567e2NKjmmomjOJ0ROMJ%jk%LKJlnpol%MMMLJjllllkkkmmlkj%LNNNMNPPONJknqpmj%J%
-212501d0jjjJJKLKJ%%KKLJkmljKKLLNMMKJ%%j%JKJ%jJKMKJlmppopmjKLNLKjlkkj%JLLJ%k
-212434b4lopomjKMMKlmnljMPJ1RPL%lpqqpommlmkjJLMNNNL%jjKLLLJ%%jJJMMLKjllkj%KM
-212368b5ONLJklmlkkjj%%%JKKJkmnonkJLMMKKJJJKLLLJ%j%JKJKLK%lmonpprpmlkmoonl%N
-212301h1PPOMLMLK%jjj%%JKLMNOOPPLkprrqm%JJjmnnlk%JKKLLMLJjmonkkjjJLKKJKMORJ0
-212235b4J0PMkpqqomjJLLK%klllmnmlJMOOONMJ%J%kkkjJJ%%%lnrqpmJMOL%kmpqqnjKKKJ%
-212169g8klmmkjLNOMLKLOPROMjlnnl%NQJ0QM%mnnmlj%kmomkj%%%%JNPRNLjkjJMKjlljj%j
-212103c6jkkjJJJJklml%MMLjlmoolJOPONML%%klmmlkJNQJ0QL%mqj1j2rol%%K%JJMPJ0J0Q
-212041b3OL%mommjKPQPLjkkJKKKJjkmmkmoqpnljkj%%LMNLK%KLLLMLJJKNMKkorrrmjKKKLL
-211974c1KLMMMKjmprqolKMNMKjkk%JLKJkmoqqnkLNPQPLjlmlk%KKKJJLNMKjj%%jmppomjLL
-211907e0KJ%kkljLORJ0J2J3RMkoqj1j4j4j3pkLONNLJ%%JKLLKLJjknmlJJjjllml%KNOPONL
-211847b2K%klnmljj%JJNQRQLjlnnnmjjkk%JK%kkjjknmkLNOLLKLJloqomkkjj%%JKKLMNNOM
-211780b4Jmnpnmkk%jj%LMOQPONMLLMLLJknqpokjj%lllk%jlnnonmmllmj%LNMMMMLK%j%%KJ
-211713e0LKKJ%jmpqqpm%MPONMJJkjjJJLMNMKkmk%KJj%%KJjlmnnmkj%jJ%jlomkKNOPOMK%%
-211646d9%jloqqpm%MMMKMOOKkmj%jlk%LPQRPM%npqonnmk%KKJjKOJ0J2J0PJloolj%KLMKJl
-211582b9k%JJ%llnmlkjlmmljklpqpmJMPPONNNNMK%jk%KMNLKjnppnlkj%KMPNKjnnljJMNNO
-211515c7NM%mnnlKMMMNNMJjlklklllj%jlnnmmkJKMNMMJlnnnllkjJKKLNPRROKjloprpnmmm
-211448g1llj%MQRQMJjKLNMJjkklklmlmlkllkkKNRJ0QNKJ%jkkj%knqrpmkjj%JKKLLNMK%ll
-211382e6lmkj%JLMNONLJkmnmmk%MPPNJ%%jjlnmlkkkkk%KNPQQPMknrj0j1j1j0qpnkKPRQM%
-211319g1kKOJ2J1QK%kknooopoljjlmkj%KLMONL%kljKKLK%JJKJ%JNQJ0ROM%lprrpnljJKMM
-211255d6NNKJJ%kmoppmjMOPLJjjLNPPPLJkkkllmopom%JJkllk%LMOMLKLKjlnmkLNPNKkkmm
-211188c6mnmkkmmmkJLLKJKJJ%kjj%%%j%%JJKKJjlnmmkJOPQPPPPNLjkljJJJlmmnnmlkljJL
-211121d6MK%%JKLKJ%jjjkkkjjkmmnl%MPONLJlopomk%JJJLNNM%knnmlkj%%%%%%JJJJJ%jkk
-211054f4kllml%JKLNMKKLLMLKKKMMMJmpqmJLMLLJJ%%jjJKJknoonnml%LNOPMMKJ%%%JJJjk
-210987c7mjKPPNK%mopol%%JJ%JKJJKLKJ%korj0rqpomkJMNNNKK%KKNMNLKKLMNNLkmomj%JL
-210921c7MMLJjj%jkj%jkmonk%KMOON%mqj0rokJLLLMMKJLLLLNOMKjmmnnnmmjJMOOMKKJ%kl
-210855b9lljj%J%jmooonnnljJJJJKKNNMKjkkjJLKK%j%jjmmmlj%%%jjJKNOLKJ%jkljj%LNP
-210788d6OL%jkjjlllk%%lmnnlllkKLLJkljJLKKMLJkmlkKLNOOMJkpppnmmj%LNNMNMKjlljJ
-210721f2LLJJJOPNKlmlkkjJLMJJJLNOONLknmmlj%LLKkmolk%%%KKLK%mookMOQNK%%%%llml
-210654c4lkjjkkmlnmk%%J%JMNOM%jkllmnmk%j%JJKKLL%klmk%JJJJMONLjmnnlJLMNMMMLK%
-210587c2lmljkkmpqrppnkJOQPPOLKKJJKJJJ%jkopqlJMMJkmnnmmnlkJLPJ1J3J1OMKKKMMKj
-210523b7kllnpnllkmnljKLKJ%jJLOPQPOL%knoomljJJJjlmll%JJJMPPNLjklmlkjjkjj%%%%
-210456e5%KJLLK%lkkkjjjlnqpm%JKJ%%JKMNLJknmljKLLMLLKKKMLKK%%lmnomjLOPNL%lmj%
-210389e0LMLK%klkj%JKKKLKKKKKK%jljjJJ%jj%LKJknpj0rj0pn%MNONOQJ0J2J1J1POMJJ%j
-210328A7knrrqmJKKJK%%jjkkk%%%JJJjnqj0qomlkj%lnnm%LOOPONKjkmllkLORQOLjlmklmn
-210262d9m%MOPOLjmopomjJKMLKJ%%%%%KJKjllkkJLMMjmopponjKMLNPONLKknonkjJKKJ%kn
-210195e9oomJLONNMK%%%JJJLPPPMKJjloponmkjklmmljjjjjJLNQRRPMLK%kmnol%jkkl%%jm
-210128e3llJMNNOONLklnonol%LLKJKMMLLKK%jkmnpppl%%%kjj%%jjjJKKJLLMNNK%jlklk%J
-210061e0KKKJKLMLJjjjlopolJJKJ%JjloonmmljNQJ0J1RPNNOML%mpqol%%jkll%MPNMJkopn
-209996d8kjlmnmmjJLLMLJ%%%jlnmmklkk%LNQOMKJK%jlooonkKNONMLJ%knnnnmjJMOOPNMJj
-209929d9kJOQQOJjlnnnljJLMONLjnpomkj%jljKNQPN%lmljJjkkklkkkjJNPPNKKLKLK%looo
-209862c5nljJJKMLJjkmmnl%MK%jk%jJJ%knprpmJLKKKJJjllmnnm%LPQPOLLJjkkmlmjJNOMJ
-209795e6jjj%%lllJMMMK%j%%%KMMK%knmnk%LL%jkjKLNLJkoqomjKORJ1RPNKjkjKLJlonm%J
-209729c5LKL%mprpomk%jjJKJ%JKMMJjnmjLNMJklmmlj%LNNKJ%J%%JMMLkoomkjKMNMK%lnnn
-209662f0mml%KLKJ%jjJKJ%jlmmmlk%%MPQQPNMKKLLKjlk%JJJKKJJkkjjkkkkjJ%kmom%KK%%
-209595e0lll%KLK%loonjJ%kll%KKjkljJLLKJ%%JJKLMKjlmlljKOQQQNJkkjJJLKMLKJjklkj
-209528c4%j%kklmkjKKKK%%kllkJKMNPPNjmomlmnmk%LLJjj%KJjlpqplKPRRRPLjnnmlkj%jJ
[truncated: 285,123 more chars]
