# Supplementary material for: Competition between N and O: use of diazine N-oxides as a test case for the Marcus theory rationale for ambident reactivity
Source: Chem Sci. 2020 Jul 23;11(35):9630–47. doi: 10.1039/d0sc02834g (PMC8162281; doi:10.1039/d0sc02834g)
Supplement: SC-011-D0SC02834G-s062 [file SC-011-D0SC02834G-s062.jcamp]

##TITLE=	6A157937
##JCAMPDX=	6.0	$$ NMR Plug-in 1.3 of MestReNova 6.0.2-5475
##DATATYPE=	NMRSPECTRUM
##DATACLASS=	NTUPLES
##NUMDIM=	1
##ORIGIN=	Bruker BioSpin GmbH
##OWNER=	AVIII600NMR
##.OBSERVEFREQUENCY=	600.070068359375
##.OBSERVENUCLEUS=	^1H
##.SOLVENTNAME=	17
##.PULSESEQUENCE=	zg30
##.ACQUISITIONMODE=	SIMULTANEOUS (DQD)
##$ORIGINALFORMAT=	Bruker XWIN-NMR
##$PARAMETERFILE=	(acqus, ASCII, C:/Users/peter/Documents/Ambident%20reactivity%20of%20diazine%20oxides%20(e.g.%20PyzNO)/NMR%20data%20files/Compound%2018%20in%20CD2Cl2/1H/acqus, 0)
$$ ##TITLE= Parameter file, TopSpin 3.5 pl 7
$$ ##JCAMPDX= 5.0
$$ ##DATATYPE= Parameter Values
$$ ##NPOINTS= 13	$$ modification sequence number
$$ ##ORIGIN= Bruker BioSpin GmbH
$$ ##OWNER= AVIII600NMR
$$ $$ 2018-09-19 10:59:29.107 +0100  AVIII600NMR@AVIII600NMR-PC
$$ $$ C:/Bruker/TopSpin3.5pl7/data/PB/nmr/6A157937/10/acqus
$$ $$ process C:\Bruker\TopSpin3.5pl7\prog\mod\go4.exe
$$ ##$ACQT0= -2.37394961990228
$$ ##$AMP= (0..31)
$$ 100 100 100 100 100 100 100 100 100 100 100 100 100 100 100 100 100 100
$$ 100 100 100 100 100 100 100 100 100 100 100 100 100 100
$$ ##$AMPCOIL= (0..19)
$$ 0 0 0 0 0 0 0 0 0 0 0 0 0 0 0 0 0 0 0 0
$$ ##$ANAVPT= -1
$$ ##$AQSEQ= 0
$$ ##$AQ_mod= 3
$$ ##$AUNM= <au_zg>
$$ ##$AUTOPOS= <15 >
$$ ##$BF1= 600.07
$$ ##$BF2= 600.07
$$ ##$BF3= 600.07
$$ ##$BF4= 600.07
$$ ##$BF5= 600.07
$$ ##$BF6= 600.07
$$ ##$BF7= 600.07
$$ ##$BF8= 600.07
$$ ##$BWFAC= (0..63)
$$ 0 0 0 0 0 0 0 0 0 0 0 0 0 0 0 0 0 0 0 0 0 0 0 0 0 0 0 0 0 0 0 0 0 0 0 0
$$ 0 0 0 0 0 0 0 0 0 0 0 0 0 0 0 0 0 0 0 0 0 0 0 0 0 0 0 0
$$ ##$BYTORDA= 0
$$ ##$CAGPARS= (0..11)
$$ 0 0 0 0 0 0 0 0 0 0 0 0
$$ ##$CHEMSTR= <none>
$$ ##$CNST= (0..63)
$$ 1 1 145 1 1 1 1 1 1 1 1 1 1 1 1 1 1 1 1 1 1 1 1 1 1 1 1 1 1 1 1 1 1 1 1
$$ 1 1 1 1 1 1 1 1 1 1 1 1 1 1 1 1 1 1 1 1 1 1 1 1 1 1 1 1 1
$$ ##$CPDPRG= (0..8)
$$ <> <> <> <> <mlev> <mlev> <mlev> <mlev> <mlev>
$$ ##$D= (0..63)
$$ 0 0.1 0 0 0 0 0 0 0 0.06 0 0 0 0 0 0 0.0002 0 0 0 0 0 0 0 0 0 0 0 0 0 0
$$ 0 0 0 0 0 0 0 0 0 0 0 0 0 0 0 0 0 0 0 0 0 0 0 0 0 0 0 0 0 0 0 0 0
$$ ##$DATE= 1537351168
$$ ##$DE= 55.73436
$$ ##$DECBNUC= <off>
$$ ##$DECIM= 1109.33333333333
$$ ##$DECNUC= <off>
$$ ##$DECSTAT= 4
$$ ##$DIGMOD= 3
$$ ##$DIGTYP= 12
$$ ##$DQDMODE= 0
$$ ##$DR= 22
$$ ##$DS= 0
$$ ##$DSPFIRM= 4
$$ ##$DSPFVS= 21
$$ ##$DTYPA= 0
$$ ##$EXP= <Proton.icon>
$$ ##$FCUCHAN= (0..9)
$$ 0 2 0 0 0 0 0 0 0 0
$$ ##$FL1= 90
$$ ##$FL2= 90
$$ ##$FL3= 90
$$ ##$FL4= 90
$$ ##$FN_INDIRECT= (0..7)
$$ 0 0 0 0 0 0 0 0
$$ ##$FOV= 20
$$ ##$FQ1LIST= <freqlist>
$$ ##$FQ2LIST= <freqlist>
$$ ##$FQ3LIST= <freqlist>
$$ ##$FQ4LIST= <freqlist>
$$ ##$FQ5LIST= <freqlist>
$$ ##$FQ6LIST= <freqlist>
$$ ##$FQ7LIST= <freqlist>
$$ ##$FQ8LIST= <freqlist>
$$ ##$FRQLO3= 1176294.33099997
$$ ##$FRQLO3N= 0
$$ ##$FS= (0..7)
$$ 83 83 83 83 83 83 83 83
$$ ##$FTLPGN= 0
$$ ##$FW= 4032000
$$ ##$FnILOOP= 0
$$ ##$FnMODE= 0
$$ ##$FnTYPE= 0
$$ ##$GPNAM= (0..31)
$$ <sine.100> <sine.100> <sine.100> <sine.100> <sine.100> <sine.100> <sine.100>
$$ <sine.100> <sine.100> <sine.100> <sine.100> <sine.100> <sine.100> <sine.100>
$$ <sine.100> <sine.100> <sine.100> <sine.100> <sine.100> <sine.100> <sine.100>
$$ <sine.100> <sine.100> <sine.100> <sine.100> <sine.100> <sine.100> <sine.100>
$$ <sine.100> <sine.100> <sine.100> <sine.100>
$$ ##$GPX= (0..31)
$$ 0 0 0 0 0 0 0 0 0 0 0 0 0 0 0 0 0 0 0 0 0 0 0 0 0 0 0 0 0 0 0 0
$$ ##$GPY= (0..31)
$$ 0 0 0 0 0 0 0 0 0 0 0 0 0 0 0 0 0 0 0 0 0 0 0 0 0 0 0 0 0 0 0 0
$$ ##$GPZ= (0..31)
$$ 0 0 0 0 0 0 0 0 0 0 0 0 0 0 0 0 0 0 0 0 0 0 0 0 0 0 0 0 0 0 0 0
$$ ##$GRDPROG= <>
$$ ##$GRPDLY= 76
$$ ##$HDDUTY= 20
$$ ##$HDRATE= 20
$$ ##$HGAIN= (0..3)
$$ 0 0 0 0
$$ ##$HL1= 1
$$ ##$HL2= 35
$$ ##$HL3= 16
$$ ##$HL4= 17
$$ ##$HOLDER= 15
$$ ##$HPMOD= (0..7)
$$ 0 0 0 0 0 0 0 0
$$ ##$HPPRGN= 0
$$ ##$IN= (0..63)
$$ 0.001 0.001 0.001 0.001 0.001 0.001 0.001 0.001 0.001 0.001 0.001 0.001
$$ 0.001 0.001 0.001 0.001 0.001 0.001 0.001 0.001 0.001 0.001 0.001 0.001
$$ 0.001 0.001 0.001 0.001 0.001 0.001 0.001 0.001 0.001 0.001 0.001 0.001
$$ 0.001 0.001 0.001 0.001 0.001 0.001 0.001 0.001 0.001 0.001 0.001 0.001
$$ 0.001 0.001 0.001 0.001 0.001 0.001 0.001 0.001 0.001 0.001 0.001 0.001
$$ 0.001 0.001 0.001 0.001
$$ ##$INF= (0..7)
$$ 0 0 0 0 0 0 0 0
$$ ##$INP= (0..63)
$$ 0 0 0 0 0 0 0 0 0 0 0 0 0 0 0 0 0 0 0 0 0 0 0 0 0 0 0 0 0 0 0 0 0 0 0 0
$$ 0 0 0 0 0 0 0 0 0 0 0 0 0 0 0 0 0 0 0 0 0 0 0 0 0 0 0 0
$$ ##$INSTRUM= <aviii600>
$$ ##$INTEGFAC= (0..63)
$$ 0 0 0 0 0 0 0 0 0 0 0 0 0 0 0 0 0 0 0 0 0 0 0 0 0 0 0 0 0 0 0 0 0 0 0 0
$$ 0 0 0 0 0 0 0 0 0 0 0 0 0 0 0 0 0 0 0 0 0 0 0 0 0 0 0 0
$$ ##$L= (0..31)
$$ 1 1 1 1 1 1 1 1 1 1 1 1 1 1 1 1 1 1 1 1 1 1 1 1 1 1 1 1 1 1 1 1
$$ ##$LFILTER= 200
$$ ##$LGAIN= -2
$$ ##$LINPSTP= 0
$$ ##$LOCKED= yes
$$ ##$LOCKFLD= 1715
$$ ##$LOCKGN= 124.115379333496
$$ ##$LOCKPOW= -38
$$ ##$LOCKPPM= 5.32000017166138
$$ ##$LOCNUC= <2H>
$$ ##$LOCPHAS= 100
$$ ##$LOCSHFT= yes
$$ ##$LOCSW= 0
$$ ##$LTIME= 0.100000001490116
$$ ##$MASR= 4200
$$ ##$MASRLST= <masrlst>
$$ ##$MULEXPNO= (0..15)
$$ 0 0 0 0 0 0 0 0 0 0 0 0 0 0 0 0
$$ ##$NBL= 1
$$ ##$NC= -6
$$ ##$NLOGCH= 3
$$ ##$NOVFLW= 0
$$ ##$NS= 16
$$ ##$NUC1= <1H>
$$ ##$NUC2= <off>
$$ ##$NUC3= <off>
$$ ##$NUC4= <off>
$$ ##$NUC5= <off>
$$ ##$NUC6= <off>
$$ ##$NUC7= <off>
$$ ##$NUC8= <off>
$$ ##$NUCLEUS= <off>
$$ ##$NUSLIST= <automatic>
$$ ##$NusAMOUNT= 25
$$ ##$NusFPNZ= no
$$ ##$NusJSP= 0
$$ ##$NusSEED= 54321
$$ ##$NusSPTYPE= 0
$$ ##$NusT2= 1
$$ ##$NusTD= 0
$$ ##$O1= 3705.669
$$ ##$O2= 3705.669
$$ ##$O3= 3705.669
$$ ##$O4= 3705.669
$$ ##$O5= 3705.669
$$ ##$O6= 3705.669
$$ ##$O7= 3705.669
$$ ##$O8= 3705.669
$$ ##$OVERFLW= 0
$$ ##$P= (0..63)
$$ 11.3 11.3 22.6 0 0 16.5 25 50 10000 0 0 80000 80000 1000 0 100000 1000
$$ 2500 100000 600 2500 0 0 0 0 180 100000 11.3 0 1000 0 0 20000 0 0 0 0 0
$$ 0 0 2000 0 0 0 200 0 80000 46600 10000 0 80000 0 0 0 0 0 0 0 0 0 0 0 0
$$ 0
$$ ##$PACOIL= (0..15)
$$ 2 1 3 0 0 0 0 0 0 0 0 0 0 0 0 0
$$ ##$PAPS= 2
$$ ##$PARMODE= 0
$$ ##$PCPD= (0..9)
$$ 100 80 100 100 100 100 100 100 100 100
$$ ##$PEXSEL= (0..9)
$$ 1 1 1 1 1 1 1 1 1 1
$$ ##$PHCOR= (0..31)
$$ 0 0 0 0 0 0 0 0 0 0 0 0 0 0 0 0 0 0 0 0 0 0 0 0 0 0 0 0 0 0 0 0
$$ ##$PHLIST= <>
$$ ##$PHP= 1
$$ ##$PH_ref= 0
$$ ##$PL= (0..63)
$$ 120 120 120 120 120 120 120 120 120 62.87 13.74 26.13 120 120 120 120 120
$$ 120 1.81 19.76 120 120 120 120 120 120 120 26.13 120 120 120 120 120 120
$$ 120 120 120 120 120 120 120 120 120 120 120 120 120 120 120 120 120 120
$$ 120 120 120 120 120 120 120 120 120 120 120 120
$$ ##$PLSTEP= 0.1
$$ ##$PLSTRT= -6
$$ ##$PLW= (0..63)
$$ 0 14.6 0 0 0 0 0 0 0 7.4571e-005 2.9828 0.23016 0 0 0 0 0 0 14.6 0.29129
$$ 0 0 0 0 0 0 0 0.23016 0 2.9828 0 0 2.9828e-006 0 0 0 0 0 0 0 0 0 0 0 0
$$ 0 0 0 0 0 0 0 0 0 0 0 0 0 0 0 0 0 0 0
$$ ##$PLWMAX= (0..7)
$$ 54 0 0 0 0 0 0 0
$$ ##$PQPHASE= 0
$$ ##$PQSCALE= 0
$$ ##$PR= 1
$$ ##$PRECHAN= (0..15)
$$ -1 1 0 2 4 -1 -1 -1 -1 -1 -1 -1 -1 -1 -1 -1
$$ ##$PRGAIN= 0
$$ ##$PROBHD= <Z150357_0005 (CP BBO 600S3 BB-H&F-05 Z)>
$$ ##$PULPROG= <zg30>
$$ ##$PW= 0
$$ ##$PYNM= <acqu.py>
$$ ##$ProjAngle= 0
$$ ##$QNP= 1
$$ ##$RD= 0
$$ ##$RECCHAN= (0..15)
$$ 0 2 0 0 0 0 0 0 0 0 0 0 0 0 0 0
$$ ##$RECPH= 0
$$ ##$RECPRE= (0..15)
$$ -1 0 -1 -1 -1 -1 -1 -1 -1 -1 -1 -1 -1 -1 -1 -1
$$ ##$RECPRFX= (0..15)
$$ 1 0 0 0 0 0 0 0 0 0 0 0 0 0 0 0
$$ ##$RECSEL= (0..15)
$$ 0 0 1 0 0 0 0 0 0 0 0 0 0 0 0 0
$$ ##$RG= 57
$$ ##$RO= 0
$$ ##$RSEL= (0..15)
$$ 0 0 2 0 0 0 0 0 0 0 0 0 0 0 0 0
$$ ##$S= (0..7)
$$ 83 4 83 83 83 83 83 83
$$ ##$SELREC= (0..9)
$$ 0 0 0 0 0 0 0 0 0 0
$$ ##$SFO1= 600.073705669
$$ ##$SFO2= 600.073705669
$$ ##$SFO3= 600.073705669
$$ ##$SFO4= 600.073705669
$$ ##$SFO5= 600.073705669
$$ ##$SFO6= 600.073705669
$$ ##$SFO7= 600.073705669
$$ ##$SFO8= 600.073705669
$$ ##$SOLVENT= <CD2Cl2>
$$ ##$SOLVOLD= <off>
$$ ##$SP= (0..63)
$$ 1 74.54 68.52 120 120 41.18 64.19 120 120 0 41.18 41.18 0 0 120 0 150 150
$$ 120 60.46 58.55 61.86 54.54 150 150 150 150 150 150 28.37 150 120 120 120
$$ 120 120 120 120 120 120 120 120 120 120 120 120 120 120 120 120 120 120
$$ 120 120 120 120 120 120 120 120 120 120 120 120
$$ ##$SPECTR= 0
$$ ##$SPINCNT= 0
$$ ##$SPNAM= (0..63)
$$ <gauss> <Gaus1_270.1000> <Gaus1_180r.1000> <> <> <Sinc1.1000> <Squa100.1000>
$$ <> <Squa100.1000> <gauss> <Sinc1.1000> <Sinc1.1000> <gauss> <gauss> <>
$$ <> <gauss> <gauss> <> <Sinc1.1000> <Sinc1.1000> <Sinc1.1000> <Sinc1.1000>
$$ <gauss> <gauss> <gauss> <gauss> <gauss> <gauss> <Crp60,20,20.10> <Bip720,50,20.1>
$$ <> <> <> <Rsnob.1000> <Gaus1_180r.1000> <Gaus1_180r.1000> <> <> <> <Gaus1_180r.1000>
$$ <Squa100.1000> <> <> <> <> <> <> <> <> <> <> <> <> <> <> <> <> <> <> <>
$$ <> <> <>
$$ ##$SPOAL= (0..63)
$$ 0.5 1 0.5 0.5 0.5 0.5 0.5 0.5 0.5 0.5 0.5 0.5 0.5 0.5 0.5 0.5 0.5 0.5 0.5
$$ 1 1 1 1 0.5 0.5 0.5 0.5 0.5 0.5 0.5 0.5 0.5 0.5 0.5 0.5 0.5 0.5 0.5 0.5
$$ 0.5 0.5 0.5 0.5 0.5 0.5 0.5 0.5 0.5 0.5 0.5 0.5 0.5 0.5 0.5 0.5 0.5 0.5
$$ 0.5 0.5 0.5 0.5 0.5 0.5 0.5
$$ ##$SPOFFS= (0..63)
$$ 0 0 0 0 0 0 0 0 0 0 0 0 0 0 0 0 0 0 0 0 0 0 0 0 0 0 0 0 0 0 0 0 0 0 0 0
$$ 0 0 0 0 0 0 0 0 0 0 0 0 0 0 0 0 0 0 0 0 0 0 0 0 0 0 0 0
$$ ##$SPPEX= (0..63)
$$ 0 0 0 0 0 0 0 0 0 0 0 0 0 0 0 0 0 0 0 0 0 0 0 0 0 0 0 0 0 0 0 0 0 0 0 0
$$ 0 0 0 0 0 0 0 0 0 0 0 0 0 0 0 0 0 0 0 0 0 0 0 0 0 0 0 0
$$ ##$SPW= (0..63)
$$ 0 1.5476e-005 6.8784e-006 0 0 0.0053756 7.4571e-005 0 1.8643e-007 0 0.0053756
$$ 0.0053756 0 0 0 0 0 0 0 4.391865e-005 6.827012e-005 3.187731e-005 0.0001719117
$$ 0 0 0 0 0 0 0.07121 2.9828 0 0 0 7.5198e-005 6.8784e-006 0.00044022 0 0
$$ 0 6.8784e-006 1.8643e-007 0 0 0 0 0 0 0 0 0 0 0 0 0 0 0 0 0 0 0 0 0 0
$$ ##$SUBNAM= (0..9)
$$ <""> <""> <""> <""> <""> <""> <""> <""> <""> <"">
$$ ##$SW= 30.0443861871085
$$ ##$SWIBOX= (0..19)
$$ 0 0 2 0 0 0 0 0 0 0 0 0 0 0 0 0 0 0 0 0
$$ ##$SW_h= 18028.8461538462
$$ ##$SWfinal= 0
$$ ##$SigLockShift= 0
$$ ##$TD= 131072
$$ ##$TD0= 1
$$ ##$TD_INDIRECT= (0..7)
$$ 0 0 0 0 0 0 0 0
$$ ##$TDav= 1
$$ ##$TE= 298
$$ ##$TE1= 300
$$ ##$TE2= 300
$$ ##$TE3= 300
$$ ##$TE4= 300
$$ ##$TEG= 300
$$ ##$TE_MAGNET= 0
$$ ##$TE_PIDX= 0
$$ ##$TE_STAB= (0..9)
$$ 0 0 0 0 0 0 0 0 0 0
$$ ##$TL= (0..7)
$$ 0 120 120 120 120 120 120 120
$$ ##$TOTROT= (0..63)
$$ 0 0 0 0 0 0 0 0 0 0 0 0 0 0 0 0 0 0 0 0 0 0 0 0 0 0 0 0 0 0 0 0 0 0 0 0
$$ 0 0 0 0 0 0 0 0 0 0 0 0 0 0 0 0 0 0 0 0 0 0 0 0 0 0 0 0
$$ ##$TUBE_TYPE= <>
$$ ##$USERA1= <user>
$$ ##$USERA2= <user>
$$ ##$USERA3= <user>
$$ ##$USERA4= <user>
$$ ##$USERA5= <user>
$$ ##$V9= 5
$$ ##$VALIDCODE= -1
$$ ##$VALIST= <valist>
$$ ##$VCLIST= <CCCCCCCCCCCCCCC>
$$ ##$VDLIST= <DDDDDDDDDDDDDDD>
$$ ##$VPLIST= <PPPPPPPPPPPPPPP>
$$ ##$VTLIST= <TTTTTTTTTTTTTTT>
$$ ##$WBST= 1024
$$ ##$WBSW= 50
$$ ##$XGAIN= (0..3)
$$ 0 0 0 0
$$ ##$XL= 0
$$ ##$YL= 0
$$ ##$YMAX_a= 8536800
$$ ##$YMIN_a= -4348488
$$ ##$ZGOPTNS= <>
$$ ##$ZL1= 120
$$ ##$ZL2= 120
$$ ##$ZL3= 120
$$ ##$ZL4= 120
$$ ##END=
$$ 
##$PARAMETERFILE=	(audita.txt, ASCII, C:/Users/peter/Documents/Ambident%20reactivity%20of%20diazine%20oxides%20(e.g.%20PyzNO)/NMR%20data%20files/Compound%2018%20in%20CD2Cl2/1H/audita.txt, 0)
$$ ##TITLE= Audit trail, TopSpin 3.5 pl 7
$$ ##JCAMPDX= 5.01
$$ ##ORIGIN= Bruker BioSpin GmbH
$$ ##OWNER= AVIII600NMR
$$ $$ C:/Bruker/TopSpin3.5pl7/data/PB/nmr/6A157937/10/audita.txt
$$ ##AUDIT TRAIL=  $$ (NUMBER, WHEN, WHO, WHERE, PROCESS, VERSION, WHAT)
$$ (   1,<2018-09-19 10:59:29.107 +0100>,<AVIII600NMR>,<AVIII600NMR-PC>,<go4>,<TopSpin 3.5.7>,
$$       <created by zg
$$ 	started at 2018-09-19 10:58:25.319 +0100,
$$ 	POWCHK enabled, PULCHK disabled,
$$        configuration hash MD5:
$$        4F BE B4 D3 A1 80 6E 95 0A 07 3F 27 4A 52 36 44
$$        data hash MD5: 128K
$$        0E 88 05 25 3E 78 0A C0 0F F2 98 3E 7D F0 E2 21>)
$$ (   2,<2018-09-19 10:59:29.185 +0100>,<AVIII600NMR>,<AVIII600NMR-PC>,<audit>,<TopSpin 3.5.7>,
$$       <user comment:
$$        ICON-NMR User ID: PB
$$        data hash MD5: 128K
$$        0E 88 05 25 3E 78 0A C0 0F F2 98 3E 7D F0 E2 21>)
$$ ##END=
$$ 
$$ $$ hash MD5
$$ $$ D4 37 37 4B 3D F1 50 9A 97 73 7F E6 02 B8 6B EC
$$ 
##$PARAMETERFILE=	(auditp.txt, ASCII, C:/Users/peter/Documents/Ambident%20reactivity%20of%20diazine%20oxides%20(e.g.%20PyzNO)/NMR%20data%20files/Compound%2018%20in%20CD2Cl2/1H/pdata/1/auditp.txt, 0)
$$ ##TITLE= Audit trail, TopSpin 3.5 pl 7
$$ ##JCAMPDX= 5.01
$$ ##ORIGIN= Bruker BioSpin GmbH
$$ ##OWNER= AVIII600NMR
$$ $$ C:/Bruker/TopSpin3.5pl7/data/PB/nmr/6A157937/10/pdata/1/auditp.txt
$$ ##AUDIT TRAIL=  $$ (NUMBER, WHEN, WHO, WHERE, PROCESS, VERSION, WHAT)
$$ (   1,<2018-09-19 10:59:29.107 +0100>,<AVIII600NMR>,<AVIII600NMR-PC>,<go4>,<TopSpin 3.5.7>,
$$       <created by zg
$$ 	started at 2018-09-19 10:58:25.319 +0100,
$$ 	POWCHK enabled, PULCHK disabled,
$$        configuration hash MD5:
$$        4F BE B4 D3 A1 80 6E 95 0A 07 3F 27 4A 52 36 44
$$        data hash MD5: 128K
$$        0E 88 05 25 3E 78 0A C0 0F F2 98 3E 7D F0 E2 21>)
$$ (   2,<2018-09-19 10:59:29.185 +0100>,<AVIII600NMR>,<AVIII600NMR-PC>,<audit>,<TopSpin 3.5.7>,
$$       <user comment:
$$        ICON-NMR User ID: PB
$$        data hash MD5: 128K
$$        0E 88 05 25 3E 78 0A C0 0F F2 98 3E 7D F0 E2 21>)
$$ (   3,<2018-09-19 10:59:30.028 +0100>,<AVIII600NMR>,<AVIII600NMR-PC>,<proc1d>,<TopSpin 3.5.7>,
$$       <Start of raw data processing
$$        ef LB = 0.1 FT_mod = 6 PKNL = 1 SI = 128K 
$$        data hash MD5: 128K
$$        AF 8A F1 BD 95 42 59 2E 88 6D 39 71 F4 3F 1C 53>)
$$ (   4,<2018-09-19 10:59:33.725 +0100>,<AVIII600NMR>,<AVIII600NMR-PC>,<proc1d>,<TopSpin 3.5.7>,
$$       <apk0 
$$        data hash MD5: 128K
$$        6A 28 E8 2B 24 34 C0 8A 54 1B 74 88 18 F2 28 9E>)
$$ (   5,<2018-09-19 10:59:33.850 +0100>,<AVIII600NMR>,<AVIII600NMR-PC>,<proc1d>,<TopSpin 3.5.7>,
$$       <abs ABSG = 2 
$$        data hash MD5: 128K
$$        B6 F7 F6 74 AD 28 92 7E 7A D5 D6 AB 3A E6 D8 4E>)
$$ ##END=
$$ 
$$ $$ hash MD5
$$ $$ 5E 14 3D A7 6A 69 9E AE 47 BF B2 FC A5 01 BC 45
$$ 
##$PARAMETERFILE=	(format.temp, ASCII, C:/Users/peter/Documents/Ambident%20reactivity%20of%20diazine%20oxides%20(e.g.%20PyzNO)/NMR%20data%20files/Compound%2018%20in%20CD2Cl2/1H/format.temp, 0)
$$ EDIT_PAR COMMAND FILE
$$ 
$$ DI_MODE         LONG
$$ ED_ENTRY        ACQU
$$ ORDER           FILE
$$ 
$$ 
$$ HEADER		"F2 - Acquisition Parameters"
$$ T_NAME		Date_
$$ 		TYPE	R64
$$ 		CLASS	ACQU
$$ 		SUBRANGE 0.0 50000000
$$ 		REL	"Date_=itodate(DATE)"
$$ 		INV_REL	"DATE=datetoi(Date_,DATE)"
$$ 		FORMAT	"%14.0f"
$$ 		TEXT	" "
$$ END
$$ T_NAME		Time
$$ 		TYPE	R32
$$ 		CLASS	ACQU
$$ 		SUBRANGE 0.0 1000000
$$ 		REL	"Time=itotime(DATE)"
$$ 		INV_REL	"DATE=timetoi(Time,DATE)"
$$ 		FORMAT	"%14.2f h"
$$ 		TEXT	" "
$$ END
$$ NAME		INSTRUM
$$ 		TEXT	" "
$$ END
$$ NAME		PROBHD
$$ 		FORMAT	"%14.14s"
$$ 		TEXT	" "
$$ END
$$ NAME		PULPROG
$$ 		TEXT	" "
$$ END
$$ NAME		TD
$$ 		TEXT	" "
$$ END
$$ NAME		SOLVENT
$$ 		TEXT	" "
$$ END
$$ NAME		NS
$$ 		TEXT	" "
$$ END
$$ NAME		DS
$$ 		TEXT	" "
$$ END
$$ T_NAME		SWH
$$ 		TYPE	R32
$$ 		CLASS	ACQU
$$ 		SUBRANGE 0.0 1e8
$$ 		REL	"SWH=SW*SFO1"
$$ 		INV_REL "SW=SWH/SFO1"
$$ 		UNIT	"Hz"
$$ 		FORMAT	"%14.3f Hz"
$$ 		TEXT	" "
$$ END
$$ T_NAME          FIDRES
$$                 TYPE    R32
$$                 CLASS   ACQU
$$                 SUBRANGE 0.0 100000
$$                 REL     "FIDRES=2*SW*SFO1/TD"
$$                 INV_REL "TD = nextpow(2*SW*SFO1/FIDRES)"
$$ 		UNIT	"Hz"
$$ 		FORMAT	"%14.6f Hz"
$$ 		TEXT	" "
$$ END
$$ T_NAME          AQ
$$ 		TYPE	R32
$$ 		CLASS	ACQU
$$ 		SUBRANGE 0.0 1000
$$ 		REL	"AQ=aqcalc(SW,SFO1,TD,DIGTYP)"
$$ 		INV_REL	"TD=tdcalc(SW,SFO1,1.0e6*AQ,DIGTYP)"
$$ 		UNIT	"sec"
$$ 		FORMAT	"%14.7f sec"
$$ 		TEXT	" "
$$ END
$$ NAME		RG
$$ 		TEXT	" "
$$ END
$$ T_NAME          DW
$$ 		TYPE	R32
$$ 		CLASS	ACQU
$$ 		SUBRANGE 0.0 1000000
$$ 		REL	"DW=1/(2*SW*SFO1)"
$$ 		INV_REL	"SW=1000000/(2*(0.005+DW)*SFO1)"
$$ 		UNIT	"usec"
$$ 		FORMAT	"%14.3lf usec"
$$ 		TEXT	" "
$$ END
$$ NAME		DE
$$ 		FORMAT	"%14.2f usec"
$$ 		TEXT	" "
$$ END
$$ NAME		TE
$$ 		FORMAT	"%14.1f K"
$$ 		TEXT	" "
$$ END
$$ T_NAME		D1
$$ 		TYPE	R32
$$ 		CLASS	ACQU
$$ 		SUBRANGE 0.0 1e38
$$ 		REL	"D1=D[1]"
$$ 		INV_REL	"D[1]=D1"
$$ 		UNIT	"sec"
$$ 		FORMAT	"%14.8f sec"
$$ 		TEXT	" "
$$ END
$$ NAME		TD0
$$ 		TEXT	" "
$$ END
$$ NAME		SFO1
$$ 		FORMAT	"%14.7f MHz"
$$ 		TEXT	" "
$$ END
$$ NAME		NUC1
$$ 		NONEDIT
$$ 		TEXT	" "
$$ END
$$ T_NAME		P1
$$ 		TYPE	R32
$$ 		CLASS	ACQU
$$ 		SUBRANGE 0.0 1.0e10
$$ 		REL	"P1=P[1]"
$$ 		INV_REL	"P[1]=P1"
$$ 		UNIT	"usec"
$$ 		FORMAT	"%14.2f usec"
$$ 		TEXT	" "
$$ END
$$ T_NAME		PLW1
$$ 		TYPE	R32
$$ 		CLASS	ACQU
$$ 		REL	"PLW1=PLW[1]"
$$ 		INV_REL	"PLW[1]=PLW1"
$$ 		UNIT	"W"
$$ 		FORMAT	"%14.8f W"
$$ 		TEXT	"power PLW1 "
$$ END
$$ 
##$PARAMETERFILE=	(intrng, ASCII, C:/Users/peter/Documents/Ambident%20reactivity%20of%20diazine%20oxides%20(e.g.%20PyzNO)/NMR%20data%20files/Compound%2018%20in%20CD2Cl2/1H/pdata/1/intrng, 0)
$$ P 0
$$ 8.812287   8.539054
$$ 8.538825   8.227083
$$ 8.226854   8.087258
$$ 8.087029   7.608414
$$ 7.581365   6.933126
$$ 5.341639   5.239635
$$ 5.239406   5.129608
$$ 2.434876   2.093794
$$ 1.374267   1.042353
$$ 0.858517   0.663450
$$ 
##$PARAMETERFILE=	(parm.txt, ASCII, C:/Users/peter/Documents/Ambident%20reactivity%20of%20diazine%20oxides%20(e.g.%20PyzNO)/NMR%20data%20files/Compound%2018%20in%20CD2Cl2/1H/pdata/1/parm.txt, 0)
$$ 
$$ Current Data Parameters
$$ NAME           6A157937              
$$ EXPNO                10              
$$ PROCNO                1              
$$ 
$$ F2 - Acquisition Parameters
$$ Date_          20180919              
$$ Time              10.59 h            
$$ INSTRUM        aviii600              
$$ PROBHD   Z150357_0005 (              
$$ PULPROG            zg30              
$$ TD               131072              
$$ SOLVENT          CD2Cl2              
$$ NS                   16              
$$ DS                    0              
$$ SWH           18028.846 Hz           
$$ FIDRES         0.275098 Hz           
$$ AQ            3.6350634 sec          
$$ RG                   57              
$$ DW               27.733 usec         
$$ DE                55.73 usec         
$$ TE                298.0 K            
$$ D1           0.10000000 sec          
$$ TD0                   1              
$$ SFO1        600.0737057 MHz          
$$ NUC1                 1H              
$$ P1                11.30 usec         
$$ PLW1        14.60000038 W            
$$ 
$$ F2 - Processing parameters
$$ SI               131072              
$$ SF          600.0700845 MHz          
$$ WDW                  EM              
$$ SSB      0              
$$ LB                 0.10 Hz           
$$ GB       0              
$$ PC                 1.00              
$$ 
##$PARAMETERFILE=	(procs, ASCII, C:/Users/peter/Documents/Ambident%20reactivity%20of%20diazine%20oxides%20(e.g.%20PyzNO)/NMR%20data%20files/Compound%2018%20in%20CD2Cl2/1H/pdata/1/procs, 0)
$$ ##TITLE= Parameter file, TopSpin 3.5 pl 7
$$ ##JCAMPDX= 5.0
$$ ##DATATYPE= Parameter Values
$$ ##NPOINTS= 9	$$ modification sequence number
$$ ##ORIGIN= Bruker BioSpin GmbH
$$ ##OWNER= AVIII600NMR
$$ $$ 2018-09-19 10:59:33.928 +0100  AVIII600NMR@AVIII600NMR-PC
$$ $$ C:/Bruker/TopSpin3.5pl7/data/PB/nmr/6A157937/10/pdata/1/procs
$$ $$ process C:\Bruker\TopSpin3.5pl7\prog\mod\peak.exe
$$ ##$ABSF1= 21.05686
$$ ##$ABSF2= -8.987707
$$ ##$ABSG= 2
$$ ##$ABSL= 50
$$ ##$ALPHA= 0
$$ ##$AQORDER= 0
$$ ##$ASSFAC= 0
$$ ##$ASSFACI= 0
$$ ##$ASSFACX= 0
$$ ##$ASSWID= 0
$$ ##$AUNMP= <proc_1dconlf>
$$ ##$AXLEFT= 0
$$ ##$AXNAME= <>
$$ ##$AXNUC= <1H>
$$ ##$AXRIGHT= 0
$$ ##$AXTYPE= 0
$$ ##$AXUNIT= <>
$$ ##$AZFE= 0.05
$$ ##$AZFW= 0.05
$$ ##$BCFW= 0
$$ ##$BC_mod= 0
$$ ##$BYTORDP= 0
$$ ##$COROFFS= 0
$$ ##$CY= 15
$$ ##$DATMOD= 1
$$ ##$DC= 0
$$ ##$DFILT= <>
$$ ##$DTYPP= 0
$$ ##$ERETIC= no
$$ ##$F1P= 8.08909361356612
$$ ##$F2P= -0.441223288012697
$$ ##$FCOR= 0.5
$$ ##$FTSIZE= 131072
$$ ##$FT_mod= 6
$$ ##$GAMMA= 0
$$ ##$GB= 0
$$ ##$INTBC= 1
$$ ##$INTSCL= 1
$$ ##$ISEN= 256
$$ ##$LB= 0.1
$$ ##$LEV0= 0
$$ ##$LPBIN= 0
$$ ##$MAXI= 10000
$$ ##$MC2= 0
$$ ##$MEAN= 0
$$ ##$ME_mod= 0
$$ ##$MI= 0.5
$$ ##$MddCEXP= no
$$ ##$MddCT_SP= no
$$ ##$MddF180= no
$$ ##$MddLAMBDA= 0
$$ ##$MddMEMORY= 0
$$ ##$MddMERGE= 0
$$ ##$MddNCOMP= 0
$$ ##$MddNITER= 0
$$ ##$MddNOISE= 0
$$ ##$MddPHASE= 0
$$ ##$MddSEED= 0
$$ ##$MddSRSIZE= 0
$$ ##$Mdd_CsALG= 0
$$ ##$Mdd_CsLAMBDA= 0
$$ ##$Mdd_CsNITER= 0
$$ ##$Mdd_CsNORM= 0
$$ ##$Mdd_CsVE= no
$$ ##$Mdd_CsZF= 0
$$ ##$Mdd_LrLAMBDA= 0
$$ ##$Mdd_LrNITER= 0
$$ ##$Mdd_LrRANK= 0
$$ ##$Mdd_LrZF= 0
$$ ##$Mdd_mod= 0
$$ ##$NCOEF= 0
$$ ##$NC_proc= -3
$$ ##$NLEV= 6
$$ ##$NOISF1= 14.58333
$$ ##$NOISF2= 12.58333
$$ ##$NSP= 0
$$ ##$NTH_PI= 0
$$ ##$NZP= 0
$$ ##$OFFSET= 21.05686
$$ ##$PC= 1
$$ ##$PHC0= -24.48
$$ ##$PHC1= 0
$$ ##$PH_mod= 1
$$ ##$PKNL= yes
$$ ##$PPARMOD= 0
$$ ##$PPDIAG= 0
$$ ##$PPIPTYP= 0
$$ ##$PPMPNUM= 2147483647
$$ ##$PPRESOL= 1
$$ ##$PSCAL= 0
$$ ##$PSIGN= 0
$$ ##$PYNMP= <proc.py>
$$ ##$RDF1= 0
$$ ##$RDF2= 0
$$ ##$RDFWHM= 0
$$ ##$RDINT= 0
$$ ##$RDPOS= 0
$$ ##$REVERSE= no
$$ ##$SF= 600.070084499325
$$ ##$SI= 131072
$$ ##$SIGF1= 0.7
$$ ##$SIGF2= 0.6
$$ ##$SINO= 400
$$ ##$SIOLD= 131072
$$ ##$SPECTYP= <>
$$ ##$SREF_mod= 1
$$ ##$SREGLST= <1H.C6D6>
$$ ##$SSB= 0
$$ ##$STSI= 131072
$$ ##$STSR= 0
$$ ##$SW_p= 18028.8461538487
$$ ##$SYMM= 0
$$ ##$S_DEV= 0
$$ ##$TDeff= 131072
$$ ##$TDoff= 0
$$ ##$TI= <>
$$ ##$TILT= no
$$ ##$TM1= 0
$$ ##$TM2= 0
$$ ##$TOPLEV= 0
$$ ##$USERP1= <user>
$$ ##$USERP2= <user>
$$ ##$USERP3= <user>
$$ ##$USERP4= <user>
$$ ##$USERP5= <user>
$$ ##$WDW= 1
$$ ##$XDIM= 8192
$$ ##$YMAX_p= 378102649
$$ ##$YMIN_p= -27123
$$ ##END=
$$ 
##$PARAMETERFILE=	(pulseprogram, ASCII, C:/Users/peter/Documents/Ambident%20reactivity%20of%20diazine%20oxides%20(e.g.%20PyzNO)/NMR%20data%20files/Compound%2018%20in%20CD2Cl2/1H/pulseprogram, 0)
$$ # 1 "C:/Bruker/TopSpin3.5pl7/exp/stan/nmr/lists/pp/zg30"
$$ ;zg30
$$ ;avance-version (12/01/11)
$$ ;1D sequence
$$ ;using 30 degree flip angle
$$ ;
$$ ;$CLASS=HighRes
$$ ;$DIM=1D
$$ ;$TYPE=
$$ ;$SUBTYPE=
$$ ;$COMMENT=
$$ ;$RECOMMEND=y
$$ 
$$ 
$$ # 1 "C:/Bruker/TopSpin3.5pl7/exp/stan/nmr/lists/pp/Avance.incl" 1
$$ ;Avance3.incl
$$ ;   for AV III
$$ ;
$$ ;avance-version (13/06/17)
$$ ;
$$ ;$CLASS=HighRes Incl
$$ ;$COMMENT=
$$ # 169 "C:/Bruker/TopSpin3.5pl7/exp/stan/nmr/lists/pp/Avance.incl"
$$ ;$Id: Avance3.incl,v 1.10.2.2 2013/08/30 09:43:33 ber Exp $
$$ # 14 "C:/Bruker/TopSpin3.5pl7/exp/stan/nmr/lists/pp/zg30" 2
$$ 
$$ 
$$ # 17 "C:/Bruker/TopSpin3.5pl7/exp/stan/nmr/lists/pp/zg30"
$$ "acqt0=-p1*0.66/3.1416"
$$ 
$$ 
$$ # 1 "mc_line 20 file C:/Bruker/TopSpin3.5pl7/exp/stan/nmr/lists/pp/zg30 exp. def. part of mc cmd. before ze"
$$ ; dimension 1D; AQ_mode 
$$ define delay MCWRK
$$ define delay MCREST
$$ "MCREST = 30m - 30m"
$$ "MCWRK = 0.333333*30m"
$$ 
$$     dccorr
$$ # 20 "C:/Bruker/TopSpin3.5pl7/exp/stan/nmr/lists/pp/zg30"
$$ 1 ze
$$ # 1 "mc_line 20 file C:/Bruker/TopSpin3.5pl7/exp/stan/nmr/lists/pp/zg30 exp. def. of mc cmd. after ze"
$$ # 21 "C:/Bruker/TopSpin3.5pl7/exp/stan/nmr/lists/pp/zg30"
$$ # 1 "mc_line 21 file C:/Bruker/TopSpin3.5pl7/exp/stan/nmr/lists/pp/zg30 exp. start label for mc cmd."
$$ 2 MCWRK  * 2
$$ LBLF0, MCWRK
$$   MCREST
$$ # 22 "C:/Bruker/TopSpin3.5pl7/exp/stan/nmr/lists/pp/zg30"
$$   d1
$$   p1*0.33 ph1
$$   go=2 ph31
$$ # 1 "mc_line 25 file C:/Bruker/TopSpin3.5pl7/exp/stan/nmr/lists/pp/zg30 exp. mc cmd. in line"
$$   MCWRK wr #0
$$   MCWRK zd
$$   lo to LBLF0 times td0
$$ 
$$ # 26 "C:/Bruker/TopSpin3.5pl7/exp/stan/nmr/lists/pp/zg30"
$$ exit
$$ # 29 "C:/Bruker/TopSpin3.5pl7/exp/stan/nmr/lists/pp/zg30"
$$ ph1=0 2 2 0 1 3 3 1
$$ ph31=0 2 2 0 1 3 3 1
$$ 
$$ 
$$ ;pl1 : f1 channel - power level for pulse (default)
$$ ;p1 : f1 channel -  90 degree high power pulse
$$ ;d1 : relaxation delay; 1-5 * T1
$$ ;ns: 1 * n, total number of scans: NS * TD0
$$ # 40 "C:/Bruker/TopSpin3.5pl7/exp/stan/nmr/lists/pp/zg30"
$$ ;$Id: zg30,v 1.12 2012/01/31 17:49:31 ber Exp $
$$ 
##$PARAMETERFILE=	(title, ASCII, C:/Users/peter/Documents/Ambident%20reactivity%20of%20diazine%20oxides%20(e.g.%20PyzNO)/NMR%20data%20files/Compound%2018%20in%20CD2Cl2/1H/pdata/1/title, 0)
$$ Analyst LB
$$ Instrument Name GH003107
$$ Peter Byrne
$$ PB261
$$ Cryoprobe BB-H&F; 300K
$$ 
##$PARAMETERFILE=	(uxnmr.par, ASCII, C:/Users/peter/Documents/Ambident%20reactivity%20of%20diazine%20oxides%20(e.g.%20PyzNO)/NMR%20data%20files/Compound%2018%20in%20CD2Cl2/1H/uxnmr.par, 0)
$$ ##TITLE= Parameter file, TopSpin 3.5 pl 7
$$ ##JCAMPDX= 5.0
$$ ##DATATYPE= Parameter Values
$$ ##NPOINTS= 147	$$ modification sequence number
$$ ##ORIGIN= Bruker BioSpin GmbH
$$ ##OWNER= nmrsu
$$ $$ 2017-10-03 16:37:12.575 +0100  NMRSU@AVIII600NMR-PC
$$ $$ C:/Bruker/TopSpin3.5pl7/conf/instr/aviii600/uxnmr.par
$$ $$ process C:\Bruker\TopSpin3.5pl7\prog\mod\cfserverav3.exe
$$ ##$ACB= 0
$$ ##$ACBTAT= (0..23)
$$ 0 72 88 50 88 0 0 0 0 0 0 0 0 0 0 0 0 0 0 0 0 0 0 0
$$ ##$ACBTBA= (0..23)
$$ 0 0 0 0 0 0 0 0 0 0 0 0 0 0 0 0 0 0 0 0 0 0 0 0
$$ ##$ACBTBLK= (0..23)
$$ 0 34 33 0 35 0 0 0 0 0 0 0 0 0 0 0 0 0 0 0 0 0 0 0
$$ ##$ACBTCTL= (0..23)
$$ 0 6 6 6 6 0 0 0 0 0 0 0 0 0 0 0 0 0 0 0 0 0 0 0
$$ ##$ACBTDI= (0..23)
$$ 0 -1779670019 -1779670019 -1779670019 -1779670020 0 0 0 0 0 0 0 0 0 0 0
$$ 0 0 0 0 0 0 0 0
$$ ##$ACBTDM= (0..23)
$$ 0 25 10 10 10 0 0 0 0 0 0 0 0 0 0 0 0 0 0 0 0 0 0 0
$$ ##$ACBTFHI= (0..23)
$$ 0 600 365 92 365 0 0 0 0 0 0 0 0 0 0 0 0 0 0 0 0 0 0 0
$$ ##$ACBTFL= (0..23)
$$ 0 248 248 88 248 0 0 0 0 0 0 0 0 0 0 0 0 0 0 0 0 0 0 0
$$ ##$ACBTFLO= (0..23)
$$ 0 180 6 30 6 0 0 0 0 0 0 0 0 0 0 0 0 0 0 0 0 0 0 0
$$ ##$ACBTINP= (0..23)
$$ 0 2 1 16 3 0 0 0 0 0 0 0 0 0 0 0 0 0 0 0 0 0 0 0
$$ ##$ACBTOUT= (0..23)
$$ 0 1 2 3 1 0 0 0 0 0 0 0 0 0 0 0 0 0 0 0 0 0 0 0
$$ ##$ACBTPO= (0..23)
$$ 0 100000 300000 150000 300000 0 0 0 0 0 0 0 0 0 0 0 0 0 0 0 0 0 0 0
$$ ##$ACBTPW= (0..23)
$$ 0 100 100 5 100 0 0 0 0 0 0 0 0 0 0 0 0 0 0 0 0 0 0 0
$$ ##$ACBTSB= (0..23)
$$ 0 0 0 0 0 0 0 0 0 0 0 0 0 0 0 0 0 0 0 0 0 0 0 0
$$ ##$ACBTSDT= (0..23)
$$ 0 2 2 2 2 0 0 0 0 0 0 0 0 0 0 0 0 0 0 0 0 0 0 0
$$ ##$ACBTY= <no>
$$ ##$AMPDFLT= no
$$ ##$AQSBDCH= (0..95)
$$ 0 0 0 0 0 0 0 0 255 255 255 255 255 255 255 255 255 255 255 255 255 255
$$ 255 255 255 255 255 255 255 255 255 255 255 255 255 255 255 255 255 255
$$ 255 255 255 255 255 255 255 255 255 255 255 255 255 255 255 255 255 255
$$ 255 255 255 255 255 255 255 255 255 255 255 255 255 255 255 255 255 255
$$ 255 255 255 255 255 255 255 255 255 255 255 255 255 255 255 255 255 255
$$ 255 255
$$ ##$AQSBDHW= (0..95)
$$ 4 1 8 8 8 0 0 0 255 255 255 255 255 255 255 255 255 255 255 255 255 255
$$ 255 255 255 255 255 255 255 255 255 255 255 255 255 255 255 255 255 255
$$ 255 255 255 255 255 255 255 255 255 255 255 255 255 255 255 255 255 255
$$ 255 255 255 255 255 255 255 255 255 255 255 255 255 255 255 255 255 255
$$ 255 255 255 255 255 255 255 255 255 255 255 255 255 255 255 255 255 255
$$ 255 255
$$ ##$AQSBDID= (0..95)
$$ 82 88 83 83 83 80 66 66 255 255 255 255 255 255 255 255 255 255 255 255
$$ 255 255 255 255 255 255 255 255 255 255 255 255 255 255 255 255 255 255
$$ 255 255 255 255 255 255 255 255 255 255 255 255 255 255 255 255 255 255
$$ 255 255 255 255 255 255 255 255 255 255 255 255 255 255 255 255 255 255
$$ 255 255 255 255 255 255 255 255 255 255 255 255 255 255 255 255 255 255
$$ 255 255 255 255
$$ ##$AQSBDNO= (0..95)
$$ 1 1 1 2 3 1 1 1 255 255 255 255 255 255 255 255 255 255 255 255 255 255
$$ 255 255 255 255 255 255 255 255 255 255 255 255 255 255 255 255 255 255
$$ 255 255 255 255 255 255 255 255 255 255 255 255 255 255 255 255 255 255
$$ 255 255 255 255 255 255 255 255 255 255 255 255 255 255 255 255 255 255
$$ 255 255 255 255 255 255 255 255 255 255 255 255 255 255 255 255 255 255
$$ 255 255
$$ ##$AQSBDSL= (0..95)
$$ 2 3 4 5 6 21 255 1 255 255 255 255 255 255 255 255 255 255 255 255 255
$$ 255 255 255 255 255 255 255 255 255 255 255 255 255 255 255 255 255 255
$$ 255 255 255 255 255 255 255 255 255 255 255 255 255 255 255 255 255 255
$$ 255 255 255 255 255 255 255 255 255 255 255 255 255 255 255 255 255 255
$$ 255 255 255 255 255 255 255 255 255 255 255 255 255 255 255 255 255 255
$$ 255 255 255
$$ ##$AQSBDTY= (0..95)
$$ 66 192 25 25 25 207 209 7 255 255 255 255 255 255 255 255 255 255 255 255
$$ 255 255 255 255 255 255 255 255 255 255 255 255 255 255 255 255 255 255
$$ 255 255 255 255 255 255 255 255 255 255 255 255 255 255 255 255 255 255
$$ 255 255 255 255 255 255 255 255 255 255 255 255 255 255 255 255 255 255
$$ 255 255 255 255 255 255 255 255 255 255 255 255 255 255 255 255 255 255
$$ 255 255 255 255
$$ ##$AQSBUAD= (0..95)
$$ 16 52 36 37 38 33 32 32 255 255 255 255 255 255 255 255 255 255 255 255
$$ 255 255 255 255 255 255 255 255 255 255 255 255 255 255 255 255 255 255
$$ 255 255 255 255 255 255 255 255 255 255 255 255 255 255 255 255 255 255
$$ 255 255 255 255 255 255 255 255 255 255 255 255 255 255 255 255 255 255
$$ 255 255 255 255 255 255 255 255 255 255 255 255 255 255 255 255 255 255
$$ 255 255 255 255
$$ ##$AQSECL= (0..95)
$$ 4 2 2 2 2 1 2 255 255 255 255 255 255 255 255 255 255 255 255 255 255 255
$$ 255 255 255 255 255 255 255 255 255 255 255 255 255 255 255 255 255 255
$$ 255 255 255 255 255 255 255 255 255 255 255 255 255 255 255 255 255 255
$$ 255 255 255 255 255 255 255 255 255 255 255 255 255 255 255 255 255 255
$$ 255 255 255 255 255 255 255 255 255 255 255 255 255 255 255 255 255 255
$$ 255 255
$$ ##$AQSECLS= (0..95)
$$ 3 1 2 2 2 0 3 255 255 255 255 255 255 255 255 255 255 255 255 255 255 255
$$ 255 255 255 255 255 255 255 255 255 255 255 255 255 255 255 255 255 255
$$ 255 255 255 255 255 255 255 255 255 255 255 255 255 255 255 255 255 255
$$ 255 255 255 255 255 255 255 255 255 255 255 255 255 255 255 255 255 255
$$ 255 255 255 255 255 255 255 255 255 255 255 255 255 255 255 255 255 255
$$ 255 255
$$ ##$AQSETH1= <no>
$$ ##$AQSETH2= <no>
$$ ##$AQSSPLT= no
$$ ##$ATT19F= (0..1)
$$ 0 0
$$ ##$ATT1H= (0..1)
$$ 0 0
$$ ##$ATT3H= (0..1)
$$ 0 0
$$ ##$ATTX= (0..1)
$$ 0 0
$$ ##$ATTY= (0..1)
$$ 0 0
$$ ##$ATTZ= (0..1)
$$ 0 0
$$ ##$BACSAIR= yes
$$ ##$BACSCAP= 596
$$ ##$BACSDEL= 0
$$ ##$BACSFCM= no
$$ ##$BACSOPT= <>
$$ ##$BACSTY= <tty04>
$$ ##$BARPTY= <no>
$$ ##$BFREQ= 600.07
$$ ##$BGAETH= (0..9)
$$ <no> <no> <no> <no> <no> <no> <no> <no> <no> <no>
$$ ##$BIRDS= yes
$$ ##$BMPC= 0
$$ ##$BMPCTY= <no>
$$ ##$BPSUTY= <no>
$$ ##$BSMS= 2
$$ ##$BSMS19FLock= no
$$ ##$BSMSETH= <149.236.99.20>
$$ ##$BSMSTY= <no>
$$ ##$BgaChFac2= (0..7)
$$ 0 0 0 0 0 0 0 0
$$ ##$BgaChMap= (0..7)
$$ 0 0 0 0 0 0 0 0
$$ ##$BgaChMaxv= (0..7)
$$ 0 0 0 0 0 0 0 0
$$ ##$BgaChRouting= (0..63)
$$ 0 0 0 0 0 0 0 0 0 0 0 0 0 0 0 0 0 0 0 0 0 0 0 0 0 0 0 0 0 0 0 0 0 0 0 0
$$ 0 0 0 0 0 0 0 0 0 0 0 0 0 0 0 0 0 0 0 0 0 0 0 0 0 0 0 0
$$ ##$BgaChShimMap= (0..7)
$$ 0 0 0 0 0 0 0 0
$$ ##$BgaChShimMaxv= (0..7)
$$ 0 0 0 0 0 0 0 0
$$ ##$BlaEth= (0..9)
$$ <149.236.99.253> <149.236.99.252> <no> <no> <no> <no> <no> <no> <> <>
$$ ##$BlaNam= (0..9)
$$ <BLAXH2H300/100/150 E 200-600MHZ> <BLAX300 E 6-365MHZ> <> <> <> <> <> <>
$$ <> <>
$$ ##$BlaPN= (0..9)
$$ <W1345096> <W1345092> <> <> <> <> <> <> <> <>
$$ ##$BlaSN= (0..9)
$$ <0236> <0075> <> <> <> <> <> <> <> <>
$$ ##$BsmsAuxEth= <no>
$$ ##$CFASMOD= (0..7)
$$ 1 1 1 1 1 1 1 1
$$ ##$CFASMUL= (0..7)
$$ 1 1 1 1 1 1 1 1
$$ ##$CNFTXDR= (0..7)
$$ 6 6 6 0 0 0 0 0
$$ ##$COMDIG2= 0
$$ ##$CPDBTY= <no>
$$ ##$CRCOTY= <tty01>
$$ ##$CSW1= (0..31)
$$ 2 2 0 16 3 3 0 0 0 0 0 0 0 0 0 0 0 0 0 0 0 0 0 0 0 0 0 0 0 0 0 0
$$ ##$CSW2= (0..31)
$$ 1 1 0 0 0 0 0 0 0 0 0 0 0 0 0 0 0 0 0 0 0 0 0 0 0 0 0 0 0 0 0 0
$$ ##$CSWNUM= (0..7)
$$ 4 3 0 0 0 0 0 0
$$ ##$ConsolePnSn= <>
$$ ##$CryoProAccPnSn= <>
$$ ##$Ctb1Eth= <no>
$$ ##$CubeEth= (0..7)
$$ <no> <no> <no> <no> <no> <no> <no> <no>
$$ ##$CustRegisterNo= <>
$$ ##$DATSTAT= no
$$ ##$DIGI140= (0..7)
$$ 0 0 0 0 0 0 0 0
$$ ##$DIGIB12= (0..7)
$$ 0 0 0 0 0 0 0 0
$$ ##$DIGIB16= (0..7)
$$ 0 0 0 0 0 0 0 0
$$ ##$DIGIFA= (0..7)
$$ 0 0 0 0 0 0 0 0
$$ ##$DIGIFOURIER= 0
$$ ##$DIGIHA= (0..7)
$$ 0 0 0 0 0 0 0 0
$$ ##$DIGIHAF= (0..7)
$$ 0 0 0 0 0 0 0 0
$$ ##$DIGIHRD= (0..7)
$$ 0 0 0 0 0 0 0 0
$$ ##$DIGIIA= (0..7)
$$ 0 0 0 0 0 0 0 0
$$ ##$DIGIO16= (0..7)
$$ 0 0 0 0 0 0 0 0
$$ ##$DIGISA= (0..7)
$$ 0 0 0 0 0 0 0 0
$$ ##$DIGISAF= (0..7)
$$ 0 0 0 0 0 0 0 0
$$ ##$DIGISL= (0..7)
$$ 0 0 0 0 0 0 0 0
$$ ##$DIGITYI= (0..7)
$$ 0 0 0 0 0 0 0 0
$$ ##$DIGITYP= (0..7)
$$ 0 0 0 0 0 0 0 0
$$ ##$DIGITZ= 0
$$ ##$DPPFAC= 1
$$ ##$DRMSETH= <no>
$$ ##$DRU= yes
$$ ##$DRUETH= (0..33)
$$ <no> <149.236.99.89> <no> <no> <no> <no> <no> <no> <no> <no> <no> <no>
$$ <no> <no> <no> <no> <no> <no> <no> <no> <no> <no> <no> <no> <no> <no> <no>
$$ <no> <no> <no> <no> <no> <no> <>
$$ ##$Description= <Avance III>
$$ ##$DppType= 0
$$ ##$FCUMEM= (0..7)
$$ 16777208 16777208 16777208 0 0 0 0 0
$$ ##$FCUPAL= (0..7)
$$ 0 0 0 0 0 0 0 0
$$ ##$FGSVTY= <no>
$$ ##$FQMIX= 0
$$ ##$FUNCMOD= <>
$$ ##$FourPeriBdEth= <no>
$$ ##$FourShimBdEth= <no>
$$ ##$FourierPicsCon= no
$$ ##$GCUTYPE= 10
$$ ##$GCUTYPE2= 0
$$ ##$GPREDEL= 0
$$ ##$GPSCUTY= <no>
$$ ##$GRADRES= 5
$$ ##$GTUTY= <no>
$$ ##$GcConn= (0..1)
$$ 1 0
$$ ##$GradAmpGain= (0..7)
$$ 0 0 0 0 0 0 0 0
$$ ##$GradAmpMaxCurX= (0..7)
$$ 0 0 0 0 0 0 0 0
$$ ##$GradAmpMaxCurY= (0..7)
$$ 0 0 0 0 0 0 0 0
$$ ##$GradAmpMaxCurZ= (0..7)
$$ 9.99999904632568 0 0 0 0 0 0 0
$$ ##$GradAmpName= (0..7)
$$ <GAB in BSMS> <> <> <> <> <> <> <>
$$ ##$GradAmpPN= (0..7)
$$ <> <> <> <> <> <> <> <>
$$ ##$GradAmpSN= (0..7)
$$ <> <> <> <> <> <> <> <>
$$ ##$GradAmpType= (0..7)
$$ 2 0 0 0 0 0 0 0
$$ ##$GradPowClkCtrl= 0
$$ ##$GradPowClkTime= 0
$$ ##$GradPowImax= 0
$$ ##$GradPowType= 0
$$ ##$GradPowVmax= 0
$$ ##$HDIETH= (0..5)
$$ <no> <no> <no> <no> <no> <no>
$$ ##$HFAC= 3
$$ ##$HPCU= 0
$$ ##$HPCUTY= <no>
$$ ##$HPTXLP= (0..3)
$$ -1 -1 -1 -1
$$ ##$HPTXPI= (0..3)
$$ 0 0 0 0
$$ ##$HPTXPO= (0..3)
$$ 0 0 0 0
$$ ##$HPTXTY= (0..3)
$$ 0 0 0 0
$$ ##$HpprCoverType= 1
$$ ##$IF451= 0
$$ ##$IFREQ= 1
$$ ##$INJPTY= <no>
$$ ##$INTFPR= 0
$$ ##$IPSOETH= <149.236.99.254>
$$ ##$IPSOTYPE= 1
$$ ##$LDUETH= (0..0)
$$ <no>
$$ ##$LOCKCONF= <DL>
$$ ##$LOCKTY= <no>
$$ ##$LOCSWID= 0
$$ ##$LOCSWIF= 0
$$ ##$LVDSSPLITETH= (0..5)
$$ <no> <no> <no> <no> <no> <no>
$$ ##$Location= <>
$$ ##$M2FAC= 0
$$ ##$MAS= 0
$$ ##$MASETIME= 10
$$ ##$MASITIME= 10
$$ ##$MASTY= <no>
$$ ##$MAS_CT= 0
$$ ##$MAS_SG= 0
$$ ##$MAS_TO= 0
$$ ##$MEMPRM= 0
$$ ##$MHFAC= 0
$$ ##$MXFAC= 0
$$ ##$MagnCoilPnSn= <>
$$ ##$MagnDewarPnSn= <>
$$ ##$MasEth= <no>
$$ ##$NAMPD= (0..17)
$$ <> <HPLNA 19F1H> <XBB19F 2HS> <2H> <13C> <15N> <> <> <> <> <> <> <> <>
$$ <> <> <> <>
$$ ##$NFCU= 3
$$ ##$NFRED= 0
$$ ##$NMRCH= 2
$$ ##$NMRMEM= 16384
$$ ##$NPSGU= 0
$$ ##$NRCU= 1
$$ ##$NROUT= 0
$$ ##$NSGU= 3
$$ ##$OrderNo= <10246872>
$$ ##$PAMPF1= (0..15)
$$ 75 56 64 96 80 80 0 0 0 0 0 0 0 0 0 0
$$ ##$PAMPF2= (0..15)
$$ 0 0 0 0 0 0 0 0 0 0 0 0 0 0 0 0
$$ ##$PAMPF3= (0..15)
$$ 0 0 0 0 0 0 0 0 0 0 0 0 0 0 0 0
$$ ##$PAMPF4= (0..15)
$$ 0 0 0 0 0 0 0 0 0 0 0 0 0 0 0 0
$$ ##$PAMPF5= (0..15)
$$ 0 0 0 0 0 0 0 0 0 0 0 0 0 0 0 0
$$ ##$PAMPF6= (0..15)
$$ 0 0 0 0 0 0 0 0 0 0 0 0 0 0 0 0
$$ ##$PAMPF7= (0..15)
$$ 0 0 0 0 0 0 0 0 0 0 0 0 0 0 0 0
$$ ##$PAMPF8= (0..15)
$$ 0 0 0 0 0 0 0 0 0 0 0 0 0 0 0 0
$$ ##$PH4= 0
$$ ##$PHF4TY= <no>
$$ ##$POWCHK= yes
$$ ##$PRAMD1= (0..7)
$$ 6 0 0 1610612736 0 0 0 0
$$ ##$PRAMD10= (0..7)
$$ 0 0 0 0 0 0 0 0
$$ ##$PRAMD11= (0..7)
$$ 0 0 0 0 0 0 0 0
$$ ##$PRAMD12= (0..7)
$$ 0 0 0 0 0 0 0 0
$$ ##$PRAMD13= (0..7)
$$ 0 0 0 0 0 0 0 0
$$ ##$PRAMD14= (0..7)
$$ 0 0 0 0 0 0 0 0
$$ ##$PRAMD15= (0..7)
$$ 0 0 0 0 0 0 0 0
$$ ##$PRAMD16= (0..7)
$$ 0 0 0 0 0 0 0 0
$$ ##$PRAMD17= (0..7)
$$ 0 0 0 0 0 0 0 0
$$ ##$PRAMD18= (0..7)
$$ 0 0 0 0 0 0 0 0
$$ ##$PRAMD19= (0..7)
$$ 0 0 0 0 0 0 0 0
$$ ##$PRAMD2= (0..7)
$$ 2147483644 2131230719 2147483647 603979775 0 0 0 0
$$ ##$PRAMD20= (0..7)
$$ 0 0 0 0 0 0 0 0
$$ ##$PRAMD21= (0..7)
$$ 0 0 0 0 0 0 0 0
$$ ##$PRAMD3= (0..7)
$$ 0 1048576 0 536870912 0 1048576 0 536870912
$$ ##$PRAMD4= (0..7)
$$ 16777216 0 0 536870912 0 0 0 0
$$ ##$PRAMD5= (0..7)
$$ 0 0 4 536870912 0 0 0 0
$$ ##$PRAMD6= (0..7)
$$ 0 0 0 0 0 0 0 0
$$ ##$PRAMD7= (0..7)
$$ 0 0 0 0 0 0 0 0
$$ ##$PRAMD8= (0..7)
$$ 0 0 0 0 0 0 0 0
$$ ##$PRAMD9= (0..7)
$$ 0 0 0 0 0 0 0 0
$$ ##$PRAMLED= (0..1)
$$ 15 15
$$ ##$PRAMP= (0..9)
$$ <> <tty10> <no> <no> <no> <no> <no> <no> <no> <>
$$ ##$PRAMPTP= 1
$$ ##$PREEMPTYPE= 0
$$ ##$PREPTY= <no>
$$ ##$PREREC= (0..15)
$$ 0 1 1 1 1 1 0 0 0 0 0 0 0 0 0 0
$$ ##$PRESHLD= 0
$$ ##$PTS160= -1
$$ ##$PTSA2X= (0..7)
$$ 0 0 0 0 0 0 0 0
$$ ##$PTSF2X= (0..7)
$$ 0 0 0 0 0 0 0 0
$$ ##$PTSFMX= (0..19)
$$ 643.52499 643.52499 643.52499 0 0 0 0 0 0 0 0 0 0 0 0 0 0 0 0 0
$$ ##$PULCHK= no
$$ ##$PerMagATempSens= no
$$ ##$PerMagEth= <no>
$$ ##$PerMagFluxSens= no
$$ ##$PerMagMTempSens= no
$$ ##$PramDutyCycPerc= (0..15)
$$ 4 2 2 2 2 0 0 0 0 0 0 0 0 0 0 0
$$ ##$PramPeakPowerW= (0..15)
$$ 4000 500 500 500 500 0 0 0 0 0 0 0 0 0 0 0
$$ ##$PramPowerSwitch= (0..15)
$$ 0 0 0 0 0 0 0 0 0 0 0 0 0 0 0 0
$$ ##$PramPulWidthMs= (0..15)
$$ 10 0.1 0.1 0.1 0.1 0 0 0 0 0 0 0 0 0 0 0
$$ ##$PreampModBisDat= (0..15)
$$ 20170428 20080211 20080216 20080304 20080121 0 0 0 0 0 0 0 0 0 0 0
$$ ##$PreampModPN= (0..17)
$$ <Z103205> <Z003506> <Z003473> <Z003524> <Z003530> <> <> <> <> <> <> <>
$$ <> <> <> <> <> <>
$$ ##$PreampModSN= (0..17)
$$ <00874> <00671> <00593> <00408> <00301> <> <> <> <> <> <> <> <> <> <> <>
$$ <> <>
$$ ##$ProdigyEth= <no>
$$ ##$RCUCDS= (0..7)
$$ 0 0 0 0 0 0 0 0
$$ ##$RCUCFS= (0..7)
$$ 0 0 0 0 0 0 0 0
$$ ##$RCUCSS= (0..7)
$$ 0 0 0 0 0 0 0 0
$$ ##$RCUI2C1= (0..7)
$$ 0 0 0 0 0 0 0 0
$$ ##$RCUI2C2= (0..7)
$$ 0 0 0 0 0 0 0 0
$$ ##$RCUI2C3= (0..7)
$$ 0 0 0 0 0 0 0 0
$$ ##$RCUI2C4= (0..7)
$$ 0 0 0 0 0 0 0 0
$$ ##$RCUI2C5= (0..7)
$$ 0 0 0 0 0 0 0 0
$$ ##$RCUI2C6= (0..7)
$$ 0 0 0 0 0 0 0 0
$$ ##$RCUI2C7= (0..7)
$$ 0 0 0 0 0 0 0 0
$$ ##$RCUI2C8= (0..7)
$$ 0 0 0 0 0 0 0 0
$$ ##$RDCU= 0
$$ ##$RFSINPUT= (0..1)
$$ 0 0
$$ ##$RFSVTY= <no>
$$ ##$RGTYPE= (0..31)
$$ 9 0 0 0 0 0 0 0 0 0 0 0 0 0 0 0 0 0 0 0 0 0 0 0 0 0 0 0 0 0 0 0
$$ ##$RG_max= (0..31)
$$ 2050 -1 -1 -1 -1 -1 -1 -1 -1 -1 -1 -1 -1 -1 -1 -1 -1 -1 -1 -1 -1 -1 -1
$$ -1 -1 -1 -1 -1 -1 -1 -1 -1
$$ ##$RG_min= (0..31)
$$ 0.25 -1 -1 -1 -1 -1 -1 -1 -1 -1 -1 -1 -1 -1 -1 -1 -1 -1 -1 -1 -1 -1 -1
$$ -1 -1 -1 -1 -1 -1 -1 -1 -1
$$ ##$RG_tab1= (0..255)
$$ 0.25 0.28 0.32 0.35 0.4 0.44 0.5 0.56 0.64 0.7 0.8 0.89 1 1.12 1.28 1.4
$$ 1.6 1.78 2 2.25 2.56 2.8 3.2 3.56 4 4.5 5 5.6 6.35 7.12 8 9 10 11.3 12.7
$$ 14.2 16 18 20.2 22.6 25.4 28.5 32 36 40.3 45.2 50.8 57 64 71.8 80.6 90.5
$$ 101 114 128 144 161 181 203 228 256 287 322 362 406 456 512 575 645 724
$$ 812 912 1030 1150 1290 1440 1620 1820 2050 -1 -1 -1 -1 -1 -1 -1 -1 -1 -1
$$ -1 -1 -1 -1 -1 -1 -1 -1 -1 -1 -1 -1 -1 -1 -1 -1 -1 -1 -1 -1 -1 -1 -1 -1
$$ -1 -1 -1 -1 -1 -1 -1 -1 -1 -1 -1 -1 -1 -1 -1 -1 -1 -1 -1 -1 -1 -1 -1 -1
$$ -1 -1 -1 -1 -1 -1 -1 -1 -1 -1 -1 -1 -1 -1 -1 -1 -1 -1 -1 -1 -1 -1 -1 -1
$$ -1 -1 -1 -1 -1 -1 -1 -1 -1 -1 -1 -1 -1 -1 -1 -1 -1 -1 -1 -1 -1 -1 -1 -1
$$ -1 -1 -1 -1 -1 -1 -1 -1 -1 -1 -1 -1 -1 -1 -1 -1 -1 -1 -1 -1 -1 -1 -1 -1
$$ -1 -1 -1 -1 -1 -1 -1 -1 -1 -1 -1 -1 -1 -1 -1 -1 -1 -1 -1 -1 -1 -1 -1 -1
$$ -1 -1 -1 -1 -1 -1 -1 -1 -1 -1 -1 -1 -1 -1 -1 -1 -1 -1 -1 -1 -1 -1 -1
$$ ##$RG_tab2= (0..255)
$$ -1 -1 -1 -1 -1 -1 -1 -1 -1 -1 -1 -1 -1 -1 -1 -1 -1 -1 -1 -1 -1 -1 -1 -1
$$ -1 -1 -1 -1 -1 -1 -1 -1 -1 -1 -1 -1 -1 -1 -1 -1 -1 -1 -1 -1 -1 -1 -1 -1
$$ -1 -1 -1 -1 -1 -1 -1 -1 -1 -1 -1 -1 -1 -1 -1 -1 -1 -1 -1 -1 -1 -1 -1 -1
$$ -1 -1 -1 -1 -1 -1 -1 -1 -1 -1 -1 -1 -1 -1 -1 -1 -1 -1 -1 -1 -1 -1 -1 -1
$$ -1 -1 -1 -1 -1 -1 -1 -1 -1 -1 -1 -1 -1 -1 -1 -1 -1 -1 -1 -1 -1 -1 -1 -1
$$ -1 -1 -1 -1 -1 -1 -1 -1 -1 -1 -1 -1 -1 -1 -1 -1 -1 -1 -1 -1 -1 -1 -1 -1
$$ -1 -1 -1 -1 -1 -1 -1 -1 -1 -1 -1 -1 -1 -1 -1 -1 -1 -1 -1 -1 -1 -1 -1 -1
$$ -1 -1 -1 -1 -1 -1 -1 -1 -1 -1 -1 -1 -1 -1 -1 -1 -1 -1 -1 -1 -1 -1 -1 -1
$$ -1 -1 -1 -1 -1 -1 -1 -1 -1 -1 -1 -1 -1 -1 -1 -1 -1 -1 -1 -1 -1 -1 -1 -1
$$ -1 -1 -1 -1 -1 -1 -1 -1 -1 -1 -1 -1 -1 -1 -1 -1 -1 -1 -1 -1 -1 -1 -1 -1
$$ -1 -1 -1 -1 -1 -1 -1 -1 -1 -1 -1 -1 -1 -1 -1 -1
$$ ##$RG_tab3= (0..255)
$$ -1 -1 -1 -1 -1 -1 -1 -1 -1 -1 -1 -1 -1 -1 -1 -1 -1 -1 -1 -1 -1 -1 -1 -1
$$ -1 -1 -1 -1 -1 -1 -1 -1 -1 -1 -1 -1 -1 -1 -1 -1 -1 -1 -1 -1 -1 -1 -1 -1
$$ -1 -1 -1 -1 -1 -1 -1 -1 -1 -1 -1 -1 -1 -1 -1 -1 -1 -1 -1 -1 -1 -1 -1 -1
$$ -1 -1 -1 -1 -1 -1 -1 -1 -1 -1 -1 -1 -1 -1 -1 -1 -1 -1 -1 -1 -1 -1 -1 -1
$$ -1 -1 -1 -1 -1 -1 -1 -1 -1 -1 -1 -1 -1 -1 -1 -1 -1 -1 -1 -1 -1 -1 -1 -1
$$ -1 -1 -1 -1 -1 -1 -1 -1 -1 -1 -1 -1 -1 -1 -1 -1 -1 -1 -1 -1 -1 -1 -1 -1
$$ -1 -1 -1 -1 -1 -1 -1 -1 -1 -1 -1 -1 -1 -1 -1 -1 -1 -1 -1 -1 -1 -1 -1 -1
$$ -1 -1 -1 -1 -1 -1 -1 -1 -1 -1 -1 -1 -1 -1 -1 -1 -1 -1 -1 -1 -1 -1 -1 -1
$$ -1 -1 -1 -1 -1 -1 -1 -1 -1 -1 -1 -1 -1 -1 -1 -1 -1 -1 -1 -1 -1 -1 -1 -1
$$ -1 -1 -1 -1 -1 -1 -1 -1 -1 -1 -1 -1 -1 -1 -1 -1 -1 -1 -1 -1 -1 -1 -1 -1
$$ -1 -1 -1 -1 -1 -1 -1 -1 -1 -1 -1 -1 -1 -1 -1 -1
$$ ##$RG_tab4= (0..255)
$$ -1 -1 -1 -1 -1 -1 -1 -1 -1 -1 -1 -1 -1 -1 -1 -1 -1 -1 -1 -1 -1 -1 -1 -1
$$ -1 -1 -1 -1 -1 -1 -1 -1 -1 -1 -1 -1 -1 -1 -1 -1 -1 -1 -1 -1 -1 -1 -1 -1
$$ -1 -1 -1 -1 -1 -1 -1 -1 -1 -1 -1 -1 -1 -1 -1 -1 -1 -1 -1 -1 -1 -1 -1 -1
$$ -1 -1 -1 -1 -1 -1 -1 -1 -1 -1 -1 -1 -1 -1 -1 -1 -1 -1 -1 -1 -1 -1 -1 -1
$$ -1 -1 -1 -1 -1 -1 -1 -1 -1 -1 -1 -1 -1 -1 -1 -1 -1 -1 -1 -1 -1 -1 -1 -1
$$ -1 -1 -1 -1 -1 -1 -1 -1 -1 -1 -1 -1 -1 -1 -1 -1 -1 -1 -1 -1 -1 -1 -1 -1
$$ -1 -1 -1 -1 -1 -1 -1 -1 -1 -1 -1 -1 -1 -1 -1 -1 -1 -1 -1 -1 -1 -1 -1 -1
$$ -1 -1 -1 -1 -1 -1 -1 -1 -1 -1 -1 -1 -1 -1 -1 -1 -1 -1 -1 -1 -1 -1 -1 -1
$$ -1 -1 -1 -1 -1 -1 -1 -1 -1 -1 -1 -1 -1 -1 -1 -1 -1 -1 -1 -1 -1 -1 -1 -1
$$ -1 -1 -1 -1 -1 -1 -1 -1 -1 -1 -1 -1 -1 -1 -1 -1 -1 -1 -1 -1 -1 -1 -1 -1
$$ -1 -1 -1 -1 -1 -1 -1 -1 -1 -1 -1 -1 -1 -1 -1 -1
$$ ##$RG_tab5= (0..255)
$$ -1 -1 -1 -1 -1 -1 -1 -1 -1 -1 -1 -1 -1 -1 -1 -1 -1 -1 -1 -1 -1 -1 -1 -1
$$ -1 -1 -1 -1 -1 -1 -1 -1 -1 -1 -1 -1 -1 -1 -1 -1 -1 -1 -1 -1 -1 -1 -1 -1
$$ -1 -1 -1 -1 -1 -1 -1 -1 -1 -1 -1 -1 -1 -1 -1 -1 -1 -1 -1 -1 -1 -1 -1 -1
$$ -1 -1 -1 -1 -1 -1 -1 -1 -1 -1 -1 -1 -1 -1 -1 -1 -1 -1 -1 -1 -1 -1 -1 -1
$$ -1 -1 -1 -1 -1 -1 -1 -1 -1 -1 -1 -1 -1 -1 -1 -1 -1 -1 -1 -1 -1 -1 -1 -1
$$ -1 -1 -1 -1 -1 -1 -1 -1 -1 -1 -1 -1 -1 -1 -1 -1 -1 -1 -1 -1 -1 -1 -1 -1
$$ -1 -1 -1 -1 -1 -1 -1 -1 -1 -1 -1 -1 -1 -1 -1 -1 -1 -1 -1 -1 -1 -1 -1 -1
$$ -1 -1 -1 -1 -1 -1 -1 -1 -1 -1 -1 -1 -1 -1 -1 -1 -1 -1 -1 -1 -1 -1 -1 -1
$$ -1 -1 -1 -1 -1 -1 -1 -1 -1 -1 -1 -1 -1 -1 -1 -1 -1 -1 -1 -1 -1 -1 -1 -1
$$ -1 -1 -1 -1 -1 -1 -1 -1 -1 -1 -1 -1 -1 -1 -1 -1 -1 -1 -1 -1 -1 -1 -1 -1
$$ -1 -1 -1 -1 -1 -1 -1 -1 -1 -1 -1 -1 -1 -1 -1 -1
$$ ##$RG_tab6= (0..255)
$$ -1 -1 -1 -1 -1 -1 -1 -1 -1 -1 -1 -1 -1 -1 -1 -1 -1 -1 -1 -1 -1 -1 -1 -1
$$ -1 -1 -1 -1 -1 -1 -1 -1 -1 -1 -1 -1 -1 -1 -1 -1 -1 -1 -1 -1 -1 -1 -1 -1
$$ -1 -1 -1 -1 -1 -1 -1 -1 -1 -1 -1 -1 -1 -1 -1 -1 -1 -1 -1 -1 -1 -1 -1 -1
$$ -1 -1 -1 -1 -1 -1 -1 -1 -1 -1 -1 -1 -1 -1 -1 -1 -1 -1 -1 -1 -1 -1 -1 -1
$$ -1 -1 -1 -1 -1 -1 -1 -1 -1 -1 -1 -1 -1 -1 -1 -1 -1 -1 -1 -1 -1 -1 -1 -1
$$ -1 -1 -1 -1 -1 -1 -1 -1 -1 -1 -1 -1 -1 -1 -1 -1 -1 -1 -1 -1 -1 -1 -1 -1
$$ -1 -1 -1 -1 -1 -1 -1 -1 -1 -1 -1 -1 -1 -1 -1 -1 -1 -1 -1 -1 -1 -1 -1 -1
$$ -1 -1 -1 -1 -1 -1 -1 -1 -1 -1 -1 -1 -1 -1 -1 -1 -1 -1 -1 -1 -1 -1 -1 -1
$$ -1 -1 -1 -1 -1 -1 -1 -1 -1 -1 -1 -1 -1 -1 -1 -1 -1 -1 -1 -1 -1 -1 -1 -1
$$ -1 -1 -1 -1 -1 -1 -1 -1 -1 -1 -1 -1 -1 -1 -1 -1 -1 -1 -1 -1 -1 -1 -1 -1
$$ -1 -1 -1 -1 -1 -1 -1 -1 -1 -1 -1 -1 -1 -1 -1 -1
$$ ##$RG_tab7= (0..255)
$$ -1 -1 -1 -1 -1 -1 -1 -1 -1 -1 -1 -1 -1 -1 -1 -1 -1 -1 -1 -1 -1 -1 -1 -1
$$ -1 -1 -1 -1 -1 -1 -1 -1 -1 -1 -1 -1 -1 -1 -1 -1 -1 -1 -1 -1 -1 -1 -1 -1
$$ -1 -1 -1 -1 -1 -1 -1 -1 -1 -1 -1 -1 -1 -1 -1 -1 -1 -1 -1 -1 -1 -1 -1 -1
$$ -1 -1 -1 -1 -1 -1 -1 -1 -1 -1 -1 -1 -1 -1 -1 -1 -1 -1 -1 -1 -1 -1 -1 -1
$$ -1 -1 -1 -1 -1 -1 -1 -1 -1 -1 -1 -1 -1 -1 -1 -1 -1 -1 -1 -1 -1 -1 -1 -1
$$ -1 -1 -1 -1 -1 -1 -1 -1 -1 -1 -1 -1 -1 -1 -1 -1 -1 -1 -1 -1 -1 -1 -1 -1
$$ -1 -1 -1 -1 -1 -1 -1 -1 -1 -1 -1 -1 -1 -1 -1 -1 -1 -1 -1 -1 -1 -1 -1 -1
$$ -1 -1 -1 -1 -1 -1 -1 -1 -1 -1 -1 -1 -1 -1 -1 -1 -1 -1 -1 -1 -1 -1 -1 -1
$$ -1 -1 -1 -1 -1 -1 -1 -1 -1 -1 -1 -1 -1 -1 -1 -1 -1 -1 -1 -1 -1 -1 -1 -1
$$ -1 -1 -1 -1 -1 -1 -1 -1 -1 -1 -1 -1 -1 -1 -1 -1 -1 -1 -1 -1 -1 -1 -1 -1
$$ -1 -1 -1 -1 -1 -1 -1 -1 -1 -1 -1 -1 -1 -1 -1 -1
$$ ##$RG_tab8= (0..255)
$$ -1 -1 -1 -1 -1 -1 -1 -1 -1 -1 -1 -1 -1 -1 -1 -1 -1 -1 -1 -1 -1 -1 -1 -1
$$ -1 -1 -1 -1 -1 -1 -1 -1 -1 -1 -1 -1 -1 -1 -1 -1 -1 -1 -1 -1 -1 -1 -1 -1
$$ -1 -1 -1 -1 -1 -1 -1 -1 -1 -1 -1 -1 -1 -1 -1 -1 -1 -1 -1 -1 -1 -1 -1 -1
$$ -1 -1 -1 -1 -1 -1 -1 -1 -1 -1 -1 -1 -1 -1 -1 -1 -1 -1 -1 -1 -1 -1 -1 -1
$$ -1 -1 -1 -1 -1 -1 -1 -1 -1 -1 -1 -1 -1 -1 -1 -1 -1 -1 -1 -1 -1 -1 -1 -1
$$ -1 -1 -1 -1 -1 -1 -1 -1 -1 -1 -1 -1 -1 -1 -1 -1 -1 -1 -1 -1 -1 -1 -1 -1
$$ -1 -1 -1 -1 -1 -1 -1 -1 -1 -1 -1 -1 -1 -1 -1 -1 -1 -1 -1 -1 -1 -1 -1 -1
$$ -1 -1 -1 -1 -1 -1 -1 -1 -1 -1 -1 -1 -1 -1 -1 -1 -1 -1 -1 -1 -1 -1 -1 -1
$$ -1 -1 -1 -1 -1 -1 -1 -1 -1 -1 -1 -1 -1 -1 -1 -1 -1 -1 -1 -1 -1 -1 -1 -1
$$ -1 -1 -1 -1 -1 -1 -1 -1 -1 -1 -1 -1 -1 -1 -1 -1 -1 -1 -1 -1 -1 -1 -1 -1
$$ -1 -1 -1 -1 -1 -1 -1 -1 -1 -1 -1 -1 -1 -1 -1 -1
$$ ##$RG_tabA= (0..255)
$$ 0.25 0.28 0.32 0.35 0.4 0.44 0.5 0.56 0.64 0.7 0.8 0.89 1 1.12 1.28 1.4
$$ 1.6 1.78 2 2.25 2.56 2.8 3.2 3.56 4 4.5 5 5.6 6.35 7.12 8 9 10 11.3 12.7
$$ 14.2 16 18 20.2 22.6 25.4 28.5 32 36 40.3 45.2 50.8 57 64 71.8 80.6 90.5
$$ 101 114 128 144 161 181 203 228 256 287 322 362 406 456 512 575 645 724
$$ 812 912 1030 1150 1290 1440 1620 1820 2050 -1 -1 -1 -1 -1 -1 -1 -1 -1 -1
$$ -1 -1 -1 -1 -1 -1 -1 -1 -1 -1 -1 -1 -1 -1 -1 -1 -1 -1 -1 -1 -1 -1 -1 -1
$$ -1 -1 -1 -1 -1 -1 -1 -1 -1 -1 -1 -1 -1 -1 -1 -1 -1 -1 -1 -1 -1 -1 -1 -1
$$ -1 -1 -1 -1 -1 -1 -1 -1 -1 -1 -1 -1 -1 -1 -1 -1 -1 -1 -1 -1 -1 -1 -1 -1
$$ -1 -1 -1 -1 -1 -1 -1 -1 -1 -1 -1 -1 -1 -1 -1 -1 -1 -1 -1 -1 -1 -1 -1 -1
$$ -1 -1 -1 -1 -1 -1 -1 -1 -1 -1 -1 -1 -1 -1 -1 -1 -1 -1 -1 -1 -1 -1 -1 -1
$$ -1 -1 -1 -1 -1 -1 -1 -1 -1 -1 -1 -1 -1 -1 -1 -1 -1 -1 -1 -1 -1 -1 -1 -1
$$ -1 -1 -1 -1 -1 -1 -1 -1 -1 -1 -1 -1 -1 -1 -1 -1 -1 -1 -1 -1 -1 -1 -1
$$ ##$ROBOTTY= <no>
$$ ##$ROUT14= (0..7)
$$ 0 0 0 0 0 0 0 0
$$ ##$ROUTER= -1
$$ ##$RX22TY= <no>
$$ ##$RXFMAX= (0..7)
$$ 647.5 -1 -1 -1 -1 -1 -1 -1
$$ ##$RXFMIN= (0..7)
$$ 5 -1 -1 -1 -1 -1 -1 -1
$$ ##$RXINTLV= (0..7)
$$ 1 0 0 0 0 0 0 0
$$ ##$RXMSTY= <no>
$$ ##$RockSwitchEth= <no>
$$ ##$SCMTY= <no>
$$ ##$SGUC1= (0..15)
$$ 17 18 34 0 0 0 0 0 0 0 0 0 0 0 0 0
$$ ##$SGUC2= (0..15)
$$ 33 256 20 0 0 0 0 0 0 0 0 0 0 0 0 0
$$ ##$SLCBCONF= <SH>
$$ ##$SPECTR= 10
$$ ##$SY2FLAG= 0
$$ ##$SYNCTRIG= 11
$$ ##$SamChgEth= (0..3)
$$ <149.236.99.55> <no> <no> <no>
$$ ##$ServiceNo= <>
$$ ##$Sgu1PowerLevels= (0..7)
$$ 0 0 0 0 0 0 0 0
$$ ##$Sgu2PowerLevels= (0..7)
$$ 0 0 0 0 0 0 0 0
$$ ##$Sgu3PowerLevels= (0..7)
$$ 0 0 0 0 0 0 0 0
$$ ##$Sgu4PowerLevels= (0..7)
$$ 0 0 0 0 0 0 0 0
$$ ##$Sgu5PowerLevels= (0..7)
$$ 0 0 0 0 0 0 0 0
$$ ##$Sgu6PowerLevels= (0..7)
$$ 0 0 0 0 0 0 0 0
$$ ##$Sgu7PowerLevels= (0..7)
$$ 0 0 0 0 0 0 0 0
$$ ##$Sgu8PowerLevels= (0..7)
$$ 0 0 0 0 0 0 0 0
$$ ##$SguType= 2
$$ ##$ShimMaxVal= 32760
$$ ##$ShimPow1Ch2Sh= (0..38)
$$ 0 0 0 0 0 0 0 0 0 0 0 0 0 0 0 0 0 0 0 0 0 0 0 0 0 0 0 0 0 0 0 0 0 0 0 0
$$ 0 0 0
$$ ##$ShimPow1Imax= (0..38)
$$ 0 0 0 0 0 0 0 0 0 0 0 0 0 0 0 0 0 0 0 0 0 0 0 0 0 0 0 0 0 0 0 0 0 0 0 0
$$ 0 0 0
$$ ##$ShimPow1NChan= 0
$$ ##$ShimPow1TotIMax= 0
$$ ##$ShimPow1Vmax= (0..38)
$$ 0 0 0 0 0 0 0 0 0 0 0 0 0 0 0 0 0 0 0 0 0 0 0 0 0 0 0 0 0 0 0 0 0 0 0 0
$$ 0 0 0
$$ ##$ShimPow2Ch2Sh= (0..38)
$$ 0 0 0 0 0 0 0 0 0 0 0 0 0 0 0 0 0 0 0 0 0 0 0 0 0 0 0 0 0 0 0 0 0 0 0 0
$$ 0 0 0
$$ ##$ShimPow2Imax= (0..38)
$$ 0 0 0 0 0 0 0 0 0 0 0 0 0 0 0 0 0 0 0 0 0 0 0 0 0 0 0 0 0 0 0 0 0 0 0 0
$$ 0 0 0
$$ ##$ShimPow2NChan= 0
$$ ##$ShimPow2TotIMax= 0
$$ ##$ShimPow2Vmax= (0..38)
$$ 0 0 0 0 0 0 0 0 0 0 0 0 0 0 0 0 0 0 0 0 0 0 0 0 0 0 0 0 0 0 0 0 0 0 0 0
$$ 0 0 0
$$ ##$ShimPow3Ch2Sh= (0..38)
$$ 0 0 0 0 0 0 0 0 0 0 0 0 0 0 0 0 0 0 0 0 0 0 0 0 0 0 0 0 0 0 0 0 0 0 0 0
$$ 0 0 0
$$ ##$ShimPow3Imax= (0..38)
$$ 0 0 0 0 0 0 0 0 0 0 0 0 0 0 0 0 0 0 0 0 0 0 0 0 0 0 0 0 0 0 0 0 0 0 0 0
$$ 0 0 0
$$ ##$ShimPow3NChan= 0
$$ ##$ShimPow3TotIMax= 0
$$ ##$ShimPow3Vmax= (0..38)
$$ 0 0 0 0 0 0 0 0 0 0 0 0 0 0 0 0 0 0 0 0 0 0 0 0 0 0 0 0 0 0 0 0 0 0 0 0
$$ 0 0 0
$$ ##$ShimPow4Ch2Sh= (0..38)
$$ 0 0 0 0 0 0 0 0 0 0 0 0 0 0 0 0 0 0 0 0 0 0 0 0 0 0 0 0 0 0 0 0 0 0 0 0
$$ 0 0 0
$$ ##$ShimPow4Imax= (0..38)
$$ 0 0 0 0 0 0 0 0 0 0 0 0 0 0 0 0 0 0 0 0 0 0 0 0 0 0 0 0 0 0 0 0 0 0 0 0
$$ 0 0 0
$$ ##$ShimPow4NChan= 0
$$ ##$ShimPow4TotIMax= 0
$$ ##$ShimPow4Vmax= (0..38)
$$ 0 0 0 0 0 0 0 0 0 0 0 0 0 0 0 0 0 0 0 0 0 0 0 0 0 0 0 0 0 0 0 0 0 0 0 0
$$ 0 0 0
$$ ##$ShimPowMaxUA= (0..63)
$$ 130000 130000 130000 130000 130000 130000 130000 130000 130000 130000 130000
$$ 130000 130000 130000 130000 130000 130000 130000 130000 130000 130000 130000
$$ 130000 130000 130000 130000 130000 130000 130000 130000 130000 130000 130000
$$ 130000 130000 130000 130000 130000 130000 130000 0 0 0 0 0 0 0 0 0 0 0
$$ 0 0 0 0 0 0 0 0 0 0 0 0 0
$$ ##$ShimPowMaxUC= (0..63)
$$ 130000 130000 130000 130000 130000 130000 130000 130000 130000 130000 130000
$$ 130000 130000 130000 130000 130000 130000 130000 130000 130000 130000 130000
$$ 130000 130000 130000 130000 130000 130000 130000 130000 130000 130000 130000
$$ 130000 130000 130000 130000 130000 130000 130000 0 0 0 0 0 0 0 0 0 0 0
$$ 0 0 0 0 0 0 0 0 0 0 0 0 0
$$ ##$ShimPowMaxUG= (0..63)
$$ 524287 524287 524287 524287 524287 524287 524287 524287 524287 524287 524287
$$ 524287 524287 524287 524287 524287 524287 524287 524287 524287 524287 524287
$$ 524287 524287 524287 524287 524287 524287 524287 524287 524287 524287 524287
$$ 524287 524287 524287 524287 524287 524287 0 0 0 0 0 0 0 0 0 0 0 0 0 0 0
$$ 0 0 0 0 0 0 0 0 0 0
$$ ##$ShimPowNum= 0
$$ ##$ShimPowRcbType= 3
$$ ##$ShimPowRes= (0..63)
$$ 1e-020 1e-020 1e-020 1e-020 1e-020 1e-020 1e-020 1e-020 1e-020 1e-020 1e-020
$$ 1e-020 1e-020 1e-020 1e-020 1e-020 1e-020 1e-020 1e-020 1e-020 1e-020 1e-020
$$ 1e-020 1e-020 1e-020 1e-020 1e-020 1e-020 1e-020 1e-020 1e-020 1e-020 1e-020
$$ 1e-020 1e-020 1e-020 1e-020 1e-020 1e-020 1e-020 0 0 0 0 0 0 0 0 0 0 0
$$ 0 0 0 0 0 0 0 0 0 0 0 0 0
$$ ##$ShimPowRng0= (0..63)
$$ 1 1 1 1 1 1 1 1 1 1 1 1 1 1 1 1 1 1 1 1 1 1 1 1 1 1 1 1 1 1 1 1 1 1 1 1
$$ 1 1 1 1 0 0 0 0 0 0 0 0 0 0 0 0 0 0 0 0 0 0 0 0 0 0 0 0
$$ ##$ShimPowRng1= (0..63)
$$ 1 1 1 1 1 1 1 1 1 1 1 1 1 1 1 1 1 1 1 1 1 1 1 1 1 1 1 1 1 1 1 1 1 1 1 1
$$ 1 1 1 1 0 0 0 0 0 0 0 0 0 0 0 0 0 0 0 0 0 0 0 0 0 0 0 0
$$ ##$ShimPowRng2= (0..63)
$$ 1 1 1 1 1 1 1 1 1 1 1 1 1 1 1 1 1 1 1 1 1 1 1 1 1 1 1 1 1 1 1 1 1 1 1 1
$$ 1 1 1 1 0 0 0 0 0 0 0 0 0 0 0 0 0 0 0 0 0 0 0 0 0 0 0 0
$$ ##$ShimPowRng3= (0..63)
$$ 1 1 1 1 1 1 1 1 1 1 1 1 1 1 1 1 1 1 1 1 1 1 1 1 1 1 1 1 1 1 1 1 1 1 1 1
$$ 1 1 1 1 0 0 0 0 0 0 0 0 0 0 0 0 0 0 0 0 0 0 0 0 0 0 0 0
$$ ##$ShimPowType1= 0
$$ ##$ShimPowType2= 0
$$ ##$ShimPowType3= 0
$$ ##$ShimPowType4= 0
$$ ##$ShimSysAngle= <>
$$ ##$ShimSysFunc= (0..63)
$$ 1 2 3 0 4 5 6 0 0 31 32 33 34 0 12 11 10 9 8 7 24 23 22 21 20 19 0 18 26
$$ 25 16 17 30 29 28 27 13 14 15 0 0 0 0 0 0 0 0 0 0 0 0 0 0 0 0 0 0 0 0 0
$$ 0 0 0 0
$$ ##$ShimSysMatId= <no>
$$ ##$ShimSysMatrix= 1
$$ ##$ShimSysOffset= <0>
$$ ##$ShimSysType= 3
$$ ##$ShimUnit= 0
$$ ##$TFXNUM= 0
$$ ##$TOSITY= <no>
$$ ##$TRIPLO2= 0
$$ ##$VTU= 1
$$ ##$VTUETH= <no>
$$ ##$VTUTY= <tty05>
$$ ##$WBREFAM= (0..15)
$$ 101.2 100 100 100 100 100 100 100 100 100 100 100 100 100 100 100
$$ ##$WBREFLM= (0..15)
$$ 1 0 0 0 0 0 0 0 0 0 0 0 0 0 0 0
$$ ##$WBREFPH= (0..15)
$$ 0.13 0 0 0 0 0 0 0 0 0 0 0 0 0 0 0
$$ ##$WBSGU= (0..15)
$$ 0 0 0 0 0 0 0 0 0 0 0 0 0 0 0 0
$$ ##$XFAC= 2
$$ ##END=
$$ 
##$DECIM=	1109.33333333333
##$DSPFVS=	21
##NTUPLES=	NMRSPECTRUM
##VARNAME=	FREQUENCY,	SPECTRUM/REAL,	SPECTRUM/IMAG,	PAGE NUMBER
##SYMBOL=	X,	R,	I,	N
##VARTYPE=	INDEPENDENT,	DEPENDENT,	DEPENDENT,	PAGE
##VARFORM=	AFFN,	ASDF,	ASDF,	AFFN
##VARDIM=	131072,	131072,	131072,	2
##UNITS=	HZ,	ARBITRARY UNITS,	ARBITRARY UNITS,
##FIRST=	12635.59130859375,	-20.799945831298828125,	-10.496758460998535156,	1
##LAST=	-5393.25439453125,	-20.804822921752929688,	-10.533369064331054688,	2
##MIN=	-5393.25439453125,	-22.675928115844726562,	-14556.0478515625,	1
##MAX=	12635.59130859375,	23051.943359375,	11342.755859375,	1
##FACTOR=	-0.13755022623711576912,	0.28814929199218752842,	0.18195059814453126701,	1
##PAGE=	N=1
##DATATABLE=	(X++(R..R)), XYDATA
-91861g2%jJ%%j%%%JjJ%%%jJ%%%jJjJ%%j%j%J%%%%%JjJjJjJJ%k%J%j%%%%jJjKj%Jj%%%%J%
-91793g2%k%%J%%%%%%j%%J%jJ%jJ%jJj%JjJj%%%%%J%Jj%%%j%%%%jJJjjJ%%%%%jJ%JjjJ%%%
-91725g4%%j%%JJj%%%%j%Ljj%%%j%K%j%%%%%%%%jJ%%%kK%%%%%%%%%j%JjJ%%%jJ%j%J%jjJ%
-91657g5Jj%JJj%j%%JjJj%JjJjJ%JjjJ%%%%%%jJ%j%%%%%%%%%%jKj%%%Jj%%%J%j%Jj%%%%%%
-91589g5%%jJ%jJKlJJ%jJ%j%%jJ%kJjK%jJjJj%J%%%j%%%Jj%JjJ%%%JjjJJk%%%%J%%%j%%Jj
-91521g6jJJ%%%jJ%%Jj%J%jJk%%Jj%Jjj%JJj%J%jJj%j%%%JJ%j%%J%k%K%kJJ%%%jJjjK%Jkj
-91453g7%JjJJ%%jJ%jjJ%%%%%%%%%%JjJ%%jJj%jJJj%Jj%JjjJKj%jJ%%%j%JjjJJj%%Kkj%J%
-91385g6jj%%%KJ%kJJ%j%Jj%J%%jJ%jJj%jJ%j%K%%%Jjj%%Jj%%K%k%jJ%J%%Jjj%Jk%J%%%%J
-91317g5j%jJ%j%%JjKk%JJ%j%JkJj%J%%JjjJj%J%J%j%%%J%%j%JJjjj%JKjjJ%j%%J%j%%Jj%
-91249g6%J%j%Jjj%JJJj%jK%kjJ%j%JJkJ%%jJ%%Jj%jJ%%J%j%%jJj%J%%J%jKjj%%%%%%%JjJ
-91181g5%JjjJj%%%j%%K%j%Kk%Jj%%%J%jJjjJJ%jKjjJ%%Jjj%jK%%J%%%jj%Jj%JjjJJ%j%Lj
-91113g4kJ%%j%J%j%%jJ%J%%%%jjJ%%J%JjJk%J%j%J%%Jj%jJJjj%%KjJJk%J%j%jJ%%%%J%%k
-91045g6JjJ%%jJ%%%Jj%jJ%%%j%JJkJj%K%j%%%%%%J%jjjKJ%%Jjjj%JkJK%Jj%j%%J%%%jKjk
-90977g6J%%jJJ%j%%Jj%J%%%j%Jj%%j%%JKk%%%J%%%j%%J%%JkJJjjJ%Jjj%%JJ%jJj%jK%Jkj
-90909g5J%jjJJ%j%%%Jk%JJKjk%J%Jj%%%jJ%%J%k%JjJ%%jJ%j%J%J%jJ%%jJ%jJj%%%%%JjJ%
-90841g3JjkJ%JkJJ%%%j%%%Jj%JjJ%J%lJ%%jK%JjkJJ%%%jJjJk%%KkJJkJjJ%j%KJ%%%j%%%J
-90773g2j%%%kLj%jK%jJ%J%jj%J%kJJj%%%jKkJKj%j%%jJ%JjJ%j%KkJjJJj%j%%Jj%%JJj%jJ
-90705g2%jj%JJjKj%%Jj%%Jkj%JJ%J%jJ%%jjJ%%J%jjJjJJj%j%JjjK%J%j%Jk%J%jJ%%jJJ%%
-90637g1JjjJKjk%JJjjJ%%j%%K%jj%jKj%%jJ%%%KJjjjKj%%%jjJjJJj%J%JJkjK%jJj%jJ%%J
-90569g0%%j%%%Jj%%%Kj%%%%KjkjKJ%k%J%kJ%J%j%%J%%J%jjJj%jJJ%jjJJ%%%J%%j%%%%jK%
-90501f9jJj%jJK%k%j%JJ%jj%Jj%%%J%jKj%%%JjJ%kKJk%%JkJ%KlJjLjjKk%K%k%jJjJ%%JJj
-90433f9%%jKJkJJjj%%Jj%jJ%%%%j%Kk%J%Ljkj%J%j%JjJ%%J%%JjkKJj%%%%jKjj%K%%jJ%j%
-90365f8lJK%%%JkJ%j%%Kj%j%Jj%J%Kjj%j%J%Jj%%J%%jj%%%%J%J%jJj%J%%J%j%JkJ%%jj%j
-90297g0JJ%Jj%%Jj%%%jJ%JjJ%%%%%%j%%J%j%jKJ%lKjJ%j%J%K%jj%%%Jk%J%Jj%J%kK%j%%J
-90229f6JkJkJ%%j%%%KkJJ%jJ%j%J%%jJ%JkjK%J%jjKj%JjJ%%kK%jJj%jKk%%%J%%%%Kj%j%K
-90161f4j%%k%KKjkJ%J%kj%KJ%k%%%J%j%J%JjkJ%KJlJjjJJ%j%%jJJjJ%%%kJjJJ%%%KjjJ%%
-90093f4k%JjKjLjj%%Kk%j%KkJJ%kJjJJljJKJj%%%KjkKj%jJ%%kJJ%%jJ%%J%j%jKJjj%j%JJ
-90025f3%%%JjjJ%jJjJKjj%%jJkJJ%j%%%%%%J%%%jJjjJKjkLjK%%j%j%K%jjJ%%jjjLjjJ%jJ
-89957f3%%%%jJjJJJJjljNk%%%kKJk%%j%K%JkJj%jKj%JJj%j%J%jk%J%j%K%JjKj%%jJKjjj%
-89889f3JjjK%jj%%%KJjjKjjJ%%j%%JjK%jJ%j%j%KjJJ%jJkjJJjJ%k%JJkJKjjKj%j%%JkJJj
-89821f2%%%Kk%%%%JKjkJ%jjL%%kJKj%jjJ%%jjJ%j%Lj%JjjjJ%J%jKjJ%JjKkjjJKjk%j%JKJ
-89753e9kkJK%%jLj%%j%%%j%JJJjj%%Jj%%J%j%%%jJ%jKjjJ%Jj%J%j%JkJjLjjjJJk%%JJj%%
-89685f0KjjJ%j%kJK%Jj%%%JjjjKJk%JjKjjJ%JjJJkkJjKj%JjKj%jJ%%JkKjJj%KjjJ%kJ%%J
-89617e8%%J%jjjjK%%%JkjK%jJ%%jJ%jJJjj%JJjj%%K%%jjK%j%JJjj%J%%%%kJJ%%%JkJjjK%
-89549e8%%Kkk%K%%J%jJkJJk%%%Kk%KkJJ%j%Kj%%jj%J%%JjJ%jjjJJKjj%JjjKj%%JJk%Kj%J
-89481e6%k%%%Kj%jjJj%KjJ%J%%j%Jj%Jj%%kKj%Kj%kJK%jJj%Kj%%%%%jJ%j%%Jj%Jjj%K%%%
-89413e6kJ%Jj%%%%%Jj%KjkJK%jjJjjJ%J%%JkJlJKJk%j%K%JlJ%JK%lK%kjJJ%%%%J%k%Kj%J
-89345e5%j%JJkJJJl%J%%j%%%%Kjk%L%kj%JjK%%J%j%JjjJK%k%J%%kjJ%jJJJjj%J%%j%%%%%
-89277e6j%JjKJj%jJJjJjj%jMj%jJkJ%J%k%J%J%%%%%%JJkj%%JJk%J%j%J%%%%kJ%JjJ%jJ%j
-89209e5%JJ%j%kJ%%%JJj%jjJ%%%%%%JJ%k%j%%KJj%kJ%J%%j%jKkK%%j%K%j%Jj%%kK%%j%JJ
-89141e3jKjk%JJjKJjkK%k%K%kjJ%Jj%jJJ%jkKJkJ%%%j%LJ%kkjJLJlJ%JkJjJ%%%%JkJ%jJj
-89073e4J%kJjJ%%jJ%%%%JkKJJjk%%%JJj%k%K%Jj%jJKjjJlK%%Kj%j%JJj%kjKJjJ%%%j%Jj%
-89005e3Jj%%%J%jJj%%%JJk%JJ%%j%%J%j%kJ%KkJJJ%lJ%jJj%%JJJ%jjJj%jJ%jJj%%J%Jk%%
-88937e3%K%kJkJMjkj%%JJj%JkJkJ%J%Jj%%%%J%jJ%%%j%%%J%%j%%%JjjjL%j%jJ%%J%jkKJj
-88869e2%JjJjJj%JjJ%%%%j%kKKjj%%%JjKj%kJJJ%j%%J%k%%j%J%JjjJJj%Jjj%%JJJ%%jkjJ
-88801e3KkJJj%JkL%%kJ%JJkJj%J%%%jJkJ%%%JjjjL%k%%jJJJkKjJJ%JkJjJjj%KjjJjjjJ%J
-88733e1JJjjj%%%KjJ%jjjKKkkJJ%%J%%jjK%JjJk%J%%jKj%%Jj%%%jj%JKjjJJ%kJKk%j%jKJ
-88665d9%kKj%Jj%jJj%JJ%jkK%K%jjjJJjjj%Kj%%JJjJ%jJJjj%%%Jjj%%%%J%J%%%%%j%%%%%
-88597e0Jj%%JkL%%kkK%%%jJ%jK%%%%%j%%jKjJk%J%JJjjJJ%k%jLjJ%jjJkKkKj%Jj%J%%%%j
-88529e0JJjj%%J%j%%%%%j%%J%%J%%j%K%%kjMjj%j%%JJJjjjLlJJk%%%J%JJjjJkJ%J%kJjJJ
-88461d8%%%j%jJJJk%Kjjj%KJkjJ%%%Kjj%%%%%%%jJJjJk%KJ%JljJJ%j%j%JKkJ%%%%jJj%%%
-88393d9%JJk%K%%k%%kJK%%%%kJjK%JkJ%%JjjJJj%%%J%%j%kJKjjjK%%kjL%JjjJJjjJ%%j%%
-88325d9%JJj%%jKJjj%jJ%%J%%j%kJ%KjJ%Jkj%J%j%KJjk%J%%J%%jj%KJ%%%%%j%jJ%jJ%Jj%
-88257d7J%%kJJj%%Jj%kKJ%%jJjjj%L%jjKj%jJ%%%jKj%%%jj%K%Jk%JJ%jj%L%kJ%%j%%jJ%J
-88189d6%Jj%%%jJ%jjKjJ%%%jj%J%j%KJkJj%jkLj%%%JJjj%%JJjJj%jJJJk%JJjj%%Jj%JjjK
-88121d6kJ%jLjk%J%%kKjJKjj%%%K%j%%jjK%JkjK%%j%%%JjKjK%%lJJkjK%Jj%%%jJJKl%JJl
-88053d7%J%%jJ%%jJ%%j%J%JjjKk%%%%J%JlKJj%%%%jK%j%%J%jJjjJJj%%kJ%JJjJkK%jjJJj
-87985d6Jj%lLj%J%%Jj%kK%Jjj%Kj%%K%mJJj%%%JjKjjJj%JJj%%JKljJ%Kjj%J%Jjk%J%%%%J
-87917d5JkjL%k%KkJJjJjjjKJjjKj%jJJj%%%jKj%KkJjJjJ%j%%%%jJJj%%%K%jjj%jJjK%j%J
-87849d5%J%%%%jjJJkJJ%%j%j%JjJ%%%%%%%JjJ%jKj%kjJ%K%jJ%Jl%%%%J%j%JJ%j%Jj%jKkK
-87781d4%jj%JKj%%%JkjK%%%%%%%J%j%j%%%Jk%K%%Jk%%%JJjJj%jJJ%kJj%%Jj%%JJjkJ%%%J
-87713d4%%jJJj%%%jJjJ%%JJJkjkK%j%J%J%Jj%kJ%KkjK%kjK%%%%%jJ%jJkK%jJjj%L%%%%%k
-87645d5KjjKjJ%J%kkJ%%JJ%kJ%J%jkK%JlK%Jk%%J%KjkJJJjJkJ%%kJJJjJJkkKjJ%j%%jJJk
-87577d5JjJJ%kJjjKJkJJkKj%Kjj%J%%jJ%jJj%%%%J%%%%%%%jj%JJ%kKJ%jJlJ%J%jjKJj%%%
-87509d3j%%K%%j%Jj%k%JJ%jJ%j%Jj%jJ%jJ%JjJ%kKJkJJj%%%%jjKjJ%j%%K%jjJKkkJ%j%%K
-87441d3%Kj%jjKj%%J%Jk%J%%kj%J%JJ%Jk%Jj%%K%%jjJkJ%%K%jJjjjKj%J%KjkJj%Jk%JJ%%
-87373d2jJJkJjJKj%%kJ%%j%KkjJKj%%%%%jJj%JJ%%%%lJJ%%%%%Kj%jjjK%JJ%k%j%%J%%JjJ
-87305d1j%jJ%J%jJkjJJjJJ%jj%%jLkJ%%j%%%JjJ%Kjjj%%%%KjjK%j%jJJJjJk%%KjkjJJ%%K
-87237d0%J%kJ%k%j%%%Jj%%Kj%j%K%j%%JjJjJjjJ%J%%j%jKJj%j%J%jjJJjJJjjj%JJJjJjj%
-87169d2JJj%j%Jj%%%Kj%k%%KjjJJ%%jJ%%jJJjjkL%%J%%jKm%%JJj%%Jj%JJj%jJ%%JkJJjK%
-87101c9%k%jj%%%J%%Jj%jKk%%%JJ%kKJj%jJ%jJJ%%j%j%JKkjJ%%Jjj%JJJlJJ%j%JkJjJJkJ
-87033d1%%Jk%KJk%%jKlJJKkJ%jJ%%j%%jJJlJJ%%%%%%%%jK%%%jjJKj%%Jjk%%KJjkJKj%%J%
-86965c9k%Jjj%K%j%K%kJj%K%kKJkjKj%%kLJ%k%%jJj%JJ%j%j%%%%Jj%KjJkkKJJ%jkKjJJj%
-86897d0jJJ%lK%jJ%k%LjJkJj%Jj%JJkL%j%kJJjJjJj%J%%kjKJ%j%KkJjmMLk%k%J%jJ%JjJj
-86829d0%%JJj%%jj%jKjJj%jK%jK%%jJ%jKjkJ%%%%JkJ%J%%J%%j%%jjJJjjJJk%%%JJ%k%JJ%
-86761c9jJJk%%JjJj%j%%JKkJjJKkjJ%%k%K%jJ%J%k%jL%jjjj%Kj%K%%kJkKjLk%jJ%%JJkKl
-86693d1KjJ%k%JJJ%kJj%jKJj%jJ%%JJlJ%Jj%%%%Jj%Kj%jJj%%%Jk%JjJJkj%JJ%kJJjJjKj%
-86625c9kJ%%JKj%%jjLlJ%jKJjjjJJ%%jJ%jJJjJ%kJj%%%%Jj%%j%JJjkLJjjJjj%JKj%jJJ%%
-86557c7jjKkjjKkJ%%JJkJLkj%j%J%j%JJJj%%%%%%jJjKj%kJ%%J%jJ%%Kkj%jjKJ%%j%%%%Kk
-86489c9kJJJ%%j%%%%jJKk%j%J%JjJ%JjjjJKjJj%%%%j%%KjjJ%Jk%jKJjJk%J%%%jKjj%%jJJ
-86421c8%J%j%Jk%Jj%jjK%%J%%%%%KkJk%%%JJ%J%kkJK%%%jJj%J%%jJ%k%JJJkjJ%K%j%jjjJ
-86353c9%%jKJ%j%%%%%jJ%Kk%J%jjJ%Jj%%%j%J%%Jk%J%%J%kJj%JKj%j%%jJ%J%k%JJJ%jjJ%
-86285c7Jj%%JlK%%%kJjJ%%%%Jj%%J%jJ%KkjJj%j%%%%%%%%%JJj%JjJ%jjLjkJ%JjJ%jjJjL%
-86217c6k%j%K%kJ%j%JjJ%%%%JjJ%%%jJ%Jj%jj%%jJJJjKJ%jj%jj%Kj%%j%JJ%Jjj%J%%%jJ%
-86149c7k%KjjJ%jKJkjJJJJjjJJlJ%%Jj%J%k%KJ%jj%J%jjJ%%J%%jjJ%%j%J%JJJkkJ%%Jk%%
-86081c8JJk%%J%jKjJ%jJjJkJJkJjJJ%jJ%%%%kJ%jJKk%%kJJ%j%JJJjjjJJ%jJJk%%%J%%jJk
-86013c8j%JJ%kJKjJ%kK%JkjJJjjJ%%%%%JjKj%jJj%%%J%jJJ%j%%JJjk%jJ%%JJj%%%Jk%%JJ
-85945c5jj%JJ%%kjJJJjjj%JK%kj%%%K%j%%jKj%%Kk%JJk%%jjJJJjKj%J%%jJ%jKJlJ%%jJj%
-85877c6jK%jJ%j%Kj%k%%jLjJ%Jk%%%J%jJk%%%J%%Jj%%Jjj%%%%K%jj%%%%Jj%JJ%jjKj%j%J
-85809c6Jk%Kj%JkJJjj%J%jJ%Kjk%JKk%JKkk%JJJk%KjjJ%%kJ%%K%k%Jk%JKkjJJ%%jJ%JjJj
-85741c5%%%%%%kKJj%jJj%JlJjJK%j%Jj%%Jk%J%%jKjjJJkJ%j%JK%jJlJJjj%Lj%%%jjLj%jj
-85673c7JK%kjJ%K%kj%J%%%Jj%JjJ%%JJ%jk%J%Jj%%J%%lK%%jjJJ%j%JJ%%%%kJ%jKJlJ%j%%
-85605c6Kj%%JkjKj%J%%%%KkjKJlKjj%J%j%JJjjJJ%ljJK%%KmJKl%K%%j%jKj%J%jJ%%j%J%%
-85537c5jJ%KjjJjK%k%%jJ%J%j%jJkJ%lKJ%Jj%%K%%%j%Jk%K%j%Kjj%J%k%%%JJj%%K%%kjL%
-85469c3j%%%JjjKjj%jK%jKjkJ%K%j%%jJJ%%jkJ%jJJjJj%Jj%J%jjL%%%%jJj%%j%%kJKjJj%
-85401c5jJ%jJJ%jJjJJ%%jjjJJ%kJJ%j%j%JKk%%%JjjK%kK%jJ%%%Jj%%%jJJ%%j%kJJ%%jjK%
-85333c4j%jJ%%Kjj%%j%K%%%%%%%JjJkjJKk%J%J%j%J%%j%%jJ%jJJj%%J%%k%Kj%j%Kj%j%jJ
-85265c5%KjjJJ%k%K%Jjjj%Kj%kJK%%jjJ%%%Kj%jJkkJL%%j%JJ%jJkJ%jj%%Kj%kJJlK%%KkJ
-85197c4JkJ%jKj%%kKj%K%j%%%%%%JJj%%%j%%%Jj%j%J%jJjJ%JjJj%JkjKJj%J%j%%Jj%%%j%
-85129c5%%JJJj%j%jJ%J%j%%J%%%kJKjjj%%%JJ%Kkj%J%%%jjK%kK%jJ%K%k%jJJ%jj%j%%%KJ
-85061c2kK%kKjj%%%JKkk%jKK%Jk%Jj%J%jJkJkjKKkJ%j%KjJ%jJk%j%Kj%%Jj%JjJ%%%jJ%%j
-84993c4K%kJ%j%%%j%K%%%%J%%%j%jJjJJJl%J%JkJ%%J%jJjjjLj%jJJjJ%%j%JjkJJJJkkKjK
-84925c2%jjJJj%%%%%%jK%j%J%jjJj%JjKk%J%%Jj%%kLjk%JJ%%%%J%%%kJKjJjJjkJJjJj%j%
-84857c4J%%%%%j%JJ%%jJk%JKjjJ%%%jj%J%JJjjjJKjj%%Jjj%%J%%jJ%J%j%J%JlJjK%%j%%%
-84789c3%Kk%jK%%Jj%%j%Kjk%JjJjKjKk%jKjJ%jJjJ%%kJJjJJjJ%jjJjjKJk%JjJ%%%jK%j%j
-84721c3J%%k%J%%K%kKk%J%j%JjKj%jKjkJJJ%%j%j%Jj%J%jJJj%jJJ%%jj%Kj%%jKkJ%jJKj%
-84653c1jjJ%%jKj%k%KJkJlJKj%k%LkJ%Jj%KjjJjKjj%Kj%%%%jJjJ%Kk%%J%j%jJjJ%K%k%%%
-84585c2%JjJj%j%KkJkKk%L%%jjK%kJj%%%j%Jj%K%J%kjK%%J%%%%%%jJjj%%Jj%KjjJKj%j%J
-84517c1%%%%j%%%JJlKk%L%%j%%j%%jK%%%J%%l%%J%Jj%%kKJ%j%J%jkKKj%%j%%j%%jKJ%%%j
-84449c2j%K%jJ%j%J%Jk%j%KJk%J%j%JjjJ%%J%k%KJjjj%JjJjJJJ%j%%Jjj%%KjJlJJJ%j%Jj
-84381c1%%%%j%JjJ%Jk%KjJ%lJJ%%jJj%Ljk%jKjJjKjkKjJ%Jjj%K%jJJj%jjjJ%J%%%%%j%%J
-84313c1JjjJjJJjJ%%jkJJ%j%J%%j%%%%jKJJk%JjjjJ%jJKJjkKJk%jJJ%%Jkj%%LJjjJjj%jJ
-84245c1%%Kj%jjJj%JJj%j%JJlJJ%%J%J%j%%jJ%j%%J%jJk%JJ%%j%%kJJ%%jKjJjK%k%jJJ%j
-84177c1J%jJ%J%j%jj%KjjJJ%kJLk%%j%%%J%j%KjkJ%%%J%J%JjkJJkJjKjjK%%kKkJ%kK%%kK
-84109c0j%jKJjkJ%J%%j%J%%jJJ%jj%%%jKj%%%jJ%j%K%JjkKJkJ%%%kJ%Jj%J%kJJJjj%%K%k
-84041c1K%jkjJ%JKkK%j%%k%KjK%%%jJ%jK%k%%JkJjJ%kJJJj%jJj%%%JjJkJ%%K%jJ%%j%jkK
-83973c1Jj%%%%KjJj%%KkjJJj%jJj%%%J%%Jj%%K%k%JkJ%%%jJ%%%kJJjjKjj%L%%kkK%%%jK%
-83905c0JjkJ%JJj%%JkJj%jLj%J%%%%%j%j%J%j%%JjjJ%jKjJ%jJ%kjKjJKj%%j%jJJkJKkLj%
-83837b9%jKjj%jJJj%Kj%%j%%%kJJJ%j%j%KjjJJ%%j%JjJj%j%JjJjK%lJ%K%%j%JjKJk%jKjj
-83769c0%%%JJ%jkJJjK%%jJkKj%jj%JKjj%jJJJjJkJj%%jjJLjjj%J%j%J%jJ%kLjj%J%Jj%J%
-83701b9JkJ%JlJJj%JlJ%%KjkKjJ%%JjK%jJjj%%%%J%JjkJ%%Jj%J%k%%KjKjJj%Jk%jK%%%%J
-83633b8kJJjJj%%%JlJ%%Jj%%JjJ%%k%JJj%jJ%%Kk%%jKJJkj%JKlj%Kj%%%J%j%%%%J%%jj%J
-83565c0%%%j%KJj%jjK%%%%jJ%J%jJ%JjkJj%JKJkJljJJ%%kK%%%%Jj%%%%jJ%j%JJjjj%JjJj
-83497c1K%jJjk%JK%%JjJkK%jjJJJjjJ%%%jJ%%%%jJJj%%%jJjJ%j%%Kj%%Jj%kKKkkjJKJk%K
-83429b7k%JjJ%kJJ%%J%kJ%jJ%jJj%jJJ%jjJJ%j%KjjJ%%%J%jkKJ%jj%%J%j%jK%jKjjJj%%J
-83361b8J%jj%%%%jjKJ%Jj%jJ%jJj%%jK%%j%jJ%%Jj%Kk%JkJ%KjJjkKJl%JjJJ%%kJKj%J%Jk
-83293b8%Jj%%%%%%JkJjJjJjjKj%J%Jj%j%%%J%jKjJ%k%K%%%jJ%j%J%jJ%%j%%jKkJJJjjjJj
-83225b9J%Jj%kK%%Jjj%JjjK%%kK%jJ%%%%JjJJjjjkJJ%%%%%Jj%JJ%%Jjj%%%%jJ%jjKJkKJk
-83157b8jjJK%kJJ%j%jJ%%kJJ%Jj%jJ%%%JkJKl%%%K%jJ%j%Jj%J%%%jJjJjKj%kJj%%%JKjlK
-83089b8J%%%%k%KjJjjjJ%%%J%%%%j%K%kJ%JJkjKj%Jj%LkkLkJjKj%j%%%%%%JkJ%J%jJ%jjJ
-83021b8JjKkJ%k%KkJ%j%J%j%%J%jJJk%%%%%%J%%J%JjjJj%K%j%k%JJ%jjJJJkJj%jKJkKjkJ
-82953b8JjjJ%J%jJ%jKjkJJ%%Jj%jK%Jjj%%J%jJj%LkJjJj%JkJkjK%%%jKJk%%%j%jJ%%JjJ%
-82885b7%%%%jJ%jkKJ%%JjJjkJ%jJKkj%JkK%Jj%KJkjJj%J%%%jKjJJjjjj%%J%%JJ%%jJjJ%j
-82817b7%%KjkJjJJjj%Jj%%K%lKJJkjKJ%j%%jKkjJ%J%jJj%%jJJk%%J%JJkJ%%j%%J%Jl%K%%
-82749b6%%jJJkJk%Kjj%KkK%j%Kl%JKjJk%%jkKJJj%JjKk%KjJjjKjjJj%jjLj%%J%kJ%jjK%j
-82681b8%JkKJk%JJjj%KkJKjkJjKjJJj%%%jJ%%J%%%jj%%jJKjkJ%%%Jj%Jj%%jJJJjJj%JkKk
-82613b7JJjjj%Kjj%%%J%JjJ%jJJ%k%jJLjjJkKjk%JJjjjK%%%JJjJkJjJJkjjLj%Kjj%KJlJJ
-82545b5j%%jJjjKj%jK%kJK%jjKj%jKj%%%%%%Jj%JkJJ%jJj%%jJJk%J%%jjj%KJjJKjkj%%%K
-82477b6jJ%jj%jLKj%k%%JKl%J%%JjkJJ%jjJJj%%%jJKjKjlJKjjJ%jKj%%JJk%j%JjJJjj%%%
-82409b7jKjjJKk%KjkJjJJjJJj%j%%%%J%%kJ%J%J%k%JjkKJJmK%JJk%J%%%%%jKj%Kj%k%jJ%
-82341b7%%%J%jJ%%Kj%Jk%J%%%jjK%jjJJjJ%%kJJj%%%Jj%%%%kL%j%kK%%%%KkjJJjkJKJ%j%
-82273b5kJ%j%JjJ%jJJKk%jj%%Jj%J%%Kjj%Jj%k%KJ%j%JJ%jJk%%%Jj%jJ%Kk%jJ%jJ%jJjJJ
-82205b5%jJ%%JjkJkJ%J%jLkJjJJ%%%jk%%JjJ%%%%%%jJ%jK%J%jj%j%J%jJJjK%k%Kj%jJk%J
-82137b6JJkJ%j%jJJj%%JjJ%%k%K%l%LjJJ%%k%Jj%%JjjKj%%%%j%KjjjLjJ%%%jjKjjMjj%jJ
-82069b5%%%JjjJ%Kl%%J%%%%kJ%jKjJJj%%jjJJ%%jJ%%J%%kj%JJ%kJ%J%Jk%%%J%%%%jJJJk%
-82001b5%KkjJ%%%jjLj%%J%kJ%j%%J%j%%Jj%JjJ%%%%%%%jK%kJ%%J%kJJjjjKJkJj%JJjJ%jJ
-81933b4k%J%%j%J%jjK%%%JjjJ%%%J%%%l%Kk%J%%J%%%%%%j%KJ%k%Jj%Kj%%j%%%J%jJkKJk%
-81865b5JJk%Kj%j%%%%Jk%J%%%kLjkJJ%%%JkJKj%%k%%%JjJ%jjJ%JJj%Kl%jJ%J%%Jj%J%kJk
-81797b7J%%JJ%jJ%%%%%%j%Jjj%J%%%KkjJ%%%jJ%%%%jJJjjKjJj%JJj%j%Lk%Jj%%JkjJKjkJ
-81729b5jJJ%%kJ%%%%kKj%J%jjK%Jj%%j%K%%jj%K%jKj%JJkJ%jKjj%jKjJk%%%J%jk%K%J%kJ
-81661b5Ljj%jJJj%%k%%LkjLj%j%K%%%lJJJ%k%%%JJkKj%j%Kj%J%kjK%%Jjj%jJjJ%%JjjJJJ
-81593b3%k%J%kKJj%lLJjjJ%jJJkkJK%J%jjJjJj%JlJKKj%%KkjjjJJjJJ%%%k%J%jj%%JjKJj
-81525b4JkjJJ%j%J%kJ%jK%%%%jJjjJJ%jJjjJKj%jjj%M%%j%KkkJJjJjJ%%%j%%JjJ%j%Kk%%
-81457b5KJkjJ%K%kjJ%J%jjJjK%j%%j%%JJJ%jk%jKJjJjKk%j%Jj%%J%%%%Kjj%%%%%Jj%%Kj%
-81389b3j%%%%JJkjJJjkJ%JJkKj%J%%jJkKJjkjJKj%J%kJ%KjJkJj%jJJ%J%lJKkkKKkjjJ%Jj
-81321b5JJkJ%KjjkKjJJ%%jJ%%J%%kjJJjKkj%%%Kk%JJjkK%JJ%kJ%kLj%jjJkjLJjJKkkL%j%
-81253b3Jkj%L%%%%%%jj%%J%kJJj%J%%%j%%JjjJJ%jJj%%%%jK%jk%K%%%JjjKJj%l%J%%J%jJ
-81185b4%Kk%J%j%J%%jk%J%J%jJ%JjjJJJjJj%%j%Jj%%%%jJJ%kJj%%J%%%%%Kk%JJk%JjJ%j%
-81117b4J%jJk%JJj%jJJ%%J%%j%k%K%%kKjJj%%%%%%Kjjj%JjJjK%%j%Jjj%%%%K%%j%J%%j%%
-81049b4JJjjKjjkKJ%Kjj%%jK%k%%jJ%%%%jJ%J%%%k%%K%KjkJ%%%J%k%jJK%kJ%jJJ%j%%j%j
-80981b5JJ%j%jJJjj%JJjJkKjjJJkjKJJ%jJjJ%%%kJJj%JjJ%j%j%JJkjK%JjjJ%j%%kJLj%%%
-80913b3%k%J%%%J%jK%jJkKjJJj%%jJjjKJl%JjJJJ%jkKJjjK%j%%%%j%jJ%Jj%J%k%J%jJjJ%
-80845b3%%%%%%%JJk%Jj%JjKkJk%J%%jKjJ%kJJ%jjJ%%%%JK%kjjJ%jjjJK%%%jJ%Jj%JJjjJj
-80777b3%j%J%%jjK%J%%Jj%kJ%%JJjj%%KjJ%%%jj%%%%%%j%%jJKJkJJkJ%%%JjJj%jJ%%j%j%
-80709b4Jj%J%j%KJ%%kjJ%JkJjJJ%%%%jKjkK%j%J%%j%jK%Jj%%jjL%jjK%j%%%%%JJj%jJ%j%
-80641b2k%%K%jKlJJj%%j%%KjjK%%jJjjK%j%J%%%j%J%jJJkjJJj%%%J%%JjjKJlK%j%jJ%jJ%
-80573b2JjJ%jj%KkJ%%jJjJjKjj%%%K%jJj%%JkjJJ%%%kJ%J%jJj%jK%jJ%j%%%%KjjKj%JjJj
-80505b2%JkJjjJJ%jjKjJjJ%jj%KJkJjJJ%%j%JjjJ%%J%%k%K%kJJjJ%kJ%%j%K%kjKJjjK%j%
-80437b2Jj%Jj%%jJJk%J%kJJJjjJ%j%%%%JjJ%jJ%%%%kKjLlj%%JJkJKj%%%JlK%Jj%%J%jjJj
-80369b3%J%%%%%J%%%%%lKKj%%jJjKj%J%kj%JjJ%%j%JjJJj%kL%%%Jj%jj%%jJKjjL%jk%%%%
-80301b3Jj%J%jJ%Jj%%KjJ%jkJ%JJljJJJjJjJjj%J%%jJjkKJ%%JjJ%%%jJ%%%%j%jJjKkJJkJ
-80233b2J%%jjJjJ%jKjJ%%%%jKj%%kJ%jJ%%%%%j%%J%JjjJ%jJJj%JjJjJJjj%JJkJjj%K%j%j
-80165b3%JJ%jjKJk%%J%kJjJ%kJ%J%j%jK%Jj%J%%j%j%%J%jKj%%JJkJ%%jJjJ%Jl%K%l%K%JJ
-80097b0kj%J%J%kJjJJKjjJkJ%kKjJJj%j%Jj%J%%%JkjJJJjj%JjKJjk%J%j%Kjj%%jJJj%J%%
-80029b1%J%kJ%%j%JJjj%KkjK%k%KkJJJkJJjJ%%jJ%j%%J%l%JJ%jJJ%j%jKjj%J%%jJ%%%%Kj
-79961b0k%%%K%mKK%j%jJ%%j%JjJ%k%JJ%JjJkJJjjJJ%k%%%KjJ%jjJ%Jj%j%J%jJJjJj%jJKj
-79893b0%%kKj%%%jK%kjL%kJjJjJ%k%JjKjKj%J%%jj%%%%jJ%J%j%Kj%J%jj%%Kk%KJjkJ%J%k
-79825b2JjJJjjLjkK%jjJj%J%%jJKjkJ%J%JJ%jk%J%jJjJjjkJK%JjkJ%JKjJj%jJjjJj%%jJ%
-79757b2JjJ%%J%j%Kkj%K%JjjJkJ%%%%%%JkJK%jjjJ%Kj%%JjJjlKjJjJJJ%jkJJj%%%kJK%%j
-79689b1%JjjKj%%K%%j%%jJJ%kJ%j%jKjjLjj%%jJJjJkJJ%j%%%%j%J%J%j%JJj%j%Jk%J%%%J
-79621b0%%j%%%JjJ%jjJJjjjM%j%Jl%K%%%jJ%J%jjJjJjKkJj%JKjjJ%jjJj%J%kK%%%j%Jjjj
-79553b3JKJk%K%k%J%%j%J%jJ%j%Jj%Kjj%%JJj%J%kJj%J%JjJ%j%jJJ%kJj%K%jj%%%%%Kj%J
-79485a9kKjjJ%jjKJkJJ%j%%JjkJ%K%j%jJJ%jjJjjJKjjJ%j%%%jK%kKkKj%JjJJ%jjKJkJ%%j
-79417b0jJjJjjJ%J%%kJJ%k%KJkj%%K%j%%JjjKj%%JjJj%Kk%J%jjJ%%%J%jJ%k%JJ%J%J%jJk
-79349b0%Jk%Jj%Jj%%JJ%k%K%k%JJkkJK%jJ%%%Jj%%%%%Jj%%jJjK%%%jjJ%jJ%JjJjjJ%j%J%
-79281b0jJ%j%%jLkKkjK%Jj%jJJkJJjj%JkK%J%jjJj%%%%%J%%jJjKj%jJ%J%j%%JJmJ%jK%%%
-79213b0jjLkjLjj%J%JJ%kJj%jJjjJK%%j%%J%Kjk%%%%%%%J%k%JJj%%J%%%jj%%JjKjJkK%jj
-79145b1KJj%jj%%Kj%%%J%jjKjJ%j%%%%Jjj%J%Kjj%%%%%JJ%%%kj%%%%%JK%kJJ%%jlKJk%%J
-79077b0Kk%Jj%Jj%J%%%%%j%J%%%j%%JJ%jJ%%jKj%jj%%%%%%%j%JJjJjJj%kK%jJj%JjK%%%%
-79009a9Jjl%JJJk%J%%%Jj%JKjj%lK%%%J%%jjK%%%kKjjK%%JJ%j%jj%%kJJ%Jj%%jKJ%jj%Jk
-78941b1K%jJJj%jJJjjJ%%%jJ%Jj%%j%%KJkj%%%J%k%JKjj%J%j%%J%%%%JjjK%JkJ%jJjj%%%
-78873b0%jJJJJjJ%j%j%kJJJ%%Jjjj%jJ%J%%%lKJ%%%j%Kl%KjJjJJ%j%%%K%ljJ%jK%kjK%Kj
-78805a9%kJJJjj%J%J%%%kJ%J%k%J%JjJkK%jk%Jj%KJjJkJ%%jLl%Kk%Kj%%%%j%KjjK%kJ%%%
-78737a9%Jj%J%%kJJjJj%%%jJjJ%%j%Kj%JJ%j%%kjJJJ%j%%jJkjJK%%%jJ%JkKjjJ%%J%%Jjj
-78669a9J%jjJ%%%%jJKjKjjj%%jjJ%%JJ%%k%Jj%%JJ%%%%%JjJjjJj%%jJ%jJ%%J%Jk%J%j%jJ
-78601a9J%%jj%jLj%jK%%Kjj%%%j%%%jJjKjJJjj%%JjJ%k%KjJJj%J%kJj%JJ%%j%%jJJj%jjJ
-78533a9jJJjk%KK%j%J%jj%%jJK%kKjjJJkJJjkKjjKjj%JKjj%JjJ%%kKj%%%%%%%%JjjKJlK%
-78465a8kJ%%%JjjKJk%JJkj%KJj%jJjJjJJjj%Jj%J%kKJk%J%Jjj%%%JJkJKl%%%%jJK%jJj%j
-78397a9jJ%%J%%%kKj%K%jjJkJ%J%jj%KJk%%j%%JJjJ%jJ%j%j%JjKj%J%%jJ%%JkJjjJjJJkJ
-78329a9%%%JkjJJj%JjjLj%%%%JjJ%%J%%kk%KJjK%%jJ%jJ%k%%jJJ%jJ%%%J%kJk%J%J%%%Jk
-78261a9%JJjkJ%%JJkKj%Jk%KkjJJj%%%KjJ%%jjJkK%J%%kj%KJ%jJ%%%jjJjJjJ%%jJ%kK%%%
-78193a8JlK%%jJkJ%kjM%j%j%J%%jJ%Jj%K%%%j%%%kKJkJJ%%jJ%J%jj%%K%kJjkJJjJ%jJj%K
-78125a7%j%j%%jK%%%j%%J%jJ%j%JJjJ%jj%KkjJK%k%JJJlK%k%J%jJ%JkK%%%j%%%%JjjKj%J
-78057a7j%%%%jK%%%%%jJjjJ%%%%Jj%JjJj%Jj%%J%jj%J%J%%%%j%jK%%%kJ%%j%JjJ%%j%Kjj
-77989a9J%J%j%j%KJlJJ%jjJj%%JJjkJKJjkJJjj%JjKJjJ%%lJK%kjKJkj%%J%jJ%J%J%jjjjJ
-77921a9KjjJJj%kJJj%%JJ%jjkKJjjJJ%jJJ%%jJjjJJ%%Jjj%jJjjJ%L%%jk%J%%jJLlJ%Jj%%
-77853a7%j%J%%j%J%j%%%kL%%K%k%%%Jk%%jJJ%%%%j%Jj%jJJ%%%kLj%%jJJjjJj%%%JjJJj%j
-77785a8JjjKjJjjLjJ%lJ%JKjJ%l%J%k%JkJJJj%%J%j%%%jJJj%K%kKk%%j%Kk%J%J%lK%J%jJ
-77717a7%%%kK%jJJj%%jKjjKjjJ%%jJ%%J%%k%JJ%k%%%%%%jJ%%KjjjJ%JJ%kJ%jjJJJjJ%%%j
-77649a7j%J%jjK%j%J%j%JjJjKlKJ%%jjJ%JlJJ%%%jj%JjJ%%J%%%jJJ%jkK%j%%%j%Mjj%%%%
-77581a7%%%%%Jj%%jK%%%jJj%%JkJjJ%jJ%k%J%KkK%%j%j%Kk%JJ%%kJk%KkJ%Kk%J%jJjJjJ%
-77513a7jJk%%KJlKjKkJJj%%j%J%%jJJjj%K%%kJ%%%Jj%%%k%J%JjJ%jJjKJkJ%%j%KjjJk%J%
-77445a7L%jJjjj%j%J%JJkJj%Jj%%%%%%Jj%j%JkKJj%kJ%KjJ%jJ%j%Jk%JjJkJJ%KkkJjK%J%
-77377a6jkK%jJ%J%kJJ%JjjjKJj%jjjK%k%KjJJjkKJ%jJj%Jj%%J%J%%k%jK%%jJjjLk%Jj%Jj
-77309a7kJ%LkkKjJ%%J%%jj%Kj%jKjKj%%j%j%%Kj%J%Jj%j%%%j%L%jJj%%j%%%%jK%j%%%jK%
-77241a6kJj%JJjJkLkJ%jjJ%J%%%JjjJj%%jK%%Jjj%Jj%%J%j%jKjj%%%J%JjkK%jJ%%j%jKjJ
-77173a7%J%jK%k%%%Kj%j%J%%JJk%j%%J%JkJjJ%j%JjJJkjJJ%Jjj%%%%%Jj%JJkL%j%kJJj%j
-77105a7JjJ%kJ%%Kk%%%jK%J%jJjj%J%kJJ%%j%J%%k%JJ%j%%j%%K%jKjjJ%%jKjjjjLjjK%jj
-77037a8%J%J%%lKJj%%jJJj%K%kK%k%J%Jj%%%JjjJkJ%jJ%%%%jJjK%jj%J%%JjJJk%%JKjjj%
-76969a7J%k%J%JjjJKj%%%J%kJj%Kk%jJ%Jjj%JJjjJJ%%%%JjjKj%%%Jjj%Jj%%JkjKJ%j%j%K
-76901a6jJ%jJ%%kJjJj%J%%J%Jj%%JjjJ%%jJ%jJJ%%jJ%jLkjj%%JJjkJJJjJJj%k%%%J%%jJj
-76833a7%JJjj%jKJjj%%JJjJjjKjJk%JJkjJ%Jjj%JJj%%%KjjJJkjK%%%jK%jkLJk%jKjjJjJ%
-76765a6%Jj%jjJJ%kKJ%%%jJ%%%j%J%%k%K%%%jJ%%JlJ%jJJ%j%JJjjj%%K%j%jJKj%JkjJ%%j
-76697a7J%%%J%j%j%K%jJ%jJjj%JJ%jJKkk%jJJj%jK%J%jjK%jKjj%%Jjj%%K%%k%J%Jk%KJ%%
-76629a4%jJ%kj%%%JjKj%Jj%%JkL%kJk%J%jJ%JJj%lJLjk%K%J%k%%jK%kJJj%%jK%%jj%JJjJ
-76561a5%Jk%JJJlJjjK%j%kJJJjKkjJj%JjJ%J%%%%jJ%%J%%jjJJ%%j%jjJJ%%%%jjJK%kJ%j%
-76493a6JJjJk%JjJjj%%jjL%%j%Jj%JJ%%kJ%%%%%%%%JjJkJ%j%J%Lj%jkJJjJ%Jj%j%K%j%jJ
-76425a5jj%Kj%jKjJ%JKljj%K%Jj%%J%j%j%Kjk%K%%JkJJjjJjj%J%%K%kJjJ%j%JjJ%%jJj%J
-76357a5%JJjlJ%%Kj%Jj%kJ%%%kM%j%jJ%j%j%KJkJj%%jJ%J%jJjjJ%%%j%jK%Jj%%%KlkL%%%
-76289a6J%J%k%JkJKj%jKj%%%%jjJJj%JJ%k%J%J%kJ%j%J%J%%kJj%%jJJjjJjJJ%Jjj%%%jKJ
-76221a4%kKJm%J%J%jJ%jKjJj%j%%jJJj%J%%J%jjJJ%Jk%%JJj%j%%jK%%jKl%J%J%%j%%%jJ%
-76153a5%jKj%%%J%%%%j%%%jK%j%Jj%J%j%lJL%kjJJ%kJJ%jJJ%kJj%JJ%k%%JJk%%j%JJ%Jj%
-76085a5j%Kk%J%jJj%%%JJ%kJJ%kJJJjj%jJ%jK%%%j%Jj%%lK%%J%J%%j%%%jJ%Jj%JKl%Jj%J
-76017a4jJ%%%j%%JkJj%JKJkk%JJ%jKkJJj%%%%%jJ%jJk%Jj%JjJjJ%%%%j%JjjKJ%JjLjjkkK
-75949a5k%Kj%KjjJJ%%%JjjJkjJJ%%%%jJ%JJj%%JlJ%jJ%JkjJ%Kk%JJjk%JjLj%%%%J%%JkjJ
-75881a5jKjJJj%Jj%j%Lj%k%%J%%%jjLjJjjJj%Kk%J%jJJ%j%kJ%K%jjJ%jJ%Jjk%J%%%J%jj%
-75813a6JjJjJ%jKj%Kl%%JJjjJ%%J%%J%j%jKjkKkJJk%K%Kjj%%%jjJJjJ%jjjJ%KJjj%J%kJJ
-75745a4%k%%JJjjJjJKlJ%jjJ%J%%%J%jJ%j%%%jJ%%%jJ%j%J%%J%%jJ%%jJjJ%jJ%%kkL%%%K
-75677a3j%jJkJ%%Kjk%L%lJj%%JK%kjKj%jJJ%JJkkJJjJ%%jj%J%%Jj%j%J%j%Kj%%jJ%J%k%K
-75609a4jJ%jJjj%%Kjj%jJJ%%jJ%Jj%%%%JjjJJj%KjKkkK%j%J%%%Jjj%KJ%jj%j%%J%%%j%Kj
-75541a4%%%%%JjjjJJkJ%%J%JKkj%jJ%%j%J%JjjJ%%kKjKj%%%j%jJJjLj%k%%%KjjJk%J%%%%
-75473a5Jj%%%kJ%JJJj%%jKjKjlJK%jJjjJ%kK%jjJJ%%JJl%Jj%KjJjJj%%%Jj%%JJkj%%%%KJ
-75405a2jjJj%%%jJJ%JjkKkJ%%j%JjjJJ%%%jJjKj%%JjJj%jJk%LkKjJk%KkjJJJ%%jJjjJj%J
-75337a4Jjj%KkJ%%j%JjJJj%%%JkJJj%%jJj%KjjjKJjjjJ%%%J%%J%%%jKjjJjj%JJkJJJjjJj
-75269a4%J%jJjJjj%JJjKk%Jj%%%J%%%j%Jk%%LlKj%%%%K%l%%%%%JJJkjK%JjkJ%JKkj%%%jL
-75201a2jjjK%kJJk%J%Kjj%%%%%%Kj%j%%%JjJ%kjKj%J%J%jjJ%kJJj%JjJJk%%JJkJ%%%j%J%
-75133a4JjJjJj%J%%kJjKj%JJkJ%k%jJjJJ%%kKjJ%%jKjjJ%%%%Jk%J%%%%%jJJJ%%j%j%%jJK
-75065a2kJ%kJ%%jK%k%K%jKjjKj%%k%JjjJ%%%%LjkjJ%J%%%jkKKJj%J%J%j%%k%%%%%%%J%kj
-74997a6L%JjjjJ%Kjj%Jk%K%JkkJJ%j%%J%jJ%jJ%jjLjjJ%j%K%j%Llj%JJkJJk%%JJ%JkJjJk
-74929a5KjJ%%jj%%%K%JkJ%jL%jjj%JJj%kJjKJ%jj%%jJJ%Jk%%%J%%kJJJjk%jLJ%k%%J%%%%
-74861a3jJKkk%JJjj%%JJj%Jj%j%J%%K%%%jKjjjJjJjJ%jJ%j%J%%%kK%jj%%J%%JJ%kJk%%JK
-74793a2jJJkj%J%j%%jK%jjJJ%%%j%JJ%j%Jk%Jj%j%J%jJ%Jj%K%%%%jk%JJkK%J%jkJ%%KjjJ
-74725a3kJKjjJJ%kKJkKk%jLj%jjJj%%%J%kKj%JJjKjj%%kJJj%JjJjJkJK%%j%JkJ%%%%Jjj%
-74657a4%Kj%Jj%%jJ%JjJ%%%jJ%kJ%kJKjj%JJjJlK%LkkK%kJ%jK%k%jJK%Jjj%%kJJ%%J%%j%
-74589a3%Jj%J%jkKJJjjJ%j%%j%JkJJjJJj%jJ%j%KkjKjJ%Jj%%%%%%J%%%j%jJ%j%J%%%j%%J
-74521a3kJ%jJKkKk%JjjJJj%jJJj%%%JJJjJ%jjJkjJJKj%kJ%k%%%JJ%J%Jjjk%JKJkjJ%J%j%
-74453a3jJJjj%J%%%jJ%jJjJJKk%j%KJljJjJJ%%%j%%%%j%%%JJJj%%kJKjjjJJ%j%%%jJjjJJ
-74385a3J%jj%%%JjJ%%%kL%jJk%%J%Jj%%jJj%J%J%kJ%%%%Jj%J%j%%%%%%%Kjk%K%%%JjkK%J
-74317a1k%%J%jJJkjJ%J%%jJj%j%JkJKjJ%jjJj%JJ%jKjkJJjJkJ%%%%%KkJ%jJ%jJ%jj%jK%J
-74249a2%%%%%%j%%J%kJ%jJ%%%jJjJJj%%JJjjjJ%%%j%jKjJ%JLlj%%%%jJ%%%%JkJ%%JKkJk%
-74181a3kKJ%%%%%%kJK%%%jj%%jJJjJj%%%JJj%%kJ%%%JjkLJJkj%%JJkjKJk%%%%%%%Jj%J%j
-74113a3%%%%JjJjJJkj%%KJkJjJjjJJ%kJJJkjLjJj%%jjKJlK%%J%kjJjK%jJ%j%Kjj%%%jJJ%
-74045a2kJ%J%J%jJ%%kJJJj%j%jjJ%Jj%JJjkK%%Kkj%Jj%J%Ljjk%K%%kJjK%jj%J%JjjJj%%%
-73977a3K%j%%jjJJJ%kjJ%%JjJkJ%kJK%J%kJj%%%%jJ%KkjJ%%LljJjJ%kK%%%%%LkJk%JjJjJ
-73909a2j%%LjkjK%%JJ%%kK%j%%%jJKm%%JJ%kJ%%%%jJ%jJjJj%jJ%JjJ%JkJ%%%jJjKjjJj%%
-73841a3JKjlJJkJ%J%JjJjJj%kKjJ%%Jjj%%J%Jjj%J%j%kKjJ%j%LjjJ%%jJ%j%%K%%%j%%JJk
-73773a2Jj%jKJkjJ%jJ%j%%Jj%KkjKJkK%%jjjJ%Jj%JJ%jjJ%%jK%k%%%Jj%Jj%J%%JkJ%Jk%%
-73705a3%J%kJJjJJK%kJjj%%%jJj%JjjJ%%K%j%JkJ%%J%%%%k%%K%j%JkJ%%%j%%J%Kjj%%jJj
-73637a3jJj%J%%J%Jj%Kk%%%%jJ%jKjJJj%kJjJ%Jjk%K%Jj%%jJ%jKKj%kJk%KjJjjJKjjJ%%J
-73569a0j%Jjj%%j%Jj%K%Jjj%J%kK%jjJJ%j%j%K%j%J%%kJjKJ%jjJj%%kJK%%j%%jj%J%KJj%
-73501a1%%%kjJ%KjjJ%j%J%%J%%j%%JjJ%%%%k%J%j%K%jJjJK%jjJjlJJJKjjjJ%%%k%%K%Jk%
-73433a2JjJjjJJjj%j%JJJj%%jJJjJjj%JKjj%Jj%%%jJ%%%J%%j%J%JjJjj%%J%JlJ%%%J%%jj
-73365a3jJJ%jK%%jjK%jjJJkJJj%%JjJ%%Jk%JjjKJ%kJ%JjkKl%J%KJjJjjJ%%%jjJ%JjjJ%%J
-73297a1kJ%JjJJkJl%KKkJj%%Jj%%JjJk%KjJjJ%kK%KjkjJKjjjKjjKk%JJjJ%%j%JJjj%%%K%
-73229a0%jk%J%KlJJ%%JJlJjJ%jJjKj%Kjj%%j%%Kj%j%j%Lj%%%j%%JJ%kJ%jjjL%%%%jkJJ%%
-73161a2jJJ%jJ%J%%j%j%JjJjj%jKJJjkJ%%J%jJjK%%kJ%kKj%%JJ%k%%J%J%k%%J%Jjk%K%%J
-73093a0ljK%J%Jjj%JJkJj%jK%%%kJJjjMj%%j%jjJJJ%j%%jJ%%%JjJJk%j%%J%KjjjJ%K%kjK
-73025a0jjJ%%jjKkJJ%jJj%jK%JkKkJj%J%jJ%J%j%jJlL%%Jk%%%JJkJ%%%JJj%%kJJk%%JJJj
-72957a0JjjjKjjJ%%J%%k%%%K%%jjKj%%%J%jJJjJ%jk%K%j%jJ%%Jk%%j%L%Jk%j%%jJ%jJjJK
-72889a0%kJ%jJJjKjj%j%%%%%KJjjJlJJjJjJ%j%J%%Kk%j%jKJlJjKJkMjjjjJJkJ%%jJjKjjJ
-72821a1%kJJ%%JJjjjKJjjjjKj%%J%jKJ%%k%kK%jkJJJJkJ%j%jKjJ%%j%%jLJkjJjJj%JK%%l
-72753a2%%jKjJ%%Ll%J%%%j%%Jj%%J%kKJj%jJjjJ%%%%%%%%%Jj%%jJ%J%Jj%%%%jJ%JjjkJKj
-72685a1j%jJKJ%jlJKkKjJjjJ%JjkKjjLjjJj%jJ%%K%jjK%k%Kj%%%%JkJJj%J%jjKJjj%JJjj
-72617a1K%j%jj%Kjj%J%%%%%jKj%%kJK%%jJ%%jj%JJj%j%%%K%kJJJjjJ%%k%L%kjJKj%j%%%J
-72549a0kJ%j%JjJ%%j%%JKjj%Kj%%%jJjJj%%JjJj%j%KjkJKJj%%kJJk%K%kKk%J%J%j%JjKJj
-72481ijk%Kjj%%J%%%%J%%j%J%kJJ%%jJJkJjj%Kj%%%%jJJJ%kJJjj%Jk%jK%kKJJkJj%j%%JJ
-72412a0j%Jk%K%%kJJ%jjJ%JKl%%Kjj%jJJkK%%jJJj%jJ%%jJJ%k%j%K%jKkJ%j%%J%%%%j%Kj
-72344a0J%%jjJJJ%jj%k%K%%%Klj%%JJj%Kj%jJ%jj%J%JkJjJJj%jJjKjJ%Jj%kJj%JJ%jjLJk
-72276a0%jJjlJL%jJ%%J%lK%JjjJ%jjLJkJj%Jj%%%kK%%%%J%kJj%JjjJ%%K%jjjjKkJJ%J%%J
-72208ik%%J%%JkJ%%jLjjj%%J%%jJJjkK%kLJkjJ%jJjj%JJ%%%jJjjJJj%jJ%%%K%kJ%jjJJj%
-72139a1J%Jj%JlJJ%%jJkKkKj%Jk%Kj%JJkjL%jjjL%k%J%j%J%%%Jj%JjKkjjJjJ%JjJjj%LkJ
-72071a0%%Jj%%%%%%%%jKjJ%jkJJjJ%k%KJkjJ%%JkKkJJjJjJj%%J%%%jjKJj%%jKjjJ%%%%JJ
-72003hjj%%Jj%Jj%JjJjJ%jkK%%%jKjj%%JjJ%%Jk%KJ%k%%%%jJ%jKJjk%Jj%Kj%%JjjK%k%%J
-71934a0%JkJj%K%%Jk%Kk%%%JkJ%Jj%k%K%%%%%jJjkKJ%%JjkJK%jjJ%%%JJkjJJ%jJkKjkKjJ
-71866a0j%JJ%%jJj%J%Jk%%JJljK%%J%%k%KjJk%J%%%%J%%%j%JjKlJ%jjJJkJkJJJj%Kk%%%j
-71798a2JKkJ%%J%k%J%J%%j%J%kj%JJJj%%KjjJkKkJ%Kjkj%KjJjKJj%Jjj%%kJ%%%jKjJ%JkK
-71730iKJk%j%%%JjJ%k%%JJjj%%k%JJLkj%jL%kJJjKlj%jM%jj%%j%J%%%JJk%J%%j%J%%jJj%
-71661a0JJk%%%JjJ%%jjK%kJ%%%JjJjjJJ%JkJjjJjJ%Jj%jjKJj%%j%J%%JJjjJ%%%%%j%%J%j
-71593a0J%k%J%jJ%%jjJK%%%%%jJ%%%j%%%jJ%jJJjj%JK%j%JjJjjKkJk%%J%%K%%Jjj%jj%JK
-71525hj%kJjjJKjJj%Jk%K%k%%JjjJ%JJj%K%j%%%J%jJjjJJ%j%%j%%%jK%j%%JkJJ%Jj%%j%j
-71456a1%JKkjJj%jJ%JKjjkKKj%j%Jj%J%jJj%%%JkKj%JjJ%JjjJj%%JKk%%jjjK%%JJk%Jj%j
-71388a1KJ%k%%J%Jj%jjKj%%%%%jJJ%%j%%%%jL%j%jJ%kJJ%%jjJ%%KjjJ%%%jKjj%J%jj%LJk
-71320i%JJj%k%KjKlJk%Jj%KJ%j%%%%jKjj%JKk%%%%kLk%J%jJ%Jjj%JJj%J%kJj%%%%K%%jj%
-71251a0%%Jj%%JJk%%%K%%Jk%%Kk%JjjJ%%J%kjKJjjLkj%J%j%%%%Jj%%%jJK%Jjj%%jKj%%%J
-71183hjjjJJ%kJ%%%Kj%kKj%J%J%j%j%J%%%%%Jj%Jj%j%Kj%Jk%Jj%JJ%jj%JjJ%jjJJ%jK%%J
-71114gkLkjj%%jKjJ%%J%kK%j%%%JkJjJ%%%JkjJ%%JJJj%jJjjJJ%j%%j%%%%K%kJj%j%%JJJ%
-71045hj%JjjJj%%K%jkK%%%JjjJ%J%k%jJjJJ%%%%%%%%%%jKj%Jj%%%%%%kK%jK%kJ%Jj%JjjJ
-70976i%%j%JjJjJJk%%JK%%kjJ%%J%Jk%%KjKlj%%%%%J%%Jj%%JJ%jlJJ%%J%jKk%Kj%jjK%jJ
-70907h%jjKjjJJjJj%JjJ%jJjjJlKKj%%kJJJjJj%Jj%%Jj%%%Jj%jJ%%%kK%JjjK%j%%%%K%Jk
-70838hj%j%K%kKJj%%jJ%KJlJjj%jK%jKj%%jJJ%jj%%%K%lJjK%%jJ%j%j%JjKJk%JkjK%jKjK
-70769g%%jj%JjJJjjJJkjJ%%J%%jJjJ%%%kJJj%%%K%j%%%%k%L%jJ%%kJjJJj%j%%%JkjK%%J%
-70700h%%jJ%j%K%k%j%%J%JjLlJ%%%%%JjJJ%jkJj%j%%KjJjK%j%j%K%j%JkjKJkjJ%JJjjJk%
-70631a0KK%jj%JjkJ%jKkJJ%jjJ%Jjk%%JJJ%jjJ%J%j%%%%JjjJ%%JJj%%kJJj%Jj%j%%%J%%%
-70563i%%jKkJj%KkJ%%JjJJjj%%kJJ%%jKj%%%JjJ%j%%%K%jJjjJj%J%jjK%%jJk%Jj%J%%JkJ
-70494iJ%%Jk%J%%JjjJ%j%%J%%jj%%JJ%kJKk%Kk%%%%%JJ%%%JkJ%jj%%%j%KjJjjJK%kKjkJJ
-70425hKl%%JJj%%%%%jKj%Jkj%JJJj%J%k%%j%%J%%J%jJ%%j%J%%jjjLjJ%k%J%JjJ%j%%jLk%
-70356i%%JJj%%Jk%J%j%J%j%JKkj%Jj%J%%Jjj%JJj%Kjk%J%%jJJj%%%j%J%j%J%jjKJjjjJ%%
-70287i%JjJj%%%%JJJkJ%j%jJ%j%JjJJJkjjL%%%jjJ%%K%%j%j%J%jjJ%j%J%%%jJJkJJ%%kJ%
-70218hkJJJjjJ%JjJjjK%j%%j%%%J%JJlj%Lk%Jj%%%%%KjjJjJj%LjjJjj%JJj%%j%%jKJjjJj
-70149iLk%J%jJ%%JjKlJ%jJj%Kl%J%%%j%%%JJ%Jj%jJjJj%%jJ%%JjkJ%%Kj%%jjK%jK%J%j%j
-70080h%%%Jj%jK%jj%%Jj%%JKj%JjkJ%%jJ%JJk%J%j%%%%%%%%%JkJ%Jk%JJ%jjJJkJ%kJ%Kj%
-70011hJJk%j%%JjJJjJ%%jJ%jkJKjjjJKkJJj%J%%%jjjJJJ%j%%J%%%%kkJJJJ%kJJkKj%%%jJ
-69942hjK%%%jjJ%%j%JJj%%J%%k%%Kk%JJ%jj%JJkJ%%%L%k%jK%lJ%j%%jKJj%J%%jJ%kKjjjJ
-69873iK%jKk%%%J%%k%%JJk%J%%J%%j%KjjjJJ%j%%JjjLjj%%Jjj%K%J%j%jJj%JJjjJjjK%%%
-69804g%jJjJjJJ%%jj%jJ%kJKjJj%J%k%Kj%%%jj%KKj%jJkjK%J%%%j%%%%%j%J%J%%j%%jJj%
-69735i%jJ%Kj%kJJ%%J%JkKkjJJk%J%kKJ%jjKj%%%%%jj%KK%jjj%JJjJ%k%J%JjjjL%jJj%Jj
-69666h%jKJjjJ%%jJjKkJJjk%%JJjjJ%JjJKjjJk%%jJ%%J%j%jJkJJ%Jj%%%JJkJ%%J%jkK%jJ
-69597gkJ%JJjjJj%jJjJ%jJ%%kKJKlK%j%%%%%%%jJ%%j%%%Jjj%%%JJJk%%KJkJjjJkKJk%%Kj
-69528gjj%K%%Jk%JJ%lJKj%%k%LjJ%j%%Jj%Jjj%%JjjK%J%jJjjK%jjJk%%%%KjKjj%J%jj%%K
-69459g%%%J%jj%%jjKKj%%JJkJ%j%%%%%%%%jJ%%%%%jJ%%jJjJLjk%Jjl%KJ%jjJJ%kJJjjJ%j
-69390iK%kJJJkj%K%j%%J%%j%jJ%%Jk%J%%%%jJ%JkKkJJjj%KjJkKj%%J%%%j%%%%%JJ%%k%Kj
-69321g%%J%kJj%Jj%%J%%%%%%Jj%j%Kjj%%%J%%%%JjjJJ%jj%K%jJ%j%%j%%jK%J%%jk%Kjj%K
-69252g%jJj%%%Jj%%%J%jK%Jkj%jK%kK%kJjJKjk%%%%%%KJkKKm%%Jj%%JjjLjjKjkK%j%%JJj
-69183gj%JJk%%%Jj%J%%%%jKj%jJ%%j%%%JJ%kJjjJ%Jj%kKJJ%j%j%%%%%%%JJ%%%%JkkJ%%Jj
-69114hJ%jjKKkjJjKj%J%j%%J%%j%J%%J%jj%%%JjkKJj%j%KjjJ%j%JJj%Jjj%JJkkJ%JJ%kLJ
-69045ekJJkj%%Kj%kKJ%jKk%%%%j%%J%J%jJkJJ%%kKj%J%j%%%jJ%%%%J%j%j%JJ%%jJ%%jjJ%
-68976g%jJ%J%j%%%kJ%%JJ%kjLJjkJ%%%jJJJ%j%k%K%%%jJKkj%%j%JJ%%%%%%%j%JJjj%JjJj
-68907gJ%j%%%jJ%kJJ%%Jj%%jjJJ%%%j%%%jJjJ%JjKj%%%%jJj%KJk%%%J%JkjkKJ%K%kJ%%Jj
-68838f%kK%j%JJjjJ%jk%KJjJj%j%%JjJ%JJj%JjjJ%kJj%Jj%J%%j%J%%%%JJj%%%%jJ%jjJ%K
-68769e%kJJjkJJ%j%jJ%%%JjJkJ%%%%%jJ%k%JjK%jKjK%%kkMjj%j%%%%Jj%K%%jJ%jK%%kj%%
-68700hJ%%%%jJJkJJkJj%JJkJ%JJlJ%j%%JJjkJjJJjJJ%kJ%%J%kL%%%j%%j%j%J%JjJ%JJljj
-68631iJJ%KkJJj%jJj%J%J%%jJ%jJ%jj%JkJJj%jK%Jk%Jj%J%Jj%%%%%%jjKj%Kjj%J%kJ%LlJ
-68562fJj%%Jk%%jJ%jjK%%KjjjK%JjjjK%jJjJJjkJ%%J%j%%%jJ%Jjj%%JjJ%KlL%k%JJ%k%J%
-68493fJkJjjJ%J%j%%jJ%J%%%%jK%jJj%%j%JjJj%%%%%%%J%j%jKj%J%jj%%%KKk%%kJLkkJJ%
-68424f%jK%jJj%Jj%Jj%Jjj%%JjjJJj%JJjjJ%%JkJJ%jJj%%j%%JjK%jj%%JJJk%%j%%%%%%%j
-68355hKkjL%Jjj%%Kj%%%%jJ%%Jj%%jJ%jJ%j%K%%kKkjKj%JJkJj%KkJkKj%%JkJKjJ%j%J%%k
-68286gjKjJ%j%JJ%%jj%JjK%jjJJ%j%%Kkj%%jJJ%%%%%%%%%JkKjkLk%%%%%%%JJ%j%jjKJ%jJ
-68217ejjjJ%K%%j%JJjj%%%%%%%jKj%kK%%%%%JJ%lkJL%%j%Jj%%%JjJ%%jJ%Jj%j%jJ%%jJJj
-68148fK%jjJk%%JJJjj%%JjjJj%%jJK%%JjjKkJjJ%%%%%%j%jKJjJj%%jjJJkJ%%j%Jj%J%%%%
-68079f%%%Kj%jk%J%J%KkJj%J%jJkJ%jJJ%kJJj%Jj%%kJJjJJ%j%JlJ%Jj%JjJj%%%jJ%JjJ%%
-68010f%%kKkJJj%%J%JKj%%kjL%jkK%%%j%j%%JJj%%%jJJ%k%%L%j%JjkJjJ%%%Jj%%JJ%jJjj
-67941f%%jJJ%j%%%%JjKkjKjjKj%JlJK%jJJJkj%jJ%jJkJKjJjj%KkJK%kJj%%jJkKJjjjJJ%%
-67872fkJKjjJKk%kK%%JjJ%kJJlkLJJjjJ%%%KkjJ%jJJ%JJjjj%J%jJ%jjJ%%JKk%jjjKLk%%%
-67803ek%J%JJ%kjKJ%j%Jj%%%Jjj%%JJkJ%jJjj%%Lk%JJ%j%%JJkkKj%Kj%%kKKjjjJ%J%j%%%
-67734e%jJj%JJ%jJj%%jJJ%jkJKj%%%%%Jjk%J%jJ%%J%K%jj%jJJk%%J%%%%%j%%jKjjJ%K%jj
-67665fJj%%Jj%JJj%%JkKjjJJ%%%j%%jJ%%JkK%j%j%%%K%jjj%K%J%jJjjJJkjKj%JjKlJ%Kj%
-67596e%%%jKjJkKJjjkLjjJJJkkLj%j%%Lkj%J%%%JjJj%JlK%J%j%%jJKkJkJjJ%jj%Ljj%JJk
-67527fJ%j%%Lk%%%jKjkJJjK%kJjJ%jKKkkJJjj%KjJ%kJJjjJ%K%jkjJ%JjKj%Kjj%%KjjKjjj
-67458f%%JJjjJJ%JJkkKjJkKjjKj%%%%%%%j%%J%%%Jk%JJ%kJ%J%jjJjJ%Jk%K%%j%%%jJJl%J
-67389fKj%%J%%jkJJJj%j%%JjJ%%J%%%Jj%%jJjKj%%jKjjJkKj%J%jJkJJKjkJ%%Kk%J%jJjjK
-67320c%%%j%JkjJ%%JjjjK%%K%lJJjKJjk%Jj%JjJ%j%J%j%%%%jK%jj%JJjJk%KJjj%JjJ%%j%
-67251ejKjjLJk%j%%J%J%j%%%%Kjk%KjJ%j%Jj%jJ%%JjJKkj%%KJkj%Jj%Lk%%j%%Jk%J%JJj%
-67182c%%jJJ%kJJjJj%JkKjjJ%J%k%J%%J%kJ%%jJJ%%k%%J%JjjJ%%kK%kK%JkJJ%kJ%%JjJj%
-67113c%jJJk%KjjJ%%jJ%j%K%jjJ%J%k%J%%%J%%%%%%jJKkk%J%JkKjjK%%%jJJ%%%%JkJjJj%
-67044bjjLjj%JKkkjKJKj%jK%j%jKjJjkJJ%kK%%%%Jj%Jk%%Jj%Jj%J%%jJj%%J%kJKk%K%%jJ
-66975@jJ%%%%%%jJ%%%%%%%%%%jJ%%%JJk%%%%%%%JjJj%jJ%JjJjjKjJ%%%%%jJ%%JjjJ%J%%j
-66906Aj%%K%j%J%%j%JjJj%JjK%JJkj%J%JjK%j%jJ%%kJJ%Jk%J%jK%j%JjK%k%K%Kj%jjKJj%
-66837Gj%K%j%%JjK%jKjKkkJJJ%%kKKjJJ%j%j%J%j%%%LJkJjJ%Jj%JK%Jjj%JjJJ%%jK%j%JK
-66768B1jJK%jJ%J%j%%L%%jK%J%J%%J%%%J%Jj%K%%K%%j%KJj%%K%K%%JKjJj%KJJJjJ%jL%jJ
-66700D9J%jL%%j%%K%JJ%jJJJJJk%Jj%%%J%%jK%jjJ%j%JJjJj%%k%LjkJ%%%%k%%%jKjk%jJ%
-66632E3k%j%J%kjJj%%%ljKJkkJj%%jJj%jk%%jJj%jj%%JjljjJ%%%%JjJjl%%jJ%jj%JkJjkJ
-66564B5JJl%%j%%Jk%%jj%KljKjJkjJ%j%Kk%J%j%j%%jJj%j%%%%%JjkK%jj%jKk%KjJj%%kKk
-66496A0%%jjJK%jkKJj%jJjjjJjK%%l%J%%k%J%JJjk%%%jJj%KkjK%J%jj%%%JkJJjlJK%j%Jj
-66428C%%%jK%jkJJjj%J%%JjKjjJJkJk%JJjjjJ%%%Kjk%%%Jj%J%JkJj%%K%kJj%Kk%%J%jJ%j
-66359@%%%J%%%%%jJj%%%%%%JjJjjJ%jJ%%%Jj%j%JkjJ%kLJ%%%%%Jj%%kK%%j%%%J%%%kjKjK
-66290@j%%%j%%%%%%%%JjJj%Kk%JJ%kjJKk%JjKj%%k%LjJkJj%J%jK%%%jj%Jj%%%K%jj%%%%K
-66221@jJ%kj%J%jKJk%j%K%jj%jjLJJj%j%%j%J%%jJJ%j%JjkKk%J%Jj%jJJ%jK%k%%%%J%j%J
-66152bJ%jjJ%j%%%jJK%kkLJk%%%J%k%JjKjJk%KjjJJ%%j%j%KKkjJj%JjjK%Jk%jJj%%%J%%%
-66083cj%JL%l%jKJkJj%Jj%%%jJk%KJjJjjJ%JjJjJj%J%j%jJjJj%J%%%Jj%jjJJJ%%%Jk%%%J
-66014bkJJ%j%j%K%j%%%kJK%%j%jJj%jKj%JJkJ%Jj%j%K%k%%jJ%%JjKjj%J%j%Jj%%%%jJJ%j
-65945d%JjJK%jj%%Jj%kJJJjjJ%%%J%k%%%JKjj%%%j%jJKj%%jKk%Kk%%%JJ%kJ%jJjJj%%JJj
-65876cJjjJ%%kK%JJjjJJkJ%%jj%JJjjjK%j%J%%%j%%J%kJjJJ%%%%Jj%%%JJkjK%k%KjkK%kJ
-65807d%J%JjJj%%jj%Lk%J%kJJ%J%%%jJjkJ%Lk%jjK%j%j%%%%K%jjJ%%jKJjJ%%%k%K%jjJ%%
-65738c%%%jJ%Kk%k%J%J%Kk%jJ%%%j%%%%jK%JjkJ%%JjjKkJKjJj%j%Jj%JJj%Jj%jK%%jJJkj
-65669dJjjJj%%%%%%%%jK%J%JjjjJJjj%J%%Kjj%%%Kk%%%jK%%kJJ%%jJJ%%%kKjj%%%jJ%%%J
-65600cjJJ%kKk%%%%JjJ%j%%%Jj%%Kjj%%JjJ%%%Jj%kjJ%K%%lJ%%%%J%jJK%jJ%j%j%J%%%jJ
-65531cjj%Jj%JjJKj%jjJJJlJJjJJjJkJJ%kJ%%jJ%%%jJjJjjKj%jJ%%%%%%Kjj%J%%%kJ%%%J
-65462cjJ%Jk%%JJkJ%jjJ%J%Kj%Jjj%%jjJJ%JjJjkJJjJ%jjK%k%K%%%j%J%%j%%Jj%kJKJjJk
-65393d%Ll%J%%jKJjk%%kJJ%Jj%Jj%%%%K%kjK%jJ%j%J%%j%JjK%kJK%j%Jk%JkKkJjJjKjJ%j
-65324cKjj%%Jj%%kKjjJ%jJ%Kjj%J%kK%jJjJJ%jJ%%jJ%%%j%%%j%J%J%%j%%%jJJjjKk%%JjJ
-65255cj%%JJjjJ%jJJkJj%Jk%JjJJ%j%JjJ%jJjJ%JJkjJ%jJk%KkJ%JLljJj%jJJ%%%j%%%jJ%
-65186dJjJjj%%JJ%%%%%%j%%Jj%J%JjjJjJj%%jJJ%%J%Jjj%%Jj%%j%%j%KJjj%%%KlK%jJJjj
-65117dJJjJk%%J%J%%jJJjkKj%%%%%jJ%jjJJ%%jJ%k%%%%%J%Jj%%KkKKjl%JjJJ%%j%%j%Jjj
-65048eJ%%K%Jjk%jJJj%JJkJ%jJ%%kjjN%%kKjjJJk%Kj%%j%J%%%%%j%%jKJJjjjj%%K%JjJj%
-64979cj%jJ%%%J%j%%J%%jjLJl%Kjj%J%JjkJ%%%Kk%J%kJJj%jKKlJ%%%%%kJ%%%Jj%KjJj%%J
-64910b%%%%j%j%Jj%J%jJ%%%kKj%%Kj%%%jK%kK%%%Jk%%JjJ%%j%j%K%jJ%kJ%J%jjJ%kjKKjj
-64841dJJ%kjJ%KJk%Jjj%Jj%Ljj%%%%%kK%%j%J%%JjkKLj%jj%Kjj%jjKj%J%%jJ%jJjJ%kKKk
-64772cjK%%%j%J%kL%jjJk%%jJKjJjJjjJJj%JjkK%jj%L%%k%jK%%j%%KkjJ%Kj%%%J%jJlJ%J
-64703cJjj%%kKJjJK%kJj%Jjj%K%jJJjlK%jKJk%%JjjK%j%%JJk%J%%jJjkJ%jK%jJJ%j%%K%%
-64634a%k%%j%%jJJjJj%JjJ%J%kJ%jJ%%%%%jJ%j%%KjkK%Jk%K%%k%Jj%JJJl%KJk%jJj%%J%%
-64565cj%JjJ%kJjK%JJjjk%JjJKJkJ%JkjJJJjJ%%l%JjJJjjKjJj%KkkKJ%l%JjLj%JJjjj%%%
-64496dkK%K%j%%j%KjJJjjJJjJk%J%%j%%J%%j%%%Jk%%J%jJJjj%%jK%%jJ%%JjjJ%KlJj%jJL
-64427akkKjjKKkjKjj%J%%%%%%J%jjKj%Jj%J%kJ%jJ%Jk%Kjj%J%%J%jJ%jJkJJ%jJ%jjJ%%%%
-64358cJ%jJ%kjKK%jj%%%%j%%%lKKj%Kjk%K%JJjk%%%%JkKJjJ%JjJJlKkJj%%JjL%jj%JkKjj
-64289cKkKjj%JjjjJJKkjK%%j%K%jjjJ%%%%%%%%J%jkKJjJj%JjJ%jjjK%Jj%%%%%kJJJjjj%L
-64220b%%kJJjjJJjj%Jj%jJK%k%%JjJ%jjKJjJ%JkJ%%%%%J%%%jkKJk%Jj%Kkj%JJ%jKk%J%j%
-64151c%%%Jj%Jjj%JJ%kJ%j%K%%%%j%%%%%J%%j%%%J%JkjKjkK%%%%Jj%J%%J%jkJ%KjjJk%%L
-64082ajj%J%%%jJ%jJjJ%j%JKk%%%j%%%JJkJ%%j%Jj%jKkJjjJ%Lkj%%J%K%jJ%jJ%%%jJj%j%
-64013cJ%%Jj%%%kJJ%jjKjJJk%JjjJ%%%%%J%%%lK%%jJJj%%%LkJJjk%jKJj%%j%%%%kJJKkJJ
-63944ajJk%J%kKJj%j%J%%J%k%J%jJ%kJJjJJk%JjKl%%%J%%jK%%%j%JJjjJ%%jJJJjjjJjjJj
-63875dJKjkKJjjKkkKjK%%JjJjj%J%JjJj%J%%%jj%KJjkJ%%Jj%%%%Jj%jJ%jjJ%kJK%JJjmK%
-63806cJ%jJ%Jjjj%JL%%%j%%kJJkjKjJ%Jj%KjjkK%J%Jl%%Jj%J%%Jj%kJJjJJ%%Jk%%%JjjLk
-63737bjJJkJj%LkkK%jJJ%%jkK%J%%j%jJJJkj%Jj%Kk%%%%JjJj%j%JjL%jkJJ%jJJ%%j%Jk%J
-63668bjJj%%%JjKj%Jjj%J%JJk%J%j%JjJJl%Jj%J%j%Kjk%JKjjJjJ%%%J%k%%JjJKkJ%%%%Jj
-63599akJKjkJkJJjJj%K%%%j%kKJk%%Jj%J%%%jJkJJJj%j%J%%JJkj%JjjJKj%JkjKj%Jk%%JJ
-63530b%jKjJjjJJjJ%%j%%%jJKj%jjJjJ%jjJjKj%jJjJJ%%kK%%jKjj%%JJj%%jK%jJJk%JjkJ
-63461cKkJ%%%J%j%Jk%J%Jj%jJJjJlLlJ%JlKJ%jKk%%jJ%K%j%j%%%jKJjjKk%j%J%jJj%JJ%%
-63392b%Kk%%%Jj%jK%%%l%JJKj%%%k%JjJJjj%J%JjJkJ%Jjj%K%k%J%J%%j%J%k%%JjJJj%J%%
-63323aj%J%j%jJ%%jJ%Jk%j%K%%Jj%Jj%jJ%jJJj%%Jjj%JjJ%kKjJ%Jj%j%%%JjJJjJkJJlJJJ
-63254akJ%jJ%%%JjK%k%kKJ%Jj%j%%%Jj%j%%%jKj%JJ%kJjJk%J%%KkJ%%J%kK%%jj%Jj%J%JJ
-63185@jj%%%%jK%jJJ%k%K%%jkK%kJJjj%jKj%KJj%%jJkJ%J%%%k%J%Jj%J%%j%%Jk%J%%%Kjk
-63116cLj%%kK%Jjj%%jJJJjjjJj%%%%%%%J%J%j%JJl%%jJJj%JKk%J%J%k%jJjJ%Jj%%J%j%j%
-63047cJJ%%jjJJkJ%%%%J%%%J%jkjJ%JJ%J%j%jjJJjKj%%jjLj%j%%%%%%j%Jk%%LJj%jJj%jJ
-62978b%jKjJkjK%J%Jjj%%%j%%%%%%%JJjJJkjLk%JjJ%%%%%%J%kjKjJ%jj%%Jj%J%%%%%JjJ%
-62909a%jJjJJjkK%Jj%%%%%%kjJK%JjjJJjj%%%K%%jk%JJ%J%jj%%j%K%jJj%J%%%%%Jk%%J%%
-62840ajj%JJjJ%j%JjjJJ%JjlK%j%KjJj%%JJj%jJ%%%kK%j%%Kj%jkKJjkJ%J%jJJj%Jj%J%jJ
-62771aj%%%%jJ%K%%%kKjk%JkJJ%J%%j%J%j%%J%J%kKlJKjj%KkJj%%j%%J%jJJj%jJ%kL%%j%
-62702bk%K%JkKjj%J%%J%%%jJ%k%%%jK%%%%Kj%j%%%Jj%%%JjkJK%kK%%j%%JJ%jkjK%%%JjJj
-62633bj%%K%%%J%j%j%JJkj%JJ%lKJjJ%jkKjJ%jJjJ%%%%Kk%%j%%JJJ%j%%%j%J%%j%KjjJjj
-62564c%JJ%Jk%JjJ%%kJJ%jKlK%kJjJJJjj%JkjK%%Jj%KjjKk%JjjjJJK%jjjJ%j%%%JJ%%%Jj
-62495aJjj%%KjkJKj%j%%Kj%%%kJjJKjkJ%%%%KjJ%%k%J%%JjkKjjJJj%Kk%JkJJjJjJ%jJjJj
-62426b%JJ%jkK%%%kJj%%%JK%jjK%k%JJ%%%%j%jJJ%jJkJ%jJ%%J%%kJjJj%%J%j%JkKjK%j%%
-62357aJkJ%j%%%j%%JJJk%Kj%%%%%j%kLjjJJ%Jj%j%JjJj%%jJ%%%kK%%%jJjJ%jjJ%%J%jKj%
-62288bJjjJ%%%%%%JjJJ%%j%%kJJJ%j%j%%K%kJkjJKjjJJJjjJJ%%jjj%J%%jJJ%J%jJkJ%J%%
-62219@jj%%jJK%jj%jJK%%%%j%%kKjJJj%kJK%lJ%J%%%J%%%j%J%%jJj%Jk%Jj%JJj%jKjjJ%%
-62150ajK%kJ%JjkJJjj%%K%%%J%%%%%k%%J%j%JJ%j%kJJJj%%%jJJ%jk%JK%%%%%%%jJjJ%%%j
-62081aj%KjJjjKj%%kJkKJ%%%%%%Jj%%%%j%J%%j%%%JjjJJ%jJj%JkJJj%J%j%%JjKkJ%%jK%j
-62012aj%%KjJ%%%%jJ%j%%%JjjkKJjJjJJj%kJ%%K%jj%J%jJj%Jj%%%%J%jjKJ%%%k%%JkL%%k
-61943b%J%%jJJ%%k%KjJjjJ%lK%%JjKlKJ%%%%j%%kJJ%J%%%jjK%%%k%%%JJ%j%J%%jjKj%%%%
-61874a%JjJ%kjJJJ%j%%Jk%J%kJ%%%%J%jK%%%%%%jkJ%%JjJj%%%KkjJ%%%J%%JjJjj%K%j%%j
-61805bKkJJ%%Jj%%jkJKjj%JJ%jJj%%%%%%%jjJKj%jKj%J%%%j%jjJJj%%J%%%jJjjJJ%k%JJ%
-61736a%J%%%jjJj%J%kJ%%K%%jJjk%K%%%JjjJ%%%%%J%%jkKJjjJ%j%j%J%J%%%kLj%j%J%%%j
-61667bK%kJJ%%jjJjKj%%%%%J%jJj%%Jj%%%%J%kKjj%Kj%JjJj%J%%%%j%J%j%Jj%%jjKjJk%L
-61598@jj%K%%%%k%%%%JJ%%jjJJj%%J%%j%J%%%jJ%j%JjJ%jjJJ%kJJ%%kjJJ%J%%j%%j%J%j%
-61529bJ%%%%jKjkJK%%kJ%JjjJJ%%jJ%j%Jj%%%kK%%%%Jl%JJJk%%JjjJ%%%Jj%KkJJjJjJj%J
-61460@j%%%j%K%%%%%%Jj%Kkj%J%%j%jKj%j%J%Jj%%%%JjkJJjjJK%Jj%%%jJ%%%%j%%%J%jJ%
-61391@%JjjJ%jJ%j%%J%%j%Jj%jJ%%%J%jJ%j%%%j%J%%J%%j%J%%kJ%j%J%%JjjK%k%JkJK%jj
-61322bK%%k%jJJJjJj%JjJ%jjJ%JjJj%Jj%j%%%JJ%%kJ%%%Jj%%J%%%%%%%j%%J%Jj%%jjJ%jJ
-61253aJ%%j%kJ%K%%%jJj%J%%%jJKjj%%j%%%%J%%%jJ%j%J%j%JjJjj%JJ%%%j%%%J%%k%Lj%%
-61184@%jk%J%K%jjKj%J%jJ%%jJj%lJLj%%%J%%%%jJjJ%%j%Jj%%%j%K%%kJJ%j%j%JJj%J%%%
-61115@j%Jj%J%%%%jjJ%J%%%%%%%j%%JjJ%%%%jj%JjjJKkJ%%Jj%J%%%%%%%%%k%jJJJj%%%jK
-61046@Jj%%jJjKj%%%%%%Kk%Jj%%%j%J%JjkJJ%%jjK%jJ%%%j%J%%%%%j%J%j%J%%j%J%k%KjJ
-60977@kJ%%%JjJ%%j%j%%J%%%j%JjJJjJ%%Jj%%j%%J%%%%%%%%%%%%jj%J%J%%jJ%%jjK%%%kJ
-60908aJjjJ%J%%jJ%%Jk%J%jJ%%%%%%j%Jj%%%J%%%%%%%jJjjKkJ%J%%%%%j%%%j%%%%JJ%%%j
-60839aJ%j%%Jj%%JjJ%JjkJJ%jJ%j%J%%%%%%%j%JlK%JjJ%jJ%%lL%jJj%Jj%J%%JkjJ%J%lJJ
-60770a%jK%%%%j%%jJJ%%%j%JKkJjJ%j%%%%%%%j%%J%%%%j%J%%lKJj%%%jJ%J%%%%jJjj%J%J
-60701@j%%J%jJ%%%%%%%jJ%Jj%jJ%%kKjkKKkJJj%%%%jJ%%%%j%J%%j%%Jj%%%J%kjK%J%j%J%
-60632@%%jJjJ%%j%JJjjJjJ%%j%Jj%jJJ%%%jJ%%jkL%%%Jj%%j%JjJjJ%jJjJJ%j%%%jJJjj%J
-60563@%kJJ%%%%%%j%%%JkK%Jjj%j%K%j%JjJ%%%j%J%%KjjkKjJ%%%j%jJ%%J%lLj%%%%J%j%J
-60494@%kK%jJ%%j%KjjjK%%%%%%%J%k%J%%%%%%%%jJ%%%%Jk%%J%%%jJjJ%%jJ%j%%J%%%kJ%J
-60425@jJ%jkKJ%%%jJ%%%%Jj%%Jj%%kJ%J%%%%%j%J%%%jJj%J%%%%%%%%%%kK%%%%%%J%kJ%%J
-60356Aj%%%Jj%%jJ%j%JJj%%jJ%%%Jj%%j%%J%%%%%%j%J%%%%jjJ%jKJkJ%%%%%%j%%JJ%j%%%
-60287@%%%%%jJ%%%j%%jJJJj%%%%%%%%%%%%%%%%jJ%Jj%%%%%kJJ%%%%%%%%%%%J%k%%J%jJ%%
-60218@j%J%%J%j%%%%%%%%%%%Kjj%%%%J%jjJ%%%%%Jj%kKj%J%j%J%jJ%%%%%%k%J%jJJ%%%%%
-60149@jJ%%J%jkKJjkJ%jK%%%jjK%%%%j%J%%%%%j%%JJj%%%%%jJ%jJ%%%jJ%J%jjJ%%%j%%J%
-60080@%%%j%J%%%%%%%%%%%%%J%j%%%j%JjJJj%%%%%j%J%jJ%%Jj%%%%%%jJ%%jJj%%J%%%%%%
-60011@Jj%k%K%%%Jj%%%%jJjJ%%%%%%%%%jJj%J%%%%%%Kk%j%JjJ%j%%%J%Jj%%J%j%jJ%%%%J
-59942Ajj%J%%Jj%%%%%Jj%%%%%%%j%jK%JjJ%%j%Jj%%%%%%%%%jJkJJ%%%%%Jj%%%jJ%%%%jJ%
-59873@%j%J%%%%%j%J%%Jj%%%%%%%%%%%J%%%j%Jj%%%%Jj%jJ%%%jJ%%%%%%%%J%j%jJ%%%%J%
-59804A%j%%%%JjJjjJ%%%%jJ%%Jj%%%%%%Jj%%%%Jj%%%Jj%%Jj%%%%%Jj%%%Jj%j%%Jj%JjJ%%
-59735@%%%%JjJ%kJ%%%J%kJ%jJ%JjjJ%%%%%%Jj%%%%%%%kKkJJjJ%%%%%%%%%Jj%%%%%%%%jJ%
-59666@%%%%%%%%%jJKk%%%%%%%jJJj%%%%%%jJ%jJ%%%Jj%%jJ%Jj%%%%jJ%%jJKkj%%J%jKj%%
-59597@J%j%%J%j%%%%%%%%%%%%%%%%%%jJKjjj%K%jJ%k%J%jJ%JJk%J%%jJj%%%%%jjJ%%%J%%
-59528@j%%J%JjJj%%%J%%%j%JjKjj%%j%KjJj%%%%%%%%%%%jJj%jJJ%%Jj%%%jjKjJjjJJ%%%%
-59459@JjjJ%%%%%jJ%%%%%%%j%JJjJjJ%j%%%J%j%%jJ%%Kk%%j%J%%%%jjK%jJ%%%%%%%j%J%j
-59390aJ%%%Jj%kK%%%%jK%kJ%%%Jj%J%jjJjJ%%%%%%jjJJJ%jjjJJJ%j%%%%%%%%%%%%%%J%j%
-59321@%J%%%%jJk%J%%J%J%jj%%%%%%%%J%%j%%%%%%%%%%%%J%j%%J%j%%%%%%jJ%%%%J%%%%j
-59252@%jjK%%%%%%%%%%%%%Jj%%jKj%jJJj%%Jj%%%Jj%%Jj%Jj%%%%%%%j%J%J%j%J%kJJj%%%
-59183@JjJJjJjj%%%%%%%Jj%j%J%JjK%kjJJj%%Jj%%%%JjkK%%%J%j%%%j%J%%%%%%%JjJj%%%
-59114@%%%%%%%%%JJk%%%%%%%%Jj%%%%%%%%%%%Jj%%%%%%Jj%%Jj%KkJj%%Kj%Jk%Jj%Kjj%%%
-59045@%%%J%j%J%j%%%%%%Kjj%%%%%j%J%Kjj%J%%jJJjJj%j%%JjJJj%JjjJ%j%JKjk%Jj%%J%
-58976AjJ%jK%j%J%jjJjJj%%%%%%%%%%jJJ%jJJjjjJJjLkj%%LjkJ%%j%%Kk%%%%%%%%%JJ%k%
-58907@J%JjjJjKkJ%%j%Kk%%KkKk%KJjjjJ%jJ%Kjk%%JjJ%jJJJjk%JJ%%%j%%j%%JJjj%J%jJ
-58838A%JJ%l%JjKj%%jJ%%j%%J%%jJ%%J%jJKl%JjjK%%J%jkK%J%%jjJj%%J%jJ%%%%jKjjJK%
-58769DkKj%Jk%KjjKjJ%%Jj%%j%%KJkJ%jjJ%%JjjJjJKjj%%%LjkJ%%j%%%j%JKj%%%jjJJj%K
-58700Fk%k%L%k%JjjJ%JkKjKk%Kkj%JJ%k%%%%j%J%Jj%J%jkJK%k%JjJ%%LljJKjKjkjJ%%Jk%
-58631AK%jJjjJJ%jkJ%J%j%%J%jJ%jKjjJjjJjJKkJ%j%K%jjjJ%%jJjKJjk%JJk%%Jj%Kj%%J%
-58562Bj%%%%%j%J%jJJj%KJk%%k%JJJkj%%%%JJj%jJj%J%j%J%%%%%JkJ%%%j%%%JJ%%jjJJJk
-58493Aj%%J%%%j%J%j%%%%JJ%k%%%%J%%j%Jj%%Jj%J%%jJ%j%JjKj%Jj%j%%JJ%j%j%%%%%%%J
-58424AjjJ%JJj%%J%j%jJJJjjjJ%j%%%%JJj%jJJjjJjJjK%Jj%%k%%%J%%%jJ%j%%JJ%k%J%%J
-58355BjJjj%Jj%%%%J%j%%%%Lk%Jjj%%%%%JjJ%%%j%K%kJj%%%%JJjKl%J%%jKkJj%JJ%k%%Kk
-58286@J%%%jJjJJkjKJ%%jj%%%JjJ%%KjjjJ%j%%J%%j%%%%Jj%jJ%JJ%%k%Jj%%JjKJlJ%j%%%
-58217@J%j%J%jJj%J%jJ%%j%Kj%j%%KjjKj%%jjLjj%%Jj%%%%JjJjK%k%jJ%%K%jJ%k%%J%j%%
-58148@%%JJJkjJjJjjJ%j%J%JjKk%K%kJj%JJk%J%%j%LjjjJ%jJ%%j%JJjjKjJjj%K%j%jJ%J%
-58079Bj%%%jJ%jK%kKJk%j%%JjJJ%jj%JJkKjjJ%%J%%kJj%JKk%jJ%%%%%j%J%%%KkjJ%%Kj%J
-58010Cjj%j%Jj%%J%%j%Kj%%j%JJJk%%%%Jj%%%JjJjjJKj%%jj%J%%%J%k%J%jJ%%%j%jJKj%%
-57941Aj%%%Jj%JjJ%jJJ%%%k%%%%Jj%Jj%Jj%%JjJ%%j%K%%JjkJjKjj%%%%KjjJ%JJkj%%%%%%
-57872@J%j%Kk%KJ%kkjK%%%JJ%j%%J%j%%J%%jj%KjjLk%jJ%Jjj%L%lJJj%%J%%jj%%J%j%%%%
-57803@JJj%jjJ%J%J%jJj%j%J%JjjJJkJj%%JJjJjJ%jJk%J%J%kJ%j%%%%J%j%%%%%J%%%j%JJ
-57734BjJj%%jJ%%%%jJ%K%j%j%J%j%j%LkjJ%%%%jK%k%JjJjJjJ%%j%%%%J%%%j%JjJJjjJJ%%
-57665Bj%JjjJJ%jjJ%JjJjj%K%%jj%J%j%%%K%kJ%jJj%KjjL%k%%%%%Kkj%JJj%J%%jjJJ%%J%
-57596CjJjjJ%j%j%KjKkj%%%JKjk%JK%jjjJKjJj%%%kJ%%jJj%JJjJjjJ%j%%%JJ%j%Jk%%%K%
-57527BjJk%%KjJk%JJ%j%J%kK%%%%jJkKjjKj%JJjJkjJ%J%k%Lkj%%J%%J%j%jJJk%%Ljjj%J%
-57458AjJjJ%KjjKl%%JJj%%j%%Kj%%%Jj%JJjk%%J%%%Jj%jJjJJj%%J%Jl%K%jj%%%%%J%%Jj%
-57389A%%%jJj%JJj%%jJ%J%k%%JJkJ%j%%J%%jLjkJ%JjJj%%%%JJjj%%J%%%%J%j%jj%J%Jk%J
-57320A%jK%j%Jj%K%j%j%%JJkj%J%%JkK%%%%j%j%JJj%%%J%%JjJ%%jj%jJKl%%KJkj%JJj%j%
-57251@J%Jjj%JJjjJJ%j%%Jj%J%%%jJjjKjjJ%Kk%jJ%%j%JMl%jjJ%jK%jj%KjJ%jJ%%jJjJJk
-57182Aj%%JJJ%j%jj%KjjK%%jjJjK%jJJjk%J%jJJJkj%%Kj%JjJj%Jj%%j%KKjjjj%J%%%jJ%J
-57113B%jjJKjJjk%JkJKjJ%%jJJ%%jjJ%j%JjJJj%%j%KjjjJJ%jJj%%jJ%J%jJk%%%%Jj%J%%%
-57044AJj%%JJjjj%Jj%Jj%%K%%%j%j%%%JKkJk%%%%KjjJJJjjJJkKjjjJ%K%k%%Kl%J%JkJJj%
-56975A%jKj%J%jjJ%j%JjJJj%jJ%%%j%JJJjjJJkJj%JJjJj%%%JjkJJ%jJ%%jJJkJjj%%Jj%J%
-56906Aj%K%jJ%jJ%Jl%Kk%K%%%Jj%J%jjJj%jKjJjjJ%%%JJjj%%Kk%%%%%JKj%%%jjjJ%%J%%%
-56837B%%%j%JjJ%j%Jj%%J%j%%%%Jj%J%%jJj%KkjJ%JJ%%kJJ%k%Jk%%J%%J%%k%%%JJ%%%kJj
-56768@%%K%jjKj%JjKjjJJjjJjJJj%%%kK%%jJjK%j%%%j%Jk%%J%%%KjjJ%jJj%%KjkKkK%%jj
-56699@%%J%jJJ%kK%jJj%%%%j%Mj%kJ%Jjj%%%Jk%%%%%J%%j%JJjj%%KjJ%%k%KJjj%%J%%Jj%
-56630B%j%K%k%jJJJ%jj%jJ%%%J%jJkK%Jj%JjjKjkJ%jJ%%%%Jk%%%JJjJjj%KJjkJ%%%J%Jjj
-56561AJ%k%%%JJJj%Jj%%jKkjJKj%j%J%%JJl%JjJj%%JJkjLk%%%Jk%J%%J%Jk%%j%J%j%%Lk%
-56492AJJjJkjK%j%%JJk%JJj%%%%%jJ%JjjJ%%%%JkJJj%Jk%JJJ%jjjKjJkKj%JjJJkk%%K%%J
-56423Cj%%JjkJJ%%%%kKk%KJjJjjjK%%%%J%jjKj%jJ%%J%j%k%J%%L%ljJ%%Jk%J%jJ%JJ%j%k
-56354@J%JJ%j%%%%Jk%%%K%JjlJ%%Jj%jJJJjj%Kj%j%JjKKlJjJkK%lKj%K%jj%KjJjj%J%jJJ
-56285CJ%lJJjJ%jJJkkJJ%jJjjKj%JJjjJJkJ%%jJ%%%Jj%j%%%Jj%Jjj%JJjj%%JJk%J%j%JjK
-56216BkJ%%JjJ%Llj%J%%Jjj%K%%k%%J%j%%Kjj%J%%kJJjjK%%%%jKlKKj%k%J%%%jJKkkJJ%%
-56147BJj%%%J%kLj%jj%%%J%Jjj%J%%JjjJk%LjJj%jJ%jJj%%KjkJ%J%Jjj%JjJJJkJkJ%jKjJ
-56078CkJ%%%%j%J%%%%%J%%j%KjkJ%%%kKJJkjJ%%Jjjj%J%%%%j%L%lJKjJj%j%%Jj%J%%jJ%j
-56009AJJjkJJ%jjJK%KkjjJKk%jJ%%jKjj%%%J%%%%jj%K%jKjJj%%%jJjJjJJkKJjJl%jKjjJK
-55940CkKlJJ%Jj%%%jjJ%J%Jj%%JjjJ%jjK%j%%JjJJ%jj%KkJ%JJjjJJj%Jk%JJ%j%j%Jk%%%J
-55871B%jKj%Kjj%%%JjjJjKJ%%%jJj%kJkK%Jj%%%jJ%J%%k%JJjkKjJ%j%%J%Kjj%kK%%jJJ%%
-55802CkJ%k%Lj%%%J%%j%jJJjj%jJjJJ%%Jj%jJ%%%%JJjj%kJJJ%kK%Jjjj%%KkjK%jKjjJJj%
-55733BKjj%jJ%Jj%J%jKjjjJ%JjjJKjjJ%j%%J%j%JjJj%j%%JJ%jJj%jJjJJ%jjJKjj%%j%%%%
-55664A%%J%jJ%JJkjKJj%%%%jJj%%JjJj%%%%%jJJjjJjJj%%JkKJ%%%kKj%J%J%j%%j%%%J%%j
-55595Bj%jJLk%%KjjJjkK%%j%jKJ%%KjjJ%jjJ%j%JJ%jJ%%j%j%%jKj%%%J%%%jkKJ%Jl%j%JK
-55526Cl%JJ%%J%j%%%%JjjJKkjK%%kK%j%%%J%%Jj%%Jj%%%%%JjjjK%%j%%JJ%j%%jJjjJ%%%j
-55457AJLjjj%Jj%%%%%Jk%%%JJJ%jkJJjJJjjjJJ%Jk%jJJKk%jJjKjj%Jj%%Jjj%KJjj%%jK%%
-55388Cj%J%%%jJlJ%J%Kj%%jK%j%%%%jjKk%J%JJk%%%Jj%j%Kj%kJJJ%JjjJjJ%kKJ%jj%%jK%
-55319CjJkJkK%jKjJkJJ%%%JkKkjKJkJJ%jJ%k%%%JjjjKJj%KjjJ%Jl%J%%J%j%%%KjjjJJ%Jl
-55250A%jKJk%%KJkj%JjjJ%J%k%Kj%%J%%Kj%JjJjjj%K%j%KjjKk%%JlJK%%JjjjKjJJjjJj%j
-55181A%%JjKkJ%%JlKJkJJj%kKJj%%j%Ljj%%J%kJjJJ%kJjJ%JJk%jjJJJ%%KjJjj%%lKJjJk%
-55112A%J%jLkJJ%kJJKkk%JkJjJ%%J%jjK%Jj%Jk%%KjJJjjjJ%kJJ%jjJJ%%j%JJj%%%Jj%JkJ
-55043C%j%%jJJ%%Jj%%%K%k%Jj%jjJ%Jj%J%jJ%jjK%kJ%KjkKJk%%Kk%JjJ%Jj%JjJ%jjJj%Jj
-54974BJ%%Jjj%KkJkjJJkJJJ%%J%k%%%JJ%%%k%%%jK%%%jKj%jJkJjJJ%%%jKjj%JjJ%%%%Kkj
-54905B%KJk%j%%%j%LkKjkJKj%j%J%j%%K%jjJJk%jLk%%K%%%j%j%j%jL%%jJJjj%J%%%jJ%%J
-54836DjJ%jJJj%JkjjJK%%%jj%%Jj%%J%%%k%JKj%Jj%%%%kJJJjjJJ%%jj%%%%%jJJ%%JjjJ%J
-54767Dj%j%JKkJ%jj%JkJ%J%Jj%JkJ%%%%Jj%%%J%j%%j%%kKj%K%j%%J%Kj%%%j%JjjJ%%JjkK
-54698CJ%lK%%%j%%jKJ%jkJJJk%%jKJkJj%JJjKkkjJJJjKjj%%%J%jJJKkkLlJj%%jJ%JjJJ%%
-54629Dk%%jKJ%Jkj%Kj%%%%%jJj%JJjjJ%J%Jj%jJ%j%%k%K%JJ%j%jJj%%j%%Jjj%Lj%J%J%jj
-54560C%Jjk%%KJ%j%jjKj%J%%%JkJJj%j%JJj%%Kjjj%JjJ%jJ%%%JjkJJ%jkLkK%j%jKj%%jJ%
-54491BjJ%JJjj%%JjJ%%jJj%%J%%JjkJ%%J%%jjJ%JjKk%%K%j%%%jJj%JK%k%j%J%JkJ%j%%JJ
-54422DjJ%kJj%J%kLkK%%%kJ%%%Kjk%%%J%%J%jj%K%%%j%j%%%%%jJ%Jj%jJJk%JK%j%Jj%J%%
-54353D%%kjKk%JKJjj%jLljKJj%JJk%j%jJJ%jjJ%%J%%%JjjJ%jKkJkJJkKJjJjJKlJ%Kl%%J%
-54284D%jJk%j%JJj%K%jJ%%j%JjJ%jJk%JjKJkJ%j%jKj%JjjKj%%J%k%JJ%%j%Jjj%JJ%kJJj%
-54215C%J%jJ%jK%kKJjjj%J%k%%K%jj%jLJj%j%%JjJ%JkjJ%%%%%%Kk%%%JkKj%%j%KjjJjJJk
-54146BjJjK%jjJKjjJJj%%%Jj%%J%jJjjJKj%jKjJkJj%%%%%%jJJjkKJ%%jjjJK%j%%%K%jJ%k
-54077C%Kj%%%jjKjJjkKj%KKkjj%J%jKjjJj%JKjjJj%%%jJ%%Jj%JlK%jKj%%J%kjLJjj%JjkK
-54008CJ%%j%J%k%KjKjj%%JkJJj%Jj%jJ%jKj%jJJ%%k%K%JkjjKkJJ%%j%%%%K%kK%%%jJ%j%j
-53939BJkjLjJ%KkJ%%k%%%%%JJ%%%jJj%%j%%%JlJJkL%%jjJKk%J%%jJ%jjjKK%jJjjKjJjJ%j
-53870CkKJ%j%%jJ%jjJjjKKjj%%jJJ%JJjkJ%jJ%j%jJ%%%Kj%jKjJk%J%%Jj%%J%j%%%jKJ%%j
-53801D%kJKjjJk%jJJ%%JJ%kJ%kJJ%jJ%%%kKjkKJ%%JJjj%jJjj%JJ%%%%JkJj%j%%%JKj%%%%
-53732DjJ%%jj%J%j%%%J%jJ%jK%JjjkJJK%m%JJKjjJkJj%KjjjLj%Jj%Jkj%J%%%JJj%J%%kKj
-53663C%JjjJJ%%%jJJk%%%%%%JjJj%%J%jK%k%%%jJ%K%k%J%%k%J%KkJ%k%JJ%J%jj%%JjJjJJ
-53594EjjjK%jjJ%%jKJkjJjJjJJ%%%jjJj%L%jKjJkJj%JjjJkLk%Jj%jK%jJ%j%%Jj%%JJjjKj
-53525DJk%jKj%J%j%Kj%JJkjJkKj%J%J%jjJJj%%j%%JLl%jKk%Jj%%Jj%K%j%j%j%JJ%Jjk%JJ
-53456D%j%%%J%%Kk%kJ%jJ%Jk%KkJJ%jJJ%%jj%JkK%jJjjK%%Jjj%%%%%Jj%JjjJj%J%Kjk%JJ
-53387DJjk%J%%jKJ%%%%kJJJjj%jJ%J%jJj%jJj%%%JjJjKj%%%%jjJ%JJjjKJk%%%%%jJ%Jjjj
-53318B%KjjK%%%JkjJjJjJJjJ%%%j%%%J%k%JK%jj%J%jJJj%%%jKkJ%%jj%JjJJJ%jjJkJ%j%%
-53249B%%JJJ%k%Lj%k%%KJkjJjj%%JKjjJJl%J%KjkjKJJjjJjJJ%jjK%jJ%%k%%JjJjK%%k%%J
-53180D%%JjjJ%%j%%J%JjJ%jJ%%%%jJ%kJJ%k%%Jk%KjKkJ%jjJ%JJk%%%JJ%%%kJ%j%%J%jJ%j
-53111CJ%%%JjJ%kj%Kj%%%J%%jJjj%JjJJj%%J%Jjj%JjJJj%jjJJjjJ%%%J%%%kjK%jJJkKJkJ
-53042D%kJ%jJJ%jjJJ%%%%jJ%jK%%jJj%%%Jjj%%jK%jKkJjkKJ%jJJ%kJ%%jKjjKk%%jJjKjJ%
-52973DkJJ%JJlj%JJkMjkJJk%K%j%%Jj%Kl%L%jJ%l%Jj%%%%%jJ%%%%J%%%%jJjjK%%j%JKl%%
-52904CJ%%%%%%%JkjJ%J%%jKj%%%jK%j%%kKJjJjkKj%jjKJKlKk%Jj%%JJ%JkJ%jj%K%%j%%jK
-52835El%JK%kJj%J%jjJJjjJ%jJjJjJJ%K%j%j%JlK%%jJj%J%jKjj%%j%K%j%%%J%j%%%%jJJj
-52766CJj%%JjJJjkJjJJ%%jJ%J%jJk%jKj%%j%%JJ%JjjK%jJj%%jJ%JjJJlJJj%jJjJ%jjK%%J
-52697Ejj%%%%%%%J%%jjKj%%J%jJj%%Kjk%%JJj%K%%j%jJ%JjkK%jJlL%JJkJkkKJjK%kjJJJ%
-52628Ejj%JjKJk%%%%J%%j%JjlLJk%J%J%kJjJJk%J%%%%%J%kK%jJj%J%j%%J%Jk%%%%%%Jj%K
-52559FJjk%jJ%j%Kj%%%j%%KKjjj%jj%%%%K%j%%JJkJj%JJ%%JjjjJKk%j%JkLJjj%%J%jkJK%
-52490Ej%%JjJ%jj%%K%%%k%%jKJk%%JJj%Jj%%Kj%jjJ%%JjJjj%j%J%Jj%%jLj%%j%J%%Kk%%J
-52421Ek%K%j%j%Jj%%K%j%%%%J%j%j%JjJjK%jJj%Jjj%j%JL%jj%Jk%J%%KjjJkJ%%%J%k%JJJ
-52352Fjj%JjKj%%%%Kjk%%%jKJ%j%J%jjJJ%%%k%J%jJj%%%%jJJ%jJ%%jjKjJ%Jjj%%jK%jJ%k
-52283CJ%J%%%%j%KkjK%%j%jJK%k%%Jj%%jjK%%K%jkJJkjjK%KJ%%j%j%%J%jJjjjLjjJ%jJjK
-52214EJj%%JjJ%jj%JjJj%JJj%j%j%JJ%%J%jj%Jj%J%%Jk%%J%jjKjjKjjJJkJJ%jJjJJkJjK%
-52145Fk%JjJj%%J%%%kJJkj%K%%J%%%%k%K%%jj%J%jJJjjJ%KjjkJLjk%%%JJJkJjJJkjK%%jJ
-52076E%%j%JJj%%j%j%%%JJ%JjkJJ%Jjj%%%%%%J%%j%LjjJjj%J%JjjKkjJ%%%JjJjJjJ%%%kK
-52007Ej%%%Jjj%%%K%%%j%%JJjj%%JkLj%%j%Jj%J%kJJj%KkJ%%k%Kjj%K%%j%Jk%K%%jKkJkJ
-51938DKj%jJKj%j%jKjj%%JkKKl%jJJ%J%jjJjJ%jjJjJ%J%%j%%Kjjj%%%%KjjL%j%Kkjj%%%%
-51869CKk%K%j%J%%jjJJkJKjjK%jJjk%Kj%J%%kjjL%JjkL%jJ%Jk%%%JkJjjK%J%JjjJ%%%jJ%
-51800El%L%jJ%j%jJJjJ%%jJjJJ%jjjLjJj%KjjJj%%j%%JKljJ%%J%jK%jkK%jJkJ%J%%JkJkK
-51731E%lJJ%%JkKJj%J%jj%Kj%%%%%j%KjjJKmJ%J%J%jjJjj%KJ%%kJ%kJjJjLk%%J%jKJkJjj
-51662D%%J%j%Kj%j%%%%J%jJj%JJjj%JjjK%J%kjMk%jK%%Jkj%%%Kj%jJjJJKjkkKk%LJjjJkJ
-51593E%jjKjJ%%%%JjjJjjJj%J%%JjJ%jK%kjJJj%Jj%jkKJ%JJkJ%kLk%Jj%JjJ%%%Jj%%%jKj
-51524E%J%j%j%j%%J%jJ%J%%jJ%kLkJjJ%%jjKJj%JjkK%%JjjKjjKk%%JjkjJKj%%JJj%J%Jk%
-51455D%jKjJ%Jk%j%JK%jKk%%%%%%%jJ%Jj%j%K%jjjJ%%%%KjJj%%j%%J%%j%%KJlkJJj%JJJj
-51386E%jJ%j%%KjKk%J%kJlMjj%%%J%jJjjJJ%k%Kj%J%%%%%%%jJj%J%jJjJJJkj%JJ%kKk%Jk
-51317CJJ%J%j%jjJ%Kj%kJJ%%kJ%JJkjJ%JjjJJ%%J%jj%JkJKj%JjJjj%%jJ%J%jj%JJJj%jJJ
-51248FJ%j%%%jjJJj%jJjjJ%%J%kKJ%kJ%%jJkJJ%jjL%j%%jJJJ%jj%J%l%J%jJK%jJ%kjJ%J%
-51179EkJ%Kj%%jjKJkJj%JJj%J%%k%J%J%j%j%%Kk%J%j%J%%%%JlJKjjJjJj%Kj%J%jj%%JJjk
-51110C%JJkJ%%%j%%JJj%%%JJjjJ%%jJk%JJjJJ%j%%jjJ%%KjJ%%jj%J%%%jJ%J%jjJ%jjJJ%j
-51041DK%jL%l%Jj%Jj%k%J%JjJ%kJJ%JJ%jjJkK%k%J%JkKk%K%jJj%j%%%JJ%kJ%%%%jJJjJ%%
-50972FkJ%JjJjJJjj%%%jJ%%%jJjJ%Jj%%J%%%jKjj%%J%lJJj%jJ%%J%j%JkKJ%%Jjjj%J%Jl%
-50903CJKk%JJjjjJ%%%%K%JjkkK%Jk%J%%J%jJ%%%%%%%%j%%%JjjJ%JJkj%JK%j%j%%JjJJk%%
-50834DK%j%%%j%jJ%%%%JjJjj%LkK%%JlJkK%%%kJJjJ%%%jJ%Jj%%J%%j%j%K%%j%%j%JJ%%jJ
-50765F%%%jJ%jJk%JjJ%%%jJjK%JkjJjJKkjKk%Kj%k%KKljK%jKj%JjjJK%j%j%JjJjJjJ%j%j
-50696D%J%%J%%jJ%J%kkJ%JjjKj%j%LlJ%%%%j%J%JJ%Jk%jJ%%%j%Jj%%%J%jK%%jJJkkKJj%k
-50627C%%jKJjJjK%%%%kKjJjKkjK%jJJjkJJjKj%%%j%JkJKk%%%%%JjjJjKk%JjL%kjJ%%%jLJ
-50558HjjkJ%%j%J%Jj%%jJj%Jj%%%%%JJ%JjjjJ%kK%jj%JKjjJ%jJ%%JjjJjKj%JjJJjkJJJj%
-50489F%jJj%jL%k%j%%%JKjjJjJ%%j%J%%jJ%JjJjj%JjjKjj%%KlKJJkJ%%%kJJJl%J%Jj%%%%
-50420EJjjj%KjjLjJk%KjKj%JkJk%JKJljJJ%%%jJ%jj%%%%K%%%jJ%%%k%J%%%JJj%%j%jJjJJ
-50351F%%%j%%JJjJjJj%j%Jj%Jj%J%j%JjjJKkjJJjjJj%K%k%%%K%jjLkjLk%J%%jjJJJj%Jk%
-50282EjJJjKj%%%%Jj%%kJj%JjJJjjJ%%Jj%%%JjjK%J%jjJ%%KkJjkJJjK%jjjK%%j%%j%J%JK
-50213Hk%JjjJJkJ%jJ%%k%%Jj%%Kj%%JJjj%JJ%j%kJ%%%J%%j%J%jJjJjJj%J%%%j%%Kjj%%%J
-50144Fj%%%%%JkJj%Jj%K%%jK%%j%j%%JJkJKjj%J%%%%jKl%%%Kj%kJjLk%JkK%%jJ%j%J%jKj
-50075F%%Jj%J%j%J%%%jJj%%%%%jJjJ%jKjjKjJj%JJjjJ%%jJ%jKk%%%J%Kk%%%JjJ%jj%J%%j
-50006F%JJ%%jjJ%kKk%K%JkJ%%Jj%%Jk%J%%jKjj%Jj%%%J%%jJ%%jJjj%%%JlKJJjjJ%%jJJk%
-49937EJkK%j%%JkjJjKJ%%J%j%%jKj%lJJJ%%Jjj%J%KlKjJkJ%j%%J%%%JJ%jJk%Jj%j%KjjJj
-49868E%J%%J%kK%j%%jK%%%j%J%l%J%KjjJ%%jJ%jjK%kK%j%%%K%%j%%%jJ%%%JkjKj%Kj%%J%
-49799GlK%JkJ%%%%%j%%Kj%K%kjKjj%J%J%l%J%Kj%kLj%Jj%jjJJj%Kjk%Kj%Jj%JJk%%JJkJ%
-49730FJj%Jj%%J%k%%jJJ%jJ%j%J%jJ%Jj%JkJ%%JjjJjJJjJJkjKkKj%J%kJ%j%%Kkj%%J%%%%
-49661EJ%jJkkL%%K%jkKJlJ%j%J%%K%k%jK%%JkjJ%jK%%jK%%jkJJj%%%j%%KJ%j%%jKjjJ%%%
-49592F%j%%K%j%%j%K%jjJkJJj%%J%j%%%jjJK%JjJ%%jjJJk%%jJ%%K%kJ%j%jJKJkJ%jjJ%j%
-49523E%%%J%kKjJkJjJJ%j%JJJk%J%jjj%Kj%j%JJJk%%j%JjJJj%%%jK%jKj%%jjKj%%J%jjL%
-49454Gjj%K%jj%JjKjjKkjJ%%%J%%jJkKJjJ%JkjJ%%j%%J%%JjJ%kkLKjk%%JJjJj%jJJ%j%jJ
-49385F%Jj%jK%Kk%%%%%%Jk%JjjJJ%jJ%kJKjlJK%%%%%kJK%jj%%%%Jk%JJ%kJ%%%%%Jj%Jjj%
-49316E%%JjKkjK%J%JlJJk%JJj%%JJkjj%%JJjJ%%%Jj%%%JJjkJ%%J%k%jJ%%jLJk%%J%j%%%%
-49247Fj%JJ%jJ%jJlJ%JJ%%%jjKkKJjk%%%%jjK%%KmKJ%%%k%KJ%j%JkjKj%K%%j%jjJKj%%%j
-49178EkK%JJ%j%%%j%J%JjKJk%kjL%jjK%k%jJJkJJJjjjJjJL%jj%%Jj%Jj%%%Kj%j%JjJjjKj
-49109FKk%j%Jj%JJj%Jj%J%kJ%Jkj%Lj%jJ%%%jJ%%jjK%%jK%JjJjj%Kjj%Jjj%%%%jJ%JkJJ%
-49040FjJ%%%j%JjJJkKjJj%%%%%%J%JljL%%jJj%jjJJ%JjjJJ%%JlJJJk%%JkLlJ%j%J%%%JJj
-48971Gk%%%Kj%%J%k%%K%j%Jjj%J%JJk%JJjJkJJkJ%j%J%%%%jjJJ%kJ%jJJjJj%JjjJj%%JJj
-48902F%%J%jJjj%Kj%%J%jJ%%%%%j%%%j%JJ%Jjk%%J%%J%jJj%K%kJ%%k%Jj%J%%jK%j%jJJ%j
-48833F%%%%%%jK%%j%j%K%j%jKJ%jj%jJj%J%jKk%%J%%J%jjJ%%JJk%jJJkJjKjj%%%%%KKjj%
-48764Gj%jJ%jkKJ%%J%kK%%j%jJJkKkJjJJj%%j%JJjjJ%LmJJ%jJkjK%Jk%Lkj%KjjJj%jK%%J
-48695GkJkJJkK%JJlJJjkJ%J%jJjjJ%%%%j%L%%%%j%%jjKK%kJjK%k%jJ%%%J%Jj%%%jj%Kk%K
-48626GkjJ%KJJkk%%%JJ%j%JJk%j%%KkJ%%%kKJjj%%JJkjK%Jj%%%%J%jJkJJjj%JkKjJJjJkj
-48557DJJj%KjjJk%%Lj%jKkKJjj%Kl%jJK%j%%jJ%%jj%J%JJj%%j%K%J%j%k%Kk%%K%j%kJ%%%
-48488EJ%j%%K%%j%JkKjJkK%%j%%J%jjKJk%jLj%kJ%%JJKl%kJjK%%%kKjJJj%%j%%%J%jjJkK
-48419FjJ%J%%%jJJkKJmJ%%%j%JJ%%Kkj%%%Jj%%KlJ%%%J%%%jJ%j%J%%lK%%%Jj%%JjjJJ%jJ
-48350GJjkJjJ%%%jKjJ%j%K%jJkKkJJjj%%J%jj%%J%J%jjJJk%J%JkJKjj%%%JJj%J%jjj%J%J
-48281G%kJJJjJkJk%KJjJkjJJ%jj%K%%jJ%JkJJjJk%J%%%%%%%%%j%Kk%J%%J%kjJKj%jJ%Jjj
-48212FKjj%%K%%Jkk%K%jJJ%%jj%Jj%%JjJKkk%jJ%%%%JJ%jJj%J%%jkL%JjkJ%J%jJ%%jj%%%
-48143E%%%%KjjJ%jJJj%jJJ%j%%kKjJLjjjLkj%JJjj%Jj%Jj%%jjJJ%%JJjjJjJk%J%%jJK%%J
-48074Ikk%j%%KJ%jJ%j%JJ%lKJj%jJJJjjj%J%jj%K%jj%JKjjJ%j%%%j%%%J%%%J%%k%J%%%%j
-48005EJ%%%%%%%%jJjKjKkJJlJ%%jL%%kJ%%%jjK%jjJJ%k%K%%jjJ%%JJjj%%J%jJjJ%%%jjJj
-47936EJ%Jj%%%jK%jkJK%%j%Jj%J%kJJ%KjjjJjJ%jJJkJjK%j%%j%JjjK%%%kJ%%%jKj%%%%kK
-47867FkJJJ%%j%j%Kj%JjJkJ%%Jj%%%LJkjJkjjKj%%J%jKjJ%kK%J%j%%%%%J%jJkKj%%j%J%j
-47798F%%%jJJjjJ%%JJj%jJjjK%j%J%JkJjJ%%%jjK%Jj%%j%Jj%%Jj%%KjjJ%j%%%%J%Jjj%JJ
-47729Hj%Jjj%KjjjJj%Kj%jLjjJJkJ%J%lJJ%%jJj%%Kj%j%jJK%jJjjJ%%j%Jj%JjjKjj%%K%j
-47660FjJ%j%Lj%%Jj%JjK%k%jJjjKkJ%%jK%JkjjJ%JJjJJ%Jjj%jjK%%J%jjJj%jK%%%j%%%Kj
-47591GJjKJk%%JkjKj%%%%j%J%%j%J%kKj%JjJ%JjJ%%%%jjKj%J%Jj%kJJj%%j%jJJj%JjJ%%%
-47522GjJJjkJJjK%jjJJj%J%j%J%jj%K%j%JjjKjJkJJk%%%Kkj%KJjkKJjjj%Lk%JkL%%j%%J%
-47453H%jK%k%JkJjJ%%%kJ%J%jLjkK%%j%Jj%J%kLjkK%j%j%KjjjJ%JJjJjJ%jjjK%%j%%jKjJ
-47384G%%%Kj%j%%%Jj%Jj%%%%%%%J%jj%JKjj%%JjjJJ%%j%%J%j%%jJ%%%kjKK%%%%%%j%j%Jj
-47315FJjjJJJJkjJjjLk%KJkjK%%k%%%K%%JkjJj%%JjJKkkJJ%%%Jjj%%J%jJ%%%J%%kJjJJj%
-47246G%KkjJJJ%Jkjj%%%JjjJJk%%KJKkjjKj%%Jk%LmJJJ%%j%J%j%%%k%KjjK%JjjKj%JJk%j
-47177FkK%%%%J%jJ%j%%JjJkKjJKk%%J%kJJj%j%J%k%K%Jj%Jj%jJ%kJ%J%%lK%%%%%%Jk%jJK
-47108G%JkJ%%Jj%%J%jjJ%J%Jkj%Kj%%JjkJ%JjJJkJ%%KjJk%jJjJJk%K%%%jJ%%kjL%%%lKJk
-47039FLjkJ%Jj%jJkK%%%%jJj%%J%%%JJ%jkJ%JkJj%J%%k%JJj%J%JjjJK%k%%jJ%J%kJJjjJJ
-46970H%kJ%%%jJ%%Jk%J%Jj%%%%J%kJjJj%Ljj%j%%%%%%%%%%J%jJJjjKjJJ%k%Lj%kJ%%kJ%%
-46901GjKjJjjJJ%jJ%j%J%jjjK%J%jkJJ%kK%j%%JJ%j%j%JJ%kJK%j%J%jkJ%Jj%jK%jJj%JjJ
-46832Hj%%%jKjjjK%%jJk%JJ%Jj%j%%JjJ%%%%%JJjkJJjJJj%j%%Jj%%%kJKjjKj%j%J%J%%kL
-46763Ik%jK%%jJJjjj%%JjJ%jJj%%%%JjJJj%%jJ%%Jj%jJ%%jKJjjKkj%J%%Jj%JjjJJ%j%%%J
-46694H%jJ%jK%lKkKj%Jj%j%KjJJ%k%%kJJKl%%Kj%%jKJl%KJjjj%%%JJJj%%lJL%k%%%j%Kj%
-46625GK%jjJj%JjjJJ%j%J%jK%jKj%j%%JjjjKjJJ%%j%jJ%%k%JJjkK%%%%jJ%%%%%%%%jJ%%J
-46556HjJ%j%jj%KjK%J%lKj%jj%L%%jj%KjjJjKj%J%%%%K%kkKj%%%%%%%Kjkj%KJ%%%%%Jj%J
-46487IjjjJ%j%JJ%jjK%jJjJJJ%kJ%jjjJJkJJkJJJj%J%j%%kK%%%%Jjj%J%j%Jj%%%Jj%J%%%
-46418H%jjKjJjJ%%%jj%%JJ%jJJjJJj%jJ%%jJkJkJKk%Kk%jJj%J%%%%%%%Jk%J%%KJkj%JJ%k
-46349Gj%KJkjKJjjjJ%j%Kj%%%j%JkKJk%JjJJj%j%J%%jJ%jjKJj%J%J%%KjkkJKjkJJ%%Jk%J
-46280HkK%kJJ%kJ%J%%%lK%jJKk%%j%J%JjK%%%jjjJK%k%%J%jkJJ%jj%K%%jJjJJjJ%%jJjJj
-46211G%Jj%kK%JjjjLj%%kL%%jKjjJkKjL%lj%Kj%K%%jJk%%jK%%jJ%kJJ%%%%J%%%%%jjJj%J
-46142H%%kJKjjJKk%J%kjK%j%jJ%J%%j%JjJj%%JJj%%%%%J%%j%%jJ%%jJj%%J%%j%%K%j%%%%
-46073Hj%%J%j%j%%J%jJjKJ%%k%%JjJj%Kl%%%jjKJJk%Lj%jj%JJ%%k%K%%JjKjjj%Kk%jLj%%
-46004HJjJk%%%JJkjJ%KjJJkjKJljJJjJkJ%j%%J%%%J%%j%%K%%j%%kJjK%%jJ%j%J%JkjKjJ%
-45935HjJJkJ%%jjK%%%jJj%KJj%%k%jjKjKJkJjJ%k%jKJ%kKkKk%JJjJjKj%j%jJ%%jK%j%j%L
-45866Ik%Jk%JKjjJ%%jJ%%%j%J%j%%JjJ%JjkJJjjJJJjkJ%%%JjJ%jjKkJJ%jJj%%%%JjJ%j%%
-45797GKkJjJ%%%Kk%%j%JJjJkJJjJj%%jj%K%%kJ%kJJ%j%KJjj%J%%%j%jJ%%jJ%%%%Kjj%K%j
-45728HKk%%jK%j%j%jJKjjLkjK%%%%%kJ%Jjj%%jKJJkjKjj%%j%Kj%Jj%%JkJKjj%%J%JjJjj%
-45659GJj%J%%jJ%%kJ%JjJjj%%K%JjJj%jJ%%JjjK%%%j%J%ljKJ%%kJ%J%jJkJ%jJ%%J%%jJJK
-45590A1k%kJj%J%%%jJjJ%jJjjK%%JjjJ%%J%%%Jk%jKj%%jjJJJj%jK%kj%JKjkK%%%JjKj%j%
-45522H%%%Jk%JJj%j%%%%%%K%%jjJjJ%%%%jJj%KJkJjj%jJ%Jj%%Jj%j%%K%%kKjjJ%%JjJJ%%
-45453Ik%jKJjkJ%%%JJjjjK%kJJ%jJ%jJ%kJJ%jJ%JJl%JjjJ%%JJj%%Jjj%%Kjj%%KJkJkJ%%j
-45384G%Kj%JlJJJ%jjK%kJjjKJjjKjjJ%%%jkK%Jj%%J%%j%J%JjKjj%%j%J%%j%kLJj%Jjjj%%
-45315FJ%jjJJ%J%Kj%kK%j%%Jk%jJJ%j%%JKjj%%J%kJKjjJjkKj%JJjjJj%%KJlJ%%%jj%JJ%j
-45246GJ%j%JJjjJ%%%jK%%%%lJ%J%kJJ%j%J%%%%J%%jJjjJjj%JjJJJkjJJJkJ%jJJkJ%%JjJj
-45177Hj%J%j%%%jK%%%jKJmJJjKJjjj%%J%j%%KjjkJL%%k%jj%LJjj%%JJJ%j%jj%j%KJjJjjJ
-45108HJjjKj%K%jk%JKk%kK%%kK%j%kK%%J%J%jJj%j%%jJJ%%jJ%JkJj%%jJ%K%j%jJJk%%KlL
-45039I%j%%%Jk%j%JJJjjJ%Kj%k%Jj%JJjJkJjJJjjJ%%Jj%jK%jk%K%JjjKjj%%JJkJjJjjJJJ
-44970I%%kJ%%JJ%kjJkJ%%JJjJjJ%jJ%kJ%%%JjJJkjK%j%%%jKjJj%%kJj%L%%JjJ%k%%%%J%%
-44901IjJjJjkKj%JjJ%%%J%%j%%J%jj%%%%%JJjKjkjLkjK%%%JJ%jjJ%%%%j%%JKjJkj%%JlK%
-44832H%%%J%jJjJ%%j%KjjJ%%jJj%Jk%%%JjK%kJ%Jj%jKjj%%Jj%%JJkJ%%J%%JjjJj%%j%J%%
-44763HjJjK%j%J%%jJj%J%%jJJk%%%%J%jJk%JJ%%jKk%jJ%jJjJ%%%Jjj%%JJ%JlKJj%j%Jj%%
-44694HJj%jKkj%KkJ%JkLJlJjjK%%jKJk%%JkJ%j%J%jK%jj%%J%jJ%jJ%%jJjKJkJjjJjJj%%%
-44625GJjKj%%j%Kk%KKkk%%%J%Kk%Kk%%%JJjkKk%JjKj%j%%%%%jK%JkjJJJjJJjjjJJ%j%jKj
-44556HJk%KJljJJjKJk%%jJLk%%jjJJj%%%%J%j%%%%j%%jKkJKk%JJlJKj%%jK%kJ%J%j%J%jk
-44487FK%%jLj%jJ%%%%jj%LjjJj%JkJJjJ%%J%kJj%%J%%%%jkKjJj%JkJ%K%j%%%%J%kJJjj%K
-44418IJk%%%jL%jj%%jJjK%%kJ%%jJ%%J%jJjj%LjjJj%jJj%%JjJ%JJ%k%J%%%%kJJj%%%j%J%
-44349Hj%%JKj%%%j%%Kl%K%kJ%%%JJjjJ%Jj%jjjJJjJJ%J%%kjK%J%j%%Kk%j%%%Jjk%KJ%Jjj
-44280H%KkkK%J%jJjj%%%K%j%L%jk%Kj%%%kJJ%%j%Jj%J%j%%J%JJ%kjJJj%kJJ%JjJjkJJj%j
-44211GKkJj%%K%%jJ%jJJjJ%%%k%%%JjJJj%%j%j%%J%%%jJ%%JkK%j%%KkkJKj%%%jK%jjJ%%j
-44142G%KJkjJJJ%kjKjJ%jJJk%J%jLkK%kJjj%jKj%JkK%%JjjjKJk%%J%%%jjK%%j%%Jj%%%%%
-44073H%%J%J%j%%j%j%J%%%%jKj%JJjJJkkJ%jKjKjjJjK%%%jk%%J%J%j%%%JjJ%j%J%%%%j%%
-44004H%%%%%JjJj%j%%Lj%jkK%%j%J%%%Kk%%%KKkkjJ%%JjJ%%kJ%JJj%J%kJ%KjjjKjj%%Kk%
-43935HJj%JJjkK%kJJ%%jKjjJjK%%j%%jjK%%%%j%%%%Kjk%L%jjjJ%Jj%JjJJ%%jjjjK%%%%%%
-43866HJkJKk%%%jJK%kJjjjJKjjj%L%j%%%%%%%JJkJ%Jk%%JjJ%k%%KJjj%jJj%J%J%JjJ%lJ%
-43797H%%%JkJK%lK%%%%j%J%%%%%%%%j%Lm%J%JJjJ%kKj%J%lK%jjJJjJjJk%K%jjK%%jJ%jJ%
-43728I%jK%j%%kJJJ%J%jjjJjjKJkkKJJ%%JJkjJjJjk%K%%jJjJJk%JJ%%jJk%J%%kK%jJ%jK%
-43659A0kjJ%%JJ%jKk%%%%%%j%J%j%J%%j%%J%%%j%%%%Jj%%JKjkJkK%%JJj%%%%%j%%%jKk%K
-43591A0%jjjKj%jKJJjjkKj%%JjJjJJj%%J%jJj%%jKjkJKlKKjkJj%j%L%j%JkJJ%%k%JJjJ%%
-43523A0jlJ%%Kj%J%%%jK%jjJ%Jj%%%%%j%jJ%j%kLKjJj%%%kJ%Jj%JjJJj%%%%Jj%%jKjJ%jk
-43455GJJjJ%%%%j%J%%%jJJJjj%j%JjJJk%Jj%J%%jJkJJ%j%jJJ%jj%K%jjK%%%%%kJ%Llj%Jj
-43386G%JjJK%kJj%J%jJkK%%%%j%K%%j%JJ%jkjK%%%JjJ%j%J%jJkJJj%%jjJJj%JkK%jJjJ%j
-43317HjJ%JjL%jj%%JkJj%J%%J%Jk%JJ%%j%kJj%Jk%KJ%j%%%%%k%JJ%KjJj%j%%JJkjjKJjJ%
-43248A0J%kj%%Jj%K%%%kj%JK%j%jJ%J%k%KjjJJj%%j%JJj%j%JJjj%%J%%jj%%JJ%%%%jJJ%j
-43180I%%%J%jJkJJ%Jjk%kK%%jJJjKJk%Jj%jJ%JKk%Jj%%%%J%kJ%%jjL%Jk%J%jj%%kK%%%J%
-43111A0Jj%jJj%%%%jJK%jjKJ%jJjJKk%KjjK%jJJljK%%Jjj%%JjjjJ%jjK%j%%jK%k%%J%%%%
-43043A0j%J%%J%jk%JJ%%%%%k%jJKKkj%jLLkjkkJJjJ%%%jKj%%%%Jj%JJkJ%jJKmJ%JJkJ%%%
-42975A0%kJJj%%%%J%jjJj%KJjj%%jJ%jJKj%j%%kLkK%%j%j%%KkjJK%k%%%JKk%j%KjjJ%%%J
-42907A0j%Kj%%j%Kjk%Kj%J%j%%%j%%%J%kKj%%JjJ%%%Jl%JKJjjjjLj%%jJ%Jj%JjjJ%%jJ%j
-42839HK%%j%J%j%%Jj%jK%j%JJjj%%J%l%JK%j%jJJj%%Kj%%j%jJJKkJjJjJ%Jk%%jK%jjJ%j%
-42770Ijj%JJjJJ%kK%%Jk%jJj%jKJ%%Jk%Jj%Jj%Jjj%Kj%%%%jjJJJjjJ%%JjJjjLj%kJ%J%jJ
-42701A0%%%j%jKkKjJJj%JjjjJJkJjKjj%%J%%%JkJJ%%jJ%%%j%%jJ%%J%%%kjJ%KkK%k%J%%j
-42633HJ%%%Kjkj%JJkJJ%%%%jJ%JJkj%Ljj%%J%jj%jJJJ%jjkKJKjkJJ%jJ%jJ%jJjJ%%%kjKJ
-42564A0k%%Jj%jJKkJ%Jj%%JjJj%J%%%jJ%jjJJj%jKJj%%%Jj%%%%jJJjj%KkJ%jJJj%j%KkJj
-42496IJ%%j%%%Jj%%JjJjJ%%J%jjJ%%jKj%%%j%KJkJkJ%%j%J%jJ%%%jJjjJjJK%%%lKJk%%%%
-42427I%JjJjj%JJ%%jJk%%jLj%jKj%KkJjjKk%J%%jKJj%jjJJjjJ%jJ%jJJlJKjJ%k%%J%JkJJ
-42358A0jJjjJJJkJJj%j%Kjj%jJ%JjjL%j%k%%J%%j%%J%%K%kJjJj%KjjKk%jJ%jJj%JJjJj%j
-42290HJ%%j%JJjJkJJ%kK%%%%kJJ%jLJm%%KjjKkj%KJ%jjJKjkKj%jJJ%%%jJjjKKk%%%j%%%%
-42221A0J%%%%J%j%jjKkJ%%%%%%jJJkKkK%jJk%Jjj%JJJj%%%jjJ%%J%jjJ%Jj%J%%JjjKkjJ%
-42153IjJJj%jjJJkKJj%%Jj%J%JkjK%%k%JJJ%%kJ%%%%k%K%jJ%k%%JjJJ%jJjJ%jJ%jjJK%%j
-42084A0%jJ%%kKJ%k%Jjj%JK%kJJk%J%JlJJ%%%j%%LjjjjKjJj%J%JkJkL%k%%%%%%Kj%%JjKj
-42016A1jj%jK%J%%%j%j%J%%j%%J%jJ%%jJ%Jj%%%Jk%Kj%%%j%%%%%%K%j%%jjKkL%l%%%J%%J
-41948A0kK%%Jj%KjkJj%%%J%%%K%jk%JJj%JjK%jj%%J%%%jJkJ%%jJJJJl%JJlKJjjJ%j%j%J%
-41880A0Jk%J%%%%j%Jj%K%%jJjK%j%JkjKJjJkjJjJJ%%JJjKjj%%jJJ%k%J%jJ%%j%jKJJj%Jj
-41812A3%J%kJKl%%%%%JkjJ%jKj%j%%K%j%%JjjJJj%%J%%j%kJJjjJ%j%%J%J%%Kkj%%%JjJkJ
-41744A0Kjj%JkjJ%%KJjj%%J%%%k%%J%jJj%J%%JkkKJJ%%k%%J%j%JjJJjJj%jJj%J%Jj%%%%%
-41676A0jJ%%%%jJ%JjjJJ%%%j%j%j%%J%JjJ%jJJj%Jjj%%%%JKlJ%%Jj%%%Kk%k%JJjKk%J%%j
-41608IJ%%jJ%%jjJ%K%%kJ%JjkL%jjJkLjjK%lJ%JJjj%%JJ%%j%%jJJjjJkJ%Jj%Jj%J%Jk%J%
-41539A0%Jj%jjL%kJjMkjJ%jjJ%J%jjK%%lJK%jk%jKJJkJ%JJjj%JjJJl%jJ%KjkJJ%l%JJJ%j
-41471I%%jKjJ%jJj%KjJljL%Jjj%%jJJJj%JkKj%jjKJ%k%JjJj%KjJ%%%jjJjJ%%%JkJJjjJJj
-41402A0%J%jJ%%jjK%%%%%%kJjJJ%%kJ%%KjjJjJ%%jKkJ%jkJ%%JJjJ%j%J%%%Jj%K%%kJ%%JJ
-41334A4j%%kJ%%j%%%j%jJJJkK%kJj%JjJ%jKkjJjKjKjj%%KkkJJ%%%%%KkJkKj%%%%%KlJLk%
-41266A1%jLjkj%JJJjkJ%%kLjJjJJjjjK%j%J%%KjjJkK%%%%Jj%J%%%kj%JJjj%J%J%j%%jJKk
-41198A1%JjJ%kKj%J%jJ%%LkjJjJJ%k%%%Kk%%%%K%jJJ%%%%kJjK%jJJjJ%jJkK%%j%%j%%%Jk
-41130A3J%%%%jJjJ%%j%Jk%jJJjJkJ%%jjJ%JJk%JjK%%jJk%K%kJJ%%j%%jJ%k%JKjk%JJk%Jj
-41062A0JJ%jj%KJj%jJjJjJ%jKj%KjkkJJjJ%jjJjJJkjL%jJk%KJ%kj%JJ%%%%kK%jJJ%Jl%J%
-40994A1j%JJ%jkJ%%j%K%%%%J%j%j%JJk%jK%jJj%JJ%jj%JJkJ%%%mJK%j%J%jJJk%JjKKkjJ%
-40926A1%J%k%j%JJjKjj%Jj%J%jjJ%%%J%%j%%K%j%J%j%%%JjJj%jJJk%kjK%%JjJJJ%j%kjK%
-40858A0%J%%jjjJJjJjK%%k%%JKjj%%%JlJjK%jJjJJjjKjjJ%JJ%jjJjJ%j%KkJj%JjJJjj%j%
-40790IJjJJ%j%%%jjKj%%%jK%jkK%J%%%%%%Jj%Lj%kjjJJJ%j%%j%%JjjKkJjL%%%%%%j%Jj%j
-40721IJ%%k%K%%%jJ%%j%%%JjJjJ%%%%%%%J%j%jJ%%%jjK%%%%jKJkJjJjJj%%%kJK%kL%lJ%J
-40652A1%jJjJj%KkJ%Kk%j%jJJjj%KjjJ%j%JjJjK%J%%%%lJ%%KjjJ%j%KjJlJjK%jJJjkJ%%J
-40584A1JkK%%%kjK%jJ%jjKjJ%%j%jJ%%J%%jJj%jJJlK%KjjJ%j%%%%%%%JjJjJ%j%%%%%jKjj
-40516IKk%K%%%%jJ%jjKj%%JjJj%Kk%%jKj%%jJJj%JJj%j%JjJjJkJ%Kj%jkK%%%%K%jjJjKjJ
-40447A2kJkKj%Kkk%J%%%Kkj%J%Kj%%jJ%%jKKl%JjKjj%%%%Kjj%jKj%%%%JJjJj%jJjJJkjJ%
-40379A0%%jJKjj%LJl%jJ%%j%JjjJJ%J%jjJj%%%kLjJJk%jJjKjj%JK%jjjjJJLk%%jj%JJ%j%
-40311A0Jj%J%%jJ%j%%jK%%kJJjJjJj%Kjj%JJjj%JkJJJj%%jjKJkJjjJjJ%jKJkjK%kK%Jjjj
-40243I%J%JJk%%%J%jjKJjjJjj%%%%%KjJjjJ%jJ%%%Kj%jjJ%%%J%%JjJJljJ%%jL%k%jJJj%%
-40174A0JjjjJ%J%%Jj%%K%kJ%%%jJjKJj%jkJj%%J%Jj%%JjJ%kJ%%J%%%jJ%%JJjkjK%J%jjKj
-40106A1%%jjKj%JjKk%jJKj%j%%Kj%JkKJl%%JJjJk%%KjJjjJ%K%k%Jk%J%%%%jJj%%JjKl%%J
-40038A0JjJJk%KlJK%j%%KlJJ%JjkjJ%J%%Jj%k%KKj%%%%%%%%kJjJj%%%J%jj%%KKl%J%Jj%j
-39970A0%%J%jjLj%%JJ%j%%kK%j%J%jJJjlKKjkJJ%Kj%j%jj%%JJj%jJjKJk%KjjJj%J%%JlJj
-39902A0%JJjJj%%%j%jJ%K%k%J%J%j%%Jj%%KkJJ%kkJJKl%%K%j%%jjJ%J%%%KkJJ%%jjJ%K%k
-39834A2j%%k%KkJJ%jKk%J%%%%jJjjJJ%jJ%JjJjk%LJjjlKJJjJj%%JkjJJj%JJ%%jJj%%k%%J
-39766A0J%j%%%%%K%kJ%%%Jj%jjJ%JKkjJj%Kjj%%kJJ%Kk%J%jjJJjKj%j%JjJKkJ%%%JjlJ%%
-39698A0J%%%jJ%Jj%%jLkjjJKkJjJJjJ%jJ%jJj%%jJ%%J%%%J%%kJj%jjJK%%JjkLjkKJkJkJ%
-39630A1J%j%JJjJkJ%jJjKjkKJlJ%JjjJKjjJ%j%J%jj%KKl%%j%JjjJJKjkJj%J%j%J%%%j%%K
-39562A2j%jJj%Jk%JJkJK%jJj%%Jjj%j%jKK%kjJ%%Lk%%J%J%kJJj%%k%%%%JKkjJJ%%%jJJk%
-39494A1JJj%Jj%%%jJ%%j%j%KjJ%%j%kK%Kj%%%JJjkJ%%%%jJ%j%J%Jj%j%%JjJJ%j%kJJj%J%
-39426A2%J%jjjJ%jJ%Jj%%K%k%%%jjJJ%j%J%%JJl%J%J%%%kKk%J%J%Jj%%jKjjjK%JkJ%jJjJ
-39358A2jKkjJJJJj%%JkjJjLj%lJJJJk%%%J%kK%%%Kk%jK%%%Kjj%J%%%%Jj%%JJLjKKLJ%%Kj
-39290B8j%kJkkjj%kJjkJkJjjjKJ%jj%%%jjKKkj%%%K%j%jJJj%%JjjjJKlKjj%K%jjJ%jjJJ%
-39222A3j%Jj%JlK%%J%jjJJj%%J%j%%kKjJJjk%J%%jK%%J%Jjk%Jj%J%jj%J%J%%Jjj%KJjj%k
-39154A0J%J%kKJk%J%j%JJj%JjjJjKjjj%JJj%jK%jKj%Jj%jj%K%jJ%KljJJJ%%%%Jkj%%%J%%
-39086A2JjJ%%k%%%J%%Jj%J%jjJJjjJJjj%JJjJ%%%JjJ%kjJ%jJ%J%j%jJJ%j%J%j%J%jjLj%k
-39018A1KJj%%jjJJ%kjK%%Jj%JkK%%J%mJK%j%KJk%%%%%jJ%jKjkK%Jk%%J%j%j%Kj%%%%j%jJ
-38950A1jK%j%KJj%%%j%%J%jJ%kJ%%Jj%%%%%KjJ%kJkJ%j%%J%JjJ%jJj%jK%%Jj%j%jJJ%jK%
-38882A4kJjJ%%j%J%%j%JJjjJJJk%JkJjJj%Kj%kJK%j%j%jJJkJj%JKj%%jJ%Jj%JkJJJjjk%K
-38814A3Kjj%j%%%KjKjJ%k%JJj%%Jj%%Jj%%j%KjJ%%JKkkKK%%%%j%jJJ%%%kJJJjKk%%%%%%j
-38746A7JKlJ%%J%Jj%%%kJj%%%j%J%%%JjlJ%JjKjj%jKj%%%j%Jj%%LjjJj%J%%%Jjj%%kJj%J
-38678A4Jj%%J%%kJJjjJjL%k%%jJJJk%J%K%jjJj%%kJJ%%j%%%%Kj%j%%JjKkjJK%jJk%%Jj%%
-38610A4%Kjj%%jKJkKjlJ%J%J%jjJjJJ%jjjJJKk%Jj%Kj%j%%Kj%jJjJ%JjJ%kJ%jjJ%%LjjjJ
-38542A5%jK%kK%Jk%Kl%LkKJjj%JlJJ%jJ%Kj%JkJJ%jJjK%kJL%%%J%%jKKJ%KJKMLNLNNOONO
-38474G9MK%%kklmnnlkmmlkkjjk%kjJkK%K%MJKMMNOOMOLOJ%lklnlnlonm%nljkk%kl%m%jjJ
-38406C0jj%j%jkKjj%%jJ%%jj%j%%JJj%JjjJJJk%%%jJ%%k%J%Jl%J%J%jJ%Jj%Kjj%k%KJJjj
-38338B1J%%%j%Kj%j%%%%KJk%%Jj%JJkKk%JjjKJJjjj%%kKJjJj%J%j%Jj%%Kj%%jJJ%jJJj%%
-38270B4JjJ%jJJjJ%kJK%jj%Kj%%jJ%jL%%kJj%Kjj%KJJjjJJkK%JjJkJ%KkJKjJ%jJ%LkJ%jK
-38202C6KlJ%%K%JJ%JjJJ%%%JjJJ%J%%J%KJj%L%JjJJ%KJjKKJ%K%KM%jJJMK%K%%LM%LJMJJJ
-38134I5KMMKLKMKNNOKMNNPLOOOOJ0QPJ0RQJ2J0J2J3J6J4J7J8K0K2K1K3K5K7K6L0K9K7L3K8
-38087F59L0K9K8K4K3J9J6J4J1LM%kknopnmmlkjKOORJ1J1J4J2J1J0J2QOJjoqj0j5k0k0k4k5
-38041H09k7k8k7k8k8k6k6k9k5k4k4k2j9k2k0j6j8j8j5j4j1j2j2j0j2j1rj0qornrppnpmnn
-38001A89nomnmljlmlnjljklkkjjklkj%kkj%jjjjkmkj%jjk%jjk%%kjj%%kjkJJkm%jkkj%jl
-37934G3J%%lJj%%%%%%kLj%jJjjmJjjmj%ljjjjk%jj%jkjKjKKLJNJJKL%LK%KjjJ%jkljjkj%
-37866F0lkkj%j%kJJkKKK%KLLMMLLKKKLKJJ%KJKKk%KK%JJ%%jJKJLjLKLJL%LKLKMKLJLKMNM
-37798A56OMPNMPNPONPPJ0RQJ3J1J3J7J6J9K1K2K5K2K7K9L1L2L3L7M2M3N0N9O9P8R4J14J37
-37758A307J75K28L02M06N43P17R31J159J382J559J653J615J444J149P61L29j10n08q25j039
-37738A3178j159j190j144j056r50q40p28o20n15m24l46k82k29j83j44j08q0n0j9K2P5J45
-37716C353K42L66N34P42R83J240J480J666J745J681J464J121O87K06k64o85j011j226j332
-37697A2992j347j288j187j064r45q23p07n96m97m19l57l06k63k31k04j86j71j60j49j38j28
-37676A826j14j04r2q3p3o6n9n1n0m4l9l7l5l3l1k7k6k6k3k1k0j8j6k0j7j7j7j7j6j6j8j4
-37644E86j5j7j3j1j2j1j2j0rj0qppnropppoonppqnomoomnnnmnlokmlmklkjm%jl%kjjlklm
-37586B55mkolmnoononmqnmolnmlnlmjkljKl%%j%j%llJklklmmllmnmpklokokmkjljj%m%%l
-37519E0%%Jk%l%%jj%%%JjJ%LKJKMMOOOPOPMLLJjmllolmopllmjnljljk%%J%%KJJKKMMLNNM
-37451H1NMKJ%kklnllomlmkkkjmjmjMjmJk%%kkJ%JjJkjj%J%%J%Jj%%%jj%J%%%J%K%%jJJJJ
-37383D0%kJJJ%j%%%JJj%lJ%%jLk%kLj%jjjKkjJJjJJj%Jj%J%jkKjJ%j%%jJ%J%Kjj%jJ%J%%
-37315C8%kL%jj%%Jj%%j%kLjJj%%Jjk%%JJ%j%j%%J%jJ%%KjJj%J%j%%%%jjj%jjjlj%%JJ%J%
-37247B9JJJKK%KJJKJ%L%KLJ%LjjJkjJj%%J%%jjKj%KjJKkKK%%jJ%%Kk%jkJjjJ%%KJJ%JLM%
-37179F6KJJM%MKKMLJKJJL%JJJJL%jLK%LKJKLMLNNNPOJ0J0J2J0J2J4J3J2J5J5J6J7J9J9K0
-37126C68K0K1K0K2K4K5L1L7M4N3P0Q8J15J56K13K94L99N28O71Q12R23R77R57Q62P29N77M26
-37099I462K99K36K44K89L21L09K56J53J8j44l34n30o82p56p74p84p83p48o80n98n22m58m06
-37076C388l39k78k29j88j59j33j16j00q8p9p2o7o1n5n0m0l5k7k1j2nMJ7L3M8P6J08J58K27
-37047A905L26M52O02P61R11J019J050R94Q70P12N39L70K44K01K32K78K92K68J97Q9n8k39
-37025A2015m47o35p53q04q21q29q16p65o85n97n30m70m09l44k79k33j97j67j47j27j13j02
-37003A745r6r1q5q3p6p1o4o0n7n1m6m1m0l5l1l0k7k5k3k0j9j8j6j5j4j4j2j1j1j0rj1orp
-36968E11nmkllkklompqj0rj0j2rrrqoqlmjmkjm%mmlnnmompmmoolkmmmjjkJ%%J%%%KKK%%j
-36904B77%j%jlkmmkmjjklmJjl%Jj%K%%%%kJ%%jK%%J%k%j%J%%KJKOLOOPPPJ0QQPRRJ0J0J0
-36841C71QJ1J0J4J3J5J9J9K1K5K4K6K3K4K7K8L0L5L8M4N0N6O4P7Q9J04J28J63K09K81L82
-36810B428N25P18R58J243J524J766J901J878J671J303Q52L88m1m20p46j006j188j265j247
-36791A1242j171j072r73q71p58o38n17m14l35k67k08j59j13p6m6k1J0M9J00J74K83M33O34
-36768E286Q84J170J450J686J805J756J522J136O87K39j68n25q28j068j225j279j245j157
-36750A0126j061r65q67p57o40n33m42l71l15k70k28j98j73j59j47j41j34j27j20j11j01r2
-36728B174q3p3o5o0m9m3l8l2k9k1j6j4j0njMPJ2J3J8K2K2K2K5K4K3K0J8J4J0OMkmj1j6k0
-36691A846k4k8l3l7m0m1m3m6m6m7m9m4m4m3m4l9l9l6l1l2l1k9k8k7k4k6k2k3k1k0j8j7j7
-36658G57j6j4j6j6j2j2j3j1rj3rj1j0j0j1rj0qj0j2j1j2j1j2qj3j1rj0j1j0rqrpqopppnn
-36616C29mmlmlllmommmljpplopnnoppnpooonmnmlmlkmll%mkjklmjjmm%kljlkJkjkkjkJlj
-36549A00kjjJkkjjjjj%%jjkjjjj%%%jj%kjkJj%JlJkjKjjJ%kJj%J%%jjj%kJk%JJkj%jjJjJ
-36482F1%%J%KJjMJJ%KLLJKKLLLK%KJJJ%%Jjk%%kj%lklJkjj%j%%k%jJkjKJj%l%k%jj%J%K%
-36414G5%%JJJKKLKLLMNONLJJLL%jKj%LkJ%k%jjkj%kjK%k%KLJKKK%LK%jJK%LJ%JJL%LJLOM
-36346A61MONOPRRJ1J0J4J4J5J8J9J9K2K3K2K2K4K6K5K9K8L0L2L5L9M6N4O6Q0J03J31J78K35
-36310A577L14M09N18O33P50Q43R03R30R39R26Q75P80O85N93M63K89J19m0k14m11n60o54p34
-36287I933q01q21q00p52o93o28n64m99m29l65l17k70k31j95j69j44j25j11j00q8p9p0o5n4
-36263A563n0m3l7k8k3j8j0nKJ2K0L3M6O6R4J26J73K40L19M16N30O54P80Q93R71J028J058
-36236H810J040R64Q58P63O61M96K96J34j8k17m29n82o96q11r04r21q94q57q09p44o60n77
-36214D903m95m27l78l25k71k33k07j79j61j41j31j19j11j02r5q9q4p6p0o4n8n4m7m3l9l7
-36188H67l2l0k9k6k3k1j9k3j7j4j8j7j2j4j5j5j3j2j2j1j2j2j1rj1j0prorppnoomnnomln
-36146C35loklllnmmmnmoolnnnolmnpknlmkllnlljkljkmj%j%JKJLLNKLJKJ%mlmnmoonlmkk
-36079A62lnjmlljljkllkkjlj%JJKLM%KJjkllmromnnoonkmlnljmjklk%k%ljjj%jjj%%%kJj
-36012C3j%jJJjjJ%J%j%j%%%J%j%%J%kJl%KjJ%%j%LjkKjjJk%J%%k%%%JjJJ%%%jjjK%jJ%%j
-35944B7%jJKjjj%Kj%jJJj%%kJJJ%JjjKJ%%jj%J%%k%%%%k%K%jK%J%jjJjjJJlJjj%jJ%kJK%
-35876B5jJjKJkJ%%%%%j%J%%%J%jKjjKKjJjJ%%jkjLj%%%jJkJjjKJk%%J%K%lJj%KJl%%J%J%
-35808B8%Jj%%%J%%%KJjj%JJJJ%j%J%J%JJ%%J%JJKj%KK%JJK%KJJLKJKJMKNMJKMNNMMMOPPQ
-35740A34QRJ0J4J4J7J9K5K8L3M2M4N0N5O0O2O2O1O2N5N3M6L8L4K6J7Qlj3j8k9l8m3m7n0n2
-35704G93n2n1m9m4m1l8l6l0k9k4k2j7j8j4j2j1j0opoj%kLKLQQJ1J2J6J8K0K4L2L5M1M8N3
-35665F07N8O1O3O3O4O2N6M9M3L8L1K1J3Kqj7k9l9m4n2n8n8o0o1n7n3n3n1m4m0l6l4k9k7k4
-35630C57k1k0j8j5j3j5j4qrrqqnmlllJjl%J%k%JllmmlmommoomoonjmnlkllJklkkjKjjjLJ
-35570H3jKJJJjJjK%kJKjjjkkjkmklljkljjlJkj%kJj%%%jjj%JJ%%KK%JLLKKKj%JKKLJJJLJ
-35502H2kJk%jjmj%kjlkjkjlklkkk%kk%kjjkkjjJJkjJj%%%K%KKJ%LJJJJK%%%JjJJj%%%jlj
-35434D3kk%lkJJkjj%j%%jkJ%Kjkj%K%jj%%j%j%J%%j%jJjJ%j%K%JJkkJjjJJKl%Jj%jkJjKk
-35366B1jKj%jJK%j%JjKkJ%%j%%%%JKj%%jjJ%k%%%Jj%k%Kj%J%jJk%J%Kkj%%KkJ%j%J%j%Kj
-35298B0Jj%%%jJ%jJ%%Jj%Jj%%j%%KjJjJkK%%jJkJJkKkjK%%%jJ%kJKj%jJJ%J%jJ%Jj%%JjJ
-35230B3JJj%j%Jj%%jJ%J%%%jKj%Jk%%KJ%jj%KjJ%%jJ%%%J%k%Jj%%KkJJJj%j%J%JjJJjjLj
-35162B9jKjJJj%kLj%j%JJk%J%%K%%J%%JjJ%%JkJJ%%%%%K%J%LKJL%KKKLJ%%K%Jljj%jkK%j
-35094E3jjjJjjJ%Jkk%%jJ%%%JJ%JKJjMLKLKMNKKKMJMKKKJjK%%JkjJj%JjkJjk%%jj%j%jj%
-35026H7%J%%L%%jKJJLKNMJOQPORQPROQJ0RRRJ1PJ0RPQPQPRRJ1J5J5K1K2K9L8N0O4Q6J21J65
-34973I49K26L02L88M66N14N24M81L78K49J51J15J09R3Q4J19J84K22J82O4q1j85k27k60l29
-34949D718m07m23l82l25k88k73k57k26j84j48j21j05r0p5n8m3l4k5j9j1kNK0L7O3R9J44K05
-34921A795K96M03N12O08O62O68N95M52K97K01J91K05K14K54L75N31O29O07M61K58O8q6k19
-34898I977l39m18m33l84k87j87j29j38k08k99l60l72l76m25m82m89m36l68l26l10k95k63
-34876B653k16j81j54j31j19r9q4o8n4m5m1l3k4j3jJ6L9O9J16J78K58L57M65N54O05O01N25
-34849E173L77K12J06Q1P5M6L8R6J88K28J63Pj67k68k96l32m25n08n09m48l80l43l27l10k67
-34824B210k15j74j48j28j10r7p9o3n2m5m1l2l0k8l1l3k7k8l4k5j8j4j3lKJ%JJrk0j7j2k4
-34790F65l3k6j2j6j1pnnj0rj1k0k7j7j5k3k0j9j8j2j0j5j1rpnroonmoknnnmklnlmlmnjll
-34742A99lmmmlmlkmlllllmmnjkmkjmlkkkkjkljkkjjlk%k%jk%jjkJkj%jkKkj%kj%kkjkjl%
-34675F8jj%kljkjljkjkkjjjJkjjKlJJk%J%%%JKJ%KJjJJJjJjJ%j%J%j%%Jk%Kk%J%jkJ%j%K
-34607D7j%%j%JkKjjKJKjJJLMK%JM%KLJJLKKL%KKJK%LKL%jJMKJMKOQQJ2J4J7J2RLMJ5J4J0
-34546B41J3J7J6J5RJ2Qn%J3QORPMJKMjnlPOQQQJ5J7K5K9L7M8O5R0J24J69K36L23M33N46O51
-34505C216P26P54P21O40N52N04M81M29L16J59Nj56k89l94m84n73o35o34n74m92m31l94l68
-34482C079l27k53j94j63j40j19j07r3q1o8n7n9n5m3l5k7j9j3JJ6L4N7R2J35J96K78L76M75
-34454B886N60O21O33O04N34M84M83N08N17M95M78M69M49M05L34K24Q3k6l8mnr0k10l32m42
-34429I620n17n75o28o96p29o93o03n15m57m23l84l24k62k16j80j63j41j21j08r1q0p1o5o1
-34405A517n4m6l7l0k1qQK6N4Q5J33J98K85L81M73N47N87N75N12M26L67L50L27K53J35J1j04
-34378F950k18l10l79m42n07n27m86m13l52l21k98k65k16j69j39j20j03r1q1o8n9n4m9m9m4
-34353A190m1l7l6k9k9k6k0k1j8j4j5j4j2j0j4j2rqrnqmll%kmj%%%jjJJJKJjJj%K%jlkjml
-34303G77nmnmpqqorqoqqprrpj0pprqmqonnoonqomomklmlmmlmlnmmllnmlmmnmonmponqppq
-34237D04nqqqrpopoonppppmppqppoopooopoonnonnnlklmjjkkmlkjkljkkjjJj%JLKKNMLML
-34170A61OOMNOL%KK%klkmmponnopoonnllmmmm%kkjkjjkljjlkjjJlkk%j%k%jk%%jJjkjJ%j
-34103F1%%%%%%kJj%kK%kjKjJJk%j%%Jj%jJ%%%kj%JJj%%J%kjjK%%%%J%%%JjjJ%%%JkK%jJJ
-34035E6jJJj%%%J%jJ%jKJ%JjJJ%%K%j%JL%%%K%%JK%jL%JJ%K%%LLK%KJKKJ%KKLJNJJMKMLK
-33967A23LLONLMNPNMOPOORQPRQJ0QJ1J1J0J2J0PJ3J1RRJ0J0QOORNLKMJ%j%jnkkkmkloknj
-33910C83klj%%JJL%LMMONNRRQJ0QJ0J3J3J2J4J3J4J2J2J3J3J2RJ1J0PNNKJjlknonrqrj1q
-33859E87j3j1j2j1j0j0j2j4j1qj0j0qj1poooomklljK%LJMMOMLNNNLLNLKL%%jnnkppprj1q
-33805C91j2j2j0j2j0j2j1j0j2rj0qqponmnmllkk%kjkklj%kkkkk%j%jJ%jJjMjjjjklkmlkk
-33748A73kkkjljJ%%KjJKKJJK%JLjJjLJ%K%KJJKLKKKKJMMLLJMNLMKMNLMPOOQQRJ0J1J3J3J5
-33685C55J6J8K0K2K3K4L0L0L4L9M2M8N5O0O7P3Q5R5J06J18J33J52J74K04K37K78L31L93M73
-33656C735N62O66P84R14J048J183J309J422J511J561J571J538J448J308J121Q92O31L48N4
-33637B3606k33n00p42r48j107j224j294j322j313j271j207j128j037r45q48p61o80o03n40
-33618E903m81m32l87l51l18k93k68k43k21k03j88j72j52j39j25j15j04r1q4p8o8o4n8n2m7
-33593A169m3m0l8l5l2l1l0k6k5k4k5k3k1k1j9j9k0j7j7j6j5j4j5j2j4j0j1j0j0j1rj2prr
-33558D79qprprooopononpmmmnnmmlnmklllmmmklllllmnklknmnlkmmnmjmnlkllkm%jnJ%kj
-33491B16j%kjkklmkmmloonoonnpoopmoomlonklmllkmlkjjklkjkkjmJj%jljkjJ%%j%Jkk%%
-33424C3Kk%j%Kjj%%j%%Jk%%%%JjKJkj%J%%j%KJJjjL%Jj%%%%kKJK%jJJJKKNNQQOOLNMLL%P
-33356A07LKkoj%jro%klmnjmmlllllkkjjnKj%JjKLJJJKJkKJjLNMPRQPQMMKlk%J%jL%%lokk
-33289I6ppqmlnnmmkjkkJlk%j%jjj%JlKkj%%%%jk%J%jJ%jjJJj%jJk%J%%kJj%%%%J%%j%%jj
-33221B3K%jJjJjK%kjJJ%%J%%%%jj%J%jJ%%J%%jK%k%J%j%J%j%%JjjJJ%J%Jkj%jJ%%jJjj%J
-33153B4j%%JJJJj%Jj%%K%JkKJJJ%%KjJL%JJ%MKLLLMMNNNRPJ1J3J5J7J7J5J6J4RPLjmmrj0
-33094B02rj0pj1qqqqpj0orqooolnlmllkkkjk%j%%%KJNLLKJ%M%JNONPQRJ1PNM%knqprpqpo
-33031G4lnmmkkjmkkjlkjj%jkjjKk%%%j%kj%%%j%%%JjjlJKj%Kjjj%JJj%%%%jJj%jLj%%%%j
-32963B4jkL%%j%%J%%jJ%jK%%jj%JJjJjJ%%%lJJJJ%jk%%J%j%Kk%%%%JkJJJJjkJ%%J%j%jJ%
-32895B4J%%%%jJ%%%JjJJj%J%%%%%J%%JjJj%%%JJ%jJ%JKJJJJKKLKLJ%L%J%jKKKKLJJ%J%%j
-32827F6kjkkk%%kjjkJ%%%K%%%LJLMKKMNJONOKKMNL%KKMNKMMLkJKjkkk%jnl%jkljlJkllkn
-32759I9nllk%kJKK%JLKLNLNOMLOOLKKKL%klj%k%JjMJJJklllomqnnllpnnljmnjkj%%J%jjL
-32691G0JLj%JLJ%%JJJJKj%J%kj%jJLJ%JJKMQORJ2J0NlJRLkKN%lkKJkJLKmkK%kJK%j0rlrj4
-32626A12j0onmpnklljjjjjk%%jJJKMQQJ1J2J5J2J0KLJ1R%LNNlkNLkJMMmmKLo%Jkrj1oj0j4
-32568A31j2rrnqqolkkkljk%jj%kjj%%%jJjkJjJJ%KJ%L%K%JL%%%lJjKlj%lKljJjjJJ%%%kJ
-32502E4kJjjkKJk%j%%JjJ%JK%JKj%%%KLjjKKk%JJ%jjKKjk%JJjjJ%%J%jkJJj%%j%Jk%JJ%j
-32434F0%jJ%%J%%%KjkJJJjjJJ%K%j%%jj%%J%JjJ%%K%jLKJKLJJ%JKk%%jKJ%%J%%J%jjJk%%
-32366H0kj%KjK%KMMKLLMJ%MJKLKLK%KKJJMLKKJjjjjlkJ%JJLLNMLPNMLNOOQRQJ1J5J7J6J8
-32303B88K2K0K1J9J5J4J4J4J3J4K0K2L1M2N8P9J06J31J50J62J55J28R4O5M8K0k6n6m8l1j9
-32272A585j7j4j1qk2l8l9l2l1l7l1pK2N0P3J06J41J87K30K71L09L38L35L08K46J75J19O9
-32244D277K1j7n2o0m4j7j9l7m4n8o1n6m4j6K1P6J50K32L25M21N28O63Q31J036J225J351J366
-32217A1998J276J140R66P49M67J77J2l1r9j95j98q6M1J14J47J64J92J89J20j7k31m74o50
-32194A5771o97p02p43p58o58m35j56J48M72Q39J255J684K045K299K437K452K335K039J515
-32175C1142Q47K01k80n21n29m21k03K31Q17J326J547J362Q11Q3n46j019j514k032k407k527
-32155B6368k420k166j884j673j485j275j068q59o71n17m10l41l04k93l04l31l61m12m73m95
-32135H626m53l80l18k77k36k22k36k78l15l01k86l16l52l35k82k44k25k17k07j82j52j32
-32113B680j20j06r6q6p9o3n4m4l3j6lJ0K1K4J7Jj8l4l7m4n2n9n5l3j6qkkmj6k5l4l4m1n0
-32078A489n5m8m1l5l3l5l4k7k0j2pnj%lnrj0k8l4k2k1k9k6j8j6proKLPONjJN%qrMOOKjOM
-32031I31jj5k3j6j7k3k9k7k1j7j8j8k0j6j2rj2q%NJ0J8K3K0J8RNnk2l0l0k9k8k9k4j8j0r
-31993E03nomNJ0QJ1J4J6J6J6J8J9J7PjLJ0Oj3k3j7j3k0l8m1l0k4k9l1k6k2j6j5j4j3qnok
-31953B57MQPONj%mj8k0j2j5k1j6j2j2qrroommkkkkljjlkkjjj%jkj%k%jlKjjk%jJJl%%%j%
-31894G2%kLjlK%JK%%k%LjjJ%j%%K%%%%%%JjjKJk%K%%%%%KjKj%JjJJ%jJkJJK%jK%J%JjJLJ
-31826I0j%%Jj%jKJkJ%%K%KKKJ%MKJJKL%JMM%MJJNJKKLJLMMMMPQJ0J2J4J7J7K3K7K9L1L8M5
-31768D38M9N1N2N4O0O0N5N0N2O0O2N4N5O4O5O1N7M2L6M7M1J9Jklj1k7m7n6n9n5o0o7o8n8
-31733A072m7m6m5m0l4l0k8k8k7j8j2nLJ2K5L3M4N5N8O0N4N7N5N3N3N7O9P9R2R8J00J03J05
-31700A977J03J06J11R9Q1P2P7P4N5K1j4k7j9l3p2r6j00r6r1r5j14j16j00q3q0p4o8n8m5l8
-31670A357l7l6l5l9l7k5j7j2jJ5K8M1M6M3L1K0Poj7k6l2l5l2k7j9pKJ3K3L6N7P8J05J35J63
-31635A760J89K07K14K06J93J84J88J86J81J87K20K87L91N25O93Q77J062J237J347J349J246
-31614A2929J104R56P25L72Ok14l11m29n52n78m97l70k33j00K8J58K77L72M08L80L06K12J27
-31591A5076O0Jm7o6n2m1l5j5ql1p0j04j51k26l07l53l34k96l05l45l53k94j96j00l9L8J91
-31564A1598L99N72O87P59P84P51O63N20L20O3j67l21l99m24l76k69j43k5N1M7k4r1j87l72
-31540A4416n96p19p37p73q47q74q29p62o84o16n66m99m12l36k70k04j44r4m7pL9N8O7P8R0
-31515D732Q3M8J6nj6m5q8j15j18j08j02j02r7q8q0q1q7j03j13j19j20j18j12r4p3n3l1j3
-31487B798J4L8N9Q3J01J20J32J46J62J89K27K78L41M26N42O83Q35R80J105J220J306J332
-31465A3117J276J180J102J024Q54N53K48O3l9j72l94o06o99p00o89p39p94p96p49p06p03
-31444A1631p12o95o44o04n81n59n22m69m14l68l29k85k37j83j26o6pO1J35K14K90L62M22
-31421F314M73N13N40N63O01O65P32P93Q66R82J146J319J458J545J592J623J599J469J202
-31402B5995Q83O23L79L8m44q96j150j240j330j494j620j593j448j298j204j128j031r12q14
-31383A0316p46o92o36n89n55n26m95m55m16l83l53l21k95k64k39k13j92j73j57j40j27j13
-31361B236j03r5q4p9p1o8o2n5n1n0m5m1l9m1l4l6l3l2l4k7k9l1k6k5k7k2k1k2k0j8k1j8j8
-31328H58j5j4j4j4j1j3orrnonmlmmkmolkonompoppopopporonqmook%KMRJ4J4J7J7J5J2J3
-31274F89J7K4K9L7M4M5M3L3J9J2QQPJ4K0K7K3J5Nkj0j1j3j0pjKLLQK0L2N0O7R0J11J28J44
-31236A723J49J44J32J21R9O6L0Jk0m5o4o3n8n2m2k9k0j4pjlljom%LLNJ2J8K5K2L1M0M9O9
-31199B310R3J22J69K20K77L25L70M04M26M34M32M35M55N21O32Q09J060J377J734K097K412
-31178A7114K623K697K616K372J952J402Q06K09l87r08j270j493j619j632j545j416j269j139
-31160A9113j034r57r12q91q88q88q90q81q65q35p91p43o82o17n53m83m16l52k93k40j79j23
-31138D600o1J4R0J72K63L52M28M86N17N31N30N16N06N20N63O40P52Q98J052J189J292J329
-31116A7179J267J106Q62N50J78k19n90q86j124j300j371j356j305j206j074r39q11o94n99
-31097G668n30m69m27l96l75l57l43l26l07k91k70k50k30k10j89j68j50j33j19j06r3q6p6
-31074A767o8o5n8n4n1m5m4m1l8l4l2l1l0k7k5k3k1k3k1j9j8j9j6j6j7j5j4j4j2j2j1j3j0
-31041H30prrqppqpnrqlpnnmolmmllmnpopj0qj1j2j5j3j5j2j5j3j3j2j2j3qj0j1pppqponl
-30989D17omknmnljllljjjJJJ%KJO%OPRJ0J5J5J9K0K2K5K2J8K1J4J1Okqrj4j9k5k6k2k1k5
-30941D56k7k2k0k0j7k1j7j6j5j5j4j4j3j0j0j0j0oomnll%JJKOMNRPQJ0J1J0J2J3J2J5J9K0
-30899C23J9J7J8J7J1RO%%qj4j6j2j5j8j7j7j5j0rpopmmkljllkkkkjmjnkmkmnmpnmmlmmjl
-30846A54mjkmk%Jkkmjjk%kjj%%jLLKKKNMMMMNOMMLOPMPOPJ0J0J2J7J7K0K1K4K4K9L3L6M2
-30792E12N0O0P2Q9J03J15J30J43J46J50J48J47J31J05P6O0M1J0l1n7o3o9q6j05j07j00r2
-30765A578q9r2r1q2p5p3p5p3o9o0n8n3n2m7l9l2k8k6j7j4m%NJ2J7K3K8L2L7M0M7N4N5N7O3
-30730H99P2Q2Q5Q8Q9R6J00Q9P1O0N6M6J1k3l8m2n4q2j02j05r8r2r5r8q8p5o4o0n4n1m4m0
-30698E39l8l4l1k9k7k6k4k0j7j7j5j4j3j2rj0pppooplknmkml%mjlkkjjmkkj%%Jkjj%%kk%
-30646A10%kj%%jjjkJjl%%jj%jjjjjJJkjJJjJ%jKLJJLJL%%MOLNONLNMLKLKK%JJ%JJj%ljJl
-30579A56kljjknjklmnkmmmllj%kj%%JjJjLLLMKKMLKKKJjjjjkkkmljl%j%J%MJL%%Lkjlljm
-30512A10lonnoklomkkmk%jjm%jjkjj%kjjlJjk%jj%%%j%jj%Jjk%%%kJk%JJ%kJJk%JkJKjjJ
-30445C0%%%kJ%Jj%%j%Jj%%Jk%%%%jK%JjkJjj%JJ%kJJ%jL%J%JJJKKK%JKlJK%JJ%j%%Jk%%J
-30377D3ljkJkjjkkJkjJ%%jj%k%%%jJjjjJ%%j%%J%%%jJkjJK%jJj%JJkKjKk%%%%%%%jjJ%%j
-30309B1J%JJj%Jjj%%%J%j%JkjJJ%jJ%j%%kJ%jJJ%jjKJk%JkJ%%Jj%Kj%KlJKjJk%%%%%%j%J
-30241B1jK%%JJmJJjK%%Jj%jKjJJ%jjJLKJKK%KLJLMMOONJ0J0J6J7K2K1K7K9L0L0L0K7K6K2
-30187C85J9J1QJoj1j5k0k2k2k5k5k2k3k3j9j8j5j5j2j1rprnpnlmkmml%lkJlk%l%kjJl%kj
-30138C8Kjj%kJj%%%k%jjjkjJ%jJ%k%j%%%%%j%%k%KjlK%j%jJJj%Jj%%JjkJJJ%jjjKJj%%%K
-30070B4j%Jk%%J%%%%%kJJjj%jJ%jJjjJjj%J%%%J%%jj%K%%%j%J%k%%%jJ%%%%%%JjJjJ%%%J
-30002B0kk%Lk%%%%%%Jjk%%JJ%%k%J%%%Jjj%%J%j%J%Jj%k%%J%Jk%JjJJ%jK%j%%Kj%J%%k%j
-29934A5%J%%j%J%kJ%JjJJ%j%%J%jjjJ%%%JJkJ%%%j%J%jj%JjLlJJ%j%%K%kj%JJJjkjJKJjl
-29866A3JJ%JjJ%%%kJ%Kk%%%J%%J%j%Jk%KjJJ%j%%%J%JKjjKjKJ%JjjK%%jJ%%%jKjk%%kJkJ
-29798B0j%jjKjjkJJJjlJJj%%KJkJK%k%KjJJK%%JKl%Lk%LjjJ%jJ%jjkKklJJjjJ%j%%j%%jj
-29730A5%J%j%j%Jj%jKj%J%jkJJj%J%J%j%J%jjJ%%J%%Jj%J%k%%jKjJ%%J%jj%J%%%%JJk%%j
-29662A4jK%kJJjJ%KkjJ%J%%%jJjK%%%%%JJJlL%jJkk%Jk%%Jk%%K%jJj%jJJ%j%%%jjJ%%%k%
-29594A2JKj%%jJ%%JJjjjJJ%j%J%jJ%j%j%J%%jKJljJKjjJ%%j%%J%j%KkJKkJjKJ%%%j%%%J%
-29526A7JjljKjK%lK%Jj%%kJJ%Jk%%%%JkJkJ%JjJJj%%%%%JJ%kJkL%%%j%jJJ%%Jj%jjKk%%J
-29458A5jJJj%%%j%%%jJ%Jj%KkJjlJKJ%jJJkjJ%%%jJjJj%%jKjKj%j%%K%j%%%jJ%j%%%J%%%
-29390A4%k%K%kKjjLk%%%%%JkJJjj%JjJJ%%%jJkKjjKJ%kjjJJ%kL%j%JJjJ%Jj%%j%K%j%%%%
-29322A5Jj%jK%jJ%j%jJjjJ%%jJ%%kJjK%%%JjjJ%%%Jj%%J%%Kj%JjJJkJ%j%jJjKjj%JjjJJ%
-29254A6j%K%JKjJJ%%M%kK%J%jKJjKkj%kjk%%jlJJkjJjkJj%KJj%j%%K%jjKjJ%JJ%%JJ%%KJ
-29186B4%%%K%%j%jJjj%j%j%kJkjJjj%%%%%k%%jKJkJJjj%J%%%Jk%%jJJkJ%kKJj%jjLkJ%%j
-29118A3JjjL%jjJj%KJj%%K%KjJJkJ%Jj%%j%%kKlJj%KjjjJ%JkjJJj%Jk%J%J%KljK%j%JkjL
-29050A5jJk%jK%j%%%K%jKj%jJ%k%Jj%j%JLljjKJ%%k%K%%kjKJ%Jk%%jJ%j%K%jj%%jJJ%J%%
-28982A4%%k%KJ%%%jJ%jkJK%kjJ%%%jJj%jK%j%KjJj%%jJ%%j%Kj%kLJk%%j%jJJ%%J%%%%jJj
-28914A3Kk%jJ%jJjJjJ%j%J%%J%%j%%Jj%%Jj%KkJkJjK%jjjKJk%JJjJjjJjjK%j%%Jj%J%j%J
-28846A3JJjJ%k%%%j%J%jJ%%lKJjjkKJJ%%Jj%j%JkJkKJ%kJJ%%kJjJ%%J%%jjKjJj%JjKj%jJ
-28778A3jJ%jJkKj%KJj%jKjJ%kK%%%j%jJ%j%JKk%JjJ%KJ%LJ%KjLjjJKJkjJjj%kjj%j%k%j%
-28710A6JJj%%j%%j%K%l%%Jj%jKJjJj%%KJLjKJ%jJKkJK%jJj%%jjlj%j%%Jkjj%%%jJj%j%%J
-28642A4j%JjJJkj%Kj%%JJ%jkJJjKj%%%j%%%%JJkJ%JjjJ%Jjk%J%j%J%%%%%%KjjJ%%JjjjJ%
-28574A3%JjJJkjJLk%%%%%k%%%JJ%jkJKlJKjjK%j%JjJjJ%%%j%JjkKJkKjjK%%k%%%J%%%jjL
-28506A4jj%J%%kKjJJkJJJ%lJ%jKj%%JJkj%%KjjJ%Jj%jJj%J%JkK%j%Jjj%KjjK%kJJkJ%%Kj
-28438A4Jjk%JJjj%J%%%j%J%jJjjJJJ%jjJjJJ%j%%j%%jJJ%%j%JJ%jJjkJJj%jJj%%j%J%J%j
-28370A1JJ%jKj%JjK%%j%jjJ%j%%%%j%KjJJjjJ%JjkJJ%J%j%%%jJjJKj%j%%%%Jjk%J%%J%%k
-28302A1K%%j%JJjKJjjj%JjJkJ%%%%jJ%%JL%ljJJJkj%jJj%J%J%%jjLjj%%Jk%JJjj%KjjJ%l
-28234A0L%JJkJjJ%jJjJ%%jJj%%%%%Jj%j%j%J%Kj%jj%JjJ%JJlK%%j%%Jk%JJJ%kJ%%%%%%%J
-28166A4%k%%K%%%%j%J%lM%kJk%j%%LjJjjJ%%jJ%%JjJJjjJjjLl%J%%%jJj%%J%JjjJk%JJ%%
-28098A3%k%KJ%jJ%j%%J%j%%%%jJkJKjKJkjjJ%%j%J%J%jJ%%kJJj%%Jj%%JjjJ%%%%%%%%%%j
-28030A2JkKjjKkJjKjJ%%jJjj%JJJj%j%%%J%J%kJK%jJJk%%jKkjJ%jJJ%%%%%Jjjj%jJ%J%%J
-27962A4%%JJk%j%JkJ%J%%jJj%j%KkJj%J%Jk%%JjJ%%J%jJjjJ%%JjjJ%jjKjKk%K%jjJ%%Kkj
-27894A2%J%Kj%j%JjjJJJk%jKj%Kjj%J%jjJJ%kK%Jk%%jJJj%%jjJK%j%KjJjj%JjJ%k%J%J%j
-27826A3jJ%kJ%%%JJjK%%jjJ%jjKj%%JJkJJj%j%Kj%jJjJj%J%%jKk%%k%LkJJj%Jj%%%Jj%%%
-27758A3%%jJKj%kJ%JkJJkJ%J%jkKJ%jjJJ%Jj%kJ%j%%J%J%jjKJ%m%KJjJjJjJ%j%%%jJJ%Jj
-27690A4%j%%%K%k%Jkj%KJJk%J%%Kj%%lLkjJjLkj%JJj%KjjkJJ%JkJj%Kj%jJ%J%%kmLJ%JJk
-27622A2jJKJjj%%jJ%jKkJjKJ%Jjj%j%JJ%kJJ%jjj%JjjM%k%Jj%%j%%JKj%kKjJ%j%j%K%jJj
-27554A3%jJK%jJkj%JkJ%Kjjjj%KKk%%JJ%j%%j%%JJ%%j%%Jj%%%%%j%J%%%%K%jJj%Jj%Jj%%
-27486A4jJK%kjJ%J%J%kJJkkJKjJjJjJJ%kjJJ%j%JjJj%%jj%Jj%LlJJjKjJJk%%j%J%%%%%%%
-27418A4%j%J%%J%j%jKkJ%%kJk%LJj%kK%%%kJJj%Jjj%KjjJ%JjJj%%%K%%%jJkJ%kJ%JJj%j%
-27350A3jJ%%%%%%%jKjjJj%%JJJjj%JJ%j%%%jJj%%J%jJ%jJjk%%KJ%Kjj%%%jJj%%J%%%jjJJ
-27282A4kJ%%%J%%%k%J%Kk%K%%j%%%jjJjKkK%Jj%%J%%%jKjk%J%kK%%JjJj%%%%k%%JjJjJJ%
-27214A4j%j%Lj%jKjJj%%%J%jJ%jK%j%%JjkJ%KjjjJJ%jJj%%j%JjJ%jjK%JjJjkKj%JjJ%%%k
-27146A2Lj%Kjj%jJKkK%jjj%%jKJ%j%J%j%%%jJ%jJj%%%%%JkJjL%%%J%%k%%%%jLkJ%j%%Jk%
-27078A3KkJ%j%J%J%l%KJjJ%%jkK%jK%jk%JJJjJj%j%KKkjjJJj%%Jk%%%jJ%J%%jjJ%%jJJj%
-27010A3Kjj%%jK%jjK%%jJJ%j%%Jj%%JjjjK%%J%jJkJ%%jJj%K%%kJ%jLjj%J%%%%j%j%%%jJ%
-26942A3jJLljJJ%J%jj%J%J%j%%%%JJkJJj%Kkj%%%%%%%%K%kJ%jJjjK%%jJ%%j%J%kKjkJ%jK
-26874A4J%j%KkJ%%JkJj%jK%jJ%jj%J%jJJJk%jJ%%%%jjJJ%%JkjJ%JJJkjJj%JJjk%K%kKJJj
-26806A5JjlJJ%j%%Jj%%%%Jj%%%J%%%jJ%%JjjJ%jJJjJ%%j%jJjJ%%%jjJLkjJJj%j%Jj%jJJ%
-26738A4%J%jj%JJ%k%J%%%%jJ%jKJj%%jJjJ%%%k%JJ%kjJJkJJ%%%jJjJjJ%%jK%%jkLjj%%Jj
-26670A3j%LJjj%%JjjK%%l%JJ%%jJ%%j%jK%%jJ%j%%J%%%Jk%J%%J%j%jKJ%jJ%kjJJ%Jk%%%%
-26602A4j%JJjj%Kk%%J%JJlJ%%Jj%Jj%%%Jj%J%jkKjKJ%jkK%%%JkJ%%jjJJ%jJ%%JkJ%j%%jK
-26534A5jjJJJl%K%kj%JJ%%JkJ%%%JjJ%Jl%J%JJjjj%J%%J%Jj%j%Kjj%%%Jk%J%J%%%%Jjj%K
-26466A6j%%%J%j%jK%%J%JjjJj%K%jJJj%%%%JkJ%%%Jjjj%%%%%JjJ%J%%%j%K%jJjKjKj%%%j
-26398A9JKjJ%kJJ%KKjlJKjKjJk%%KjkjJ%j%%%j%%%%J%Jk%j%%%J%j%Jj%%%%%KjK%jJJj%%%
-26330B3KjjjJJjk%JJjk%%J%%jjKk%%%j%Jj%JjjJJjj%J%jKk%jjJjJ%jJ%jJ%%%jK%%%j%Kjj
-26262A6Kj%%%JjkKJkKlkKJ%%kJ%%jKjLkj%%%JJjjJjJjjj%%J%%JjJj%%%J%%%j%%J%J%k%%J
-26194A5jJ%%%%%%kKjK%kjJJ%%%%kjK%JjKj%Jl%JJj%%JkJjKjjJJ%jJ%Jk%J%%j%j%JJ%jJj%
-26126A4Jk%J%jKj%J%%%kL%jJ%jjJjJ%%%j%%%Jj%%Jj%Jjj%JkLj%JJj%%k%%J%J%%%%jjJj%j
-26058A2JJJJjjKjJjjJj%%j%JjKJlK%jJ%%JjJ%j%JjJ%kK%%%jJj%j%J%jJJkK%j%kKJkJkK%j
-25990A4%jJ%jJJj%JjJj%JjJjJj%Kj%jJjj%KjJjJJjj%jJKj%j%%%J%jJjKkJ%lJ%J%JjJKjj%
-25922A5%kK%jJjJJjjJ%%jJ%%jJJ%jj%JJj%j%%%%%%JJk%%JjjJJjJjJjJKlJ%%jJkK%%%%%%k
-25854A3Ljj%Lkj%KjjjKJ%%jJj%jJjKj%%j%JJjj%%JjjJjJjK%jjJjJ%%JjJj%%%%Jj%%JjKk%
-25786A4%%JJjj%J%j%J%jJ%j%%j%KjkJJkJ%JK%jjJKkjJ%%%%jJ%%Kk%%K%k%jJ%jjJjJjJJ%J
-25718A6j%%j%%%J%%%jK%kJjjKjJjJ%%jJ%jK%%%%kJJj%Jj%%%jK%%j%J%k%J%%%%jKjJ%jj%K
-25650A6j%%jJKJ%k%%jJJjKj%jj%Lj%k%%%%JjJ%j%Jl%KkL%%%%jJ%jjJkj%jKJJj%JjJ%%%%j
-25582A4JjJJjjJ%J%jj%J%kJ%%JJk%%JJjjJJ%jj%JJjjJ%JJkJjJjjKJjjjJJj%%KjlKJj%%Jj
-25514A5%%%%jJ%%%%Jj%%%%%j%%%%Jj%%%J%%j%%%%JJ%%%kL%k%J%jJ%jjJJLk%%kjKj%%%j%J
-25446A5kKJk%KjjK%kKkJJ%%%kJJJ%JjkJJjJ%jJj%%%j%JJ%%jj%JJ%jjJ%J%%K%%%j%k%%JJ%
-25378A8%jJ%%%JkjK%%j%J%J%jJJJ%jJj%Kj%%k%jKJk%%%j%%Jj%JjJj%jJ%jjK%KJ%J%%%%k%
-25310B0JkKj%%jJkJ%JkJJjJJ%%JkJj%jKJjjKjj%%jjJLkJjkJJjJjJj%k%LjjKkJ%jKkj%JJ%
-25242A9Jl%%J%Kj%J%jjJJ%%Jj%j%J%%j%JjK%j%%jJjk%JjKj%%j%jJJj%JJ%JkJJ%kJJjjKj%
-25174A9KkJK%j%JJ%JJJJKkJ%j%kK%kKjkJj%J%Jj%KkjK%jJjK%JJKJ%KKJ%jJJJll%%j%jk%j
-25106B8j%lJ%j%%%JJj%Jj%K%%Jj%JjJj%kjKjj%jjJ%kJjk%%JjJkJ%J%jlJJ%%%%Jk%jK%j%%
-25038A7%jJ%jK%%%kJ%Jjj%JJ%%%%%%Jj%%%jjK%j%JjKjk%%%%J%%jJj%%KjjKkJJ%%kJ%%%jK
-24970A8jjJJj%%%%J%jkJKkjjJK%jjJJj%JKlK%%k%JJkkLj%J%%J%j%Jj%%%%jJJ%%%jJkJ%%%
-24902A7%JJJm%J%%%jJ%%jJj%j%Jj%JkKJ%%%%%J%j%kJJ%j%Kj%%JjJjK%kJ%jjJkJKJl%Kj%j
-24834A6%%%j%JJJjjjJ%jj%K%kJJ%%JjkJKJk%J%jjKjJjjJ%Jk%%JkJkK%K%k%JjK%k%J%j%kK
-24766A5%%KjJj%%JkJ%jJ%JJljK%Jj%kJJkJJ%j%J%%%kJJjj%j%J%KJjj%JJ%J%k%%jjK%j%%%
-24698A5JJ%j%jJjK%kJj%%%%jJJkJ%%KljJJJ%jJj%j%LkJ%%jj%JJjJ%j%%k%Lj%j%JkJKjJ%J
-24630A7k%J%%%jJJk%Kk%%%jJ%Jk%JJjJ%jJJkJjjK%%jJJ%jjKmJLk%jJ%%%JJkjKJjjJkJJJ%
-24562A7JkKkJ%j%jJ%%jJJk%JjkK%j%kJ%KKj%Jj%j%jJjJ%%%jJJjJJ%jjJjjJjJ%%Jj%JJjjJ
-24494A6%kK%jjJKkJk%K%Jj%jJ%j%%Jj%JkJJkK%%%%%KjlKj%Jj%J%kJjLKkk%jJ%JjJK%%k%%
-24426A6K%j%JJjjjJ%j%Kk%Jk%%%J%JJljK%%%jKKkjj%J%jjL%Jj%%lKJKlj%%%%JJjjJkJ%JJ
-24358A7k%%J%j%%%Jj%%J%%jJjjKj%%J%j%J%jKjjJ%%%jjKkKj%%%%K%j%j%Jj%JJkj%kKKj%K
-24290A7kkKJ%jJjJjjJj%%%Lk%%%%jJ%Ll%%%%KjJkjJ%%%j%%Kjj%JJlK%JJk%%%JJ%kJ%j%jJ
-24222A5Jj%J%KljJJ%%JJjj%%j%KjK%lKjKkj%%%kKJ%j%%J%jJj%%%j%JJ%%jkK%JjJlLjJ%j%
-24154A5J%%%%j%JJ%jj%jjJKj%jJ%%j%J%J%%%jKjjJ%jj%JJjJ%jJJ%%%%lKj%Jk%K%jJ%j%%%
-24086A5%%JkJJjJ%jJkJ%JJjjJJk%K%%k%%Kjj%%jK%Jjj%jKjJ%%%%Jj%j%jJ%%%%%%k%KJj%%
-24018A5%Kj%J%J%jjj%%J%j%J%j%JjJj%K%%jjK%j%%k%%KJkJJ%jJ%jJk%J%JjjJ%k%JJJ%%kJ
-23950A6%%%J%%%%j%jJjJ%j%Kjj%%JkK%j%JJ%%jJ%jjJjj%J%%J%%%KkJj%JkJlJ%J%jL%k%%%
-23882A5j%K%jkJL%j%j%%%Jj%JJjJJlKkJj%KjJk%J%jJ%KkjLj%%j%%%%jKjkK%%%j%%J%%%%%
-23814A6jJ%jjKj%J%j%J%j%JJ%k%j%L%jj%J%Jk%%KjjK%jjJjJjJ%kjLk%KJjJJk%jJJ%j%jJ%
-23746A6KjkJ%%JJk%%%%%k%J%%JJk%%%%Kk%%jKj%Jj%%j%L%jJj%%jJ%%%%%KjkKJ%%jJJjJ%K
-23678B1KJj%%LjJJj%%J%jl%k%%%kJk%%%J%%j%Jj%jjjJ%K%k%Jj%%%%%%KJ%kkjL%Jjj%JJJk
-23610A7kJ%JJ%kJjJjJjjJ%%jKk%K%%%Jj%%j%JjJjKjj%JJjjJ%%KjJJ%jJJ%JJJJ%K%jK%kL%
-23542B9lJj%l%jjJjjJ%kJJj%kjJJk%jjJ%J%%Jk%JJ%jJ%%%j%%%jJJjJJjk%%J%kJJKj%j%Jk
-23474A6%jJ%JjJjJ%%j%JjJ%J%kJjKjkJ%J%jJJjj%J%jJ%%%%%J%k%J%J%%%jjJKJjKJMKL%Kj
-23406C2JJ%JJ%LkjM%%%jjljj%llj%%lj%kJj%%j%%%jJ%J%j%j%%%JjjKj%%%J%jKlJjjJJjJ%
-23338A8%Jjk%J%j%JJjkJJJ%jJj%Jjj%%J%%JkKj%%JJ%k%J%kJJjj%%%JJ%kJJ%JjjjJjK%jj%
-23270A6J%Jjj%JjJKkJjJjJ%Jj%jJlJKJkKJl%KjjKjJjj%J%J%jJjj%J%kJJ%JjJjj%%K%%%j%
-23202A8jJk%Jk%K%j%%%%J%%%%Kj%j%KjJJjKJk%jjjLj%kL%jjJ%Kj%Jj%j%JjjK%Jk%J%%JjJ
-23134B1j%%LjJ%j%%JjjKJj%%J%j%K%%JkJj%%J%%j%KKj%%%jKKj%LjL%%KJJ%KLKJKMJKLMNL
-23066G0ORJ0J0J1J6J9K3K8L5M1N2O4P4Q9J02J18J29J41J50J57J57J51J46J32J10Q9O2L5P
-23036B243k5m9p1r4j08j22j26j31j31j24j18j09j03r3q3p3o6n8n1m7m0l6l4k7k4k4k1j9j8
-23007B18j6j2j3j1j0qqmpomonmlkkmm%kjkkl%ljjkkjklj%%%jj%j%lj%k%%%%j%jkkJJk%j%
-22945D7%Jk%jJ%ljJk%J%Jj%jkjJjjK%kkK%j%JjJkJJKjkJ%jK%%kKJ%%kK%j%%JkjJjkJ%J%j
-22877C5jKkkjJ%%j%%j%k%LkjJjJj%J%jjK%J%%K%%JKKJ%j%%Kj%JK%LPOJ4J7K0K1K2J5Lrlj
-22815A56j2k2j4qonrqmjJjkkKJJKLJJLJMMMPOJ0QJ7K5L5N5Q4J35K07K64K99L46L24K62J37
-22772B311Q4J91K24J08Q0J28J27J3o4K8Q6ql9K3J7j10k23k18k03k95l47k61j84j54j61j77
-22746I76j43q9o8o2n3m7m4m0l1k2k1k3k3k1j9j9j5j2j4j2oqrqmrkmlnnkllkmnkklk%klm%
-22700I8kjlkjlkjJjjjljj%%lj%jjjjjjKj%jjjjj%%%Jjjj%kjJ%%kJ%%%Jkk%Jj%j%jjjjjj%
-22632D7jKjk%J%%jjJjJkKjj%%Jkj%%j%jJjk%jkjJjjjkjj%j%j%l%jJ%kJk%%%jJjj%J%JkjJ
-22564A7JkJJj%J%jjJJjkKkJJ%jkKjJ%%Kj%J%kJJ%%JJj%%KLjJKkJjM%jJ%jJjj%%jkkJkJkL
-22496B2kkJKmJJjjJj%jK%jjJk%JJJ%jJ%j%%kKj%jJ%Jk%JJ%j%%%j%LkJJjk%JJk%KjjjKJ%j
-22428A6%%J%%jj%JJ%JlJ%%%%%JlLj%%jKj%jJ%jjJjJKjJ%jjJj%jJ%JKjj%J%jjKjJj%%%Kkj
-22360A5j%JjKJk%%j%%JJ%%jj%%Kj%JjJ%k%JJ%%j%Kj%%%J%%JlJ%jJJ%kJJlJKjkJJ%Jk%JjJ
-22292A6%Jjj%JJjjJ%JjkL%jjJj%KJk%J%j%%%%j%JjJ%%J%lKKjJjjj%kL%%jJjK%%%%j%%%%j
-22224A5%JJj%Jk%JjJjJJkJ%%JkJ%j%J%jJjJ%j%%%Kj%%KJkkJ%%J%JjKjjj%Jj%%%%j%JjJJ%
-22156A7%Jj%kJJjJJk%%%%%KjJk%JjJjJj%KkjKKJjkKJLKLKJ%JK%JK%%%j%JJ%jJjkjkl%lKm
-22088B4j%jl%jJKjkjLjj%%Kk%%%j%Kk%k%JJ%JjJjjKj%%%%JkJj%Kj%j%JJj%%%JkJ%%%%J%j
-22020A7J%%k%J%Jj%kJKJkJ%%Jl%KjjJKjjJjJkjJKJj%l%J%jJJ%J%Jjj%jJJj%JjkJJ%%%%JJ
-21952A9j%j%%%%j%%%Kj%%Jk%J%jj%J%%%jJ%J%KkJjJk%JJj%JjjJjJ%Jjj%%jJ%JJjjj%J%Kj
-21884A7jJkK%kJJ%%jjL%kJj%%%jJ%J%%%jKkjJ%%JJk%jJ%jJkJJKjj%JJ%k%jKkJJjJ%%%j%J
-21816A7Jk%kK%jKj%%%JJ%%%k%%kJJ%%jkLK%kjJjJ%jJJ%%kJJJ%j%jJj%%Kj%jjJJ%jJJJjJj
-21748A8%J%%Kk%%jjJ%JkKjjJjjjKj%J%kJJJjjKjJj%j%jJ%%J%J%jj%Kk%jJJ%%%%%jJ%%jkJ
-21680A5K%J%jj%%j%KkJJj%%%%kJKJjj%%jK%jjKjJJj%%%%%%j%Jj%Kj%j%JjJkjJJKkjJ%J%k
-21612A5KkKjj%J%%%%%jKj%%%%jJ%J%Jj%jkKkJ%%%kL%kK%%Jj%%jKkjJJjJ%kJ%%j%J%jJJ%%
-21544A6Jj%J%j%Jk%Kj%J%j%jJJ%%Jjk%%J%JjJ%%jJjJj%%%%JJ%%k%jJ%%%j%J%%%%J%j%JJj
-21476A7k%%Kk%JjjJK%jJj%Jk%JjJ%%%%jJj%JJJjjjKJj%%%jjJJ%j%Kjjj%%J%L%j%%lKJJj%
-21408A8j%%%j%%%%%JJ%kJ%jj%jJ%KJk%%J%kJJJjJ%k%j%KkJj%JJ%J%k%j%JJjJJjjkJJ%%J%
-21340A7kJJ%j%%%%%%jjJJ%%Lkj%%KjjJj%jK%%%%%%jK%jjJJjJkJ%%Kkj%%%Jj%%%K%j%J%%%
-21272A8jJj%%Jl%%L%jj%J%%Jj%jj%J%J%%%Jjk%%K%kJ%%jK%kJjJJjkJK%%%%JJk%%jK%lJKk
-21204A6%%K%l%Jk%J%J%%j%JJkJJJjkKKk%JjkJ%J%Jk%jK%%%jJ%%jJkK%%%Jjj%%JkJJ%j%Kk
-21136A6%KjkJ%%j%KJk%%jKJk%JjKjJ%jjJj%Kj%jJ%%jJ%j%%%jjJ%Jj%K%%%j%%%%J%kJJ%jJ
-21068A7Jl%%%JJjjJj%jK%J%j%%jjJKJkj%Jj%%L%jJjkJJ%jjJ%%j%%Kj%JjJjJ%j%%Kj%%J%%
-21000A8%jJjjJ%jjKkJKk%JjjJkL%%Jjj%kL%%%%%k%JJjkKJjjJJj%%jJ%%%J%%jJJkjJ%JJ%%
-20932A8%%%j%J%jJj%j%J%%jKjjJjJ%j%jJ%jK%%jJj%J%%%%%kJJJkJj%K%jjjJK%kjJJ%%%%j
-20864A6%%%%jK%kJJjKljKjKjJ%%%%%%j%Jj%J%%%j%%%J%jj%KJk%J%%%JkJLlj%Jj%%%JjjjK
-20796A6j%JKk%JJjjJjKkjJJj%kKJj%jK%%%%JjkJj%JK%%l%JJ%%%%%%JjjK%k%jK%jJjJjJ%J
-20728A8jj%jL%j%%J%%%kJJkJ%%KjjkJKjJ%kJJj%Jk%%JjJ%%%j%%j%J%j%LjJkJ%%%%jJJ%%j
-20660A7k%KjKk%%Kjj%%j%JjJ%%%J%j%%jkKJj%%JK%jj%JJj%%jJkJ%jJJ%%jjK%%kKJjk%J%J
-20592A7j%Jj%%JJj%%k%JkKjJ%Jj%J%kKkj%JLk%%J%%%%%%%jKjjLjj%%KjjJJjj%Jj%JkJj%%
-20524A6jJ%K%k%%%jJjKJ%%k%Jj%%%J%%kJJ%kKkJJJjj%JJ%jj%%jJKj%j%KjjK%j%Ljkj%Kj%
-20456A7j%J%%jJ%Jj%%%%J%%Jkk%%jMk%JkJ%JJ%JkjL%j%%jjj%K%J%j%JjkJJjkJK%%%%j%K%
-20388A8%%jjJJj%%JkJJj%%%jJj%jJJJjJj%JjJk%%KJkjJkJJk%KJj%j%J%JjJJl%JJ%%%j%Jj
-20320A7J%%k%J%%J%jj%%%%%jJ%J%%jjJK%j%k%KKkj%JKlJjj%%J%Kjj%JJ%k%%jK%jK%j%J%j
-20252A7Kk%%jJ%%%jj%KKkJjKkj%J%jKJl%%j%%%JjLjkJ%J%J%jJjjK%%j%Jj%%JjjJKkkJJ%J
-20184A8%j%%%%%%kJJ%%%%jJjjJKjJ%j%jjjJ%K%%J%jJ%j%%%%kJJkJ%Jj%JkJJjjKk%JJ%J%%
-20116A8%%%%j%%j%J%j%%Jk%%K%jJ%%Jj%j%KJj%J%l%JJ%j%%%jJ%kJKkJ%j%J%%%%Jk%JJjjj
-20048A5JJ%%%j%%jKJjjjK%k%%Lj%JjKjJj%%j%%JjJkJ%jjJJjJj%%KjkjKJjjJJjJ%jjJ%JJj
-19980A7J%kK%kJj%JjK%Jkj%%%J%JjKl%K%k%Jjj%%J%%K%%j%%%j%%%J%J%%%%k%Lj%%j%lKJJ
-19912A8j%KjkKkJ%%Jk%%%J%kJ%JJ%kjK%J%%jkJJ%%%%jjJJ%%j%%JJkJj%jJJ%%%Jk%JjjJJ%
-19844A7%%Jj%%j%%L%kjJ%jK%%k%J%jJJjJJjkJ%lJ%JK%%k%J%jJ%J%kKjJj%%%jJ%%jK%j%kJ
-19776A6%jJ%J%%Jj%%j%J%%J%jJjkKj%%Kj%%JkJJJ%k%%%%%%%%Jj%%KjjMkkjjJKJj%kK%j%j
-19708A6JKljKJ%k%Jj%K%kj%K%jK%J%l%JJ%%Jj%%kJJkKj%lJK%%Jj%lJJ%%J%jJjKJlJj%%%K
-19640A8jjjJJKjjJJjkJ%%j%%Jj%%J%%%Jj%j%JJlKJjJljKjJKjKjjjjKJ%Klj%JjJJkJJ%j%%
-19572A7jjJJj%JJ%jJKklJJjJ%jJj%JkK%kKj%%JJ%jJjJJkjJjK%jJj%jJj%KkjK%%%KjjJ%j%
-19504A7JJ%%%lJJ%%%JjL%%%%JJ%jMK%J%KLj%K%jjjJKk%jljj%%jjj%l%J%%jjJ%kjJj%Jk%J
-19436A8JjjjK%%%JkKjJ%j%kJ%J%%J%lJjJJj%%%jJK%kJjJjJjJ%%jJ%jJ%%%%%%kK%jJ%jJk%
-19368A6%Mkj%J%%JkJKj%jJ%j%%j%%Jj%JjjKjJ%j%JJ%jjjKjjKjjJJj%JkJKjj%J%%JjjJJ%%
-19300A9j%J%%Jj%j%k%JJ%j%%Kk%%%%K%j%j%jKj%Jj%J%JjkJJj%%%JjJ%%%JJl%J%%%%jJ%J%
-19232A9%jj%%kJJjjKKj%%k%JJ%%%JJjkJJ%j%jJjj%KJjkK%jJj%j%%KJJjj%j%jJK%Jjk%KjJ
-19164A9k%jJ%jKjjK%%%%%%%kK%jJjJjJKjjjj%J%%Kk%JjKjjJJjj%J%%%%jj%%JJ%kJJ%j%J%
-19096A8jJ%%kjJLjj%%KlJ%%%%%J%jJjJ%%%k%K%JkJJj%kJ%%%JJk%jJ%JjJ%jJ%jJjJJkJJk%
-19028A7J%%jKlJ%Jj%jJJkK%%jjjJ%%J%%%J%k%J%J%%kJJJk%Lj%j%%kJ%%%J%k%KJl%%%JJjJ
-18960A8LljjJJl%JKJ%kkK%%JjjJJjJJjkKj%J%%%%jjKjJ%%%j%%%jJ%Jj%JjkKJ%j%Jj%%%Kj
-18892A8%%%jjJ%J%kJJ%Jj%%j%jJJlJJ%j%%jJ%JJkJJj%%jJ%J%j%JkkLJj%%%%%%J%jjLkjK%
-18824A8j%Kj%%j%%J%J%k%jJ%JjJ%jJjjKj%JjJ%J%j%%%%%%jJ%JJjk%JjjJ%%%%Kj%j%JjJ%K
-18756B0kjJ%%%%%Jjj%JJjj%%Jj%%jK%%jJjj%JJJkJkKLkjj%%%Jj%J%jjJJ%jJ%jLjkJkJJ%%
-18688A8%%%jJjJj%jJ%%kK%%JJ%jjJ%JjjJ%Jk%%%%Kk%K%k%%%jJJj%JjjjJ%KKk%J%lJjJK%%
-18620A9jJJkJjj%%J%%jJjJ%%j%jKJ%j%%jJj%JjJjJJjjlJKj%L%j%kJ%%J%%jJ%JkjJj%JJJk
-18552A7%%jJKk%Jjj%K%jjJjJ%%Kj%%%j%%%%jJ%jJ%kK%jJJjjJJJ%JjjJ%j%%jJJjjJkJJ%%j
-18484A7%j%%JJ%Jk%J%jjKj%%Jj%jJJjJJ%%%j%jJJjj%JJjj%JjjLj%jJ%J%JjjjJJjkLjJ%lK
-18416A8JjkJJJj%JjJ%k%%%jJJ%J%k%Kj%%j%j%JK%jjjK%%jK%kJ%J%%k%jKJjjjK%%jJj%%J%
-18348A8J%JlJJkJ%jJ%JkjJKJkJkJJ%jjJJjk%LjjJJJk%Jj%JkjK%kJjJKjJj%jj%Kjj%J%J%%
-18280A8%j%KJ%k%jJJj%%Kjj%jJjJ%%KjjJj%%j%%J%%j%J%%Jj%%%%%jjJJ%%%%J%%jjJJjjJJ
-18212A9%j%%J%%%jJj%J%kJ%jKjJlL%k%%%%J%%Jjj%%JJ%%%jJj%jJ%%%j%JJj%JJ%%k%JjJ%%
-18144A9k%J%%j%J%%K%k%KJkjK%j%%j%jJjJ%JJjkJ%jJ%J%k%JkJJ%kJ%%K%jjJ%J%j%JlKj%%
-18076A7jK%Jl%J%j%J%J%jJ%JJ%%%%%%j%%j%JjJ%%jj%%J%%JjJ%J%jjkJj%JKjJjjJ%JjJ%jJ
-18008A9kJJ%Jj%%jJ%J%kJ%jKlJJKj%jjJj%jJj%%%%JjJj%J%%%%%JkKj%jL%%k%jJ%%%k%L%J
-17940B0k%KkjJj%%K%JjjJj%%jL%%%jJkjJ%%j%J%%jKJljJj%JJj%JKj%%jJJjlJJ%kJJ%%j%%
-17872A7%KJjj%jj%KjJ%j%JjJj%KjJ%jjKJ%j%Jj%JkjKjJ%jJJk%%JJj%%%j%KJkj%JKjkJjJ%
-17804A9JkKJjj%%Jj%%Jj%%%jjKJl%K%jJjkJKjJJjj%%J%%jJ%%%jJJlKjjJKj%%jkK%%jJ%%L
-17736B1k%J%k%JjKkJ%J%jJ%j%jj%%Kj%jJ%%Jj%JJjj%j%J%jJ%%jJ%jJjKjjJ%J%%%%k%JJjJ
-17668A9%JkJj%JkKj%Jj%K%j%JkjJ%jJ%k%JK%jJjj%%jJ%KkJ%%J%JlKjJj%J%jk%KJj%LkjJj
-17600A8%%%%KkJj%%jJKj%j%J%%jJj%%%%jJ%JjJ%%k%%JJjJj%jK%%k%%KkJ%KkJ%jK%jj%Jj%
-17532A8%%%Jjj%%jK%jJ%%Jjj%JkK%%JJjkKj%%jJJj%%%%%%%%j%K%kjJJJ%jjKj%jKJk%J%Jk
-17464A8J%jJjJ%%%%%j%J%%jK%jj%%%JjJ%Jj%kJJJ%jkJ%JJkj%jJ%JJ%%%%k%JkLkJ%%%j%K%
-17396A9j%%JKjk%KkkLJjj%Kk%J%%%%%Kjj%jjJjKjJJj%j%%JjjKJjj%%j%%JJJKlJKjj%%%J%
-17328B1%%%%jk%JKk%%%%%JjLlJKkJl%%KJ%lJ%%JjJ%%j%LJJ%kJ%j%J%%%%kjJ%j%J%lJ%%Jj
-17260A9%%JkK%%Jj%j%%JjJjK%jJ%%Jj%%J%jJ%kjKkJKj%%%j%%Jj%J%%lJ%%j%J%j%Kj%JJkk
-17192A7KjJ%jJj%JJjJJkJ%%%j%j%jJ%J%jJ%jJ%KJkjJjJ%%jJ%j%JjjJjJkJJ%%%%%KJjk%%J
-17124B0j%%Jj%jJ%%Jj%Kjk%%%%J%%KjjJkJJjj%jJKJjjJjj%%Jj%K%JJjlK%%jj%%%%Jj%JkK
-17056A9%%jkK%%K%l%KJk%J%%jJJj%%jj%J%JJj%%%%J%lJ%j%J%%%%KkJKl%JjJKl%%J%jjJ%%
-16988A8Jj%J%J%j%%j%JjJj%%%j%J%J%%%j%%%KkjK%j%Kj%%j%%J%%%%J%%j%KjkJkK%kJJ%jJ
-16920A9%%jJJkJjJJj%KjjJjjKj%j%JjJ%%jj%JjJ%jK%%Kjj%jJJk%Jj%KkJj%%KjJJk%%%j%%
-16852A8jK%J%%j%%%jJ%JkKJ%%Jjj%jJJjjjJKj%jkJKj%J%jjJJ%jkjLJk%K%j%jJjJ%j%J%kK
-16784A9%k%KJj%jKj%%Kjj%J%%k%K%%%jJkJjKj%%j%KJjj%jJ%%j%JJj%%%j%%%%%%%J%%J%jJ
-16716B0jk%KjJjJJk%%%J%%j%%Kj%JJkJK%J%jJKJj%%jJj%%%jjKjkkJjJ%Kkjj%%%%%%j%JJk
-16648A7J%j%JKj%%J%kj%Kj%%%KJkjJ%%%Jk%%J%%%%Jj%Jk%JJkJj%JjJjKj%KJj%%kJjJjjLk
-16580A9%%j%%JJk%%%J%%%kLk%J%j%%%jK%%jjJLl%Kj%%%%%kJ%JjJ%j%J%%%%j%%j%JJKjJk%
-16512A9L%k%JJkJj%J%%Jj%%j%Jkj%K%J%jJJjJJ%JjJ%Jkj%%jkJJ%%%j%jj%JjJ%kK%l%%JKK
-16444B1ljK%%k%%KjJK%kjJ%j%JKjjJ%j%%kJLkjJ%JJk%jJJjj%K%%j%%%JkJ%J%%kJJ%j%%%J
-16376B0%k%J%%%%jJ%jJJkj%K%j%J%%JkJj%J%jjJJ%%jjK%Jj%jjJ%%JlKJj%%JjjK%j%jJ%Jk
-16308A7J%%%J%%Kkj%%%%%%%j%JKk%%%j%JJjJJj%j%jMjJjj%j%JKl%Kj%JjjJJ%%%%j%jJj%%
-16240A8kJ%J%%%%JjJ%%kJ%%%%%K%kJJkKjJkJ%%%%jJJljJ%Kjj%JJkKjJ%jJJkJ%j%%%%JJ%j
-16172A9%%jJ%%%%%%J%jK%%%J%JK%K%J%K%JJ%%%kJ%kJjklLjJk%kkJ%JJjjjJkJJKJjJ%%%%%
-16104B5%JK%JJJ%JjJ%%jj%%kJJj%%j%J%kjJJ%K%J%%JjJjJ%J%jLlj%Jjjl%%%k%%%jkK%jjJ
-16036B3%%JJjJj%%J%Kj%JjJ%KJjJjJJ%jJ%k%kkJJ%l%jkJ%%Jj%Jkj%JJk%JJjkK%%%jjjJjj
-15968A7L%%%JjjKjJkJJjJjjj%J%JjJjJjJ%%JjkJJ%JjjjLkJJj%Jj%j%%jJJ%Jj%k%J%jJKk%
-15900A9JkJ%%kK%%J%J%j%J%j%jJ%j%%%%Kkj%jKJkJ%J%jk%K%kJJJ%jJJkJ%%j%%J%jjLj%j%
-15832A9jKj%JjjjJJkK%%%%%%j%JKkkK%jK%j%Jj%%J%JjkK%%jJ%%j%%J%%kJ%jJJkJJ%j%Jj%
-15764A9%%jkK%%K%jj%j%KjK%%kK%j%jjJJkjJK%jJJj%j%JjJ%J%%%%%Jjk%J%%%%jKjJj%%%%
-15696A9J%jlK%%J%jJJk%KjjKjk%KJjjjJJ%JJj%k%%J%%%JjjJjjL%%%%%%%jjjJ%J%%jKkJjJ
-15628A9j%%Jj%J%Jj%%Jj%%kJK%j%%kJJj%%j%Lj%%%j%%%%%J%%%kJ%j%J%jJjjJK%%%%J%jj%
-15560A8%%kJ%K%J%j%J%%jj%J%%%%%jJJj%%J%jj%J%Jjk%JJJmL%j%Jj%kJKjKjj%jKJj%J%kK
-15492B0%kJjJ%%%%jJ%kL%j%jJ%%j%%Kjj%%%%%%Kk%%%%%J%j%JkJ%Kjk%%JJ%jKJjk%K%j%%j
-15424A8jJ%Jj%%J%%JjkK%J%j%k%KJ%kJ%%%jJkJ%j%J%%J%%%%JkjK%JkjJK%JjjJ%kJ%%%J%k
-15356A8JjKJk%%KjjjK%jJj%%J%k%Jj%KJkj%%JJ%%%j%%jJJJj%jj%JjjJ%jJ%jJjj%JJJjJ%k
-15288A7%J%%JJ%jJjj%J%jJj%j%Lk%JJjk%JJkKJ%kK%%%j%jJj%%JjJj%%jJ%j%%%K%%j%Jj%K
-15220B0kJJj%%%k%K%%%%%%%J%j%jJjJk%JkMjj%%Kjj%J%%Jk%K%j%JjlKJJ%k%%J%%%jJJjJj
-15152A9Jj%JjjLk%%k%JJ%%%jJkJKjJkJJjK%k%%%%%jkK%%%K%kK%j%%jjJJ%jJk%K%%J%jJj%
-15084A9%Kkj%jK%%j%J%JjjKkjKJ%kKj%KkJJjkJ%%j%%J%jKkJ%jJJkJj%J%%JkjjJK%jJkJJ%
-15016A9%kJKKjjkKjJlj%JKjJJ%%%j%j%Jj%j%K%Jk%JjJ%%KjkjJ%KkJ%j%%J%%%J%JlJ%%jJ%
-14948A9JjJ%jJjkL%jJjJJk%%jK%j%Jj%%KJj%JKjj%kK%%j%Jjk%J%Kj%%%j%KjJ%jKjk%j%%K
-14880B1%k%JJj%%J%%JK%KJ%%Jj%%j%jl%Jjjj%J%%%jj%J%k%JJ%%jjJ%KJlJ%Jj%%JK%JJLj%
-14812B7JkjjJlJ%jJjjj%JJkJ%jjJkJ%j%J%Jk%J%%%%JJkJ%Jj%%%K%%%J%jj%J%k%%JJjkLJm
-14744A9Kj%%%%J%kJ%%%%jJ%%JJj%jkK%j%%J%J%k%jJJJjJj%Kjj%%j%%J%J%k%J%JjkJJ%jJj
-14676A9J%kK%%Jj%%%%j%JkjK%%jKj%J%kjJ%J%Kjl%JJjK%%%jjJjKj%JJjk%J%%%%Jj%JJ%j%
-14608B0Kjk%Kl%JJkJj%KjJ%JjkJKj%JkJ%Jj%%j%J%kK%j%JJlK%%%%jjjJjLjJ%jJkJ%JjJjJ
-14540B0j%JJJ%kKj%Kk%%%lKj%jJKjkjK%%%%%%%%j%%%JJ%%k%j%KJjJjJ%jKj%Kkjj%K%%%jj
-14472A8J%%Jj%%J%k%J%%%j%%%KkJ%%J%%j%kJ%K%jJ%jj%KkJKjJ%l%%KJk%J%k%J%jJ%%JjJj
-14404A9jJJ%jKjkKJj%%%J%jj%%%J%%%j%Jj%J%%j%jJ%JJkjJJjK%kKj%%jjjKJjJ%%%jj%Jj%
-14336A8Kj%%%%%%%JjjJ%%jK%j%%%J%jj%%JJj%%%%%J%%j%%%JjJjJ%%Kk%jJjJ%%%%%JJjjkJ
-14268A9J%JkKjj%J%J%%jJJ%JkjJj%%JkK%jJlLj%%%Jj%J%jjKjj%J%Jj%JJjjJ%JjJ%%%%kjK
-14200B1%%%%jJjj%JJjK%jjjJJ%j%%jJJJj%JjjJjJ%%%Kjjj%K%%j%%%JjJ%%KkJ%k%Kj%jj%%
-14132B0kKj%J%%JjjJJJjjjJJjj%%%JJj%Jj%JjjjJ%%JK%jkJj%JjJjK%j%kJ%%j%Kk%J%jJkJ
-14064A8J%%%%JjJj%kJ%%%JJ%Kk%%j%J%%j%%%%%%jJ%%%j%JjJ%%j%%J%jJj%J%%%j%%J%%%jK
-13996B0Jj%Jk%%Jjj%%%%KjJ%%j%%%%%KJkj%J%Jj%%k%Kj%%%%j%%%%j%JJJ%%j%KjkJ%j%Kj%
-13928A9%%%Kk%%%jJ%jj%%jJK%JjjJK%kJ%jK%jjJ%%j%jKj%jJJj%%KjJl%%JK%kjjKk%KJ%%k
-13860A8%%%%JJ%j%%%Jj%KkJ%jKkJ%%j%jKjjKj%JjlK%jJ%jJjLJj%kKj%%%J%kJ%jJj%%jJJ%
-13792A9%JjJ%j%%%Jj%Jjj%%Jj%K%kJJj%%kKj%J%j%K%%jJj%%%%J%jKj%%kJJj%jKk%%%K%jJ
-13724B0%Jjj%j%JJ%%%jJj%JkJjKj%k%JJj%Jj%J%%kK%%j%J%jJ%j%K%%jjJ%Jj%%jjK%JkJJj
-13656A9J%%jJJjjj%jKK%kjJjJj%JJJk%%%jK%%%j%%jj%JK%k%J%JjJ%JjjJj%%%J%%JjjKK%%
-13588B3jjK%jj%%%%%Jjj%%Jj%KkJ%%K%jjj%%J%j%jJJjJj%jJJJlJJ%JK%K%k%jjJ%l%LjjJj
-13520B1%%j%%%K%j%%%JjkJkK%%jJj%KJjJjj%JjKJjKmJ%%%%JjJ%j%KljKj%JjjjJjJ%jJJ%J
-13452B1%Jk%%%%j%%Jj%%%JkJKkjJJK%k%jJjkJJJlJJJ%%j%%j%L%k%%JjjJK%j%kJ%jJJjj%K
-13384B0%jkJJ%J%kJj%%Jj%K%%%%jJ%j%J%jjJL%j%jKk%J%j%J%%j%j%J%J%k%KjkJ%jJ%jJKj
-13316B0%%%%%j%JjJJjJjJk%Jj%Jj%JJkKjj%K%%jjKk%%%J%jj%%KJjjJlJJJj%jJ%%%%%JJj%
-13248B0J%j%jJ%Jj%Jjj%Ljj%JJjk%jJJ%Jk%JJk%%%%k%J%JKjkJ%%Kj%%JkjK%j%%%%j%J%jJ
-13180A9%jJ%jJ%J%jjJJj%%%J%%kJkJ%J%%j%%J%%Jj%Jj%Jj%J%jJj%%%Jk%KJj%kJ%%%%%Jj%
-13112A9JJj%%%KjjkK%%jJJ%%K%kjj%%J%j%%JJkjKJjkJJJ%k%J%%%JkJJj%k%%Kj%Jj%JJ%kJ
-13044B0jJ%jJj%J%%jjJK%jJkKj%%j%jK%kKk%%KjJ%%JjkKJk%KJk%%jJJJjk%JJj%Jj%jJ%Jj
-12976B0Jj%J%%%JjjJ%jjJJJ%jj%J%j%%J%JkJkJ%Jjj%Kj%JJ%k%JkJ%%%%%K%j%jJ%k%%J%%%
-12908B0%KjjJj%jK%jjJJ%j%%JjJkJ%%kKJjJ%j%K%k%%J%jjJ%%Jl%Kj%%%K%%%jJj%%jKjjKj
-12840B0j%JjJJJjj%J%j%%Jj%JkJ%k%K%%JJj%k%J%Jj%jJ%%JjjJj%%J%%%Kjj%%k%K%Jl%%J%
-12772A9JjJ%J%kKj%j%JJ%J%ljLjJ%kJjJ%j%jKj%%Jj%jJ%kLKjjJ%kJJJjJk%J%j%%Jj%%Jjj
-12704A9M%k%%%kKj%Jj%K%k%kKJ%j%kKJJjk%JJ%jj%%%J%%Jj%j%Kjj%j%%KjJjJj%Kj%jjLkj
-12636A8JKjjLk%%jKk%JJjJ%%j%%%Jj%%j%%KJ%j%Jk%%J%%%j%J%%%Jj%k%%J%J%kKk%J%kK%%
-12568B0J%JjjjJJ%%j%JjKjk%Kj%%%J%%%%kJ%K%kjKJ%%kJkJ%JJ%%kJkJJjj%JK%kK%k%%%jK
-12500B1k%Kj%KJm%KjKk%JJkKk%%KjjkKJ%jJ%j%%j%JJ%%%j%Jj%j%%Kj%KkJJk%J%%jJjJ%Jk
-12432B0J%j%%%%JjJk%K%%k%J%J%%JkJk%K%kKjjJJkJ%%KjkJ%%%%jKjkJJ%JjjJj%%%%%KJj%
-12364B1Jk%%%j%KkJ%%%JkJJ%jj%%K%%Jj%jJ%%%j%jJ%%KjjkK%JjjJ%jJj%JJjjJ%%%J%j%%%
-12296B0%Jj%jJ%j%J%Jj%%%Jj%j%%J%%J%jJjKkj%%JjJJjkJJJJk%jj%L%jJjj%K%j%jKjjjJJ
-12228B0%%jJJjJj%%%J%jjjK%KkJjJ%Jk%JJ%jjJJjj%kKJJ%kj%JK%kkK%j%KjkKj%%L%%jk%J
-12160B0Jjj%%%%JJjJ%j%j%jKJ%jj%JJk%J%%%Jj%%%KlJ%%jJ%J%lLjjK%%Jk%jJJjJjj%J%%%
-12092B0%J%%Jj%JJk%Kk%j%%%K%%%%Jk%%%kJJj%%J%%JkLjkLkjjKJ%j%J%kJJjj%%KkJj%J%j
-12024B0%kKK%jj%KjKj%jJj%jkJjKJJk%%%J%j%%JJJk%Jjk%JJJ%jjJJJj%j%JkK%JkJ%%kK%j
-11956B1%%jK%jJ%%%%%j%Kj%J%%j%j%%jK%kJKkk%J%KJk%Ljl%%KjJ%KjlJ%Kjj%JkJJ%Jk%jK
-11888B2jJ%kJ%Jjj%J%J%%%%%JjJj%%%%%JJ%jLj%jjjK%jj%J%JjkKjJj%jJJ%%J%j%%%%J%jk
-11820B1Kj%%%J%jJK%Kj%Kk%J%%j%%j%%k%J%jJ%j%KJj%j%%jKkJk%KjjJ%j%Kj%Jj%Jj%%%Kj
-11752B4jLkkKjJj%jjJ%%JkJjJ%jJ%jJjJJjj%JjJjJ%J%k%jJKJjkJk%J%%jJj%JjKj%%%j%%%
-11684B0jKKkjJjJjJLkJ%jjJjj%L%j%kJj%%%%%J%%kKLjj%%%%JjJkJJ%j%Kjj%j%%JKl%%J%J
-11616B3jjkLkjK%%%%kJJj%jK%%JJl%K%j%%Jj%%J%%jj%JjJJ%%jjJJk%J%J%%j%J%%jJ%J%%j
-11548B2%%JjKjk%J%jK%jK%%%%kjJJkK%J%Jj%j%%kKk%JJj%%KkJ%jJ%%%JkJKkJk%JJj%jK%%
-11480B4Jjj%kKjj%J%J%kK%J%%JkjJ%jJJJkj%jJjK%J%JkjJJJjjJJ%%%%j%%j%jJ%J%j%%Jj%
-11412B3JJ%lJKJ%jjJjKjJj%JjKJJKJJjJ%Jl%%j%lj%k%Jj%jJkJ%J%%%k%JkJJ%%%%j%jj%Ll
-11344B0K%%J%kKJ%j%kJj%%%KkK%%k%KlLJkj%JJjj%L%%kJ%jJj%%j%J%%Jj%Kjj%jJ%%jj%JK
-11276B3%%jjjJ%J%%JJj%J%jJjjJ%%%jjKLjjJjj%Jj%JJJl%j%J%%J%kJJj%kJKjjjJ%JJk%%J
-11208B3J%jj%KjJ%jJk%K%jKkJ%%%jJJl%J%%%%%J%%%jK%kjJ%%%%j%jKJ%j%j%JJj%%j%JjJj
-11140B2%%Kj%%jJJ%jjK%jjK%j%%%%%%Jj%JJ%kj%%J%Jk%J%J%kJj%J%JjLjj%Jjk%%K%J%jjj
-11072B2JjjKJJkjJ%%jJJjJk%JJj%%J%jKjjJj%jK%%%kJj%Kj%JjJj%%%JJ%jj%%%%j%JKkjJJ
-11004B4j%KjkJ%j%%%JJkJ%j%%JJJjk%%JJ%j%%JJ%%jjjJJjjJ%JjK%kj%JJ%kLKm%JJkJJ%kK
-10936B5j%%%j%K%%Jj%%%jJj%J%jj%JLjj%%jJ%%j%jkKJJj%%%j%J%Jjj%JjjKKjJjjJjJ%%%J
-10868B6j%%%%j%k%LJjJJ%ljK%%j%%jJJ%%j%%jJ%J%k%%%K%j%Jk%%JJ%j%JJj%%j%JkKj%J%%
-10800B5Jj%KJkjjJjjJ%%JjJ%j%JJj%jjLj%%J%jKk%jJJj%jJ%%%jJjjK%KjjjJ%%%%KlJ%JJJ
-10732B8kj%Jj%J%J%%j%jKJkJjJ%%jJJkJJjjJk%jJ%Jj%%J%k%%%J%%J%%jJ%%J%JJjkJKjj%%
-10664B7jj%JjjJKj%%jJ%jjJjJ%J%JjjkJLj%kJ%J%jJ%j%JjK%j%JjJJjjjjJK%Kj%j%jKJ%jJ
-10596B9%jJJj%Kk%J%jJ%kJ%%j%%jJjjKjJj%J%J%Kk%%jK%jJjJJjjJjJj%Jj%jjK%jJ%k%JjJ
-10528B8Jj%J%jjJJJ%jjJKj%%jjKjKjk%jKJjjJkJJ%%%K%Jk%jJ%%KkJJJjjJ%KjkJ%J%%%jJJ
-10460C4kJ%%%j%Kjj%jJ%Jj%Jj%j%%%JjJ%Jk%%jLjjJJj%jJ%%J%%J%Jj%%JkJKj%K%KkjJ%j%
-10392C6JJ%jK%%%Jj%KjK%J%KKjK%JKJK%LJMJMLMPOPJ1J4J6K0K5K7L2L4L2L7L1L0K5K1J3P
-10339D69jqj5k1k1k7k9k5k6k7k3k1k0j6j5j1j2qqrooloollklkkn%%kkj%%lJjJ%jl%JkjjJ
-10287F6%mj%%jj%%jl%JJk%J%%kJK%kK%%J%JjJjJKkJJ%JJJJLKJKKLK%LNOPJ0J4K0K3K7K8K9
-10225B52L2L2L1K6J8J4PJrj4j7k4k5k7k5k4k4k0j9j6j1j1ropnllmjmml%lkkk%kjjk%j%%%
-10177H2J%j%J%jJJ%jJJ%k%%J%jKjKjj%jj%%%JlkJj%%J%%Jj%%KJjKJMj%LLLJMNKMNJMKJJK
-10109A28jk%jmkkjkljj%jjj%J%j%KjjJk%%jljl%Kj%jKJJMLKJKKJK%%kkkmmmnnpomnommlk
-10042D8j%%LNNNJ1J0RJ2J3J0J2J1QROONMJNjJjjjKkkJjJK%%KK%KNLLKKKNLMNNMNNOLPQOO
-9981B90OPPOOPPNRNNPQNPQOQOJ1J1QJ1J1J1J1RJ1RJ0J0QJ0J0PJ1J2J2J6J6J9K3K2K4L0L0
-9935G88L5L8M0M5M8N2N3O1O3O8P5Q1Q9R7J07J19J34J49J68J88K08K35K59K86L15L49L86M36
-9907D972M99N83O98Q61J089J398J810K329K950L644M365N063N663O130O408O451O255N749
-9889F6917M958L907K685J417J16j163k390l487m328m894n186n264n192m965m613m158l667
-9872C0693l202k773k396k063j769j526j333j185j071r82r08q40p80p26o71o21n72n14m64
-9853F297m18l74l33k94k64k35k12j89j73j56j43j33j20j13j05r7r1q8q3p6p5p2o7o7o5o0
-9827B194n9n6n8n3m8m8m5m3m0l8l5l3k9k7k6k1k0j6j8j5j4j4j2j4j4j8j6j6j8j8j8j9j7j5
-9793A243j5j5j4j6j4j2j2j5j3j5j5j2j4j6j5j5j6j4j5j3j3j2j2j2j3rj0j2j0rj1j0j0j0j1
-9758G93rj0j1j1j0j0rroonljjLOMPRRQJ0J2PJ0J1J2J6K1K9M0M8O5P4Q5R5R5R8R0P8O4L7J6
-9715A751ol4n2p5q9r9j06j04j04r6q4p9o9o0n1l8l5k7k5k0j6j3j0rmljLNJ0J4J4J8K5L1L8
-9679F00M9O4R0J21J66K24K89L61M40N10N71O18O47O47O19N58M64L45K14P9n7j89l06m05m75
-9654F244n12n30n20n01m67m21l72l22k77k33j99j71j41j23j06r7q9p9p3o8o5n9n5m9m5m0
-9628F30l5l1k5k2j9j4j1pplkmk%kkmlmnpqqrqj0qrj0j2pj0j0j0j0oqrqqopoonmpmlomllm
-9574A85lkjkj%kjl%lljlmjkklmjljjmkjkkklkljkl%kkJkjj%k%j%j%%j%llJKjjjJj%%lK%j
-9506I1%%j%jkk%kkklkkmkjmjjjmjKll%%jkJ%%j%kJ%KJJjJj%%JJ%j%KkK%KJ%%J%J%JjLJKK
-9437F4MMLOOJ0J3J5J9K3K6L1L2L4L3L4L1K6K1J4Q%qj2k1k3k6k7k7k7k7k3k2k0j6j4j5j2j0
-9398A27rqnnpnnnlllnjllkjkk%%ljjjkJ%kJjjjKk%%jkJj%%%%%j%%%%jJkJjKjjjJjj%j%J%
-9330C1%Jk%jK%%jJjj%%jJJlj%%kkKjJJJj%j%JjK%j%%JkkKLjjkJ%Jj%%jJJJj%%JJkj%JJj%
-9261B5%K%jJjKJjK%%J%lJK%kjJkkJ%kJ%Kjj%jJj%%k%kJJJJjjJkJJJL%%%KLKLLMNKKKMJ%J
-9192F1%ljjmljkllkkjjjjKkjJjjjJl%%kJjJjJ%%JJlkJjKKkJ%j%JJ%%kJ%JjK%k%JJlKJj%%
-9123B7j%JJ%%%JkJJ%%J%j%j%J%%JJ%%%%JJj%J%%jJ%JJlJ%%jjJ%jK%Jk%%J%JJjJjjKJ%%J%
-9054C7%jjK%Jj%%%JJj%KJl%J%JJj%%jJJk%%JLkJj%Jj%%jJjKJ%%jjJJ%Jj%jK%j%j%Jkj%jK
-8985D1j%%J%kJKl%JjJK%kJj%Kj%Jj%%%%%jJjj%J%%%JkKk%%%j%K%jl%kK%k%JJ%k%jjJJj%J
-8916C4JjjJj%%Kkj%%%J%Jjj%%jJjJJjj%jkj%%JJ%j%%kjJJJkKJj%K%KKKJ%J%j%kkj%%jk%%
-8847B9%%%jJ%%lKjjJ%j%%jKj%KKKPRJ2J2J4J7J3PomKoj8j4nmmqpllkjk%jl%%jjjjj%JJjk
-8785B8J%Jj%j%%jJj%j%Kj%JJJJ%jjJ%JjjJK%jJjj%%%%jJkj%%%JjjjJkJJjJ%j%%%JkJj%Kk
-8716B4J%jjj%KKkJjJ%kJjJjLj%jJ%jKk%JjJj%%jJ%j%JjkJJkj%K%%k%JKk%%J%%%%JjjJ%jJ
-8647B2kJ%j%K%jjK%jJj%j%JJk%%%J%%%%%j%LkkJ%%%%KJ%kj%LJjJk%Kj%%%%j%JjJ%j%%%j%
-8578B1j%J%%%%JjJ%jjjJJ%Jj%JKJ%J%%JjJJJ%%%J%j%j%j%Jk%j%%j%%JJlJJj%jJjJJjj%j%
-8509B2JJJ%%JJ%K%kJ%JJ%j%J%jj%J%jjjJk%JjJJ%KjJ%jJ%%j%L%kj%JjjJ%kJJjjjkJJ%jJ%
-8440B5j%Kk%Jkj%J%%%JJJ%%%KJ%jJ%%jJkJjKjk%j%jJ%%%j%%j%%Jk%%%Jj%%%j%%JjJ%%%%%
-8371B2Kj%Jk%JjK%%%kJJkJ%%jJ%kjJkK%%%%k%JJ%jJ%%j%%%%%%%jJJj%j%J%J%JkjKj%jKk%
-8302A9J%JkJ%Jj%Jjjj%L%kJ%kK%%jj%JJ%jKkkJKjjjJ%J%%jJj%%JKk%%Jj%%j%jK%j%%J%k%
-8233A7J%JJkjJJjK%j%J%%jjJJkJ%K%l%JKj%k%J%JjJ%kK%%j%jKjjJj%K%%%jjK%%%jJJjk%J
-8164A9%%j%Lk%J%jJjjJ%%%kJJ%%%%%JkJj%%JKjjj%Jk%JJ%jJkJ%%JJ%jJjj%%jJJ%%%%jjJJ
-8095A9%Jj%%jJK%jjJjjKJ%kLjJkJ%JjjjJ%JJk%%Jk%%kKJj%Lk%%jJ%jjJJJ%jJ%kJ%jJJjj%
-8026A9%jJ%%jJKj%JjjJ%%kKjJkJjJjJ%JJkkJJjJ%kKJjJjjJkJJJjjKj%j%%JJJkjK%%%%%%J
-7957B1j%jjJ%JjjJ%JJjJk%%J%%%J%%j%jK%jjJk%J%jK%jJJ%%%j%jJ%JkJkJJj%jJ%%%jJJj%
-7888A9%%%%J%JjkJJ%j%%%%%Jj%JJk%%%%jKJlK%jJjJ%%KjkK%%jjJjJ%%JlJJJkjK%%kJ%Kjk
-7819A8%%%KJk%KkjJK%jjJJkJjJjJjJjJjj%JKkj%J%jJjLJjkJ%%%jKk%jJ%%JJjj%J%%%jjjJ
-7750A8K%Jj%jKkjJJJ%%k%%%jJJ%J%JjkKjj%%%%KJl%kKJ%J%kj%JKl%jKJjJ%Jj%KjKjk%%L%
-7681B3jJ%%jJ%j%Jj%jjKJ%lJ%%%j%%J%jJk%JjKj%jJJJjkJ%jJJ%k%JjJjJJ%kJ%jKjjJjj%k
-7612A6L%%%LjkjKJj%%J%k%J%%%%J%j%%%%%j%J%Jj%%JJj%j%%%Jjj%J%%%J%kJJjjJJj%%%Kj
-7543B1%%%Jjk%Kj%%JJjJj%%jJJj%Jj%%%JJkjjJKj%%jJ%J%%jJj%%%%jJ%%%%%J%k%%%jj%K%
-7474B0%%%K%jkKj%%j%JJ%%Kl%jJ%%Jj%KjkKKkKj%k%KJjJkJ%%KlKJkkJJ%kJJjJjjJ%KKl%J
-7405B3%%jjJ%%jjKj%J%JjjMkjj%KkK%j%jKjjJ%JJjjj%Kj%%J%Jk%%k%L%j%J%jjKjjJ%Jj%J
-7336B3%kKjKjjJjKk%jJ%jJ%Ljk%jJJk%JkJJJ%%%jJ%%JkJ%%jJ%jjJjJ%Kj%kJ%%J%j%%J%Jj
-7267B3K%jjjJj%%JJKjjkJKjjjjJJ%%%kJKkK%%%j%%%JjJjjJkK%%%%J%kJ%J%%%Jj%jJjJ%jJ
-7198B4%j%%%%jJK%k%JJlJKJk%JjJJk%j%JjKj%%J%k%JkJJ%%JjjJJj%JkKJl%JJ%jkK%Kjj%J
-7129B5%%Kj%%%%jjJ%jJjJJjjK%%k%J%jj%JJjjJJjJJjj%Jjj%jK%jK%jj%J%%%%%%%%JJlKJj
-7060B5J%JjkJJ%j%JjJ%%%kJJjjJJlKkJ%%Kj%jjJjK%j%%J%J%Jk%%j%JJj%%k%%jJKlJJ%jJj
-6991B3KKkjJ%jJJjj%%kJK%K%kjJ%kKjJjJ%jJj%JjJj%J%Jj%KjjJjjJJj%J%j%%%%%JJjJkJk
-6922B4J%%jjJJj%J%JkKJkjJ%JjjJ%jJ%j%%Jj%JkJ%%%JkJ%JjJjJJjjJlKJ%J%%j%J%%%%%jJ
-6853B6kK%jJjJ%lKJJJj%j%JKl%JjKJ%jK%jjjJJjJJ%j%j%JJ%j%j%K%%%j%%%K%kJJjJJ%jJj
-6784C1LJjjjJ%J%%jKJkK%%%%%J%jJj%K%j%j%Jj%jJ%%%K%j%J%%%%%%J%J%kJJJjKJkjJ%Jj%
-6715D1J%%Jk%%%%%%j%Jj%J%%j%Jj%JjJ%jjJ%kKj%%jjJL%%jj%K%kK%j%%J%%jKj%%Jjl%JJ%
-6646D0kJ%j%Jjj%K%kjJjjKJjjjJj%%kjLJJ%kJ%jjK%%KkJ%%J%%jjjJ%%Jj%jj%jjJ%%%J%jJ
-6577C4j%%%JlJKJjj%JJkjJ%jjL%jJkJ%%%J%%JkJ%%%%kJ%%jkKKjlJJ%%k%jJ%JJkjJ%%%j%%
-6508B9J%J%%jJk%JJjk%JKjkjJ%j%KjJ%j%%JjJjJ%j%j%JJ%kJj%Kjj%%j%J%Kk%jK%jj%kJLj
-6439B7%%%jjK%%%jJj%%jKk%%%%jjKJjKk%%Jj%jK%jJKjj%jj%J%Jjj%Kjk%%%%JKj%jKjkjK%
-6370B4%JJjk%JJ%%%J%k%Jj%%K%lJkL%%%j%%%%%J%%j%J%j%%J%jKjJjjj%J%j%%J%jJKj%%Jj
-6301B5j%J%JjkJ%Jk%KJkK%%jjJJ%jjjKJ%%%%jJ%kK%%%jJ%kKkJJkKj%%%jJJ%%J%kJJk%Kj%
-6232B6jJj%JJ%jj%%JJ%%Jj%%%J%%jjKkKjJ%j%%JkJ%%JjjJjKlJJjJ%%%j%J%%JJ%j%jjK%%%
-6163B8%%%%jjJ%%JjJKj%j%%%%%%JjjJ%JjjJ%K%Jk%%%JkKj%%jK%%%%%%Jj%KJK%%%Kj%%jJj
-6094C5j%jj%k%%JjJjkJ%%Jjj%Kj%j%%k%KJ%k%%KjJ%j%%%%%jJ%j%%kJKj%%kJ%%J%J%%jjjJ
-6025B6jK%%%j%%%%%%jJk%JK%%%jjJ%%jKjjJ%jJjJJj%%jjLJ%k%%J%%%j%%kKkKJ%%j%%J%k%
-5956B5%Jj%JjJj%K%kJ%jJKjlJJkj%K%%%%JjJk%JJj%%%%%%%%j%KK%jj%%jJJj%Jj%JJ%kJJ%
-5887B8JJkJKJJJJJ%j%jjjJkJ%%%k%jKjjJk%%%%J%jJjjJjjL%%J%%j%%JjjJjj%%KkK%j%JJ%
-5818C0kJ%%jKJ%j%JJJ%jjKJ%%kLjK%%%JjjK%jjJKkJ%kkKJjK%k%%JJJ%%%K%%jLJjJJ%kKJ%
-5749D5J%JjJ%JKJ%j%kJ%%J%jjJj%%JjJ%j%%%%JJjJlJKJ%%%jLJ%%K%jJjJJ%jJJj%%Jjjj%%
-5680E5KkjJj%%%J%j%%%%kKJ%k%%J%%J%%%%%jJj%JJJj%j%JK%j%jJjj%jJ%%jjkJjj%Jj%Jj%
-5611E0%%KjjjJJJ%kJJj%kKJj%%%%Jjk%Jj%jKJk%kjK%j%k%j%%%j%%%%%%J%J%%KjkK%%J%J%
-5542D8kjK%jjJj%JJ%jKjJK%J%%LKKNMOQJ1J0J3J0J0QL%kkmj1opoopomljljkjjjjkklj%kj
-5479F0j%%kj%J%JLJMNOQQJ1J0J2QNMjjmoqqqonqmnm%mlkkjjk%j%jlj%%k%%Jj%kJJJjjJ%j
-5413E1J%j%%J%%%%JJjJ%%JjK%jJjJ%%J%J%%%%KjJ%%JJJ%%jK%JK%JjLJ%jjLk%JKjKjKJjJJ
-5344G7%jJKJj%KJJKjJ%J%%KjKJJjKJ%%J%JK%JJ%J%jL%kJK%%JJ%JJJjJJJJJJ%KJK%%%KKL%
-5275A25%KjJJKJ%JJJJjJ%KJj%JJj%J%%%%J%Jk%%kKJ%jJJ%%J%%%LJJJKKKKMKKJ%%J%J%%kJ
-5207A66KkJ%jKKkjJJkJ%JJjJ%%KJkKLJ%KJKKLKLJLLLLMMNLMOMMNKMONLMMLONNONQPRRQRJ1
-5139C63J0J2J4J3J6J7J7J6J9J9K2K1K1J9J9J7J1ROjnpj1j3j7j5j7k0j8j7j5j5j7j2j2j2j0
-5102D27rpqqpoonmlqlmllnkllknmlmmklnklmklklklkkmlmjlmkmlkkllkklmmjjknjjmkkkl
-5034A93ljlJlkjl%jjjjKjJJJ%jkjkjkjjkj%%mjj%%j%kjj%%j%k%JJjkjJJJj%j%%KjKK%LLK
-4966A62%JJ%jjllkjjjjmkjJk%Jk%%jkJjl%kk%%jkkjjjkkjk%jjljKlJjjl%kljlmk%%lkjkk
-4898H0jJjkjk%jkjJjk%%j%j%kjj%j%%k%%jjKjj%%kJ%%%jjj%k%%Jl%JjJj%jJj%j%K%ljKkJ
-4829D6jKk%%%jJj%%%%j%KjjJjjJ%kjJ%%j%jkJ%%jJJkK%%%%jjJJjJjj%KkJjj%Jj%%KmJJjK
-4760C7j%%%k%%Kk%jLJjJlJJkJ%%%%Jjj%kJKkJJjJjK%%j%%kJ%%jJ%JJ%kjJ%Kj%%j%%j%%JJ
-4691C5j%j%%%KkJjK%%%jJ%%%%k%%KjJ%%%%JkJjJLlj%J%j%K%jj%JkJKk%J%kKj%%kJJJ%jJj
-4622C4j%%JL%%kjJJjJjk%J%kJ%%KjkJ%K%%lJ%%%JlJ%J%k%JJ%%jJJjkJ%%%%Kk%%Jj%J%JkJ
-4553C3%%jjJ%j%J%%%jJJj%KjjJj%%%jJ%kK%jJj%K%j%jJ%%%JjjJjJ%jJ%%%KjJkKkJ%jlJKj
-4484C1Jj%JJJ%%jJj%%%Kk%J%k%%JjJJ%%jKkj%%JJ%kJ%JjjKjJj%jjJJkJ%%j%J%jKJ%%j%Jk
-4415C2J%JjJ%%%%jJ%Jj%%j%J%Jj%%jJJk%JKj%KkjjJLjjJ%%jjJJ%jjJKjjJj%%J%%%kjJjL%
-4346C6%%%%%%Jjj%JJk%KjJ%jk%K%jJJj%Jj%kJJjJ%%%jKjjJJkJ%J%%%%jKjjJ%%JkjK%%j%J
-4277C7%kjJJkKjJjKjJ%jJJ%%%KlKj%Jjj%l%KKj%jJjLjj%Jj%%j%jJJjJkk%KJJkJj%JjJ%%K
-4208C8k%JJk%kjJJjjJJlJjJJjkKJ%kjJjJjJjjKj%J%jJJkJjjJ%J%jjJ%%jJ%j%JLk%%Jj%k%
-4139C0J%JkK%j%%%JJ%jKjj%%JjJJjjJ%J%J%J%JJLKKLNMLRJ0J2RJ1J0OMLKmompooonkj%KO
-4074I7OPRPONJjlmpppqqopomnmllkkk%kjj%kkkjKkjkj%%Kj%%%jJkjjJj%%JjJjKjjjKlJjJ
-4005C0%%%j%J%j%J%%%%jJ%%%%jJ%%jJJlJ%Jk%jJJ%j%%J%k%Lj%j%jjJJJ%%jJk%JkK%Jk%K%
-3936B9%j%Jl%J%KkJjJJjjJkJ%%j%J%k%KJj%%J%j%%JKkkJ%%%%j%J%jJjJJJjJ%j%%jJ%%J%%
-3867B9JjkK%%J%JkJJJkJJ%JMLMNQPMRNLLJ%JJLKKLJ%lmjnmmonnlmmkmjjj%kkJJjjJ%j%LJ
-3798D5KLLQPOQMLL%%JJKJKMKlkkmlnnnommknjkkljklJjjj%jkJJkjKj%jkJjJkJJJk%JjJk%
-3729C2JJk%J%jK%k%Kj%k%jJJj%JJk%Jjj%JkJ%JJjkJjJJjkK%J%%Jk%J%%jKJkJjj%%%J%%%%
-3660C1JkJjjJjJ%%jj%JJ%jJjjKk%jjKJ%jJ%%jJJ%Jk%K%%j%j%Jk%LjJ%%%%k%%KjJk%jjKjK
-3591C0k%J%Jj%%jJJJkJj%J%%j%%JkJK%%%kKJJ%%jkJK%jj%KJkJ%%j%LkkJKKjkJ%jJ%JJj%K
-3522C7%J%j%JJj%%%K%J%JJj%LKjjJJJK%J%K%JJjLL%LJKJKMJKK%%J%j%jJjk%%JkK%j%%JJ%
-3453G7jK%KJJ%JKJKJJKLLjMKKNMMONOLMNKJKjjkkkmmklk%kjk%jkjkj%%j%%jk%%%%JJJKJK
-3384A21JKLKJNONPPOQNL%Kkmnmlpnolooljjmjm%%kJkj%%%%jK%j%Kj%kKjJ%J%JKKKLLJL%j
-3316A33%m%kmjlk%klk%kJK%lKJjjJKjjjJjj%jjjlk%%%jjjj%jjjJjjkjj%%j%%%kkJJkJ%%J
-3248H5jJjjJjj%%jjl%%kjjj%%jk%%%kjkJJ%lJ%jjJj%jk%JjkJ%j%kJJ%%%j%%kJ%%%jkK%%%
-3179E4%%j%jK%k%jkK%JjJj%jj%jkJj%KjjjJjj%jjK%j%%%%Jk%j%jJk%Kjj%%%%j%%j%j%%jj
-3110C4%%%%Jkj%J%%%%jJj%jKJj%j%j%j%J%j%%J%j%jJ%j%j%%%j%%%J%JJk%%JJl%JkKJj%%j
-3041B7jJ%j%%%%%JjJ%%%%j%Kj%jj%%J%jjKJjJ%J%jJjJjJ%%jj%J%jJ%%j%JK%k%J%j%%KkJj
-2972B7%%%%JjKjj%j%%J%%j%%%jJjKkJkJJ%jJ%JjjJJ%JjkJj%KJjjJjJjj%J%j%%j%J%Jj%%%
-2903B5JJ%%%%%j%K%j%kKkJ%Jj%jjJJjJ%kjLjJJj%jJjJ%J%j%jjJJj%Jj%%J%%jjKj%J%jj%J
-2834B5%JJjkJJjj%JJ%jk%KJ%jJjJkJjKk%JKjkKjj%%JJ%jJKk%Jk%j%J%%%%%j%%Jk%K%%%j%
-2765B4j%J%Jj%JJkJ%j%K%jj%JJk%%JjjJ%KJ%jjJ%jKjjjJ%jK%k%jJJk%%K%kJjjKjJj%J%%j
-2696B3%%Jj%%JjJJkJkJ%%%J%Jj%j%%%%%%%J%%Jjjj%J%j%%%%%J%jJJ%j%j%%JjjKjjJJ%kJ%
-2627B2j%KjJ%%%%J%%%k%%%JjjJ%%J%%%JlKJjj%J%jjKk%K%%j%Jj%jJKJj%kJJJkj%%%Jj%J%
-2558B3%%%%Jk%%JJjj%K%j%J%%%j%Jj%%Kj%%j%J%J%Jkj%J%Jk%%%Kk%%%KkJJkjJj%%JJj%%%
-2489B3%jJj%JJj%J%j%%J%%%j%%%J%%%JkkJKjJ%j%%JjjJJ%%Jk%jkLK%%j%%%Kl%K%j%jJ%%j
-2420B3j%J%Jj%%%%jLj%J%kjJJkKJjjjK%%%jjKjJjJKJ%kj%J%%%jK%jjjJJ%j%JjJ%jJJk%%j
-2351B3jKjK%kJJJjjJ%jJJj%jJJ%JJjjKkjJkJJ%%jjK%%%%kJj%JjJjJJj%JjJjJJ%j%%j%JjJ
-2282B6JjJ%jj%%%%J%J%j%%%jLkkJKjj%%J%JjjJJkJ%jJ%jjJkKjJJJ%%jjj%JJ%jJ%%J%%%jJ
-2213B7%%jjKj%JJjj%kJJj%jK%jJJ%%%Jk%%kKJ%jK%jj%J%jKjj%%%J%J%kJ%jJ%%%j%JJ%kJ%
-2144B7JJj%jJ%%%%j%JJkj%%JJ%%j%JJjjjJ%JJkJJ%Jk%JjKjkJjK%jJ%%j%J%j%jJJJk%%JJ%
-2075C0j%%Lkk%%j%JK%%%%%Jjk%%%%JJjjJ%jJjKkJjKJjjjJ%%j%Kj%J%k%%K%jJ%jjLlJ%JJj
-2006C0KjjJ%%lKJjK%jj%jjK%jKJk%%Jj%%%Kjj%JjJ%J%jjJ%%%%Jj%JJ%j%jJjjJJj%%%JJkJ
-1937C2%jK%jkKjJJj%jJj%%JjK%j%%JjJjj%%JKj%%%jJ%%J%jJKjj%kjJjKkJJ%J%kJ%j%%K%k
-1868C2jJJJjJj%J%jj%%J%J%%jjK%%%%jJj%%%%j%%%JJJjjJjJ%%kJ%J%%%%%J%Jjj%jKj%%%J
-1799C5%j%%kJKj%%Jj%J%jJjjK%jjJjLjjJkJJkJjJ%J%jJjJ%%jjJJ%jKjjJJkJ%jjJjK%j%%j
-1730C3%KJjjJjKjJ%lJK%l%LjjJJjjJ%jjj%KJj%%jJ%%JjJk%J%%jjJ%Jj%KJk%%j%K%JjjKjj
-1661C4jJKkJj%K%k%jJJ%Jjk%J%JjjJJj%%%J%JjjJjJj%j%jJJjKkj%KjJjJ%j%JjjJjJ%%%%J
-1592C4j%jjJjK%%%j%%%jj%J%J%JjjJ%Jj%jjJJjJ%%%%%j%%%JJjJJk%%%j%JjkJKJkKjj%K%k
-1523C1KjkJ%jJkJ%J%jJkJKjKjjJkjJ%J%jJ%jJkKj%jJ%%j%J%%%%%%j%%J%%K%j%k%kJJJ%Jk
-1454B9%JkJ%jj%JK%%j%jjJ%JJjj%Kj%kKkJJjJjJJjk%JJ%%%%%%jKj%jJ%%jJjk%%K%JJj%Jk
-1385B8%j%%JjJ%J%k%%Jj%JJ%k%%JJJk%j%%jJj%%Jj%%Kj%jJ%kJjKj%J%%%j%Ll%%KJlJ%Kl%
-1316B6%Jk%JJ%j%%kJK%j%%j%%JKk%J%jJjjJ%jJ%j%%%%%%Kj%%jJ%j%%J%j%%J%Jk%%%j%Jj%
-1247B4%KJjk%J%%%%J%jJJ%kJjj%jK%%jKjkJJJj%jJjKkK%JkjkK%J%jKk%J%kJJJk%Jk%J%jJ
-1178B4jKJjjjJ%jJJ%jj%JJ%%kKk%%Kj%Jk%Jj%%J%J%jjJJJkjjJJJjk%J%JkJ%%%JJkJkjK%j
-1109B2%jJJj%J%%j%JjjJ%J%jjJ%JJj%jJjjK%%kJJkK%jJkJj%J%lK%JKJl%J%%jjJjJ%%J%j%
-1040B2%JkJ%kJ%K%kJKjj%J%%%j%%%%KkjKj%kJJ%jjJKKjkk%KjJ%J%k%%%K%%kj%Jj%J%%%%j
-971B0JJj%%jJJ%%jJJ%%k%j%%KJjjjJJ%lJ%JKk%Kjl%%JjJ%JJ%k%J%j%JjjJJ%JjJJk%jKKmK
-901B2JkJ%%j%%%jjKJj%Kj%%%%k%J%%%kJLkJj%kJJjjJ%j%%JKkjK%%%kJ%JkjLj%J%Jl%%%Jk
-831A8LJjJ%k%jJ%%Kj%jJ%%%Jjj%%%j%J%Jj%K%k%Jjjj%KjJ%kJJ%%%JkJj%JjJjKj%kKJjj%J
-761B0%j%JjjJ%Jj%%%KjjJ%Jjj%J%%%%j%%J%%j%%%%J%J%%Jjj%kJjK%JkjK%%j%J%%jjK%jjJ
-691A9JjjK%%Kl%Jj%JJjj%%jKK%kJk%jJ%J%%jlKJ%J%Jj%%Jjj%%%%K%k%%%J%kKk%KJ%l%K%%
-621B0%k%KjKjj%KkJ%kKjjK%kJJjJlKJjJ%jjJJ%j%JkKjjJJJjJjjKjk%JJj%%J%%%%jKkJkJ%
-551A9%Jj%Jk%J%jjJJKkj%KJkjJJ%k%jJK%%Jjj%%Jj%jJ%%%J%j%J%kJ%%%J%%%j%jJKlJ%Jk%
-481A8%JJj%jK%jK%%k%%Kjj%%%J%kJJ%%%%%j%JJ%kKjkJJ%JjJ%jKkJ%JJj%%Jj%KJJkj%%%%J
-411B4k%%%%jjJJkkLjj%%J%%%%Jjj%%%J%%%k%K%kJJ%k%K%%j%%Jjj%K%j%%%Jk%%KjjK%%kJ%
-341A9jKkJJjjJKj%kjJ%kK%%Lkk%K%%jKlKJk%Jj%K%j%j%KjKj%%Jjj%JjkJJ%%JjJJ%%%%kJ%
-271B0kJ%JjjJ%%JjKj%%k%K%jjjJJjKJk%%j%J%K%jJ%kj%%%%J%jJJjKl%JJk%KkjK%jJJk%JJ
-201B0kK%%%j%J%k%%%%%jJ%K%%%j%J%jJj%Kj%kK%%j%k%JKl%Kj%J%jKk%JjJJJkJkJ%Kj%%%%
-131B0KjjJ%jjL%kJk%jJJJj%J%j%J%J%kjJJ%%j%J%JJkJj%Kjj%JJJl%%%%K%jjJ%Kj%Jj%%%%
-61B3KjKjjJ%JjJJj%JLjK%JKKLLLNOKPQNJ0J0J2J0J1QNNjlJK%%MJ0J0J6J9K3L0M3N0O2P7R6
-5E88J10J18J14J00P2L6ol4n1o5q3r6r6q7p2o3n6n1m2l3k4k1j8j5j3j4j1qrqprqrprooomp
35H4lloklkmkkjkjjk%k%jk%jkj%%jjjKjj%j%%%kJj%j%%j%%%%%kJKkkKj%%%%Jj%k%%J%jKjj
107B9JjJjjJjJJkJ%%jkJJJJj%JJ%jJKkJkk%jJ%%%%k%%jJjjL%%kj%%%Jjjj%%j%%%J%kjKjJ%
178B1jJ%kJj%Jjj%%Jj%J%%jJ%J%k%JKljJ%J%jJj%j%JJ%%%kJ%Kj%jjKJkJkjJ%Lk%jjK%%%%%
249A8%%jJJjj%j%J%JjJ%JJk%%jjK%JkJ%Kj%JkJj%%jJJ%%jkJK%jkK%jJjJJ%k%%%Kk%J%JkJJ
320A9k%K%kjJ%%JjJJJj%jjJjJ%%K%k%J%jJj%%%%j%J%j%%J%%k%J%%J%%%jJ%%%JjJ%jjJ%lLJ
391A9%j%%jjJ%%%JJkJJj%%jL%j%%%%jK%kKj%%%J%J%%J%JjJJ%jjJjkjJj%Kjk%Kj%JjjJJk%J
462A9%%Jj%j%JjJ%j%jJ%kK%%J%kJ%jj%JKKkjJk%Kk%%%JjjKJj%%kJJ%Jj%Jjj%KjjJ%JkJ%Jj
533A8J%kJjjJ%KkJkKJ%jJjjJJj%%JJlJJkJKk%kJJ%lJJJJ%k%%%Kk%J%%jjJJ%%%jJ%j%JJjkJ
604A7JkJJ%jJ%%%%jJJk%%j%JJ%%%JkK%%%j%j%j%KKlJJkK%kjJj%%JJ%jJj%Jk%%KJkK%jjj%K
675A8%%%%J%j%%%JjjJ%%%Jk%%JkJjJJjjJ%JJjkK%%%Jj%%jjJjJKkJJ%jj%%KkkKJJj%%jJ%J%
746A9kjJJ%jJj%K%%jJ%Jj%jjKkjK%%%Jj%%%JkKk%J%jKk%%%%%J%JkkJK%%jKkJ%JkJkJKkjJ%
817A7%JjJkJjJJkJ%KjkJ%Jj%%JJj%j%%J%%%kJjKJKkjKk%jjJkJJ%j%KJ%kjJJJjj%Kj%jJ%jJ
888A8%jJjj%%KJkJJkjKj%jJ%JJkJjJ%j%%j%%KjJj%%jJ%JJjkJ%Jjk%L%Jk%%jjJJJJk%Jj%JJ
959A9jjKjJkJ%JkjJJ%%%JjjjJjjJ%J%%J%%%JjjkJLjlJJ%KjJjkjKJjjK%j%%%Jj%jJJ%j%J%j
1030A7J%j%%Kk%JKj%k%J%jJlK%jKJl%%J%J%Jjjj%jJjK%jK%%jJ%k%%JjKjJJj%kJJjJ%k%%K%
1100A8kK%%kJ%%%Jj%%%%%J%%%kJj%KJjjJ%k%KkJ%%jJjK%jJjJ%J%j%kJJJk%jJKjjj%JjJKjJ
1170A9jjJJ%k%%jJj%%K%Jj%jJjJJj%j%j%jKJjJj%J%%j%JJ%j%%%%Kkj%%J%%j%Kj%%jJj%JjJ
1240A8Jl%JJ%j%j%%%J%J%%J%%%k%Jj%jJ%KkjK%k%JJj%%jKjJjjJKj%J%j%%%jJ%j%%j%%JJjJ
1310A8j%KjjJjkKKjkKJj%%%jJ%%Kkj%J%%j%k%JJ%%K%kjLj%%%%%jJJkJ%k%J%%%JJjj%%%%j%
1380A6K%jJ%%%JjjJj%Jj%J%%%%j%%%Jjj%K%jkLjjJ%%%jJJk%JkJJJ%jJ%Jjj%JJk%%J%%kJJJ
1450A9kjJj%J%%%%J%%j%jJ%%%JkJj%K%j%j%KJJjjJj%j%JJkJKk%%%%%%%j%JJj%Jk%Jjj%J%K
1520A9j%Kjj%%j%JJj%%j%%JJjjJJk%JJ%jJjj%%%jJjJJl%KJjj%JkJJjjKjKjJLkl%Jj%KJ%mJ
1590A6JJjj%%JJ%JkJ%%%%j%Jj%%jJjJJjJjjKJkJ%jJ%j%%JjjJJjjJ%%K%jJkJjJ%jjJ%jJ%Jj
1660A7%J%k%JLjkKJkjJ%k%KJk%J%%k%JJj%J%j%KjjjJJJj%%%%%%%j%%JJ%kjjL%j%%%%%Lk%J
1730A9jJjj%JjjJjJJ%jJ%j%%j%LlJjjKjK%%Jjj%jKJj%%%k%J%jJj%%J%%%%kJ%JjJjJKj%jj%
1800A6J%Jj%%J%%kKJjjJJj%%jkLjj%J%jJ%j%%kKJjK%%jkKJ%%%%jKjj%jK%%%kJJ%jjKjJ%j%
1870A7Jj%%JjjK%jj%%%%%%%KkjJ%%Jj%%%%jKJ%JjjJ%j%Jj%jJjJKjj%Jj%%%JkjK%Jj%%%%%%
1940A7jJ%jJ%%j%jKJj%j%K%k%KjKl%KJ%k%JJJkjJj%j%K%jk%JjKjK%j%%Jj%Kj%j%J%%kJ%Jk
2010A6%%Kj%j%JJkJj%Kk%%%J%%jKj%%jK%jjJJ%jjKkjK%jJ%%JjjJjJ%%%jKjJjJj%jJJJkj%%
2080A6JjJJkJ%k%JK%j%jJ%J%kJ%jKj%%Jk%Kjj%J%%jJjJj%jKJjkJ%J%%jJj%JjJjKj%Jj%j%J
2150A7jJJ%jJj%k%J%%%jL%j%%%J%%%%jJ%Jk%J%jjJjJKjj%%jJjJ%%%%%%Jj%JJkJ%%%jJj%%J
2220A8lJKk%%JjK%j%jJKj%j%%%%jKJ%%%jjjJJj%j%JjMklKJ%%%jj%K%jJJjjJjj%JKkj%KkKj
2290A7%jJ%%Jj%JkJ%j%jJJ%%JkJ%%kJ%JjJ%%J%j%%kJ%%JJj%%J%%k%jJJjKj%%jJ%jjK%Jj%j
2360A6J%jJJ%%%lKJ%%k%J%jKJjJk%JjJjjK%%kJjJ%%JJjjKkJj%kJ%jKJjJj%%jJ%%jJJj%%j%
2430A6J%%Jj%j%JjK%j%J%kK%%Jj%%j%%%kKKj%%lK%JJjjJ%j%kJJjKj%jJ%JkJ%jJ%J%j%%%Jj
2500A7Jk%JJjK%Jkj%%Kjjj%j%Ljj%Lj%%%%%j%Jj%JJk%JjJjJkjJ%%KkJ%j%%L%k%jjJJ%%%kJ
2570A6%jJ%JJJjkJ%%%j%K%%jKJkj%Jj%jjK%%%%%%JJjjJ%jKjjjJ%jJJ%%%%kJjKkjKJj%%jJJ
2640A8j%JjjJjJj%%Kj%J%J%%jl%K%%%JkK%%%%%k%J%j%jK%%Jj%%%jJj%jJ%jKjKjj%JjKj%Jj
2710A7Jk%K%j%%%K%%lJJjj%%jJjK%%jJ%j%JJjJ%JkJkKl%Kj%JJ%jJJkJjJjj%Jj%jK%%%%Jj%
2780A7j%J%jjLj%Kk%%K%k%%%JJkjJ%%%k%K%JjjJ%%%jLkJ%%kJ%%%jJ%j%Jj%jK%%j%JkJJ%Jl
2850A5JKj%Jj%%jJ%jJJkJ%%K%kJ%j%%%%kJ%K%%jJ%jjjK%J%k%JJj%j%%J%jKjJk%%%KjJjJjj
2920A6%%J%jLJkJjj%jJ%%Jk%JJjjJ%%jJJkKjJJ%%k%J%%k%%%K%Jj%j%j%JjjK%%%%jK%Jk%%%
2990A7jJ%%jjJJ%jJ%j%JKjkJj%k%K%J%jKj%j%KjjJKk%%%%K%j%%kK%kK%kJkK%%jjJ%J%jJ%j
3060A6%%KjJkJJ%j%%jJJjKjJ%%%k%JjJj%%Jjj%JjJ%%%%k%LJj%%kJJ%%j%jJjJ%%jJ%%jjJKj
3130A7jjJ%Kk%Kk%%Kjj%%J%j%J%kJ%JJk%jKlL%j%%Jj%JJ%jJ%jjJJ%J%k%JjJkJJjkK%%J%lJ
3200A6%J%%%JkJ%%JkjJ%J%jjJ%jKJj%%J%j%%%j%%JJjjJj%J%%J%%jj%%KkKjJkJ%%Jk%JjjK%
3270A7JjjJjJ%jJJjJJ%%kJJj%KkJkK%kjj%J%K%%%j%%%J%%%j%%j%%j%KJkkK%KkjJjJ%JJ%kK
3340A8jj%jJ%JjJ%%jJ%%%JjjJkKJjJjK%j%jj%%jJ%Jj%%%Kj%%%%%jJJjj%J%j%JjJ%jJJk%J%
3410A7KljK%%JjKkJ%jJJj%%j%%j%%%JjLkj%%J%%Jj%JJk%%Jj%j%JJjJjj%J%j%KkK%j%%Jk%j
3480A5J%%J%%J%j%JjKjkK%j%%Jj%jJjKj%%%kJJ%Jj%%jJ%jKjJ%j%%j%jKj%jK%jJ%jJJ%jJkj
3550A5J%JJj%%%%%JJk%JjkK%jKjKj%%J%jjjJKjjk%J%J%KjjjjJJ%%%lJJ%%Kk%%%KkJJjJjjK
3620A8kjJJ%KjkJ%%%%%%%Jk%%J%%J%%j%%%KjjJ%j%%%jK%jjJ%%%KjjJ%J%k%j%%J%J%%jJj%J
3690A8j%Jk%%JJj%Jjj%%Kj%JJj%%jJ%kJJk%jLjjKkJ%%j%JkJJjjJjJJJkj%J%JjJjLk%%jJ%%
3760A7J%kLjk%K%jJJjjJj%%%J%%kJJj%KkjJJjJJjkKjJkJ%JjJ%j%j%Kjj%J%%jK%%JkJ%%Jk%
3830A7J%j%J%kJ%k%Kk%LJjjJ%kjK%%%jJ%%%j%%J%%%%jKjj%Jj%Kj%%Jj%jJ%%JjkJJj%K%lJJ
3900A7%jJ%j%J%jJjK%jj%%JjJ%jjJjK%%%j%Jj%JkJ%K%j%J%j%j%JJj%%Jj%%jJ%kL%%%jjJj%
3970A6Jj%JJJj%jj%JJjJJj%jJjJjJjjK%%%Kkk%%%J%JjjjJ%JJj%Jj%%%kJJ%Jk%J%jjJJ%%jj
4040A5K%J%kjJJJ%jJj%%J%%%jJj%%jJ%%jJjJj%%JJjjJkjL%JkK%j%%jjKKjj%j%J%KkjJ%jJj
4110A6%J%jJJjJk%%JJ%JjJkKkjJJlJKj%%%jJ%k%jJJK%k%Kj%%j%J%%%%%%j%JjKj%jKkK%j%%
4180A7%jJJk%J%kKjJ%k%JKk%%jJjJ%Kk%JkLjJ%lJJj%KJkj%K%%%j%JjjJjJJk%%KjjjLkkJJL
4250A9kjJ%%%%%jJj%%jJJjJ%%jKkjK%jJ%kJJ%j%KjjJJjK%k%%j%%kKJ%Kk%%Jk%JJ%%j%%%Kk
4320A7%j%KjJj%jJKjjjJ%%J%%%%jJ%jKj%jjK%kkJKk%JjJ%J%%jJJj%%%%jJJ%j%Jj%%%JkJk%
4390A5KjJ%%%Jk%J%jLkkJJ%%%J%%jJjjj%J%%JJJjjjJjJ%%j%%Kjj%JJjkJJj%KkJ%Jj%%kJ%%
4460A6K%%kjKj%jK%%k%KJ%%%J%jjJ%Jj%%j%Jjk%K%kLjjJ%%jJ%%%%kJ%Jk%KJkJ%%jKj%%Jj%
4530A7%jLjk%%J%Jk%Kj%jjK%jjJ%jKJk%%J%jJ%%%%%%JJk%JjjJ%%lKjJJjJ%Jjkj%JJ%%K%jJ
4600A8jj%%%jJJ%%%jJ%Jj%%j%jK%jjKj%jJJjJ%jjJJ%jJ%Kkj%%Kjj%J%%jjKJkJJj%%jjJKJj
4670A8j%jjK%%J%jjJJkJjj%JJ%j%J%%%jJ%j%Lkj%j%JJjjJJJ%%j%jJJ%jJj%j%J%J%kjKjk%J
4740A5JJk%KjjJJ%%%%Jk%jJkKjJJ%Jj%%k%JjKJk%%%%KJjjjJj%%%%JjK%j%j%%%%J%%%j%%%K
4810A8jj%%%%%jJJjJjjJ%jK%Jj%%%J%k%KjJkjL%j%%JjjJ%jK%jJ%j%jJkJKk%J%%JjjJ%%J%%
4880A8%jkKJ%%k%%J%%%JjjJkJ%%%J%j%JKj%jJjjJjKj%JjkKJjJ%jjKj%%%Kj%j%%K%lJJJ%jk
4950A6K%k%%Kjjj%JJj%jJjJJjJJJk%KjkjjKJ%%%jJ%j%%%JJ%%JkjKlK%%jJ%J%k%JJk%j%JKl
5020A5J%%JjJJjj%jJjJJ%jKjkKjJ%jjJj%KJj%jJ%jjKKkJ%k%jKjJJjjjJJ%j%%%%%%%%JKjkj
5090A5JKjJ%k%Jj%%%%KjJJk%%j%JJjJkjJJ%%jJ%j%%%jJJj%J%j%%jJJ%j%%jKjJj%K%Kj%kJ%
5160A8jk%K%jJJj%%j%%JjjK%%JjJ%%j%%jJ%%j%j%JjKjK%%k%J%jJ%jkJKJk%J%kJ%%JKj%%Jj
5230A8j%%jjKJjjLjk%Jjj%JJjJ%jj%%K%%%Kkj%JjJ%jJjjJ%jLj%Jj%%J%jJkJJJjj%kJJkK%%
5300A7%j%Kj%JkjL%%%kjK%%J%j%jJj%%%%%%J%%jJJj%%%%jLjj%jKjjJJj%JJjjjKk%jJJkJJ%
5370A7%%jJjJ%%Jj%Jj%jJ%%%jJJ%%%jkJ%Jj%J%%jKjJj%kK%%j%%jJJjJj%Jj%KkJ%Jj%%JkjJ
5440A6j%JLk%jJJJjjj%J%%j%JkKJ%jjJ%j%KjjKjkJkJ%jMjJj%%%kJJj%%%Jj%kKJJjlLJjkJK
5510A8%%Jjj%J%jj%%jJJ%kK%%%%%j%%JJjj%JJ%%k%%J%k%JJjJ%%K%kJJjkJjJJjjj%%J%%JJ%
5580A8k%%%KJjjjJjJj%%%Kk%J%JjJJjj%J%kJ%jJ%kK%jJ%%J%jJ%k%%%j%J%%J%%jjJJ%%kJKj
5650A7%j%JjJ%j%jK%Jjj%Kjj%%kJ%JjjKKj%j%%%jJ%JjjJJjjKJk%%JjJ%jJjkKJKkJkKjlJJJ
5720A7%%KjmJJ%jKjKjlJJJj%JJj%j%%%jJ%%%%Jj%%LkjKj%%%Kj%kj%JJ%jJ%j%jjJ%LjJ%j%%
5790A7%%kJJj%%JjKjJ%jJ%%%kJ%%JJkJjjJ%kJJ%%j%Jj%J%JjJjK%j%j%%J%kj%JjK%%Jj%%%%
5860A7jJ%%JkJ%j%J%%%%j%%J%jJjJjJJl%%%J%%jJ%JjJJj%%%JkKkK%l%K%%j%%j%JjJJjjKkJ
5930A6J%%%%jj%JjJjJ%jJjJjKjJJjjjJ%%J%%jj%J%%jJj%JJj%%JjJjJ%kJKk%J%kKJjJ%kJ%%
6000A7j%%%jJkJJJJk%%Ljk%%%%%J%kJKjjjKjj%JJj%%JJjjjjLj%Jk%LjJjjJk%K%j%JJj%%jJ
6070A7Jk%Jj%J%%kJ%KjjkJJJj%%%j%J%JjJJjkJK%kJJk%jKj%%JJj%j%%JJ%J%kkJJ%kJ%%Jjj
6140A5J%Jj%kKJj%jK%jJ%Kk%%%%%jJj%j%%Ljj%%Kk%J%kLkJJk%J%j%%jKj%jKjJJj%kKJkJkJ
6210A6%%jjJJJj%%JjJ%%j%kJ%%J%jKj%JjJjJ%jJj%%Kj%%%jKJkjJ%%%%%%Jjj%Jj%%%Jj%%%%
6280A6K%jlL%jj%%%JjK%Jk%%J%jJj%J%%jJjjjK%%JJ%kJ%jjJJ%J%JjjKjjjK%kLlJ%%JjjJJk
6350A6%KJl%%J%%kJ%J%%j%%%%jJJ%%j%j%JJjjJJjJ%%Jj%%%jJ%%%JjjKk%jK%j%Jj%%JjKjj%
6420A6J%kLjjJ%%%J%kJ%%%JjJ%kJ%kJJ%%%j%J%%jJjk%JK%jjLjJJkKjj%%%%kJKJkkJJj%KlJ
6490A6KjjJ%%jJJkJ%jJJkjKJjj%%%%%JjjKj%%%J%kKJj%%jjKJk%Jk%J%J%jKjkjKJjJkJKj%j
6560A6Kj%Jj%%J%j%j%%j%JJjJ%jjJJjJjJ%%j%%%jJ%%%j%Kj%J%%%%jJjJJjj%%jJ%%%Kj%j%%
6630A6%%Jk%J%Kjj%J%%J%k%K%jjJ%%%%%%%j%J%lK%jJ%J%jJjJjjKj%jJJjJ%jJ%kK%j%J%j%J
6700A7jJ%k%Lj%JjkJkJJ%%%%Kj%j%jK%j%JjK%j%jJJ%%jjjJJk%K%jJ%jjK%jJJjjJj%%JJjjK
6770A8jj%J%jJj%K%jk%%%%Kj%%kK%%%%%jJ%%J%JjJk%%%jJ%J%jJjJJlKj%JjJJlJ%j%K%k%Jj
6840A5JjJ%JjjJJ%jJjKjj%%JjJjJ%jK%jkJ%JjJjjJ%jjJJKj%kJ%%%%Kjj%%Jj%j%K%%Jj%jjJ
6910A6%JjjKj%K%jJjjJ%jj%%J%%jJ%%%KJkkK%jJjkKJ%j%%Kj%j%JKk%jJ%j%%jKJj%%%%%%%j
6980A6jJj%Kj%%%%Kk%J%jjJ%Jk%JJk%JjjK%%J%%%k%JJjJ%Jjj%%j%JJ%Jk%%JjjJjK%j%%%%j
7050A5K%%%kKjJ%%k%K%Jk%KjJk%%j%K%%j%%KjkJJJ%kJ%%%kJJJkJj%%J%jj%J%%%%Jj%JjjjK
7120A6jJj%K%kJ%%%%%%%%jJKjjjJJJjkJJj%jJjK%k%%J%jKJJjkjJJk%JJ%jj%K%jj%jLj%J%j
7190A6j%JJ%%Jj%jjJJjjJj%%KkJJjj%J%j%%JJ%kJjJJjKkjJ%%%Jj%%%%JJJkj%J%k%Jj%%K%j
7260A6%jJ%%%JjJjJj%%%JkJjJ%%J%j%Jj%JkJ%Jjj%jKjJ%JjjJJ%%%%j%%j%J%%%J%j%Jj%%J%
7330A7JjjjKJk%JlJJjKjjKJj%JjjjJjjK%jJJ%jjK%%Jjj%jJJ%%j%j%%%J%j%%KJk%Jj%j%J%j
7400A5%L%k%%%%%%J%jjJkJ%kKjJ%jJ%%%%J%%JjJjJjj%%jJ%J%kJL%lJ%%JkKjjK%%jJkJ%%Jj
7470A6j%J%%j%%K%j%%%k%JKJl%K%%%%%%jj%KjjJj%%JJjJjjJj%%KJkJj%Jj%J%kJ%%j%j%J%j
7540A4JKjJ%Jk%j%JkJJk%KJj%%%%%%kJj%KjJ%%J%%%j%%%%%%%jJJ%k%%Lk%%%%jJJjj%jjkLK
7610A6jJJjKjk%K%lJJlKJjJ%j%%JkKj%J%jJ%%J%jjjJ%JjKJk%%KjjJjJkjKKkJjKjjLkjj%Jj
7680A5jJKkJjK%j%%KkjJJ%kJj%%%%K%%j%jJJjJj%%jJJj%jKj%%J%%jJJjJjj%%J%Jjj%jKj%J
7750A7%k%KJkj%J%%%%%Jjj%K%kK%%%%j%JjjK%%%jj%K%jJ%kKjj%Kj%JJk%%Jj%K%kJ%jjj%KJ
7820A7%%j%j%Kjj%JJj%%%%j%%J%%Jk%%%J%%%J%%jjJJ%jJl%%KKjj%jJ%%JkjJKj%J%%%k%J%%
7890A6jJ%%%%K%k%Kj%%jkKJkJJj%kKj%%%JjkKKj%%%%%%%jK%JjkJ%kKJjJjJj%%%jkLj%JKlj
7960A4JjK%%%%j%k%L%%%jj%%J%JkjJ%%J%jjK%%%J%JjJ%%jJ%%%j%%jJj%JK%kjJjjKJj%%jKj
8030A6KjjjJJJkjjK%%%jJjjJJ%jJJJlK%%jjKjJ%%kJjJ%JJkj%%jKjKj%j%KjjK%j%JlJKj%kJ
8100A5J%%Jj%%Jj%j%Kj%JjJJj%j%%KkJj%KkjJ%Jl%J%%%%%J%jMkJkJ%kJkJ%jJ%%%JJ%JjjjJ
8170A6%J%kJjjKjJJjJ%k%%KjJj%jJ%%%J%k%J%jj%Kj%J%j%%J%%jJ%j%%%J%%j%JkJJjJJjJ%j
8240A6J%k%JjK%%j%%%%%jjJJk%JjK%Jjj%J%j%%J%%Jj%JjjJ%J%kK%k%J%%jJJj%j%jKjj%KJ%
8310A7jJ%jJ%%KljjKJ%jkKJj%%J%jj%J%j%%j%K%%%%JJjj%%J%jk%JJJ%k%JJj%%%jJjj%K%jJ
8380A6%J%%jjJjJjJj%K%lJJkJJ%j%j%%J%jKJj%%%%jJJjJkJk%JKjjJjjJKkJJj%jJj%JJ%j%J
8450A7%kJ%jKKkkJ%jJJ%kJ%%j%%jJjJ%%JJjJkJJj%%jjJ%%L%jkKjJjJjJk%%JJ%%jJ%jjK%jj
8520A5JLlj%%%J%JjjJJjjJ%jjK%kJ%%%JJ%j%%%%%Jjj%%J%Kk%%Kk%%jJJj%JjJjJjj%%%J%Kk
8590A6%jj%JJ%Jj%JjjJJjjJJ%jj%%JJ%%%kJj%%jKJk%%Jj%J%k%Kj%J%k%Jj%KJ%kK%kJKjjJ%
8660A7%%j%%JjkK%%Jj%%j%K%%j%Jjk%%j%KJ%%%jjJ%j%%J%%%j%%JJJjjjKJ%kLjk%J%JjjKjj
8730A5jKJJlJ%%jJJj%Jj%%jJ%jJj%%jKJjJj%%%Jj%JkJJkjJJjJ%%J%k%%%jJ%j%%%JJJj%JJk
8800A6%jKjjJj%JJk%%Jj%%JjKjj%Jj%jK%%j%KjjJjjK%%%j%j%J%%jL%j%%j%%%%j%LkjK%%jJ
8870A6JjjJ%kJ%%JKjkJjJJ%jk%K%%%%%j%JjJJkKj%jJ%%%%Kjj%jJ%j%%Jj%%J%jKj%J%j%jjJ
8940A5%KkjK%%%JjjJ%%%%Jk%%%%J%jK%kJJ%j%jJ%Jj%jK%jkK%kJKj%j%%%%KjjkKjJJJ%%%kJ
9010A6%J%%%kj%K%KkjJ%%%jJj%%JKl%%JJjJk%Kj%%kJJJ%k%%j%K%k%J%jJJkJJ%jjK%%jJjJ%
9080A6j%j%%JJKk%j%J%j%%%jL%jjJJj%jKk%%%%KJjj%%j%J%kJ%Jj%J%jJ%jJ%jJ%jJJj%%%%j
9150A5%Kj%J%%jJj%jjK%%j%Kk%Jj%jJJkJJk%JJ%K%kj%J%%jJj%JkJ%%%JjJ%J%j%k%KkJ%JJj
9220A6%%j%%J%jJjjJjKJj%J%j%%kJ%%%%%%%JjJ%%jJ%%Jk%K%j%j%%%%Jj%%J%%jj%JJ%jJ%%%
9290A6Jjjj%K%jK%%%jkKjJjKjjJkJJJ%j%Jj%j%%j%%%%%J%J%%j%J%%%jJJjj%%%%%JJ%jjjKJ
9360A7j%%jkKjKjJ%Jj%%%j%%%%%%Jj%%%%%Jk%JL%kJk%J%%kL%k%J%%jK%Jkjj%JJjJJ%j%j%%
9430A5%J%%%%J%%j%Jj%%%j%%JjJJ%k%%JkJjJJj%Jj%%%Kj%JjjJJ%j%j%%J%%Jj%%j%J%%%jKj
9500A6%%kK%%%kJ%Jj%JjJJljKJ%kJjJ%%%%jJ%%jJ%Jj%%%Jj%%J%j%jjJJjJJ%%%J%kj%JK%%k
9570A5JJkJJk%Jj%%%jK%jjJjJJjkK%j%JjkJKkK%J%%%kLjkJ%Kj%%j%jJ%%%JkJJ%kj%J%Jj%%
9640A4%%%JJj%J%Jl%L%%%%jj%%jJ%Kk%%%Kj%%kK%%j%J%kJJkJJjJjKjJ%j%JkJKjjjjJJj%%%
9710A5jjJ%L%jkJJjJ%j%jKjJ%kKj%JjJ%%j%%J%j%kJK%jJ%kJJ%%j%jKjjLjjK%kK%jJk%%j%J
9780A5%Kj%jJjJ%jJJj%jjJKj%jJjjJJ%j%j%K%%%kJjJjJjjLJ%jkK%%jJkJjjMlJJ%J%j%k%J%
9850A5%J%%%%k%JjJ%%jjK%%%%jKjJJjJkJlK%j%%%K%kJ%%KjjJ%kKJj%JkJKk%%%%j%%%%%JJj
9920A6jJj%J%%j%%J%jjKjJjjJ%jK%jKjjj%%%Kk%JKk%%%j%%%%%JJ%kK%jJkKJk%jJ%%kKKk%J
9990A6j%j%%%%%JJ%jjJJk%JJkJ%JkK%jjJ%Jj%JjJ%kJj%%jK%%Jj%J%kJKlJ%J%%%%j%J%%%%j
10060A5j%%JJk%JJJ%lJkL%%%%J%%%k%%%J%%k%JJk%Kj%kJKJjjJ%Jj%Jjj%%JjJj%%%%%jK%jJ
10129A6%jJJjk%JKkJjj%K%jjKjj%K%Jj%k%Kj%Jj%JjJjk%L%k%JJ%%%jKJk%%kJj%JK%jJj%Jj
10198A6jJ%%Jj%%%%jjJj%%%K%%j%JJkjKjj%J%%k%Lj%J%jK%j%j%J%%%%%jkJJJjJ%%j%J%%j%
10267A5JjJ%KjkJ%jJJ%jjjKjjLj%%jJ%Jj%jJj%%Jj%JJ%k%%jjLJj%%jjJkJKjjJ%J%%%k%J%j
10336A4JJ%kJ%j%J%%jKj%KjjJ%Jk%Jj%jL%jj%jJJ%kJ%j%JkJJKk%JjjJ%%jjJ%%%jJJ%JLkjj
10405A5%%%%%jK%j%%%%j%jKjJ%%%Kj%jj%JjKjJj%%J%k%%Lj%j%JkJJj%j%J%KjkJJ%j%J%j%J
10474A6%%%%%%%j%%%jJ%%jJ%J%%kK%%%J%j%j%%%%jJJjKjjJjJJj%%k%%JjJ%j%JkJ%JJJkJJj
10543A6%jJjJ%jj%JJJj%%%jJ%jJj%%JjJ%%jj%J%J%%jJjJ%%JjjJjJj%jJ%J%%%Jjj%%jJjJj%
10612A4K%jJj%j%JjKjJlK%jjLj%%JJkjJjJ%j%%JjJJ%jJj%jjJKj%%%jJ%%jJ%%%JJ%kJjJjjJ
10681A5jJJ%lJ%%Jj%%JJ%jJjj%JKjk%jKJkjKJk%%%jJK%JjJkJJ%jjJ%%j%%jJJjjJjJ%%%%Jj
10750A5jJJjKk%%%LJlj%JjjJ%J%%%j%J%jKjk%%%K%j%%%%j%JJJ%kJ%kJ%%j%Jj%%%JJkJ%j%J
10819A5%%%J%jJjJ%%jJj%%%Jjj%%%J%%%%%%%Jk%%Kk%%JJ%jjJ%%J%%k%jK%j%K%%kJ%Jk%%J%
10888A5j%J%JkK%%jj%jJ%KjkJJKk%jJJjjKkK%kjK%%Jk%Jj%%%%K%kjJ%K%j%%jJKk%%%j%Jj%
10957A4jJJ%%J%%%%%Jj%jJkKjjK%j%%j%JJ%%JkjJJ%jJJ%lJ%%%jKj%JJjJkjJJJl%%KjJ%%kj
11026A3J%%jK%%Jj%Jj%%%Kk%K%jkJjJJj%J%jj%%%%%%JJk%KJj%%%j%J%%kK%j%%kK%j%%J%%%
11095A5KkjJJjj%JJ%j%KjkK%kjKj%Jj%KjK%kJjjJ%j%J%Jj%jjJK%kJj%%JJj%JkjLjjJ%%j%J
11164A5%jJ%%jK%%j%%%Jl%J%%J%%j%Kj%j%jJJJ%k%JJjjjKJkJ%%%Jjj%JkJ%%Mj%jj%KjKk%J
11233A7kjJjJ%JjkJJ%jKjkKJjJ%j%j%jjKJ%JkJ%%%JkjK%%Jl%JKjJkJ%jJJ%%jjJjK%kJ%jJK
11302A7j%jJ%kJjJ%%%Jj%%%%%%jJJj%j%%j%Lj%%jjJ%J%Jk%Jk%KJlJ%JJ%lJJj%JjJJJj%J%k
11371A5%J%k%Kk%Kjk%K%Jj%%j%jJj%JJjjJJjJjj%JjJjjKkKkKK%jj%Kjj%%Jj%%jJJj%KlJ%%
11440A4%Jj%J%%jKjJ%%%j%jJ%%%%jjJJ%jJ%jKj%%jjJJ%Jj%%kK%%Jj%%%%%%%%%jJjJKjjJ%%
11509A6%Jk%JkKJ%jjjJj%%%JJ%k%%%j%Kj%JjjJ%%Jj%J%%JJ%jj%%%%%Jj%%%%jJj%jKJ%k%j%
11578A3%K%j%jKJj%%JjJ%j%k%JJjJ%jLjlJK%jJk%%jJ%%kKJJjJk%%JkJ%%%%%%JJ%j%%%Jj%J
11647A6Jj%jj%K%j%%Jjj%K%j%kjKJ%j%%%J%%j%jJjJ%JJjJjjKjJkJ%%%kKjKjJ%%jJ%jJ%%jJ
11716A6l%Kj%jJ%J%Jk%%JkJ%%Jj%%J%jK%%kKjj%kJLj%KkjJ%jJJJk%j%KkJ%Jk%JJk%%jK%%k
11785A3jJK%JjlKjKj%%j%JJjjJK%kJjKkJ%%jJK%jj%kJ%%%JKjjjJjjLjJ%kjJ%J%j%Jj%JJl%
11854A3JjJjJ%%%%j%JKk%K%jJJjj%j%J%%%jjJ%KjjJ%%%%%kJ%J%jjJ%%%JjJ%k%K%%%JjjKjj
11923A4JjK%kKJjkJ%j%K%JkjjK%k%J%%%JJjj%K%%%lL%%j%%%%j%%Jj%J%j%%J%%j%%%JjjK%k
11992A3K%jjJj%J%Jj%J%%%j%Jj%%%%jJjKjKk%JJj%kJJ%JjjJ%j%%Kj%Jk%%%JkJJj%%KkJ%Jj
12061A5jJk%JJj%%JjjjJJ%%%%K%k%%%%%J%JkJjK%k%KkjKJk%J%jKj%jJjJ%j%%Kjj%JjJjjJ%
12130A4%j%K%kkMJjKk%%%JJjjkJ%%JjJj%J%%%kJJjJ%j%JjjJ%%K%jKkkJ%K%jjJjK%j%Kl%jK
12199A5jJJ%%%JJmj%%J%%%Ll%jJ%Kk%%JJkJjJk%J%%Kk%J%%j%j%J%J%j%jJ%%J%%jJKkj%%jJ
12268A4JK%jk%JjJ%jj%J%J%%JJj%%%j%JjJ%%%jk%J%jKJ%jjjJJ%%%jJJjJk%j%%JJj%J%%%jJ
12337A5%%J%%%jj%%jJJkJjJ%%jj%LjJ%jJ%%j%%Jj%%j%%Jj%%%%Jj%JJjj%jKjKkjK%%%J%jJj
12406A4jJJj%J%%%%kKJkJJJjjJl%KkJJk%J%%%%j%Kj%LkjJjKk%%%%%J%%j%J%%%Jj%%kK%%%%
12475A5k%KJjk%%J%J%kKjkKKk%J%%kJ%%J%%Jj%k%JkJ%%K%%%kJ%%JJjk%KJj%jj%J%jJJjj%J
12544A4J%JkJ%%kJJ%%JjjJjjJJ%jJJjj%%j%J%Jj%jjJJ%jJjK%%jJ%j%j%JJkJJk%JJkJ%j%Lj
12613A5%k%%JK%jj%kLJj%jJ%jjK%kJJjJ%j%%j%JJ%kK%%j%J%%%J%jjKljJJjJJ%j%J%JlJJjj
12682A3KJjjj%KkK%jjjJ%%%JjJJj%%jKJJk%%j%J%%%%%Jj%j%%%jjJjJKj%jJJj%%jJ%JkJ%jj
12751A2K%%JjKk%%JjJ%kjL%j%jK%jKj%%%j%%jJ%jK%jJjkKJ%%j%JJ%j%jJ%%%jjkKJjJ%jJ%%
12820A4%K%jjJj%j%LjjkK%%j%%%J%jJJk%Kj%J%%%Jk%%%jJ%Jj%KkJ%J%kj%KJjjjJ%%Jk%J%J
12889A5jjJ%J%%j%jJkJJ%%%%%j%J%%JjJ%j%%JjjJjJ%%KjjJ%JjkjJJ%Kjjj%JjJJjJj%jKKkj
12958A4%Jj%Jj%%J%kK%j%%%Jj%%JJ%%jkJ%%J%kJ%%jJJk%J%%Jj%%%Jj%j%%J%Jk%Ljk%%J%%K
13027A6%%kJ%%%KjjkJJjj%%K%%jJ%Jl%%j%Kj%Kk%J%JjJ%j%%%Jj%%Jj%JkjJ%%J%JjJjJj%J%
13096A5%%j%jK%jKk%%jJJ%jKjk%%%%JJj%%jJ%Jk%JJj%%jJJ%kJjJ%%%J%%jJj%%%j%KjJ%%jj
13165A3Kj%JjJ%kJj%%J%j%JJj%%k%%JJ%%jJ%Jj%%%jjJJjJ%%jjJ%%%Kj%%%J%%%kJJ%jJJjj%
13234A4%%%jK%%jj%%JJjJ%%%jJjJj%%%J%j%%%kJKj%%JkjJ%LjjjKjJ%jkKkKKjk%%JKk%jJJk
13303A3J%jJ%j%%%%J%%kK%%J%jjJj%%J%%%j%JKkjLk%%%j%J%jJ%%J%kJ%jjJ%%%%%JjJj%%J%
13372A4%%jK%k%J%jJ%jJ%%Jj%%J%%k%KjJjkJJ%jJk%LJj%JjKkkK%J%k%%jJ%%jK%%jj%%%L%j
13441A5j%kKJjJjj%JKl%KkJJ%jJkJJ%k%J%%jJMl%jKj%%jJJ%jkJ%jKjk%J%J%%%%jJ%%JkjK%
13510A4%%jKj%%jJj%KjJJjkJ%jKj%j%%%%J%jJj%%%KJk%Jj%jJJkK%%%jkL%Jjj%jJ%jJ%%jjJ
13579A3%%K%kjJ%JKjk%J%%jKkJ%J%%Jk%j%Kk%J%%%%%%jJKk%%%Jk%J%J%%%%jJj%%%%%%%JjJ
13648A5%j%%%Jjj%K%jj%Kk%j%K%kK%kJJJj%Jj%%Kj%%j%Jjj%%JJj%kjK%%K%kKjjJ%Jk%J%%%
13717A4%J%jj%%%JJj%kJjJ%%JjJ%kLj%Jk%J%%%jKkKkj%J%%J%J%j%%JkkJ%J%jJ%%K%kKjlJJ
13786A3%%Kj%jKjkK%j%J%%kJJJ%k%%JjKKlj%JJjJ%%%kKkJ%jJ%%%j%%JjKjJj%jJJj%J%j%k%
13855A2JJj%%J%KkjJjjJ%kJ%JJ%j%KjJjk%J%JkJJJ%j%%jLjk%%%%JjK%jK%%k%j%JJJ%kJJjj
13924A4jjJ%JJJ%k%jJ%JkK%j%JjjJ%%J%jjJj%%JJjj%KjJj%j%Kj%JlKjJ%JJ%%k%J%%kJJjJj
13993A4jJjKJkjj%J%%Kk%K%kk%M%jJjj%j%JjK%jJJlLjjJjjKKj%jJJjj%j%%Jj%KjJj%%%kJL
14062A6%l%%J%%%%%JjJjk%%K%%%JjJjJj%jL%jlKKkkJ%KJjj%%jJjJJk%J%Jj%%%JkJj%JjjK%
14131A4j%%J%j%J%%kKJjlJKjJ%%%k%KJjkK%jJj%jK%%j%jK%J%kjJjKjJ%Jk%KjjjKjJ%j%J%j
14200A3%J%%KkjJ%Jjj%j%K%kjKKj%%jJjKj%J%jJjJjjJ%%%%Jj%kJKjjjK%JjjJj%%Kj%%%j%j
14269A2J%J%jj%%JJjjJ%J%j%Kk%jK%%%JjjJj%KJkJJ%kkJJ%%J%kjMk%JkJJj%jKj%j%JKk%%J
14338A5%%kJJj%%jJjjK%%kJJjJ%%j%%jJ%JjjJ%JJ%j%%j%%JJ%j%%%j%jJ%jJ%%Kj%jK%k%jJ%
14407A3%J%%Jjj%J%jjJJkJ%jK%Jj%J%lKj%JjJjJ%%j%J%%k%L%j%jK%j%jjJ%JjJ%kJ%JJjjKj
14476A4%j%J%%Jj%%kKj%Kj%j%%%JkJKkJJk%%%%%%%jKjjK%Jk%j%J%JkJ%%JjJkJ%kKjJ%JJ%j
14545A4j%jJjJJjj%jJJJlK%%JjK%k%%KJjj%jjJJ%JkJJ%j%Jj%%j%JJjjjJ%jJ%jJ%J%k%JJ%j
14614A3J%%lKKk%J%%k%JjKj%jJJ%%%j%Jj%J%%kKKk%%%%%Kjj%j%JjjJjjJJKjjJJk%%JJ%lJJ
14683A4%jjLk%%%%j%JKkJJJl%Jj%%Kl%%J%%Kjj%JjJj%%%%Kjj%%%J%jLjlKj%JKkj%Jj%%K%%
14752A5j%j%J%kJJ%j%%%Kjj%%%%jJ%Jj%%%KjjJjj%J%jJ%%Kjj%JjJ%%jjJ%JJj%J%j%Jjjj%K
14821A4j%JkK%J%l%JjJKjJ%k%J%%%%%jJJ%jJlKJl%%J%%JjJjjJ%jJ%%JkJj%LkjjJJ%%Jj%Jj
14890A3%jKjJJj%kKj%JjKk%%%%%JjJkJJ%jjK%j%%K%j%%kKkKj%JJJj%%j%J%k%%%%kJJK%k%J
14959A4kKjJjKJjjJkkKJ%%j%%%%jJJJjjJjJ%Jj%%jJ%%jJJj%%j%JjLjl%KJj%JkKjjJJj%jJJ
15028A5%j%%kK%jJ%J%%JkkjJ%Kj%jKJjj%J%kK%%jJJj%j%%J%%j%%JjJ%Jjjj%JKjj%JJkkKJj
15097A3jJ%JJj%%%jJ%jJ%%jJk%jJ%%J%jJJkjK%jKjjJKk%JJjjJ%%jJ%%%jKj%jJJjjJ%jJJj%
15166A4%jJ%jJJk%jJJjJkjK%JjjJ%%%jkJJJ%J%j%kKjK%%j%kJJjKkJ%jLjjJjj%KjkK%%jJKj
15235A4%%j%Jj%%%%Jjj%%J%%Jj%%jJ%jJ%KlJ%Jj%Jjj%%%JJJjkJ%JJ%jj%jJjJjKJjjjJ%Kj%
15304A4jJjjJ%J%k%jK%JjJj%Jj%Jj%%%JjJ%%Jk%J%%jj%%JJ%jj%%JJjJjJk%JKk%%%j%%J%J%
15373A4JljJJ%%%%%Jj%Jj%j%JJjjJjJJ%kJKjJj%kJJJjj%KjjJj%%J%%jjJ%%jKj%%K%k%jKkj
15442A1K%%%%%JJj%jJ%k%%Kjj%Jj%%J%%%%JjJJkjKjJ%j%JlJJjJJ%%jjKjJ%kJJjjJJJk%%%J
15511A4kJjjLJkKk%J%j%JjJ%jlJLjkJK%jJj%jJJjJ%%%j%jJK%kjJ%%kKJ%j%%%%jjJK%k%JjJ
15580A3J%jj%%%%K%kJJjJk%K%%k%%KkjLJjjjJj%J%jjKj%%%J%j%%%%Jj%%JjJjJjJjKJjjJj%
15649A3%J%j%Jj%j%%LmKJj%%%kKJj%j%K%J%kjJjKk%J%JjKj%%%j%jJ%%%jJ%J%J%jjkJ%jJ%%
15718A2%Kk%JjJ%%jK%jj%K%JjkJJ%j%%%JJlK%jJj%J%kJ%%%jJ%JjjJ%JJjKkj%JjjJ%%JjjJj
15787A2%Jk%jLJ%j%Jjjj%JjJ%%%%J%j%JjJkJ%%K%%k%J%%%%kJ%%%K%kJ%%%%jJj%KJl%LJJl%
15856A4JkjJJj%Kk%K%k%%K%k%%%jJ%J%k%Kk%J%jj%%Kj%JJj%Jjj%KkjJJk%K%%%%%k%Jj%J%J
15925A3jJJlK%%J%kJjJJ%%jj%J%jKj%Jj%j%jJKLljj%J%%%KjjjJjJ%%Jk%J%%jJ%jJ%%jJ%Jk
15994A2J%jJK%kKkJjJkJ%J%j%%%jJjjJJjJJJk%%JjjKjj%JJj%jJJ%k%J%jj%%%JJ%Jj%j%JKk
16063A3jKJ%jJj%k%JJk%jJJjJ%%j%%jJJ%%%jKjjLjkKjj%KjjKkKjj%J%jKj%j%%%jJ%%%j%JK
16132A4kJJjjKj%Kj%%jjjK%jJj%%%%JjJJ%k%J%J%j%%Jj%%%J%%%%%jjJKjk%KjJjJkK%jj%%%
16201A2%JJjjJ%%%j%JJk%%JjJJjkK%kKjJ%jJ%j%K%jjjJK%kJ%%Jj%jJ%%%jKjkJjJ%%%J%Jj%
16270A3Jjj%%JJ%kjJjJJ%%%jJ%%JJkjJ%%k%%J%JLljJj%%Kl%JJjJJj%JJk%%%jJJ%%%j%Jk%l
16339IKKjJjJjJjJ%jJk%JJ%%%%jJkJ%Jj%J%%JJ%%jj%%Kk%j%%JJ%jj%J%%J%j%%%Jk%J%%%%%
16409A3%kKJk%K%k%%J%%j%%%%JjKjKlkJJ%J%j%Kk%Kjj%J%jKj%jjj%KJ%j%%%lJ%K%%JkJLkJ
16478A4%jjJ%Jjj%JkJJ%%Jk%J%%%JJk%%JlJ%j%J%%jJJjJj%j%%J%j%%%%JkJ%%J%%jKKjkKk%
16547A2JkKJjJjkLjJljL%Kl%JjJ%Jj%kKJ%jjjjJJJ%jJj%JkKjj%%JJj%J%%jJJj%Jk%%jJj%J
16616A2%kJJ%%%jJ%JJ%j%%j%%%%%kKLk%%jj%JJ%j%JjJ%%jj%LjkJJjJj%%%J%jKlK%jj%%JJj
16685A2JjJjJjjJJkKJJljK%%jjKj%J%J%kJj%%%%%%jjJK%%J%jjjK%j%J%j%Kjj%Kj%jj%K%j%
16754A2Jk%K%kJjJ%%%j%J%%%JJk%%Kj%jJJj%k%KJjj%KjjjJ%jkJKjJJ%jjkKKj%Jj%KjJjJ%j
16823A3kK%%JjjJjJjj%KjJj%%JjJ%jJJjjJjJjj%%%%j%KjjKJjJ%%kJ%jJJJk%J%JjJ%k%%j%J
16892A2Kj%jJ%jJ%%j%Kj%j%%J%jKj%%%k%KjJ%%jJ%jJjJ%%%%j%J%j%jKjJ%jkK%j%J%JjJ%%j
16961A2jJ%%J%%j%%kJJJJjkJJj%jJ%j%%JjJ%%%%%Jj%Jj%%J%JJjk%jJJjjJJ%%jJjjJ%J%jJJ
17030A4lJKj%jjJjJjK%kKkL%j%j%J%jKk%%KkjJJk%Kj%%jKjjJ%J%jj%jL%%k%kK%%%%JJj%Jk
17099A1%J%%%j%%JjL%%JkkJ%%j%%J%%JjjJJ%%jJj%%%JjjJjJ%JJk%%jKj%Jk%%K%kJjJ%KkkK
17168A2%Jk%%KJ%jkjKj%K%%%Jk%%%JjJ%j%%%JkJ%JjJ%kK%kJ%%%%%kJ%%%J%J%jJj%JjJ%Jjj
17237A2Jj%%J%%JkjJ%kJJKjk%%J%%jKjj%KjjK%J%%jjKjjJkK%jj%JjKj%Kjj%j%Jj%JjJ%J%%
17306A3J%k%%%%Kjj%%%%j%JjkJ%J%J%J%%JkjJ%%J%%jJjjJJj%%j%KjJ%jj%%KjK%j%j%%J%jj
17375A1jKJjK%kjJJkJJ%j%%J%lJJ%j%JJj%jJJkJjjKjj%J%JKj%k%%Jj%%%J%%jJ%%%jjJjJ%K
17444A3%j%%%%%Jjk%KJj%%J%%%%jKk%JkjL%%kJj%J%jJjK%jjJJj%J%%jK%kjKJJkj%Jk%J%kK
17513A2%jJJ%j%%JjJjJlJ%%Kj%J%kKJkj%Kj%Kk%j%%j%J%JJ%%kJ%j%Jjj%L%kJJk%JjJ%%%%%
17582A2%JkKjJ%kJjJjJ%%%Jjj%K%%j%kJ%%Jj%KjjJjJ%%%jJ%%j%K%jJj%%%%jJ%jjLkJJj%%%
17651A2jJ%%j%%Jk%K%%j%%K%%%%j%jJJj%kKkJ%JjJJ%Kk%JkjJk%%J%J%%KjjjJJ%jjjK%%%Jj
17720A2jJjjJ%J%j%%KJk%j%K%%%%jj%%%%JJkJkK%%%Jj%j%%JJJk%%%JjJjj%%J%%%J%kKjj%%
17789A1%JkJLjjjJ%KjJj%%jjJjkKj%jjJKJ%jjJJjj%K%J%lKj%%%jK%KmJJJjkKkL%kjKk%KjJ
17858A2JjJ%kjJJ%jkJKj%%%J%%%%%j%J%j%Jj%J%ljKjJK%jJjKj%J%Jk%JjjJJj%kJJ%%j%j%K
17927A2J%lJJ%jjJj%JJ%%jJjJJj%jJjJjJkJJJ%%kjLl%JJKk%%Jj%%jK%%k%J%%j%%JkJ%Kj%j
17996A1Jj%KjjJJ%j%jjKjJ%jJkJJj%%%%%Jj%%%J%JkJj%kKJ%%jJJ%%jJj%%j%JjJJj%%%Kk%j
18065A1J%%%j%J%j%JjJj%%JKl%%JJjj%J%jJ%%JJk%%j%JjjJJjKj%jJ%%%JjjJ%JjJ%j%J%jj%
18134A1%JjJjKj%j%%LkjJJjj%%JJj%%kJ%%%%%jJ%J%kJjJJjJ%kK%j%JkJJj%K%j%j%%JJ%kJj
18203A1Kjj%JkJKjj%KJl%%jJJJJlJjK%%jjJ%jJ%JjJ%j%%KljJjLjjJJJ%kJjk%J%%%JJ%jj%J
18272A2jjKk%%Kjj%JJjJkJLl%J%jJ%%%jJ%j%Kj%%jJ%%jJ%j%JjJ%jJjJJkjjKJ%j%jJK%jj%%
18341A1%%JJj%jJ%jjK%j%Jjj%J%J%%jjK%JmLJkJjKj%j%JKJmJ%%jjJJkK%%%jj%JK%k%%kJ%%
18410A0%J%jLJJk%JkkJJJ%jjjKkJ%JjJJ%j%j%%%%%JJjjj%Kj%%JjJj%%JkJjJJjkJK%%kJjK%
18479A2jjLk%J%%%%Jk%%%KkKjkJLl%jK%%%k%Ll%J%J%%j%jJ%j%JJj%jKkJJ%%jJ%%%%%j%%jJ
18548A1JJk%%kJJj%Kj%Jj%JkKk%K%jJj%%%%kKjJ%Jj%%Jj%JJjkjJJJjjJJJjjJjjKj%%%%%%%
18617A1J%j%j%%%K%j%%%Jjj%KjjJ%J%Jk%kJK%j%J%kJjJ%J%%j%%%%j%J%kJJ%J%%%kK%%jj%J
18686A1j%%%K%%jj%Kj%Jj%J%kjKJ%jJj%%Jk%J%%%%Jk%JJjJJk%J%jkK%%%%%J%%kJ%KkjJJ%K
18755A4jjkJ%Jjj%J%%JkJ%j%JJjj%%KJkj%jJ%J%jJJ%j%jjK%jKk%K%jjK%jKj%kKj%%j%J%%J
18824A2%%lK%J%J%jkjJJ%JjjJ%J%kJjJ%jK%jJkJjJkKJj%jJ%j%j%%KJ%%%J%%j%jJ%j%%jKj%
18893A1%%kJ%kJ%%JKj%%%jKjjJJJj%j%JJkjJ%kJ%JJ%jJj%j%J%JJj%J%%%j%jJ%jJkKkJkKJk
18962A0JJjjJJjJ%jJ%%%%kJ%%j%J%%%Jk%%%KJjj%%kJ%%%JJJkjjJ%K%j%Jjj%%%Jj%K%Jjk%J
19031A1Jj%%J%%JkjJjJJ%lKKl%%JJ%k%Jj%%j%J%KjJkjJJ%j%JJj%%%Jk%JJjKk%%jJjJjKjj%
19100A0%%%%JJj%J%kKjjKjJ%jjJKkJJkJjJ%%Jjj%jKjj%%%%JJkjK%jJJjJkJJJkj%jKKk%kJk
19169HJKJk%j%Lj%Jj%jKJj%k%%%J%%%Jj%kJ%JJ%%%j%%JkjJJJjj%jJJ%%%%%jJkJJ%kK%j%%K
19239A2%jJjjJjj%JJj%%JjJj%J%%KlJjJJkJJj%j%J%%JjkK%JjlK%J%jJ%Jjj%J%jjKJj%%%jJ
19308A1j%JjJj%%JjJ%J%kJ%%Jjj%Jj%JJj%%%j%%jJKj%j%jJJkJJ%jJJ%jjJ%j%Kjj%J%J%%%k
19377A0j%JjKjj%%%J%Kj%%%%%%jKjjj%jLj%J%j%jJJ%J%%k%JJjJjj%JJ%jjKjKk%Jk%%%JjJ%
19446A1jJJjJj%%%%JjJkj%%Kj%%%%J%j%%KkJ%JlLjJ%jjJ%%%k%J%%%jJ%JJ%jjjJJjJJj%%%%
19515A1%%jKjk%J%J%jKjJjJkJjJ%j%jK%jjLj%%kJK%%kJ%j%K%%jjJ%%%JJ%%j%jjJ%%%%%JjJ
19584A2%j%kJK%j%%j%jK%jj%J%kKJjK%jj%%%J%jKkJ%j%K%jjJ%jJjJJjjjJ%jKJj%jj%%L%lj
19653HJK%jjJJjj%KJjkJJjJJjjKJjkj%%JJ%%jj%JjJKlKLlj%J%Kl%%%J%%%jj%%%%JJ%j%%Kj
19723A1%jJJ%jKjjjjjJKkJ%%J%jJ%jJ%Jl%%JjK%kK%%Jj%%KkjJ%%kjKKj%j%jJ%%%%JjJ%%%k
19792I%J%JJjjJ%Jj%jjJJJkKjJjkJ%%%J%jJ%%JjjJ%%k%JJ%%jjKjJ%%kjL%jJk%%JJj%%JJkj
19862IjJKj%%J%kKj%KkkKj%%JjK%%JjJjJ%jkJJjjj%LJjJj%%Jk%%%%JjJj%jKj%jJJ%j%J%%J
19932A2jj%j%JjJ%%%Jj%j%jK%Kjj%%Jj%j%JJj%j%Kjj%JkJJ%jJJ%%%%kKJj%%j%J%kKkJJ%%j
20001A0%kK%%Jj%%%jJjJjJ%%%%jJ%%Jj%%j%jLjjJ%%J%%jJJk%J%jj%%%JJlJJKkJj%J%jk%Kj
20070I%J%KjjKjjJJjk%%%J%%Jj%J%%jJk%%JJjJjjJ%%%KkjJ%JjJlKJjKjjJjJ%jJjJ%%KjjjJ
20140A1Jk%JKjjkJ%JjjJjJj%JJ%jjJJ%j%Kjj%j%JKj%j%jjJ%JJjj%K%%%Jj%j%%%%%k%J%Lk%
20209A0%%J%%lKJ%j%%J%%jJjJ%%j%J%j%%Jj%%J%Kl%%%%jJ%k%KJJk%kJKKjkjKj%%%jJJJkkJ
20278IJJjj%JKkJjj%KjjK%%jjKjj%%K%k%%%%J%JJk%Kjjj%j%JKjJ%jjJj%JjKKk%%%j%Jj%%j
20348IJ%KkkJK%JjkK%jjLk%J%%kJ%%%JjJjJjJ%%j%LljK%kJJjJ%%%jJjJ%j%jj%JJ%%%J%%k%
20418IjJ%J%%kKJj%%Jj%Jj%j%J%%jJ%%%%Kj%J%j%%%kJJJj%%%j%%jJ%%%JjKjk%%JjKjkjKJJ
20488A1%%%%j%jKj%JJjj%%jJ%%%%%Jj%%%%%%Jj%J%j%%%j%Kj%J%%jJj%j%%J%Jj%%%%%Jj%%j
20557I%J%j%%J%%%jJJj%%jjJJjKJk%%j%J%%%j%%jJJJ%kJ%Jj%%JJj%j%jjJJ%j%%jKjJJj%kK
20627A0%%%Jj%%%%J%j%Jj%jKjJjJjkJ%%J%KkjJjKj%%jJj%%L%jjKkjJj%%%JJkKJjj%Jj%jKj
20696A0J%%%J%j%kJjKJlJ%%%%jJJkK%%j%%%%%Jk%%K%%%k%j%K%j%Jj%jK%KjjjJk%K%%Jjjj%
20765HJ%KjjJjjJ%Kk%%%J%%%JjjJ%JkjJJ%%jjJJ%%%jJ%kJkLl%KK%%jJjjjJ%%KjJ%kKj%%%%
20835A0%%jJjJJl%JJj%JjjJ%KjJ%j%jjKj%%%JJ%jjJ%j%K%%kJ%JlJ%J%j%%k%J%LjJjjKj%J%
20904A1j%jJ%jjJ%%Kj%JkJ%jJ%Jj%j%jJJjlJJJ%j%J%JkJ%jJjJJjjJ%J%j%j%KjJ%jJjJ%jjK
20973A0%%jJJjj%Jj%JJkJ%%jjKJkJj%%Jj%jjJK%kK%J%jjK%kJjJj%JkK%%jJJj%JkJ%%%%%%%
21042A0Jj%%%jJJ%j%kLJl%Jj%%J%%J%l%KJk%%Kj%j%%J%j%Kj%JkL%jkJ%%%J%jj%%J%%Jj%jJ
21111A0%j%%JJ%jJ%jj%KjJjjKk%Jjj%jK%%jJ%JJjJ%%kjJ%J%jJkjK%%j%J%JkKjjJJkJ%KjJj
21180A0jJ%jj%%%%J%jJj%%JK%jj%J%%%jJ%Jk%%%J%%%jJj%kJ%JJj%Jk%J%%%jJJlJJj%J%%%J
21249A0%%j%j%J%J%jJJj%%%%jj%JJ%Jk%%Kj%jJ%jjJJj%JJj%jKjJjjJ%%%JkJkJjJ%J%jjJJ%
21318A0j%%J%%Jj%jj%JJ%lJ%jK%J%j%%%%%%JJ%kjJ%jkK%J%JJj%Jl%%JKkJjJj%%%Jj%JJlJ%
21387Ij%Jj%%Jj%J%Kj%jkJ%K%j%%KjJ%%jKj%jjKlJJJjj%jJ%Jj%%JKk%JkjJ%J%j%%%%%jKJj
21457A0j%%J%j%J%J%k%J%k%%K%%%%kK%%%%JjkJ%%%%Jj%%JjK%jjKjj%%%%JjJ%j%%K%%%k%jJ
21526IJkjL%%jJlK%j%jJJjK%kkJJ%J%JJk%JkjJ%K%k%J%%jJ%jK%k%%J%Kjj%j%K%JjjJjjJJ%
21596A0j%k%JKjjJJ%jJ%KkjKjkJ%J%jjJjJkJJ%JJk%%J%jjKJ%jk%JjjK%jJ%%j%JjJJ%j%J%%
21665A0jKj%%j%Jj%JJjlJJkJJkJ%JjJ%J%%jJJk%%%%%%%jKj%%%%%kJJjK%Jj%%jJkJj%%KlJJ
21734IjKjj%JJ%%kJjJ%JkKj%%jJ%%JjKk%%jJ%%j%jK%%%%JjjKJj%%JlJ%%JkK%j%Jk%Ljj%Jj
21804IJ%j%%jjK%Jkj%%JJjJKj%jjJJjj%%JJjJjjKJjj%mKJjKkK%%%Jk%%%%%KJkJjJJkJ%jjJ
21874I%kJJ%%%%l%JjJjK%%J%jK%%%j%%%jjj%%L%JjjJJj%J%%j%jK%j%kKKjjJ%j%%%%jjJJ%k
21944GKJ%%kJ%kJ%jJJj%%JjJ%Jk%Jj%jK%%JjJk%J%jJj%%J%J%JjJk%%%%j%%%%J%%Jj%Jj%%%
22014I%%%%%%jK%kL%jjjJ%Jj%%j%jK%%%%kKjJ%kJ%%%j%JJjJJjjJ%jJJj%jJ%j%JjKjjjK%Jj
22084IJjjjJjKjJ%%JjjJjKkJ%JjJj%jJjJ%j%%%J%%%kJjK%Jjj%JkK%J%%%JlJJ%%j%JjjJ%%J
22154A0kJ%jj%JK%jj%kJK%%%%%J%jkK%lJJJj%%KjJj%j%j%LJkj%%J%J%%j%%%%j%Kk%J%J%%k
22223HJ%j%Kj%%j%JjjJjJJJjJk%%%Kj%kJ%JJ%jj%K%k%j%K%%j%J%jJJj%%%k%JJ%%%%j%%jJJ
22293I%%JjjjJ%Jj%J%j%j%KJk%jJ%%J%jj%J%KjjjJkJLkJJjjJ%jJ%%j%K%j%%%%%jJjjLj%%J
22363A0j%k%JJ%JJ%kJjkJ%%%%kKj%J%%%%%J%j%%%JkJ%kJJ%jK%kJ%%%%%%%JJjJjj%%KkjK%j
22432H%%JjJj%%%Ljj%j%%JJ%%Jjjj%jLj%j%K%j%j%%%j%K%J%%%kjKj%J%jjjJKjJ%jJ%%%%%%
22502Ijj%%JJ%JjjJj%JJjj%j%%JJj%%J%%%j%%%J%Kl%J%j%JJj%kjKK%JjkKjJ%jj%jKj%%%jK
22572Ij%%JjjK%%kJ%%Kj%jj%jJKJjJ%kJJJkj%%jJJ%%%JjjJj%%k%Ljj%JjJ%KJljJ%Jjj%Jj%
22642GKJj%Jjj%J%%jjJJkJJjjKk%Jj%jJJj%%%K%kKJ%jjJ%j%%%J%%k%Kj%Jj%JJ%lJJ%j%%jJ
22712HJ%kK%j%Jj%JjjK%%jj%%J%%kJJkK%Jj%jjJJJjjJ%JjJ%kJjJJ%k%JKjk%JJj%%kL%j%%j
22782G%JjJjJjKjkJK%%jjJJ%j%%%%jJJ%%j%%JJjk%%Jjj%JJjLjjJJj%j%Jjj%Jj%%%J%%jJ%j
22852GK%%%%j%%%JkJJj%Kj%jJjJ%jjjJKj%j%%J%%JjJjj%JJ%%%%j%%%l%JK%jKj%jJ%Jj%%kK
22922H%k%JJjjJ%J%jJj%%Kl%J%J%JkJ%jJ%kJ%%K%k%%jKj%K%j%%%%%j%KjkKJjjJjK%jjJ%%J
22992Ijj%K%kK%jjJj%J%JjJkJJj%jJ%J%lKjJ%%%%%JjKjkJ%%%JkJjJJk%J%%JJl%JKmJ%JJkJ
23062HJJjJkJ%%j%J%%%jJjKj%j%%Jj%j%K%kJ%jJJ%jjJ%j%Jj%JJ%jkKjjK%jJ%jjJ%J%Jj%jj
23132FJ%K%JkJkJ%%JjkKj%%jK%%%JjJjJk%K%jj%%%%Jj%%J%k%MjkJJkKj%JjkK%JkK%lJ%jLj
23202H%%KkjJ%%kJJ%%jk%J%J%jJJJ%k%k%JJJ%%j%Jj%%J%jK%j%JkjJ%JjJk%J%JjJ%%jKjj%K
23272IjkJ%%Jj%JjJJjkJ%J%j%JjJjj%Lj%jK%kJ%kJKjj%jJK%jKkjJjJ%%Jj%j%jJ%Jk%%KJk%
23342G%JJj%%%j%J%%%%kJ%J%%%kJjJjJJjJ%kJ%%Jj%%JjjJ%%kJLjJjkLkJ%%%%%%%%jK%jJ%j
23412H%j%%%%%J%jjJjJ%JjjK%jJ%j%kJ%J%Jj%Jj%jK%jKjjjKjjKJkjKjK%%%jjJj%%%Jj%kJK
23482H%kJj%JJjjJj%%J%%JkK%%JkJjJjKJkJ%%jjJ%j%%KJj%%j%%k%KkJJ%j%%jJJJJkjJkJJj
23552GjJj%%j%JK%%J%%kjJ%%%Jj%%%J%%%jJjjJ%%%%J%JjjJ%j%J%jJ%%%%j%%%JJj%J%jk%JJ
23622HjjKl%JJ%%J%jk%K%Kj%j%J%jJKl%J%k%J%%%KjjJ%jJj%Jj%%J%Jjj%%J%%%jjKjJjj%JK
23692IkjK%%%%%%%%%j%%kK%%Jj%%%%%jKJj%%kJ%%J%kMk%%%j%%JJj%jj%JjJJj%%JjkK%jJ%j
23762FjJ%K%jjJj%KjJk%Jj%Kj%%%K%jjJ%j%j%%Kj%jKkjKJ%k%LjjKk%j%JjJ%JjjjJ%K%j%jJ
23832GJj%j%K%%%jkJJj%jKjJK%k%%J%j%%JkK%%%kj%LjjKjJj%JkJJ%kJjJ%J%kK%kJJ%%%%jJ
23902HjjJj%%KJ%k%%%JjJjj%L%%k%%jJ%J%J%j%%JkJ%jJjJkJ%%JlJJ%jJ%%%%Jk%JJk%Jj%%J
23972GjjL%j%J%j%JjJj%J%Jk%%jJ%%Jj%%j%%%Kj%kJ%J%%JjkJKjjjKjJJj%%%%K%l%K%jJj%j
24042FKj%J%JkjJjJjjLj%j%%jK%K%j%k%%%%JJkJjJ%kJ%JkJ%%JJJj%%j%%JkJJJk%%JkJ%j%%
24112FJ%%jK%k%JJj%%j%Jj%%%JjjJJ%jJJjk%J%%JlJ%KKkjjJ%J%JjJkjJ%J%%%Jl%jL%jjJj%
24182EJKjlMKkjjjKKj%j%%JjjJjj%jJJj%%L%%j%Jjj%jKj%jJJ%J%j%%K%kk%K%jj%J%jKJk%%
24252Fj%JKj%JJkjJKjkj%%JJJk%%jJjJJj%J%jJ%%J%j%%j%%jJJjJjjKjJ%Jj%JkJj%JJkKlKJ
24322H%jk%KJk%j%KjJ%%%%%%Jjj%%J%jJJjjJj%J%Jj%j%JjJ%%%%%%j%J%j%J%jJ%%j%%%K%kJ
24392GJlK%%jJJJk%%%kJJ%Jj%%j%%%%j%JJ%jjJjKJkjJ%%J%JjjJ%%%%%j%%J%jjL%%k%J%j%J
24462Gj%jJ%JjjJJjjK%%j%JjJJ%jJjj%%J%%jJjJ%jjJ%%%JkKJ%%kJj%%jJ%%%J%%j%%%Kk%%%
24532FKjJjjJJ%j%j%kK%j%%jK%J%%j%JjjKJ%j%j%%jKJkJ%j%%jJ%jJ%%j%JjJJjkJ%K%%%%Jj
24602G%%jK%j%%kL%j%%j%j%J%jjKJj%%j%%%J%%%JjJJj%%kKJj%Kkj%%JJj%%jJJkK%%j%Jj%j
24672F%Jk%%KJjJlK%%j%%jJJ%jjKjKk%%jKJk%JlJ%jJJ%J%%jJjK%kJjj%kLJkJj%%%JjJJ%jK
24742HJjj%jjkJJJ%jjKJjj%J%jK%j%%%%%JkJjK%%%l%J%%J%%JKlLm%JjJJ%jjJJjjJj%JJJ%k
24812F%J%%%%%%j%%%%JkJk%KJjJj%Jj%%%jK%%lJKjjKJjjjJ%%JKljj%K%JjjJJkJJj%Jj%%%%
24882FJ%%kLkj%JJj%JJ%j%j%%Kjj%%%Kjj%Jj%JjKkJ%k%J%J%%%kKjJJj%jjKj%j%J%%J%j%%%
24952FLlj%jKJ%%j%Jk%KjJ%j%%%JjJJjj%%j%%%J%j%J%JjkJ%%KJjkJjjJKkK%%%jjJ%j%JkJ%
25022EJJj%jJj%%jJjL%j%Jj%J%j%j%JJ%Jjjj%Jj%%%%J%jJjJ%%Jj%kJ%jK%lJ%jK%JjjJjKJ%
25092G%%j%%%J%kj%JJjJ%j%JK%j%k%%JJjKkKj%%JkkJJJ%%j%j%J%%%%JkjLj%jJ%%Jk%%%Kj%
25162F%jj%%J%%Kj%j%jJ%JjJ%jj%JJ%jJJ%k%%%jKjJkJJ%%jJJ%%%kJ%%JjJkJ%J%k%%%%Kj%%
25232F%JjJkjL%jJ%%%jj%J%J%jjjJJ%%JlJKj%Jj%%KkjLkkJJ%jJjJkJJjJJjJjJ%kJ%J%jj%K
25302Gj%%jJ%%JJ%jj%j%%JJk%%Jk%JJ%%%JjjJ%jJ%jjJ%%%J%JJjjjjJJJkKkJj%JjJ%jJJj%j
25372E%J%jJjJjjJKj%%j%KjJJk%%jJj%%JjkLjJjj%JJ%J%JlJjJj%j%K%jkJJK%j%%JkkJJj%J
25442EjjKjjKJ%%%%jj%JJJjjJj%%jJJJ%jJ%%jj%%%JjjJJjJJlJK%kj%L%jj%%%JjkJ%J%%J%J
25512GkjJ%%J%Jj%j%JkJ%J%JjkJ%jKk%J%%%%jK%%j%JkK%%Jj%JjjK%j%kJ%JJ%%k%J%jJj%JJ
25582GjJj%%j%jJKj%JjjjJ%%jjKJjJ%kK%%jJk%JJjj%JjJ%%j%LkjJ%%%%jJ%%J%JJjjj%%JKj
25652G%%lJJj%jj%JJ%jJ%%jK%Jjj%jJkK%jJ%%jjLJj%k%JjKjkJ%Kj%%%%%JjKjjjJJj%%%J%j
25722EjKjJ%%%%%%kJ%%Jj%%%%%jjJ%Kj%JkK%%j%%Kk%J%KJkk%%j%%JJ%j%J%jJJ%%Jjjj%jJJ
25792Fj%%kJ%%%%%JjJ%Jj%Jj%JjJ%jK%j%JjJ%j%jJjJjJ%%kjJKjJj%k%Lk%J%%Jj%%jK%kj%K
25862EJj%%kK%JJk%j%Kj%%kKJJj%jj%Ljk%J%%JjjJ%j%%%%JLl%Kk%%JkJ%%j%Kjk%%JJ%%j%%
25932D%LkjjL%%jjJ%%%%%%%jJj%%jJj%jL%j%J%j%jJ%JK%jj%jJ%%Jj%jJkJKjk%JJ%%JJkj%%
26002DKkjJ%jJJ%KjjjJKj%%kJ%kJKk%LkjJ%j%J%%K%jjJJkj%%JjJ%j%Jk%J%Kj%JkJ%%k%%K%
26072Ej%%jJj%KjK%j%kKj%K%jkKjJjJ%%jJjKjjJ%j%Kj%jJ%%jKkjKKjj%%kK%%jj%J%%%J%j%
26142DJ%%%jKjjJjJ%kJjJKk%K%Jk%%j%JJjj%KJl%%%J%%%j%jJ%JJ%l%J%%%%%%Kk%%%J%J%%j
26212E%%jJJj%%JjJJklJJJ%J%kJ%%%j%%%%KjjJjKkJj%J%%%J%j%Jjj%J%jJ%%%J%j%jJ%%%%%
26282EJkJ%Jj%k%%J%%KjkJjK%%%JJjlJJjJ%%j%%JkK%%%jJk%jKJJj%j%JJ%%jkJ%Jj%k%K%jJ
26352DK%jj%JjK%%k%J%kJJjjJ%%%j%J%%jJ%%jK%jJ%kJJkJKjjjJKk%J%jkKjJjJj%J%%jJ%j%
26422CK%lK%Jjj%JJjK%Jj%%k%j%J%KjjjjK%%%j%Jjj%J%JJ%jjJLjj%j%%J%j%%%Jk%KjJ%kJ%
26492D%%J%%Jj%j%jJ%%%%jK%jKkK%k%%%JjJjj%%J%%%%%JJj%%Jk%Jj%%j%J%%jJJjjKjjJjJ%
26562D%%jJJjKjj%lKK%jJj%%%jJj%K%%jJkJJ%kJjKjjJ%Jj%jJjKjJJk%JjJj%%jj%J%%%jLjJ
26632EJj%j%jJk%J%JjJj%J%JjJ%%Jl%%%J%J%jj%JjJK%kjjK%%kK%kKjKKkjJj%%j%JJ%%jJjj
26702CjJJ%%%L%lJ%j%JJj%j%%jJ%Jj%jJj%J%J%lJJ%jjKJk%J%J%%jJj%%%K%jjJJjjj%%JJJj
26772E%jJk%%J%jJ%%jJJjjjJ%%J%J%k%kKjJj%%J%JjLk%%kJJ%LkkKjK%jjJkJ%%%%%j%j%%jK
26842CLk%%%J%j%JJ%j%%%jjJ%jj%%J%J%%%%%%kJJ%Jk%KjJjjJ%%%j%jJJkJK%jJj%JlKkJ%Kj
26912DjJkJJjjK%%Jjj%%JJj%j%JJjj%%JJjjJ%%%Jj%%jJ%k%JJj%jjKjJ%Kk%%%jJj%JKj%JjJ
26982E%jJ%j%j%JjJ%%jJj%%J%j%%JJlJKj%%%%jJj%kKK%%kJ%%%%%j%J%jjJ%Jj%J%j%jJ%%Kj
27052D%%%j%JkJK%kJkKkJ%J%JjjJKjk%jLlJJ%%%%Jj%%jJkJ%%JkJJjJjjJ%jKjJ%kKjjJJJ%%
27122E%j%%jjMkjj%JJk%K%%jjKJjj%jJJj%Kj%%jJk%JJJjJjj%jJjKkJ%Kjjj%%J%JkJjJjLjJ
27192Ejj%%%%jJKj%%kJJ%j%%%Jjj%JjKJjj%JjJk%%KJ%l%JJj%%Jj%%J%j%%KjjJ%%j%%K%l%J
27262C%j%J%j%JJJkJj%JJk%Jj%JJk%%%%jJ%jKjjJKj%k%JJjjLkJJjJ%jjJ%%j%JJk%%jjJ%J%
27332CKk%%%J%j%Kj%j%j%J%%%%%%%%j%K%%j%JjjJj%Jj%%Jj%jKjK%jJjJj%JjJ%kJJkJ%%Jj%
27402CKjjJjjJjjKjJ%jjJJJj%%J%jjKlJj%JJ%%JJkK%j%jJj%JJj%KjkK%%k%JjJ%j%%%j%%%J
27472CJ%kJ%jJjK%kKkKjjJ%%%J%lJJj%J%%Jj%JjjJ%Jj%%%%%jKjj%Jj%%JK%jjjJJj%k%J%j%
27542AK%%j%jL%%j%jJJkK%%jjk%L%%%%J%k%J%J%Jk%J%jJj%J%jkJ%JJjKjl%K%jJ%jJ%%%%j%
27612BJ%JjJ%J%kkJ%LJjjjj%%JjJJkjJJkKj%J%J%%j%J%j%JjjKkJ%%j%%JkJ%%J%jJ%jJk%KJ
27682D%jjjK%%%jKjlJJJj%%J%%j%jKj%%%JjJJ%%kJ%jJj%%JjJJk%%J%Jj%%%%%%jJ%JjjJ%jK
27752DkKj%jJ%%JjjJkK%%%%%%JJjJkkKJjj%%J%kjKjJkL%%jJjJ%%Kk%%%jk%JKj%%j%JKj%jJ
27822C%J%%l%J%jK%Jj%jK%%k%JJ%%%%k%KjjJJjJj%jjJJ%j%JKkJ%j%%j%j%K%kK%j%Jjj%%Kj
27892B%jjKj%J%jJ%%%%K%j%k%J%Kjj%jJ%j%%JJjj%K%j%%JjJj%%Lkjj%JJ%jjJKk%K%%%%jjj
27962A%J%J%JjJ%%l%JKkLjj%%JkJ%jjJ%%jJ%%K%k%%JjjKJkJ%%%%%jJkjJ%%JjK%%%j%%j%J%
28032B%J%%j%%%KJjj%JkjJj%J%%JJjk%KJjjjJ%%%%%%%%%Jj%%JJ%lJ%%JjJ%%%%lJ%JjjJJ%J
28102CJlJ%jJjJKjj%J%%%j%%%jJj%%K%%jkM%jjjJ%%%jJj%J%jJj%%KjJ%%jjJJkJ%%Jk%K%j%
28172B%%%%%%JlJJJJjJj%JjJjj%%jJ%%kLj%%%J%Jjk%JjJ%jJ%jJjJJkJJ%k%%Jj%J%j%%%K%%
28242Cjjj%J%jK%%j%%JJ%kJ%%JJkk%%K%%%%%j%J%jKjJjJjjJj%%%Jjj%J%JjJ%%Jj%%%%j%%%
28312AJ%%%JJ%kjJJj%%%k%J%JjJ%j%jKJ%JJlj%jLjjJJ%kJjJjjJJ%k%K%jJ%%J%%%l%%%K%Jj
28382B%kKJ%kJJ%%%j%%%jLkj%Jj%jJ%%%JjJ%j%%jJJjKjJj%%j%%J%jJjjJ%Kjk%KJjkKkJJjJ
28452BkKjjJ%K%lJJ%J%kjLkjKjK%%%%%lJJkKJJjJk%j%%JJkJ%jJJjJjK%%jlJJj%%%Jk%%J%%
28522A%%JJj%%%j%%JjJJlJJJ%jj%jJ%JjJjj%Kjj%JJ%%%jJjJ%%%j%J%jJ%k%%%JJ%%jJjJ%kJ
28592AJ%J%kJJjjjJJjjJ%%Jj%KjkK%%%kJj%%JJj%%jJ%%%J%%%jj%J%%jJj%%%J%J%jKkJ%%j%
28662A%jK%jJ%%Jjj%%%%j%KjJjJ%%Jj%%%kjJ%%%%K%jjJJ%%Jj%jJjjJ%J%jj%JJjj%J%%j%J%
28732A%j%J%%j%%J%JkKkJj%JjJ%%%jJJj%JkJjJ%%jKj%%%%JjjJjKjJkJJkK%%j%jL%kjJ%%%J
28802BkJ%j%J%jKjjKjJ%j%JJk%JJ%jj%J%Jk%Jj%%%jJJ%j%J%%jjJjJKjjj%J%%JJjj%%j%JjK
28872Bj%Jk%%%Ll%%J%j%%JjJ%J%%%j%%jKJkjJ%JjJjJ%%%Jjj%%Jj%J%%%jj%%KJk%jK%j%%j%
28942@Jj%%%%JjJj%J%jJ%J%kJjJ%%%%%J%jJ%kJKjjJ%jJj%jJ%%%%j%KkJJjj%J%Jj%JJkjJ%j
29012@%JjKkKJjjjjJ%JKk%%Kjjj%Kj%j%%%%%%KJjjjJ%j%%%%%J%k%JJKjj%j%J%jJ%j%%J%Jj
29082Aj%J%j%%J%%%jJJ%k%Kk%%%Jjj%J%%Jj%%KkJ%%jJ%%%%%%JkJ%jJ%j%J%jJ%j%KjjJj%J%
29152Aj%JJj%%%%j%Jj%%jJ%%%%Jj%Jj%J%%%jJjJj%Kk%%JjjJ%%%%%J%%%%j%J%j%%jJjJJJjj
29222@JJkJjjJ%%%kK%%%jK%%%jJ%kJ%%JjJ%jKkJj%%Kk%KjJ%k%%%%%%%%%%%Jj%jJKjj%%%%%
29292@%%%%%%%%%%%%%%JJjj%jJJ%Jj%jK%jj%%Kjj%%J%j%%Jj%%%%%%%Jj%%%%%Kj%j%J%%Jj%
29362AjJJjkjJJ%J%KlJj%%%%%%KjjKj%j%%%%%JjJj%%%%%%KkJjJJ%jj%jJ%jJ%%Jj%JjK%kJj
29432@%J%j%%%%%%JJjj%%Jj%jJ%JjJ%j%Jj%%J%j%jJ%%J%%jjJ%%%%%Jj%Jj%%%%%Jj%%%%%%%
29502@%%%%%%Jj%%Jj%%%%%%JjJJkj%J%%%%jJjjK%jJ%%%JJjjJj%%%%J%%j%jJKkjJ%%Kjj%%%
29572@%kK%%%%%jJJjJ%jj%J%j%J%%J%j%%%J%jJj%%%%%Jj%JjJj%%%jJ%%%%JjkKJ%j%%%%%Jj
29642@%%%%%%%%%%%%J%Kjj%j%%%%jJ%J%j%%JjJ%j%J%%jJ%j%jJJj%%%%j%%J%%jJ%JjjJ%%%%
29712@%jJ%%%%%%%J%jjJ%%%%jJ%%jJ%%%%jjJJ%Kj%%%%j%%%%kK%j%JJ%%%j%jJJjJjJj%Kjj%
29782@%%jJ%%jJ%%jJ%%%%%jJJj%%%%%%Jj%j%Kj%%%%kK%jJ%%%jJ%%jJ%%%%%%%%%%%%%%%jJ%
29852@%jJ%%j%J%%j%J%Jj%k%KjJ%%%%%JJk%%%%%%%jJjjJJ%%Jjj%J%%j%JjJ%j%J%jJ%%%%%j
29922a%%J%%%%%%%JjJ%%j%jJ%%%%%%Jj%%%jJ%JjJj%%%%j%%%%J%jJ%kK%j%%%%J%JkJ%%%%%%
29992@Jj%%Jj%%%%%%Jj%jJ%%%jJ%%jJ%jJj%J%%jjJJjJ%%%kJJjJjJ%kJjK%j%J%jj%jKj%K%j
30062aJjJkJJ%%%%%%%%j%jK%%%%jJ%%%jJ%%%%%%%%kK%%%Jj%%jJj%j%%%JJ%%jjJ%J%jJJj%j
30132a%JkK%%jJjJ%kJjJ%J%%%j%J%%%%%j%jK%%%%j%J%jJ%%jjJ%Jj%%JjKj%JjkJJ%%%%jJ%j
30202aJ%jj%K%jJ%%%%%%j%%J%%%%jJj%%jJkJ%K%%j%%J%jjK%l%Kj%JJjJj%%jjJJJ%%%%jkJJ
30272a%%Jj%J%%%%j%jK%kK%Jjj%JJj%j%%Jj%%JkK%jkJJJj%%J%%jJ%%%%kJ%jJ%J%jkK%%jJJ
30342@j%j%JJk%jJKj%jJJ%%jJj%J%jjJ%%Jj%J%%%jJj%j%J%%J%%%j%j%JjJJkJJ%jJkJ%%%%J
30412@jJ%%%jJkJJj%jJJ%j%J%%%jkJJJjjJ%jKj%jjK%%%%%jJ%J%jJ%%%%%%jJj%JkjJKjjK%j
30482a%Jj%j%%%%jKjKjJ%%j%JjjJJj%Jj%J%kJ%%Jj%JkjJ%%jK%kKj%J%JkjJKk%K%%jJ%j%%J
30552@kjKJj%%%j%JjKj%%J%jJjk%JjJjKj%KkjJ%KjJ%jJ%%j%%J%%%j%%J%j%%j%j%KJkJjjJJ
30622a%JjJjJjj%JJ%jj%%J%Jj%jjJ%Jj%Kj%JjjJjJ%jJ%%Jjj%J%J%%%%jlK%KjjJj%JjjKJ%j
30692a%jJ%J%jj%JjKj%jKjj%%J%jjK%%%j%%%%Jj%%%Jj%%%JkJJ%jJk%%jJJ%%KkjJjJ%jJkJJ
30762bjJ%JjJjJ%j%%J%%%jJjjJ%J%J%k%%KjjJJk%jKjJkJJjjKkJ%J%%k%%%KkKj%%Jj%JjjJJ
30832ajjJj%%jJJkJK%%jjJJJj%jJ%j%%jKj%%JjJ%j%jJJjJ%J%kj%JJ%k%%j%KjJKk%%K%jjJ%
30902aJ%jjkJJjJJj%%Kl%KJj%j%jJ%%%Jk%%K%kJKjk%J%jKj%%%JjkKj%Jj%%K%kJ%JJk%J%jj
30972cJjJJjjJK%kKk%Jj%jJ%kJKjj%J%jJ%jJJkJ%jJ%JjjJKj%k%K%jjKjjJJkJKj%j%j%%%%J
31042bJ%%k%JjKj%%j%K%%%kjJJ%%%kj%KJJ%%j%jj%KJkKjJjjKjkKJj%JjjjJ%%J%%jJJjkJ%%
31112c%%JjjKjJj%J%%%%%%Kkj%%%J%jJJj%%j%jKj%J%jj%%J%jJJ%%jJjJ%kK%Jj%lKJ%jj%Kj
31182cjK%Jj%k%JJ%JlJKjjJjJJk%jJ%jJjJ%%%%j%JJJj%%Jk%JjJjJ%kJKk%Kk%%JjKkJjjJ%K
31252ajjJjJj%J%jJJ%j%JjJjjJj%J%%jkKj%%J%j%LkJj%%%J%j%%%jJ%JjjJ%j%JJk%j%J%K%j
31322cJ%Jk%%%J%%%kjLJk%j%%J%%%%Kjk%%J%kJK%jJj%J%j%KkjJJjJjj%JJj%JkKJk%jJKjjj
31392d%%Jj%J%jJJ%kJ%%JkJ%j%K%kKjjJ%j%Jk%JJ%JkJJj%j%Jj%%%%J%%jJJjj%J%kKJkJj%K
31462bj%Jj%%%%%%jjJJ%j%%JKjkJ%%%jJ%kJjKjJ%%jJ%kKKm%Jj%JJ%JjJj%%%%J%kJ%J%kjLJ
31532ak%%kK%Jkj%KjJ%Jk%K%%kj%J%%jJJJj%Jj%%%kJJJ%%j%jJj%Kjj%JjJ%%j%%K%kJ%jjJJ
31602c%kjK%J%j%KjJ%lJjJ%%JJjJ%j%kJ%Jl%JL%jj%%%J%%j%J%j%%JKk%%%jJ%jJ%%j%jJJ%%
31672ckJJ%j%JkJJJlJJjJ%JkJJ%jJ%%jj%J%jJ%%j%%%%K%kJ%%%kjK%%JJkjLjkJjJ%%J%jjKj
31742djJJjj%%%JJ%JlJJJ%lJJ%jkLJjk%J%%%j%%J%J%j%%J%%j%jJ%%JjJ%Jkj%Kjj%%J%Kjk%
31812e%%JjJJ%jJ%j%jJjK%%Jk%k%KjjKJJjkK%jJJjj%Jj%%%Kjj%Kj%k%JJJkjK%kJ%%%Jj%Jk
31882ejJ%Kj%%Jj%%jJJkJJj%%%jK%k%J%j%K%Jjj%%jJjJkJJ%j%jKjKjjKjjJJ%kKj%%jKj%Jk
31952ejJj%%J%Jj%%%%Jj%J%%%%jKjkJ%K%kkJ%J%%JjjK%kJKk%jKJkJ%j%lJKjKkK%jJjJj%jj
32022gL%Jj%Jk%K%%j%JkJ%kJ%jJ%J%jJjJjJ%%jJj%J%%%JJkjJjKk%J%jJ%jJKjjkKjJJ%j%J%
32092c%j%Kj%k%Jj%JjJ%j%%J%k%%J%%%jjJ%JKjj%jJJJ%jlKJjjJJjjKk%J%%JjjJjJ%%jJK%k
32162e%Kj%%%%jjJ%%Kj%Jj%jjJ%%JjJkJKkJjjjJ%JJkJjJ%J%jJ%%%%jJ%%jjjK%jKjJj%%%j%
32232f%JJjj%Kk%JJJJjkjjJJ%jK%jK%kj%JJj%jJ%JJjjJj%%JjjJ%JjjjJ%J%J%%jkjKJjJ%%%
32302ekJK%jJ%jJjjJj%K%j%jJ%Jk%J%JjJjj%%J%j%%%jJ%jK%Jkj%JJ%j%Kj%J%Jk%%j%JJj%%
32372e%JkJjJJj%j%%J%JjjJJ%kjKj%%%j%J%jK%jjJ%jK%Jj%jjJ%J%%JjjJj%JjkK%jK%kJ%J%
32442eKk%%%jjJ%%%KjkjJ%J%%j%KjJj%%J%Jjj%jJK%j%%%%J%j%%%%j%%%%%j%J%%J%j%%Kj%j
32512fJkJK%j%jjJ%J%%j%%%JJk%kK%jK%jJ%%%%j%j%%KkKjj%J%JJjjJj%%J%kKj%jK%%jKk%j
32582g%JjJK%jJkJ%Jj%kJ%j%KkJ%%%JjkK%jJjJ%%JjjKJjj%J%jJkJJ%Jj%j%%J%Jk%KkjJ%j%
32652gJjJj%jKkJJ%%%%%Jj%J%k%Kj%j%JJj%JlJJ%j%jJKkJkjJLk%%jKJkJ%%j%%Jj%jJ%%Jk%
32722hKj%%JkjKjJ%kKJJjj%J%%j%%%Jj%%%%Kj%Jk%Jj%JjJ%jJ%jK%k%%%jkKKkKj%jJjJJjJ%
32792f%%jjKJjjjJJKk%%kLj%%j%jJ%kJKjJJjkJ%%j%K%j%JjJ%j%%JjJkJJJk%JjK%jk%%JJjj
32862hJJJjjJjJjjJ%%Jk%JJ%%j%Jj%%J%%%%KklJKj%LljJ%Kjj%KkjjJjJJjK%%Jj%jJJ%%j%j
32932g%%Kj%jKJjl%jJJjJ%%%%%JkJJjjjJJ%J%%Kjjj%%%Jjj%JjJJ%%lJJ%%jJJJjkJ%Kk%%j%
33002hJ%%jK%kJJjjJ%%J%jj%%%%JJJjkKjj%%JjJjJk%Kjj%L%j%%%J%j%jjKk%JJ%j%JJkJ%%K
33072ek%%j%J%%%%jJ%j%J%kJJjj%JjjKjKjj%JJ%JjjJkKjJjJJkKkJj%JJkJ%%%j%%%j%JKk%%
33142h%JJk%%%jJjK%%%jJJk%jkJKjKJjj%J%%j%%JjjjK%j%%K%jJjjKj%%JJjjJj%JjKjjJjJj
33212hJj%Jk%JjJ%%%%J%j%%%%JJjjJj%%kK%j%%J%%%%JJjjjLljKj%jL%%%kK%JkJj%j%%%J%%
33282h%jJjKJkJj%%j%JJkJj%JJJ%jJk%%j%K%k%J%j%%Kj%%j%JKkjJ%kK%%J%%jJj%j%%JJj%%
33352hJ%%%k%%jKj%Jj%K%l%J%J%%%%%kjJ%JJ%KkJJjJj%lJJjJjJJjj%J%%JjjjJJ%JJkjJj%J
33422hJ%J%jk%%Jj%%JkJkJJ%KkKkKjj%J%jJj%jKkK%k%Jj%K%%jjJKj%%k%J%jKJk%Jj%%kKJj
33492iKk%KkJ%%j%j%%JJjJjJj%Jj%%J%%%%Jj%%%jKjk%J%J%Jk%%%J%jjJjJ%jKJ%%k%J%k%Jk
33562a1K%Jk%J%j%JJj%K%jkjKj%Lj%%%%%%kJ%J%j%%%jjLj%j%JjJ%%JjjJjJjJ%%%jJJkjJJ%
33631i%J%jJkJj%%J%%kJ%%%K%%%kJ%%Jk%J%%%k%K%%kJK%kJJ%jjJKjjJk%J%JkJ%j%J%%%%%%
33701ij%Jj%JjjJJ%%jj%%%J%%%%%J%j%Jk%j%JJ%jjK%j%JJjj%jJJ%%jjjJK%j%KJkKlj%%KKj
33771i%j%J%%J%j%j%%J%JjlJKjJ%jKj%jJJjjj%KjK%kJj%%KJkj%jK%jj%jJj%KjJjJJ%jJ%%k
33841a1jK%j%J%%jJKk%%J%%jJ%%%jjJjjJ%Kj%%%%j%%JjK%%jj%%jKJ%jJJk%jJ%Jj%%%JJjkJ
33910a0k%K%%%%j%%%%%Kj%JjjjJ%J%JJkj%%J%J%k%%J%J%kjJJ%jJj%jKJ%%Kkj%%kJJj%%J%j
33979a1%J%j%JjKk%J%jJj%JLmJ%jJ%Kk%Jj%j%%%%%%Kj%%%%%%jKjJ%kJjj%JJjJ%J%k%%jJj%
34048a2%%jJ%KJjkJjKjkK%j%JKk%%%%JjJj%Kj%jJjJJj%kJ%J%Jjj%jKj%jJ%%%j%%Jj%%J%%j
34117a2JJ%%%jKj%%j%%%JjJjkJ%Kj%jJ%JkJJk%%%JjJjjJ%J%%J%jjJjJ%JjJkjKj%%K%kJJkJ
34186a1%kJjJ%%%K%jJ%j%%%%KlJ%j%%K%%kJjJJ%j%%%jJ%%%%%jJ%%kJJjJ%JjkJj%JJjJJkJ%
34255a1jJj%KjjJjJ%Jj%jKkJjJ%kJJjJ%mKKjjKjj%%%J%JJjj%%KjJj%j%%JjJ%k%J%JjjJJjk
34324a4%JJjJJjJjJjjJ%J%%jj%JKjjJ%j%kjKJ%%J%%%%%j%%kJKJjJkjK%jJJkjJJ%%%k%KkJj
34393a3jJK%j%%j%j%%JJj%%JjJ%jJj%%JKlJjjJj%JJ%jJ%%KljKjK%j%jJ%j%JJ%jjL%kjJjJL
34462ikjjJjJJk%Mk%jj%j%%J%%J%%j%jjJJJkJJjj%%K%j%J%JkjJj%JjK%%jj%J%%%%J%j%Kl%
34532a4J%JJk%%%jJJkKk%%jKJ%Jj%jjJJ%kLjkJjJJ%kJ%J%%%jj%K%j%%%%j%%jJ%Kj%J%jjKJ
34601a1jJjkKjkJJJ%jj%J%%Jj%%Kjj%KjkJ%jJjjKjJ%%%%jj%JJJ%%%jJjJ%%j%jKj%JjjjL%j
34670a3%jKjj%%%Jk%%KkJJ%%%J%kJJjKjkKj%%%j%%Kj%%jJ%%jjJKjJj%J%jjjK%%J%%kJ%jJ%
34739a3%kJJjJ%jK%jJ%k%jJJ%jJ%J%jjJkJJjJ%%jJJkjJ%JJjjJJjJkjJJ%%j%J%Jk%%j%J%%%
34808a4K%k%J%%kJKk%jKJjkJJ%%j%j%KkJJj%jK%%%k%K%k%%JJ%j%JjJjj%Jj%%J%%kJ%%JJ%j
34877a4%JKkjJ%%j%j%K%k%%JJ%jjK%%%j%%j%%%%K%%jjJj%J%%%%%%%%j%kKJkK%jjJ%JkK%%J
34946a3jkJJ%jJ%jJ%jJJl%KjJ%%%jKkJJj%%j%J%Jkj%K%%%j%%%j%J%j%kKK%jjJkJJJ%j%J%j
35015a5Jj%Jj%Kj%k%%KKjl%K%j%J%j%jJ%%Jjj%%JJj%%jJJj%JjjJ%jK%%J%jkJ%j%%%jJKj%j
35084a6Jj%L%%j%%k%%%L%jk%J%%JJjkKj%j%Jj%%%jJ%%JjjJ%jJ%j%JJJ%jj%%JjJ%jJjJ%%%J
35153a4%kJkJJjKjkJJ%jJjJjKJkj%%J%j%%%%%KjjJ%k%j%KjJ%%Kj%j%j%L%k%%%Kk%JJ%l%JK
35222a4Jk%%%jJkJj%JkJJKj%KkjJjj%J%j%%JjJJJ%lJ%%j%kLj%%JJjJ%%%jj%jJ%%%j%J%%%J
35291a6%KjJj%jjJjjJJ%%J%%%k%%Jk%%%J%%kLjJkKJj%kKj%%%%J%jJ%%Jjj%Kj%jKjkJKj%%%
35360a6JkKJl%%KjjK%jkKjJ%%kjLj%%jK%kK%%%%%jkKJ%kJKjjJKjj%jj%%K%jJk%%JJ%kJ%jJ
35429a7%%%%%%%%JJkJj%jJ%JkJ%%JjKj%Jk%%Kkj%J%J%J%jjJk%JJk%J%%%kJJjKj%KlJ%%%%%
35498a7%Kjj%%JkJjJJk%%Jj%JJkJj%J%jJ%jj%%K%%%kJKj%j%%%%KkJkK%Jk%JJk%JjJ%%%Jk%
35567a8J%Jk%%JJkJjJj%JjJ%jJjJ%kJJ%Jjj%%Jk%J%Jj%%%Jjj%JjJjJ%%J%jJj%jK%%Jk%%%j
35636a9kM%kJ%j%jJ%JJj%%Kjj%Jj%JjjJjjKj%%JkJKjj%%J%%jJJj%j%%%%JJjjjJjJK%lJ%jK
35705a8%%%k%Ljj%%Kjj%jK%kjJ%jKJjK%kjLj%k%JJJjj%J%jJ%J%kjK%jKj%j%J%%%jjJJ%%%j
35774a9%K%k%JjjJK%j%JJkkjKJJjjJ%Jjk%%L%jlKJ%%jjJ%JkK%kJjJ%%jJ%%%JjjJJ%%%kJJj
35843a9Jj%JkJJkJ%jJ%Jk%%%J%Jj%J%j%j%%%Kj%kK%jj%kKJJ%JjK%k%Jj%jJ%%%j%jK%%jJk%
35912b1J%j%%%JjJ%JjkJ%K%%jkJLj%%j%LlJJ%j%%%%%jj%%J%jJJ%jj%JJ%j%K%jj%%jJ%%jJ%
35981b0%j%K%%j%%j%JkK%%Jk%%JkJKjJk%JJkJkjJKj%J%%%JjJ%jj%%jJ%%J%kKJjjj%K%%%%j
36050b1J%j%JJj%jJjJ%%J%jj%JjjJ%%JjJj%%j%L%jkJj%%J%JjjJJjJkK%kJ%j%J%%%%jKjJkj
36119b3jL%%KkJ%JlJ%%JjKkkJjK%Jj%j%J%%%%%%%Jj%%%%jkKJ%%j%%JjJ%jJj%%%%%JjKJ%jj
36188b1kJJ%jJJ%jJk%%%j%J%JJkJk%K%%jJjjJ%jJJkJJjj%Kjj%jjKjK%%%%j%%%%Kj%jJ%%%j
36257b3JjJj%J%%j%J%%%j%%J%Kj%%jjJ%%J%%jJk%jKj%%K%j%%%J%jj%%%%JJ%jkjJJjK%kjKj
36326b4%JJk%J%j%j%%JJk%L%%k%jJJJ%jJjjJJ%j%k%K%%JJkjKj%KkjJ%Jj%%%%Jj%%%%JkJJj
36395b3j%%Kj%jKJk%%%%j%Jj%J%j%JJjjJ%j%%JJjJ%j%jJjj%JJj%JjJj%J%%Jk%j%JJ%j%%j%
36464b5KK%kj%%Kjj%%%%jJj%J%Kkj%%J%%J%%%jJkJ%kJ%KJk%Kk%%%jKJkkjK%J%%j%Jj%Jj%K
36533b3j%J%kJj%%KJjj%%%jjJjK%%kL%jj%Jj%J%%j%%%%J%kJ%%kJ%%%%Kk%%Lj%J%%kjJkjJK
36602b5JkjKjjK%%%kjJKjj%J%%%JjJJlJ%jK%jjjKKj%k%K%jJjJJjj%%J%j%%j%K%j%J%JkJjJ
36671b5%jJ%jJj%jJ%KkjJKjj%JjK%jjj%K%%jJJkJJj%%%%%%j%jj%K%%%%%k%J%JjJ%JJjjJkj
36740b8K%%j%%%JjJJ%kj%kKK%JjjJ%%j%jK%%jJj%%%%%j%JJjJj%J%%%J%l%KjjJkL%jjJ%%Jj
36809b7%j%J%JjJ%j%%jJ%%%%%JkJJ%kK%kjJJkJJj%jJ%%Jj%JjJj%Jj%JjjJ%%KlKJjJ%jj%%J
36878b7%%jjJ%J%%jjJJjj%J%J%JJj%k%KjJjjj%%%%%%%%%%Jj%JkJ%JJjjJjjJ%JjjKJJ%k%J%
36947b7k%%%jKJkjJjKj%%jJ%%J%jJjJ%Jk%jJ%J%Jk%%JjjJ%jJ%jK%%jKkj%Kk%JJjjjJ%%jJJ
37016b9jk%JJ%J%%j%j%%JJkJj%JK%%kJj%J%j%J%jjjJJj%%%jJJjJ%%Jk%JjjJJ%J%kJJ%l%K%
37085c0lKj%J%%j%Jj%JJ%%%kJ%%%%%%%%%JjkKjJ%J%k%K%%J%jjkK%j%J%%%jJ%jJj%JkKKkjJ
37154c1%%jKjj%%J%J%jkJKj%j%jJjK%%%%jjJJ%j%Kk%%Jk%%jJJJ%kJJJkJk%%JKk%%j%J%%Jk
37223c3%Jjj%JjJ%j%%KJ%kJj%J%%jj%J%jKj%jJJ%j%j%%%%JJjJJjj%%Jj%%J%%kj%J%KkjJJJ
37292c2jjKjjj%%LjjJjj%J%j%JjJJ%J%mLJkjJJjJKjjj%J%%j%%%kK%jJkJJ%%JkJ%%JjJj%j%
37361c5%J%%%%jJ%J%%j%%jkJKj%jJj%%%JjJJ%jJj%J%jJjk%J%%J%%jJ%j%%%J%KjkKjjJjJJj
37430c5jJj%jJ%jjJ%K%jjJ%JjjJkJK%%jLkjjKk%J%JJ%jjJk%%JJkJkKj%jJ%%%%%%J%jJ%%jJ
37499c6jJ%%%jJj%jJJ%kjLJk%j%%K%%j%KjjJkJ%%kKJjj%%J%Jjj%%Jj%Jj%kKJjJJk%Jj%jJ%
37568c8J%J%kjJ%jjjKLlJ%jJ%J%jkK%j%%%%%%JjjJ%%%K%k%Jj%JJj%Jj%%%%%jJjJjkJJJ%kJ
37637c9kJ%%%K%%kjK%JjJjjK%jj%%%%%%%%%Jj%%jjKJ%j%jjK%j%Kj%%j%J%%J%jj%jLjj%%Jj
37706d1%J%j%Kk%J%%j%J%kJJj%j%%JJj%Jjk%%JJjJ%%JjkJ%JjjKJjJ%%%k%jJJ%j%JjjKkJ%%
37775d2Jj%jJj%jLjkJjKj%%JjjJJjjJKjlJJJ%j%%%%J%%j%JkkK%%%%jK%J%jJk%JjJJ%jjJ%j
37844d4%Jk%J%jjJ%%J%J%%%k%%JjjJJjJjKj%%JjK%jj%j%J%j%jKJjj%JkJJjJjj%JKkJ%%jJj
37913d5%J%%jJk%%JJ%%jj%J%Jj%jjJ%%JjJ%k%%KkJJ%Jk%%%%%%%Kj%%jjJ%j%jKJ%%jj%jJ%j
37982d8J%JjJJ%jjJJk%%Jj%%%%%J%%%%jJ%jJjJj%%%J%Jk%%jKjjJkJJ%%jjJ%%J%%k%%%K%j%
38051d8jK%jkJJjJ%j%%Jj%jJJJj%j%%%J%%Jj%jJ%%%j%%%%J%%jjJJj%KlJ%%J%J%kj%%Jj%%%
38120e0%J%%%jKJkj%jKkJ%jLjkKjKkJ%%jj%%J%%J%j%%jJ%jJ%jKjjJJk%%%J%kJ%J%j%%Jk%J
38189e1%%j%%JjKkJJjkK%%%%%%k%%J%%%%jJJk%KjjJKjjj%J%Jjj%JJJkj%%%J%%j%%Jj%JjJ%
38258e2jjJJj%%%JJk%%jJJkJJ%%j%Jj%%%%jJJjkJJ%k%K%%Jk%%jKj%jj%KJ%kJ%jKjjKj%%jj
38327e6JJ%jJ%jJj%jJ%J%%%%%jKkjK%%jjKjJ%j%Jj%j%%JjJJjKjj%%%%jJjJ%%jJ%%j%%%%%%
38396e6%j%JjJ%j%JjJ%%j%j%%J%J%j%%Kj%kKJjj%%%%%jJ%j%jJ%Jj%%%K%k%Jj%JJ%k%jJ%J%
38465e7%%j%%%J%k%J%j%Kk%J%j%JJJkjJ%%%%%j%%JjjK%%jJjjjKJj%K%j%j%%%jJjJKkJjkK%
38534e9%%J%j%j%jK%kJJ%jjJJjJ%j%J%%%jJ%%%jj%%JjJJ%k%%J%JjjJjJ%j%%J%%jJkJjJ%%J
38603f0%jjjKJjjKjj%%J%Jj%jJJjj%%Jj%%JJ%k%JkJjJ%%JlJK%%kJj%%J%%%%%j%J%%j%j%%J
38672f3jJ%%J%jKj%%jJ%Jk%J%kJjJ%JjJ%jJJk%j%%%Jj%JjJjJ%%Jjj%jJ%Jj%Jj%KkjJ%%%%%
38741f4%%%j%%JkJJj%%JJjj%%JjjKj%JjjJjJ%jJjJ%jJ%%j%Jj%J%%jJjJJjJ%j%jJJJkJjJ%%
38810f4jj%%jJJ%k%KJj%jj%J%J%jjJ%jKj%%%%%jjJ%Jj%%%J%j%Jk%K%%j%%%JJ%jj%%%j%%%J
38879f7%JjJjjJ%%J%%j%%jJJ%j%Jjj%%%%Jj%%Jj%%%%%j%JJ%%j%%%jJJkJ%Jj%%J%jJ%jJ%k%
38948f9J%j%%J%jJ%jJ%kJ%JJj%%%%%%KkjJjJ%jJj%JjJj%%%Jj%%%j%%JkL%j%%j%K%j%jj%JJ
39017f9%jjJ%%%J%jJjjJJ%%j%%%%%%Jj%%%%%jJ%Jj%%JjJj%jKjjJ%j%%%J%%%jJ%%%JjjJ%%%
39086g0%jJ%jjJ%J%j%%J%%j%%KjjJjjJ%%%J%j%%j%%%JJj%%%%j%KjJkJ%jjJKj%j%J%jJj%%%
39155g2%JjjJJJjJj%%j%%%%J%%%%%Jjj%%JjJ%Jjj%%%J%%%%j%Jj%%j%JJj
39209g2
##PAGE=	N=2
##DATATABLE=	(X++(I..I)), XYDATA
-91861e7%jjJJjjJjJjjJ%JjjJ%Jj%j%K%%jJk%%%kKlKjKj%%kKK%jjJ%jJkKj%k%KkK%j%jJ%%
-91793f2Kjj%j%J%j%Kj%jjJjjK%jKj%%kKj%Jj%%%k%%JJjJJ%kJjJkjKKkjJ%j%Jjj%JJlJ%%%
-91725f7J%%k%jJKj%j%%k%L%%%%%kjK%Jj%%jJ%JkjJ%KkkK%jJ%%%%%%j%j%JjKkJJj%jJKkk%
-91657g2J%jjKJj%j%%%%JkJ%jJj%%KjjJjJ%%JjjKj%j%%%%Jj%%j%JjJk%J%Jk%J%%%%%%%%jJ
-91589g4jJj%%JmLJlJKjjKj%J%kLjjkjKkK%jJkJJjJJjjj%JkJ%jJ%%%LkkL%kJjjjK%%%%kJK
-91521g7ljJ%J%%kJ%J%j%J%K%k%%JkJ%JljK%j%J%%%J%jkj%%JJjjJK%l%K%lJJ%J%jJlJ%KKk
-91453h1k%%kJ%K%jKjjjJjJj%JjjJjJjJJj%J%j%kKjjJKlJJjlLJ%j%J%%%%%JkkLj%kKKk%kL
-91385h4%%kjkjJK%k%L%lJJjjJKjjKjJ%j%kJ%k%J%%JKk%%%JkjJKJjjj%%%%JJ%kLjk%%%%%%
-91317h9J%%jJj%lKjJJkj%KJlL%jJlJ%%%KkJjj%j%K%j%j%K%j%jKJ%%lkKKjjK%j%jKj%jKjj
-91249i3%%JJkK%jjlJK%JjjM%k%Jk%jJ%j%J%jJkJJ%k%%%JJj%Jj%%lJ%j%Lj%J%j%%j%%%jJj
-91181i7JJKkJj%%Jjjk%KJlKJkJJk%j%KjJJjk%KkjLk%Jj%LkJkjJjJJ%JJjkKjj%Llj%J%lKM
-91113i5k%jJ%k%JJjJjjj%J%%K%kjJkJ%JjKJkjJ%jjJjJK%jkJJj%k%KkKJj%Kj%%j%jJjJ%Lk
-91045i9%jjJ%j%Jj%%Jj%jJ%Jj%kK%jKl%JJjJj%%jJK%jjkJJjJK%jkJ%ljK%K%Jjk%KjJj%Lk
-90977a02j%Jjj%JJjj%J%jJJ%%kK%j%%jjlLKj%j%J%%%%j%%jKJlKJjj%jMkJkj%KjJ%JkjJLJ
-90910a01kjJ%kjJJ%j%jKjl%jLK%kjJ%Jj%%JkKj%JJlJJj%%j%J%kjJ%J%%%%JjJ%%%%j%%%%%
-90843a07%%%LkjjJ%kJ%JJ%j%j%Jj%%jJ%L%lJ%%kJ%LkkJJjKk%JJ%kj%JlL%%%lK%ljK%JK%k
-90776a10%jLj%%Km%K%jjKkJjJKJjkJJ%lKJjJ%k%JlKJJ%jJkj%J%%%%jJJj%kKJJj%j%Kk%kK
-90709a10J%j%JJjl%Jj%Kj%%J%%%LljkKkJKjjJJJj%jjJK%%kJkK%J%jjKlj%%KJkK%k%%%jJ%
-90642a12jjJ%jKJjkJM%m%JKk%JJj%k%LJkJkjKjJjj%jj%KL%kjKj%K%k%jkK%jjJjLKklLjJJ
-90575a11j%lLk%JJ%%jj%KkJkJJ%jJkKL%klKK%jjK%k%jKj%jjKkKJKk%jJjj%JKklJJ%jJ%JJ
-90508a12j%jJk%Lk%Kj%k%M%jjj%jKJ%j%%%jj%Jj%JjJjJJlLjkL%%kKjjjKJk%kMlK%j%LjJk
-90441a14%j%jj%JJ%%jkMjjJLkJjJ%%jkJJ%JkkJKk%kJMJkj%Jjj%j%JjJj%JLljK%jJ%Jj%Kj
-90374a14k%J%JjKJJjn%JJ%JJlKj%kKJjJk%JkJjJKj%Jkj%K%jjJKjJ%jj%kJ%%Kj%Kl%JjJJJ
-90307a14kKJkKJ%jjjkJjK%j%J%j%%%kJ%JkKjJ%J%JkJkLkJkj%MjlKjJ%kj%%LJ%jJkJKl%%%
-90240a17Jj%KjkLj%jjL%%%kJJJkjkK%k%Lk%Kjj%%J%%%%Ln%J%JKkkLkJ%%%J%lMkJ%Jj%KmJ
-90173a17jjJJjjJJ%JlKJjK%mjKLjj%%KKlkjKKJk%j%J%jjJJKkj%kN%kJk%jK%%%kjJJkKjK%
-90106a16kJl%%JjJKj%K%JmJk%%jMjJkKKjJmJKkJKj%%kM%ml%KKkJkKMl%J%%kK%%lKjKk%j%
-90039a19%L%%ljKLjj%k%%%JjKJjjKk%JmMKj%JjJjkJJ%jJj%j%%JjKjjLlk%LkjJjL%KkKl%K
-89972a16KkjJK%%ljMk%Jk%%%%Jk%%lKjMKJpJMj%JjmNJj%%mJ%L%jJ%k%Jk%JK%Jk%JKjl%%%
-89905a17kjJ%%%KjKjkKLj%j%Jk%K%%kjkjLJjjMl%%Kjj%j%jLj%J%%JmK%j%KJ%KljJJjKjk%
-89838a18%JlKKlJKJj%j%JmL%jJkKJj%jjjKLkjJJl%JK%mLJKjjjJ%KmJ%JnLJkKJ%jkJjKl%J
-89771a19%jLjJLjkkKLjjjkkJKLknJJKl%MjLk%%%%k%%JLjj%%Jj%jKJjj%JkLmJKjj%JJkJ%K
-89704a15kKjjjkOk%kKJlj%J%%j%Mk%%J%%m%J%KjJjJK%kkLJlKk%LlJ%jJ%LKljjjKkJjjLj%
-89637a17jJjJj%JjKlKJ%jLjk%j%J%%KKjJljJjJJJkjJj%J%jjKk%JKjk%JKkjj%KJJljKj%%J
-89570a17J%k%J%J%%lJ%KkK%kLljJJjJMlkjJ%%K%%%kM%l%kKJmLjkKJ%j%K%K%jl%Kk%J%JJJ
-89503a14ll%KKjjJJlJKk%jKJk%JkJLJlJkJJJ%jj%lK%kK%%JJkJJjJJjJjjJlK%KjmJJ%%KlJ
-89436a18JJ%%%JjjKj%jJJjjKjl%L%Jjj%J%jJ%jjJJkJKjlJKKj%Jl%%%%%K%%%m%KKj%lJjM%
-89369a15lj%JLjjL%lkJJjJj%K%lJJ%jJJk%JJlKJLmJjLj%j%kJL%m%M%jkj%kLkJKJkJJjkJK
-89302a15Jk%KK%kkJjj%JKjkJJ%%jJj%%Jk%%lL%J%kJJ%Ll%mJL%%J%k%%K%kj%%J%Jj%%%LJk
-89235a15j%jKJk%J%j%%JjK%k%jKjKk%J%k%jLJJjjJkj%KJJ%k%%j%%%jjKLjJjkkjL%K%kjJ%
-89168a16J%%kjKlK%KlJJJk%JJJkkK%%jjJ%jNljkKj%KLl%KJl%KKkjjJJ%jkJKJjmL%j%jJ%l
-89101a19kMKLjlmJNjkJJJk%jKjJjK%kLj%JkKj%jjJJjkJ%%kLkkKJLjj%j%JJ%%l%jJJ%jjKK
-89034a14kJ%lKlLJJk%jK%JJlkJKkJJJjjJ%kK%%jj%Lj%%j%j%K%kjJK%Jk%JKjKkjlKJkJ%Mj
-88967a13lLlJJkj%%JKKjjJ%%kKj%%%jj%KKk%lJK%jJnKNJlj%jJKkKj%Jl%jJJ%jJ%%jKj%%J
-88900a14%Jk%jJJJ%jJkKJ%mjL%%jkKjJ%LlkK%jJ%%%jKkKkJ%%JJjJjnMKjjJlLjjKJjlJ%Lj
-88833a14Jj%K%jJjjj%%KkjJJkKJjjjj%JKJKkjlK%lKJlMljKJ%kJkNj%%kjLjKjKjkJ%%%JJm
-88766a16jM%j%jlJJ%jJlLjL%%J%J%lJKkJKjkj%kKJKjJkJmJK%JJjklMKkl%J%%J%Km%%JK%K
-88699a12mJjKlJKj%JJkKjJjjkKKkjJJJmL%J%jjkJK%kLlLjJj%JkkKJKlkJ%KKJljJKj%lJJk
-88632a16jJJ%%JjkLJ%%j%%KjjjJk%%%J%%JJJk%%JlK%JkJjkLKKlkJjJ%kKkjL%%%J%kKk%%J
-88565a14KmJkJ%Ml%%Lj%l%J%KKlJ%j%kMmLjjjK%%J%lLJ%jjjK%j%%jJJk%kKj%%J%k%LJJnj
-88498a18OlKk%jjJJK%lKKmLJl%j%%%JKj%Jk%kM%jjkK%J%%Jkj%KKlJK%jkjLKm%%Jk%Mj%jJ
-88431a13%j%%%kJJ%Jm%JJLKmj%K%JkkjKJkJJ%Kk%Jj%j%jKJmK%L%jJjnJJKjLkj%j%JJlLjJ
-88364a14J%mL%jJj%JJJJjmKK%l%JJJn%K%KjjJJjj%Kj%jjjJKjJklNJ%j%kKjJjLjJlj%J%jJ
-88297a15JKkjjJ%jjJLJljJkJJ%JjkkKJJ%%JJ%%lKkJj%Kj%JJ%kJ%JkK%%kkKJJ%%J%%n%MJl
-88230a15%J%JkKjJkJJ%jJJjkj%JLm%JKjJm%M%kJJJlKk%jJJ%J%jJj%K%kjJ%KjK%%l%Kjl%M
-88163a12%jKjLn%Jk%j%KKjk%jKjJ%%%k%KJjjJLkj%JJk%Kk%JkLl%MjkjJKlkKlKKJkjjJLj%
-88096a14J%kjJJKljKjKkJkJj%%%KL%mKJlkK%KkJ%jj%KLmJKKmJjKkJ%Jk%JJjjjJjLlL%k%J
-88029a13kJjK%mL%%JjJkjLj%%%K%jKljJKjKjlJkJJJ%lL%%kLkJ%KljKkjJ%JJJkkK%J%lKJk
-87962a15JjNjl%Jj%jJk%MkjJkjJKkJlLMm%jJLjl%JJKjjj%%%j%KKn%L%lKJlMj%K%ljJKk%J
-87895a14%jjJJjJ%jjKlL%Jj%JlMj%jJ%jkKJ%kjJL%Kk%j%kjK%k%%JJ%%JJjkKjjJJ%Jj%kKj
-87828a14jJJj%%%jJ%jLk%KJJkkk%K%%%KKl%j%jKjjkKJJkJJjj%%jLj%kjJJ%J%JJkjJjJ%%%
-87761a14jJJJ%j%%jJ%l%JJJJlJjjK%%JJkjJK%jJk%%JjkjMKkkKk%%%J%kK%JjJk%JlLk%%N%
-87694a11JljJjj%jJJJJJjjkJMl%KJmjJ%JJj%jKkJjlMj%Jjl%K%%JKk%KljJ%J%LJjmKlJjMk
-87627a14j%JJKljJKjk%JKlj%%%Ml%jJJKjj%Kkk%JJ%LKlkJjLj%%jkLj%jjKKjjJljLjkLkjL
-87560a13mLJJl%J%%%JjJJk%%j%Kj%%JjKJjlj%Mlj%MlL%l%JJ%jkKJ%jKkjj%KJ%jJK%%lj%K
-87493a13%jK%kJJjjjKjj%JjjLkkKJkJJ%J%%Jl%JkL%kj%KJjkKMkk%%jl%J%L%JlJ%%j%%KKl
-87426a15JJJJkl%jjKjKJkJJjk%L%Kj%%lJkJJJ%K%l%JkJjJMjjJlK%l%J%JjkL%j%kKJ%KjkJ
-87359a14J%kKKllKKj%%%J%jJl%J%JJJ%mKjKkKk%KJJjkkJjJLJj%kJkKlLjJJjj%%%KjKJklJ
-87292a14%jJJJJlJlJKkKjKkJkJjj%JL%%k%%lKJjjLkJ%kjL%JJkj%MjkkJk%%K%LJkLJk%j%k
-87225a14%JjkK%%%lJLj%jJ%jJ%Kk%j%J%J%kkMjJ%kK%JkkJJjJJJjkjjKJjMk%kKJ%jjJJkJl
-87158a16JKKjjkjLkjJJJj%%JjkKK%lkLkJ%K%LJn%kJ%JjJ%jjKJ%kjKjK%lLlJLJJ%%kj%jjJ
-87091a14jJJ%j%Kl%j%%KjmM%Jk%KjkKJJ%j%jkJMl%Jj%KjjjjM%kJ%JjJ%j%kKJkJjJJljLJk
-87024a15LlK%l%%LlLkJ%J%%%%kLjmKjJ%%J%kKjlL%J%jkJJ%%%LjkjkMKkmKJ%%jM%lJJjk%J
-86957a15%j%Lj%%kjLjkLKkjKlMmkMK%jJkJ%kjJLjJ%jjJkJ%kJJJLnkJKJJkjJkJK%jj%L%mL
-86890a13kJJJnJJK%jJlKj%kLkjMjJ%k%%%JjKkJJJ%lkL%JkJKjLmoOJKjkjJ%j%%J%Jk%jL%J
-86823a12%Kjjk%%%Jk%kKkJ%K%kLkJLkkJ%%kK%kJkK%J%KJkK%kj%KjkKKkjjjJKjk%%LjkL%%
-86756a13kJ%J%jJkjjKJj%kMJkJ%J%l%J%kJJLjjk%LJJjjljKkJ%LkJk%k%Mk%j%%jK%JJlKkM
-86689a12kjlK%LjjJ%kkKJJjkJJjKJk%jLkJjj%KkJJJj%J%jjKKlJjjLJljjJJJmK%JkJJ%%kJ
-86622a15kjKKjJ%lKKlKkkKL%kj%JKkjJ%jK%jLj%%%%%j%Kj%%lJJJlkM%%%JjjlKL%jlKK%Ll
-86555a13JKjk%JmKjj%LnLK%%jj%J%l%jKJ%%%JjKjJk%K%JlKlK%JkJjKLkJ%mkKJJ%j%%jJLk
-86488a13l%JJJ%j%%%%kJK%%lJj%Jj%JKjjlLJjKk%JJj%jjMk%jJJ%klMjLjjjJjJ%%Kk%%%k%
-86421a16%%K%%J%jJ%%JlkJj%JJjJlKLjKl%kjJJ%MJlmJK%Jj%KkjJK%kLjl%%LJl%j%MjJJ%l
-86354a14%%%jkJKJjjJ%%j%kKLmKJ%j%jJ%jJJ%kjK%J%kjJ%%Kj%%kkKJKjjKl%%JJ%l%jKKKl
-86287a15j%JKj%KjkLkLk%jjKkJjJJkj%Kj%%KKkJ%%Jl%%%j%%%j%%KkJ%%JJl%MjlJJ%kKKkj
-86220a15jjNj%jjjLjjJJlJjjJ%%%%%jJJJjj%KKjJ%k%kj%%%jKKKj%Kkl%KjJjjj%J%LkjJ%%
-86153a15Jj%K%l%Kjj%jkLJjlJjLJj%K%kKlK%jjLjkkLK%%j%K%jj%kJK%Jjj%J%kjjJJKMlkJ
-86086a14jK%k%kLJl%%Kk%%jL%%jJJmMjj%kJKj%%%JKkjKjlLKkLkl%KjkjJKK%jlJJ%jKJkJj
-86019a15%JJjJJl%kJJ%mK%%LkkKKKm%%Ll%%%%j%J%jL%jjKkJk%KjjJJJk%jLLjjjk%%%JJkK
-85952a14kKJkj%JKjk%%KJKm%jKJJkk%%LJjk%kjL%jKk%%%jKJkjKKk%Jkl%J%kMlKjLkJ%%kM
-85885a14%j%J%%JjkjL%jKjkJK%JkJm%Kj%L%j%j%KjJKmJjjJjJJjJ%Kj%lKlJJJ%%kJj%%jjK
-85818a16JJkJKjjj%JJlJJjK%lL%%lJJjjjJNkklLKljLLkkj%JLmJLkjJJ%kJkJKJkJJklLJkj
-85751a17%K%jJjJ%%KkJ%%%JkjJJJ%jJjKjj%mJLjjK%jjKJl%%KjjKk%J%kLkjkJL%K%mK%%lJ
-85684a17KjKkKmJLjJkj%LJljJjM%jk%%%jJ%j%%jJ%jJKKjlKj%J%%%%KjkK%JkjjKj%kJJJ%J
-85617a14%kKjkMjjJ%%lKJj%%LnJJlK%%JkKKkkL%jLkjjK%kjKKkkKLJnjjKjLJmM%nJKJj%k%
-85550a17KlJKk%J%KlJ%%j%j%LkJj%M%j%jj%%K%JjJjjKkmJ%JJjl%M%%JkK%lJJ%kJKj%%K%k
-85483a16%kjKJjlJL%KmjLJj%jKJjjLkJljK%jMl%k%L%%JkjJJJLljJjkJJjJjJ%kJJJmjM%%J
-85416a14%jKkLjjJjnLJ%%%%kJ%kJKjjJkK%L%Jkk%KjkJK%%%lkLJj%jJJkkMkjKj%J%%%Jj%J
-85349a15%lLjKJj%lJK%JkkKjKk%%j%L%j%jkjK%%%%J%%J%JkkJKlJjJKjj%JJ%jJ%kJ%jJ%Jj
-85282a16jJKJl%KjJmKKjJjjjjJKk%%LjmJJJLj%lJK%jmJK%KlJ%%kKJJjJKlm%K%Jj%JJ%JJk
-85215a15KJk%lKJJjkLkkJkKJlK%%%j%KjKkjKl%K%%jJ%j%kL%%J%Jj%kJK%%kjKjjJj%%%JJk
-85148a17KJljK%j%KjJkJ%%%J%jjjj%L%J%jj%%%Kj%jjJJJjlLJJjjjjkJ%KLjk%%%JJljLjkL
-85081a16jjj%M%%jjJK%jJjk%l%L%kM%jKk%j%kLLkjklK%LJkJJjjKjK%%JllKJkK%k%KjK%JJ
-85014a13kJmJKjj%JkK%kJ%J%jJjJkMkjK%kJ%jk%Kj%%JJjKjJjjJlJLKm%%J%j%j%KjJKjl%L
-84947a15kJlLj%%K%j%KjljJLKlj%jK%jjKJkJj%J%jjK%jJJJjjJkJj%KlJjKjKkLl%Lkkj%Kj
-84880a18%jJJ%%%lKJ%JJJjkKj%Kj%k%Jj%%JJlj%JK%%JljJLk%%JJJkj%%kL%JjlKK%jjJKjj
-84813a16jjJJjj%%JJkJjL%k%kL%JlJ%j%Lk%kKkKJJjJlKK%lJkJj%%JKkj%JlLjJJkJJjkKkj
-84746a20K%%KJ%jJljL%kKjjJjJ%jK%JjjJKjkj%jjMj%Kl%JJlKkJJJjjLkk%K%J%jJkJ%%jKj
-84679a17jJ%J%k%%LJkkJJkLk%JkKjkJLjKlKjJkJJJ%m%L%J%nKK%%mJJk%JJlKJj%jJKkj%Kj
-84612a18JkLj%kJjJLl%%K%%jjJk%%LJjjJj%JjKjJmLJj%kLnJJJJk%Lj%JjjJ%k%%kjK%KJlj
-84545a20JkJK%%%%Kj%J%jkJ%kJKkkKK%Jl%JJ%Jjj%%kM%kLpKJL%jJJk%k%K%kJKKJlk%%%Kj
-84478a17JkkKJJk%JKllLKkK%jJ%j%kkL%%JKlk%LkJ%Kl%%L%%jk%KJl%KJkJJkjJ%jKJm%KK%
-84411a16%k%j%jj%JKJjjJKj%lK%J%l%JKjjJKj%%J%lKjkKJKmJ%%L%nK%J%%JnKNk%kjJ%%jM
-84344a15l%%j%%LkjjK%jKJ%Jjjjj%K%j%Kjjj%JKk%%kJJ%JJJjl%K%jkK%%%%%%kkJLKlKKjk
-84277a18jJjl%LKkjL%%kjJ%%KKljl%MJ%JKk%jj%j%LkLk%%jlM%jJk%Ljm%J%%%JJJjKj%Jjj
-84210a18%%J%J%l%%JJ%%JjlJ%KlJ%%%kN%jkj%K%kKj%JjK%K%kkJJk%JJjmLLj%%jjJjJ%kKL
-84143a15ljjKk%%JjKLkkK%jj%MmJ%Kj%JkLkjJLm%KjjkLKkkJjJ%JjJkJ%jJKJ%jjJk%KkJ%%
-84076a17kKjkjK%LkkMjkLkKk%jJJlJLkk%KJ%kjjMjjLJ%klJlL%jL%jK%n%%%LjKk%J%jMj%j
-84009a17J%kJjLlj%JJ%%%Jk%jJ%JjjJl%MkJ%KJ%%klK%JlJkK%J%%jJKkjJKj%jKk%jjKkK%%
-83942a18jjLKkJ%k%%KjjK%JkkKKmJKjljLJLlkJjJkjJJLjkjkL%JjJJkKkk%LlL%%%J%JjKmK
-83875a17%%%%jKkkKjjKkLkJ%LnJjkJLjJj%%kJ%mMkJKkKj%Lj%jkLjkJK%Jj%JJlj%%K%%%k%
-83808a20Kk%jK%KlJJ%Jj%kJ%jJkMjkjjK%JkJ%lN%%kJLk%jjjJKKklKk%JK%%%jKjLkkkJL%%
-83741a17kj%JK%JkKjJjjlJM%jk%JJlJJjjKkjMk%kJ%Kk%jLj%%K%lK%jK%lJkJKkjJjJkKk%L
-83674a19jJKjj%%j%%%MkkJjJ%jJLkkkJ%%J%J%JJkjkK%JjK%lLkJJ%JkKJmLkJ%%kJ%%JJ%kj
-83607a20JJ%jkKlKJjJkj%KLjjkMJkk%Kj%kJK%jj%jJJ%JjjjJjJ%l%JK%JljKJjJ%j%jKkJJ%
-83540a20LjkJkk%N%KJlk%JKkkKj%jKJjj%KjjKjk%KK%kj%%jjjNk%Kkkk%KkL%%%kL%jk%KJ%
-83473a20j%jKj%%JjJ%kK%JjJjJjjLk%lJK%jJK%jmMLjkljLKlJKk%%jK%lJ%%%KJkJ%jJ%%Jj
-83406a19%k%JJjkJJ%kJLljK%jJJKkkKJ%%jj%Kj%jkLj%K%jJl%%JJKjj%%JJmkJ%JJ%JkLj%J
-83339a18jJkjJ%Kj%kJkK%kJLlJJkkJJJLlkLLnJjlKJJ%l%Kj%JJKlK%%%%jJkK%j%%%%Kl%Jk
-83272a22%JJJjKl%%jKk%KkMkl%LjJj%JJkJ%%%KjJkJkJ%j%KJKlj%%jJKJlkLjJKkjJKm%JJj
-83205a20kKj%%%JjJ%jJL%JjmJ%jjJjJ%k%JJjKK%kJ%%jjJJljLjkLKjjl%M%k%JJ%j%J%%mKj
-83138a22K%%%jJj%%KmLKkjjjLk%K%j%JjjJ%KjJjJk%L%JkJlJk%JMlk%K%%JJl%K%Kkjj%%j%
-83071a22%%K%jk%Ljj%jM%l%Kk%Jk%OnJJj%%K%%j%%%%kK%kJ%Kk%JJkjKjJJjK%lJJkKj%jJ%
-83004a20%k%J%kLJk%jjJj%%%jJ%Lj%%kJLjJjjkJK%jk%KJkKjjkLj%LjkJJk%j%KjkLj%Lkk%
-82937a23%%K%jkjL%KjjjKjJjKnLKkK%JkL%jKlkJJJkkLKjJ%j%%kJj%%kL%%jJ%%JJklJ%%J%
-82870a21JLkj%%lLKkj%jk%JKmJLKkjJj%JjJk%J%JK%%%kjjJkjK%Lk%JjJ%%kJMkj%jJJJl%J
-82803a21jj%MllJKLmjKJJjKk%LmJ%jJ%J%jJjjKJkjkJjL%jJ%%j%%JJJm%JJ%KkjL%jKnK%Km
-82736a23KjjKJlLJljJK%KkJJlk%%KlLkJJlK%JKlJK%jJ%%l%LlJjMjkJJkkKJkJ%lL%jjJJjl
-82669a25KJlLLlj%jJkMjjJJjjJ%%KjK%%j%jkJLjj%jjK%kK%j%Jl%JJ%KlLkJKlKJ%%l%Lk%j
-82602a22j%J%%kMl%JLjjjlKLjJ%jMkl%KJjkj%jJkMjJ%%%jKJjkjKlJKjk%M%lKJ%%%jKmJK%
-82535a20ljLjlJLJlJJ%jjKjJj%%JjKkK%k%KjJJjJkkM%kJ%J%%jljKjjKL%%lJkJJkLJkjlkM
-82468a23K%JjjlMJlJ%%JK%l%JKkkJJj%JklK%JLjmKKj%JlJKj%kLJ%JkjJkKKkJkJj%KkkJKl
-82401a24KKjj%kJ%jJK%%j%j%%JJjkJkJ%M%j%Klk%LjlJjL%j%%%JjJjkLlLJJ%k%jJj%k%J%j
-82334a25JjJJjK%j%%JJ%kjLJjmL%jJJ%lKJjJjJJkJjJkjK%KljKj%jJLk%%KkmJKJJJjjKjk%
-82267a23JkKjjjKLjJk%jJ%jjJlKL%j%JjKn%%K%j%JKj%LlJkJ%JkJjKJj%kK%kJk%JkJKjjKj
-82200a23JKj%jkJkKk%KjJlL%K%Lkk%%j%Jj%%%%%jJjj%JKK%j%kjJ%kJ%%K%kK%J%jJmJjMjj
-82133a23J%%%kKjJkJ%jJL%m%L%m%Jj%JLJlJ%%jjLlJJ%%%%%k%K%ljKkK%KjjkMnJMjJ%kJj%
-82066a24JKk%kMJl%%Jj%LjlKk%JkKJj%KklK%KjkKj%JKJkk%%Kjj%%jLJlJkJJj%Kkk%M%jjJ
-81999a23Ll%%JjKmJJ%jJKjkK%%jjKj%%%%kKkJ%%%JjJ%jjLjj%%jMjlL%JljLjjJkjJKjK%J%
-81932a21lJ%JJlJ%Jl%J%%%Kk%%%%%KJJ%mKJm%j%%KjJ%jJ%kjJLJlJJl%MkLk%%kJKjjJmMJk
-81865a24%KJmLJ%%jj%%KJm%KjJjkNlk%KjJ%JmKK%JKl%kJJkK%jjj%%KkLJjjkJj%jK%%jMj%
-81798a22jk%j%%K%jJjJ%%J%jJKkkJjJjKJjj%%JjjJJkJ%kKJl%J%JkjKKkKmLKlKj%JJKlkJM
-81731a20l%JlJ%K%kJj%LkkKkJ%JkjJ%KkJ%l%KJJjl%Jj%KjjL%jLkjLjJk%JJ%kJj%JK%mj%%
-81664a26KjlKMlLkjJJ%LkklKKmJLj%kJJ%LjmJ%L%jk%jLk%JJ%lJLk%KJljJ%JJ%%jj%jJjJJ
-81597a23jkjKL%kjKjkK%KkmNJjkKjkKLll%K%KJj%%jKlKjmjLJJkKMjjkkJJlLJ%K%kjJKjjk
-81530a25JkkNjJKm%%K%j%KjkJk%%JJ%JjKkkJKjjKkkJL%%%jn%LJJlKMklKj%JlKjK%%lJ%%K
-81463a24%lK%jjjMJlj%%MJkk%JJ%j%jjL%jJ%k%kK%LJ%kjlLjKkL%%%k%%%jjK%%kJLjjJkJj
-81396a26J%%j%KJjjJjjJJLm%JKkj%kK%kLkJjKjJjkLLjkmKJkJLjkjK%J%jKj%lJ%JLjlLLml
-81329a27MJjjk%%JkLkj%%LJkj%kK%J%jJj%KK%kkK%%Ll%jjJKm%JMmj%%%LJkKkkMjLmK%nkL
-81262a27%jKLljKJkKKlkkLJ%%%KKjjjjK%lK%%kK%J%jjJJkjJKjJ%j%%JkjM%%mjJJjK%jkLJ
-81195a23K%m%j%jKjjjKKk%KjjJK%JjkjjJKkj%%Lm%%LjJ%jKJk%Jj%%Jk%jLj%Jkj%%J%%kKJ
-81128a25jjKKmJ%%J%j%J%J%kjJJ%jk%J%%JJJ%KnJ%LkjJJ%j%j%%j%Mj%lJjJjjKJ%kK%Jk%%
-81061a26kjK%KlKjKjjjJ%KkJK%klKkKKJkKkjL%%%k%%%J%jj%jJ%Lkjk%%JMjkJjJkM%jjlJL
-80994a25%jKkkKJ%J%%%kj%K%%%kJJ%kjJ%J%kLkjJKmkJ%LkJJjKjLjlK%%%%jK%J%kjKKmjJ%
-80927a27MljLjjKkmKJ%JjK%l%JjjJJkjLkLjjJlLJjJ%jKkkLKmJjj%K%KjlKJj%JJ%j%JJjj%
-80860a26%%Jj%K%kjKj%%kJ%jJ%jJ%jKJk%JkJjKJ%JlJjKk%%jL%lJJJk%%%%%kJMJ%jlKJ%ll
-80793a30JKjKk%jJJk%KKjJ%j%k%JJJmjKjKkKJJkjJk%KKjjkJJjJ%L%%j%kJ%%%%%klJLJlK%
-80726a27j%JjJ%%K%j%%J%JjlJ%%jK%mjL%LJlJkKj%%lJ%KjJ%jMljJ%jJjKj%jkJ%LkJ%jlMJ
-80659a26kjL%jjJ%%jJJJ%jKJjJkljMkK%lKJj%jjjJLmjKKj%Jl%KjjJJ%%%jJJjkKLmjJJjjj
-80592a30JJjJKkkNjlL%JkjKjj%J%%K%%mL%kJJj%jJj%Lj%k%kLjKJjjJKlj%J%KjkJjKjJjJk
-80525a28jKj%KjjjJkJKkJKkJ%%KkJ%jLljJ%JlJ%J%kLjjjjK%j%jJ%JJjJJjj%%%JJ%l%LjkK
-80458a27%%J%kK%%k%KJljKKm%KJkJ%jKJjJjkKJkjK%lJ%Lk%Jj%%j%%JkKkJjKjLl%jKMljkk
-80391a31KJl%LkKjKjk%K%j%%JJj%JkjJ%%%%jJ%J%LjnKJjKjJkJJjJKJjlJj%J%%kJ%kLkKkk
-80324a31K%%JKJJl%%jlJLmJMJ%jj%j%%jjKj%%%JjjJ%JKJkj%jMJlk%%K%%jLjkjK%j%LmkJJ
-80257a29kK%%%%Jj%J%JJj%j%j%KmMjkJKjLlJjkJj%JjJJ%Jk%MkKkjKjj%jJ%J%kjJjJJjjJ%
-80190a29kJKkKj%%kLJjj%KJkKjkjL%%jjjJJJkkM%jjJK%kJjKkj%jLjjk%J%KlKjL%%jjjJ%j
-80123a30jKk%jMkJ%JkKj%JJJnKL%njK%JKkjj%JLlJjkjKMlLjjKkjJkK%J%kJ%k%KjJJKmj%J
-80056a30JJlKjkLK%lJJ%k%L%jjjjJJk%JJj%K%j%JjjjJLkjJLm%K%lK%l%KJlK%%J%%jK%%jJ
-79989a28K%lj%JjkKKjJkJKjkjK%j%J%j%%M%lj%%MkmJKJ%%kJJ%lL%kK%ljJ%J%K%mL%%kJK%
-79922a28k%kK%%J%j%%JJjKl%JjjKjJJj%lJK%KkjK%jKljM%kmOj%kKjjL%l%jj%%LkJ%K%%j%
-79855a29jKkj%%Kjk%KjJ%KjjkK%kjKLjjjJKjj%jJJl%Ml%KJjjJlJ%JjkKLkk%%JjJLJ%k%J%
-79788a28%%%K%kmJJ%Kjk%lLJ%JJjJJjjKkJl%%jJjJkJK%kKKjljK%LlJJkJ%Jk%%%Jl%LJJkj
-79721a31j%K%%jKjOn%jj%kJ%LKkkJ%J%%%m%KK%k%Kl%Kjk%L%J%%jkJMjkK%jj%KmJKJj%jkK
-79654a30%%JlJK%j%%Jjjj%%LjjjK%%KlL%l%%%kJJJJjJlJJjJJjkK%JmjL%%K%l%%JJj%%%JJ
-79587a29j%jJjJJlKk%JLlK%Kk%j%%JjjJjKjJjKjkk%L%lJL%lJJ%%k%K%jJ%kJJkJJ%jjjKJk
-79520a32JKj%%k%%K%kK%JkjJLk%%kJKJj%jj%jjLkLjkLjjKjjkKJk%Lj%jJLljjjMj%%jJJJk
-79453a30J%jk%MkjJ%%%%jkNlJjjJjJjj%KJkjL%jJKJkJjjJjjjJJKjlJLjljLKjkjjKJkJ%Kl
-79386a32J%%jJJkJkKKlJJ%jjJj%jKj%Kjkj%%jJJLjKJlJJkJ%j%Jk%j%M%ljM%l%JMmkjK%j%
-79319a33JjKJjj%%%J%jKlKjjJJJ%jjKj%j%J%Ll%Jj%kLj%J%jJl%KjMn%%JJj%jK%kLJjlLkj
-79252a33JjM%k%Jj%kJkK%JkJj%JJjj%%K%jj%MJmJk%J%%KmJLnJLjjj%jKL%jJ%jjJkk%KJ%j
-79185a33%j%%Njjj%%Jj%jLjjkK%%j%JJjLlJlKkJ%J%kL%jkKJJ%kJlJKkJkK%Km%KkLj%%Jj%
-79118a32Jjjj%%L%j%j%jjK%JKJjjj%jk%%L%j%K%LklK%jjkKKkJ%j%JkJ%%%%K%k%%J%%jjjJ
-79051a34KjjK%%jMjKjkJ%j%jKkjjK%Jj%JJkkLj%%k%%jK%JjKLjmj%JJk%%%%J%k%%MjKkkJ%
-78984a33k%LjKljKjLkjKljKj%JKJ%KjjJkk%J%%%JkkKJKjj%%kKjkKJJ%kJJjjKkK%k%JJ%Jj
-78917a32jjkMLk%jkKJ%lj%Ljj%Kjj%%%jJ%JKmJ%JKlLjJJjjjJjjk%%K%%KJJjJjlj%K%JL%j
-78850a30%jk%%J%KklKJj%JkKKnJ%%JkJJJj%jjP%lkKljLJljjJK%Jl%%K%kJ%jJJKjjjJJJlJ
-78783a33jJ%%JkLKjmKkjkL%%Jj%JkJLmKJl%KjJjJ%k%Ll%K%jJkKkJ%%%JJ%kJ%%%%jKk%JkK
-78716a33%JmJJj%%KKjJJlj%%K%%%jJJlkjL%%j%jK%jKjj%j%K%JJk%KJl%%%JjjkK%JKJ%jJ%
-78649a31l%%k%JJK%k%%%jkJ%J%%%KjJKkjJ%%jjKjjJkJ%L%kjKJj%k%LjKjjl%LkjkMlKK%%j
-78582a34KjjJJkJjkKkLJjj%%JlMjl%JkK%%%Lj%%kj%KK%j%%kKJ%KlJkjJJ%mjKK%j%KJ%jj%
-78515a34lJMk%KkkL%jJKjkLl%Kk%lKKJkjJ%JJjkKjJj%%%%%%KljMjlMjjjJjKJljL%k%KJkk
-78448a36kMJ%j%%%%kLJjkJJkjMljLJl%J%Kj%jjjL%lLKk%jJkkJLj%KjKljJj%%JKkjKl%LJ%
-78381a32%%lJ%Kj%l%LJj%%%kjJ%%Kk%Lj%%lKk%KkJ%Jj%JjKJkLkj%kKJkJ%jKJklK%j%JkjL
-78314a35jJjjJ%kJJ%JKKkmkLjjKKjjKj%KJkJkj%Kjj%J%jM%kKlj%%%JjK%kjKKjj%jkL%jKj
-78247a35JJmLKlj%J%jkK%%KjKkJjk%JJKJkljK%JjJ%KJk%%jJjJjKlMlj%KkMklLJj%JkK%mj
-78180a38L%%jj%J%%k%J%lJKJKjj%J%mMjk%JKj%jJK%%jk%M%jKklLk%J%jKlJK%%%kKljK%J%
-78113a35%jjKjjKjjjKJkKJ%lJLmj%LjjjJK%kL%kjLkjjKjkLjK%%j%%%Lm%KkK%j%%%%kK%%%
-78046a36J%%Jk%%%JkJJj%%%JkJJj%%Kj%kJj%J%JJJkjjKjMkj%J%lK%kKj%kJLkjJ%J%%%kjM
-77979a34%lJJKk%%k%jKJjljLK%kJJ%k%kjL%%JLjmKJKljLJjjjjJj%%%JjLJ%%klJLkjK%J%l
-77912a37Kjj%jJKJJklJKklJKjjJ%J%%Jjj%%J%Lj%j%%l%jjLJMkl%J%%mMJlJ%KjJ%Jk%%J%j
-77845a37%Kjj%JklMlJMJlJjKKl%%lJK%JjJkJJj%lJJ%KkjLkKjj%LlJJjj%jJkL%JkJKl%%jK
-77778a36l%K%MklJlKJJL%k%JKnLljjJK%j%J%%jJkjK%k%L%%KkJ%lK%kjKjLklKkMk%%JKkkL
-77711a36kjJKjJkjLkjMl%%J%jJkJKJ%l%%MjkJ%%%%jjJkJKJlj%%JKjjKj%l%KJjKjJJ%k%%K
-77644a35l%JJk%JJkJjJkK%mLJJJk%%K%lJ%%JJ%l%Jj%kJJJ%%kJJLljKjjJj%m%NjJj%JjJjJ
-77577a37j%KkJkjLjKj%J%jK%k%jKj%J%l%jK%kLJJj%kJJl%%KKjjLnKj%jJKlJKkJ%jJjJjK%
-77510a36kjlNkJj%JkKJ%%jkJ%J%kK%%k%KJ%lK%jJJ%jJJlj%J%kK%jjjMjjK%%lKLlJJl%k%M
-77443a38%JKJk%%kjJjL%jJkJJ%j%%%jJJjJkJjkLjJ%kj%J%Kj%Kj%JJl%J%JmJjKLkjjj%%LJ
-77376a36klLkJj%K%lJ%KLjljKK%%%kjK%l%JkKKjmKKjjKkKj%j%jJJL%jk%J%%jLmJMmJ%jJL
-77309a35kjk%NlkKkJjJ%KjJnL%JkjJ%KjLj%jjjjKkJ%JJJjjJ%jk%LjJ%J%%jJjJkjL%j%%jj
-77242a40NljJkjK%Kl%KlL%jjJkK%%JJkJ%jKkjKj%KJk%Jjj%KjKkjKj%jj%JJKklLj%%J%jk%
-77175a41Jk%%Kj%L%kJkJJ%%jJj%jLJ%jjjjJJ%%%jLjj%JlMJlk%JJJ%kKkJkKj%kLkkNjK%lK
-77108a38J%j%%jKjkKlLJk%JkkJJKkKKkj%LjkjK%%kJJJ%kjJ%J%Jjkj%Kj%Ll%J%%jMjJmjLl
-77041a41%L%jjj%J%KjlKJjJjkK%k%Lk%L%lJkL%%%%%Lj%%lLl%%%%Kk%j%K%%kjKkK%kKJjkj
-76974a43KLJ%lJJ%l%J%JjlKJj%%%LJk%kKKjjj%%LkkkKJjkJJ%J%%Jk%Kj%jKJj%%JjjJJkkK
-76907a40J%jJl%KkKkJJKj%jjJkjJjJjJJj%JKk%%J%kJjj%K%%%JkKLkKlj%JKkkjL%kL%JJl%
-76840a40j%J%%%%k%KKjj%lLJjjj%J%JJkJ%JJl%JLmJjJ%%kjK%jJlKLkjJKklLjKl%JKkkM%%
-76773a40jjLkjJj%%JJ%%jk%LlkKJ%%%%%JJJl%%K%l%K%J%kKkMjkJjkJKjjjLK%kjj%K%j%lK
-76706a42K%JJkjJJkjJ%j%Kj%JlJJ%jJ%%KjjkJJ%kMKjjjkJJjkjK%JJkjKkJK%jjKJj%l%JK%
-76639a40lJjK%l%K%JJ%jMj%lJjj%jKkKjJjKjlNjJ%l%Kjk%jLJJjnKLjlJJ%L%lKjkLjj%KkJ
-76572a41jjK%JjkjK%jJ%Kl%jN%kKkkMj%jk%JjKKlJjj%Jk%%KjJ%%kKj%JK%jkJ%KJjJkkJJ%
-76505a41%J%jkJKjjK%jkK%KJlKjJJjjJ%mjK%KlJ%k%JJKjlK%%jJkLkJ%J%kJjk%jJL%KjkJj
-76438a43j%JKjJlJK%JkJJjk%J%jjKlKkMLjkl%%JKj%jKJj%j%LjljLlLjkKKj%Jjjj%j%MjjJ
-76371a41jJjjJ%jJJj%%k%J%JMkk%kKJkKJJjkJjLnkN%%j%KjJjkkM%jJjJjkJ%J%JKkjJjJ%%
-76304a41l%%%KkJjKLojKj%%%JL%k%JmL%Jk%KjJ%J%kj%Jj%%KJkj%%K%jJ%kJj%KKjjJjJjkK
-76237a42%j%%k%%KKk%%%kjJLjkMJmJj%J%kKkJJ%JJ%lJjjJ%jjKjJK%kkJ%KJk%jKJjJjJk%J
-76170a43JjJKnKjJ%%Jj%J%kJJk%J%%j%J%%J%%%%jkLJlJKkJJ%KknKLJkkJKjk%Kjj%LjjJk%
-76103a44jM%jjkKKkJ%l%JjJJjKmKJj%KkJJk%k%%L%kJJ%l%KKjJjjKljLjKjj%KjKklKkJkKJ
-76036a44J%j%Jk%%J%jlNKlJ%j%%jJ%KjJkJ%%%lj%LL%mjJKkJJkJJjKj%JjjK%JJlJ%kKjj%j
-75969a45J%J%%kJ%jlLkKjJN%Km%JmJJlJKkjJ%J%JKkK%lj%JjJJkjJkLJ%jL%mMl%J%Kl%kKJ
-75902a43jjJLjl%kJKkJj%jKjKKl%k%KlM%k%LkKnLKJ%jjjJ%%Jl%KjKj%JkK%kJ%j%%LjKjlj
-75835a46JL%jjJj%%JLjljJ%jJK%%lKj%%jJj%KlLJl%kKKkjJjjK%jLjJjjMlJ%lK%kjJJL%j%
-75768a43JJklKJkL%JljkjLK%j%KjlKJJl%jK%%jJlM%jJ%kj%%%Jj%K%kKJjjJ%j%%KjkKjjjK
-75701a45kKjJjJ%Jj%%jK%jJKJmlKJkJK%jKjkKkJK%m%Njj%jjlLKJk%J%kkJ%JKLklJ%%J%J%
-75634a43jj%jK%%%k%K%lJJjKjkJjLJmJJkL%jKkjjJKjJlj%JKkjJ%JkJ%jJJjjJ%kJ%JMlkKj
-75567a47j%JJjJJjkjKJLj%jjj%J%%JlJLj%%%j%K%jkK%kjJj%jKMjJkjJ%%kJjJKk%%Kkj%%L
-75500a44kK%%jjkKk%LJJkjj%LjJ%k%Jj%j%Lk%KjmJkJJKkKk%%JLjmJLkKJjkK%kJ%%kjJJkN
-75433a44%ljKlJKj%%KkJjJ%%j%LJk%kJl%KKj%Jj%JkjJ%KLl%%jJ%JlJJkj%%JJ%j%jLk%JJj
-75366a46KkJjKnKj%K%JlKJkk%K%Kj%Kk%%jkKK%lJJkJJJk%jjK%%%%K%kJJkJ%%%lKJ%jkKJJ
-75299a45kjJjjjJ%%JJ%jJKk%KjkjLjlK%Lk%Kl%LkJ%%JkjjKjJKkJ%jJj%%J%JkLk%mLJkLkJ
-75232a46k%%MJlj%%k%J%Mmj%KLkkj%LKkJlLl%MjkjMkkK%k%jKKj%%j%%kJKJ%kKlKj%LJl%%
-75165a46k%%JJJjjKjkJJkJ%kLJl%kL%kJ%JJkj%J%%KkKlK%Kjjk%KjjLJkLj%kjJlK%Ll%Jk%
-75098a49Kk%LlJ%jJ%%Kl%%Jj%%%kJjLJ%JJk%k%JKlL%k%Jk%LjkjLjjLk%JJJ%kJJkjJkKmJM
-75031a46JklJ%%JjKlmJKJj%J%LJ%K%k%%jj%%%KJn%JKJ%jkjJMk%%Km%%KMll%K%jj%KjjKjj
-74964a49JJm%Mk%J%lJJKmLLmJlMjkJJjjkKjK%J%JkjKkJK%jj%kjKJ%jJkjMJ%j%jJJ%%k%kK
-74897a49JLl%JjlKjL%jjjJJ%%l%KLkJmkLKJkj%J%%JjkMKjkj%Kjjj%JJkJJj%k%%j%LkLkJL
-74830a46jj%%j%jK%jJ%j%%JKkkKJ%l%jJj%%Mj%Km%k%KjKLjk%K%kKlkLJkj%JJ%%k%%L%jJK
-74763a46lJ%%%jjJj%j%Jk%K%JJKkjlLjkJjLKjk%kJLlK%l%Ljk%LjlNkKJkjjL%KmLjj%%jKk
-74696a50jJj%JjJKjJJjlK%kJ%%J%%mJJK%jJ%kKjJkJJ%jkKJkJJj%j%jJJjKjLjjJJlK%mJLj
-74629a49jkKjLjl%JMl%K%kKkjMjk%lJ%LKj%JjmJJjJ%J%%kJJj%KJlkJJLkjK%Jj%kKjkKjkK
-74562a50K%jkK%kJLnJ%%%J%J%kKk%%JJK%jjjJ%j%KkKjJkK%k%jlM%jLlJJkjJKjjkJKj%lJ%
-74495a53JJjLJj%KlkjKKKjkK%kj%k%%%JJK%%ljjLLkj%jK%%%lLJjk%J%J%kJj%%k%LKj%kjM
-74428a49Lm%jj%JJJ%jJjJjj%jj%KJ%J%mKLjkjJJKjjJ%jJkk%JKJjj%jJ%kKjKljMjJ%jj%%%
-74361a52KjJjjJj%%jLjkJ%%jJJj%Kj%j%J%%jjM%mjJJ%%MmjJKJjk%KjjKKl%j%J%%%KjJkJ%
-74294a50mJJjKKjkKlj%LlJMkkLkJJk%Jjj%JKkJj%KkJK%j%lj%JK%j%J%Jj%%KjkKjjJ%%j%%
-74227a52kKJkJkLJJjjJkKj%jj%kJkMLk%jJjJkJkKjJ%j%jjKKJj%%mJ%KjJ%Jjl%LJJ%%kKkj
-74160a53J%%JjJkjKJjLkjJj%jLllKKKj%jjKKlkLJk%JjjJjJJk%K%j%%kJ%J%kKLkjkjMjjJ%
-74093a52Jkj%L%l%JKl%J%KjJ%kkNklK%JKJkjjkLj%%JkJKj%jKl%jLjkKlJ%MkjJKkkJJK%J%
-74026a50%jk%%%%jJLljKlLJj%jJlJjJLJ%l%JKj%jjKJjjj%KJkK%kJmJKKj%%jjjJMjjkJjJ%
-73959a52%JkKjmK%%M%lLkJkKk%j%MljJkLLm%JkKkj%%J%kJLkLmKj%jJ%JmJLJljJjjJKKk%K
-73892a52%%%JjlMKljjJK%kJj%JJkLlJ%%%%jj%%Jj%J%kKjKj%j%Lk%Jl%jLLjlLlj%%%K%jJ%
-73825a53JJjkJjJjJK%kj%JjMkj%J%JkjJkK%mJLkjJJj%K%jl%LjJJjj%L%kKjjkMJjkKjkL%j
-73758a53j%KlKJljLjjK%JJlj%%Kl%JKKkkJJjjL%k%jJJkJ%kJ%%K%k%KKl%kJKjlKjk%JM%jL
-73691a51j%jJj%%kJJjj%kJJKlK%kJjKjJ%K%jljM%jJJlKjJjjkKjJK%%%%%Jk%%k%%j%J%KlL
-73624a54Kl%%JjjKk%KmLJKk%%kJJKkl%%K%jKjjJklMJKj%KnJJ%KklKK%kJjJJkKKjJkJkjJk
-73557a57%KjL%jkMkkKJkkKJ%%JmJJ%jJ%KjjjjJKKkJj%KjmJJK%jJ%%lj%kLJ%%JJKmjjJLkj
-73490a56J%j%%jJjK%%j%%%J%%K%l%%%jjKjJ%lJLKj%Lll%jKKJj%%%LkjljLJKlKjjLkkKJ%j
-73423a54jk%jKKlK%lJKjLkkjJL%lJKjjKl%Jj%%J%Jk%%K%%Kk%j%%L%lKk%%K%J%klJJjjK%K
-73356a54lJJJkjKjkK%Jk%JkJ%KJk%JjlKL%lL%KlJJm%jkMj%K%kJJJJkj%%Kk%%jJJlJ%JkMj
-73289a55K%mkL%%%%jJJjjJJjJlJ%jJ%Kkk%KLJlkKK%k%LnKJl%%J%%J%k%JKjj%k%LJKklJjJ
-73222a57JmLjJkM%j%jJkJ%jKkKJJj%JkkK%JJj%mJK%%J%kJkJK%jKjJnJK%JJ%kkJjJjjJJj%
-73155a58%%JK%%%j%%jLjjlkJKLjkJkJJj%%jLJ%kKk%%j%jJKJkjjJ%MjjkjJJLjljKjLJmj%%
-73088a59%JKj%kL%jJjkjK%KjkJJm%M%J%%%jlJ%KJjJjkJ%j%JkN%j%jlJ%JJKlj%%MJl%LkjJ
-73021a56%KmJJlJJ%jJ%l%JKkJKkKlJ%j%JjLkKjKllLjK%%jjjK%jJj%kM%%%JlL%jl%%LjJJ%
-72954a56jjKjj%kKJKjjjk%KJJl%KjJjjJ%jKj%KJ%l%KJjj%JkLJkjJm%KJLk%jKkjKl%%k%M%
-72887a57kJ%kKj%L%%jj%%jkJLJjJJmKj%j%KjjjKkLJj%%kjMjkjkMl%MJJkkLjjJ%jjJjLlJJ
-72820a57%mJJjjLJJm%KLj%k%Jjk%KkjL%LjKlkL%klJjLJkK%jjjJkKJJlKlkMKk%%%%kkKKLJ
-72753a55l%k%JkJlLLl%J%J%jjJJjj%KkkLJ%%%Jk%Jj%%jJ%Jk%KjJjkJ%%%KjKkJ%j%KK%kmK
-72686a59K%jjl%KKKjmLjkLjKk%JjLkkMnJLkJj%j%%k%KKkjL%mKJj%j%K%lKJk%K%kjKJ%j%%
-72619a60Kk%K%JJjlJJjj%Kj%jJj%JjK%mJ%K%jJ%Jj%kJJJjj%kjMjlJJLk%JJ%m%M%%mKJ%Jj
-72552a59%%J%kK%k%%kK%Jk%kKKjkJJ%%Jj%%%Jj%J%%%jJlJLkl%KJjLjkK%k%Kj%JlJkJK%kK
-72485a60jkLKJ%lJKkjkJJj%jJ%J%%kLjj%J%%kMjjKkj%Jj%%Jkj%JLjjK%JkK%jjlMljJK%jK
-72418a59jJk%kKJjJJmJJKjlK%KjlJkLKkj%Lj%%lK%jKkJlL%J%j%%j%JKJjjl%K%%JkK%%k%%
-72351a62KjJjlJKkKJJjl%KKK%jJmjK%jKLmJkj%KlJK%j%KJ%l%jK%jJmL%Kk%kJ%%%JJ%JkJk
-72284a62j%K%kkMJ%%jLkoJL%kJ%JLkkJ%LkjJJmjMJkKkKjJjKkjJ%JjjL%kJjJ%jjJkJLJj%k
-72217a61%jkJjJ%%K%kJjJjLk%J%k%LJjk%jJKk%JKkkKkkMKkjK%jLljj%JJ%%J%kj%K%jjJ%k
-72150a64jM%jJJjlK%kJjK%%KJmKjKkLl%JkKlKJlJ%k%LKn%MjJljM%jjJ%k%JJkJKkKkKK%k%
-72083a61j%j%J%%%lJKkJkLJjj%%%J%%j%J%KJjmK%jL%lkLKkjJkK%kKmLjJ%J%kj%JJJ%kkKJ
-72016a63%Jk%Kjj%%%jjKKj%jJ%%jKkKj%JjKJklLjJjjLkJkJjjKj%KmJJL%j%jKkkKjjLJJl%
-71949a63JmKKk%JJjjLjjj%%K%kJkjK%JKlKJkJjJ%jJ%%%Jl%%Kj%J%jKllL%%%LklJKJk%%%j
-71882a65jLJkjJKjJ%kMm%%%JljLjJJjKlJjL%k%%LJn%J%%J%KmKjJJkjKj%jK%%JJlKjJLmK%
-71815a61%lLj%jl%JKlKKkJjjlLJkKkJK%l%%J%JJkJL%kjkjKJk%%MlKj%%kJ%MjjlJjJ%lL%%
-71748a65JJ%%JkjJjJmJ%%jJ%lKKL%%j%kKJjK%kJkKJ%kK%n%kLMkJm%L%kLkLKlJnjNJ%kKkj
-71681a65jJj%jL%jjJJJk%JJj%%kJJKjjjJj%K%%jjMljJ%kKjJKklKjLJkKlJ%j%JJ%%kkJKj%
-71614a65Jk%j%%JLkjJ%KkKj%kJJ%%Kjk%Jj%J%%kk%K%%%KjkK%J%j%JjjKjkKJjkkJKJkJJ%K
-71547a63kJJ%Jm%jJk%K%JLjJ%jkkJKKjkKlkKJjKkK%l%Mjk%%Kkk%%J%k%Lj%JkJKjJJjkKJJ
-71480a63jJjj%%jjLjj%%JlJ%KJ%%%%%kjKKk%Jj%lJkKK%klLJ%JkJ%jJJj%JjJkKjkKlK%%jK
-71413a66Kk%JjjkLJ%Kj%klLk%KKlKjJkjJK%%k%J%KjKm%Kj%j%KkkJK%%%%j%k%KJJ%kKkj%K
-71346a66%JkkKkJKjjKjKl%K%j%J%kl%MJk%KJ%JmKjLJkJlJjkkLK%jJkKkJKjkjJLkJjLl%Kl
-71279a68%J%j%%LjkjKJjjLj%Jkj%j%KJJj%jjJJjjkMjjj%jLlMJkkJKjJ%%jJkJKJlkJLmKMl
-71212a66%jJ%%j%j%KjJk%mKJKKj%%jjKkKjJJJlj%Lkj%%kJL%kjLmJ%%K%jJkJ%%%jJ%JjJJ%
-71145a66%lJJjJJjjJjjJJJ%lJ%jKJjl%KkjLkMk%NlJkKm%%%Jj%K%kK%%JkK%j%kJ%%JKlj%j
-71078a70j%KJ%J%Jkj%KJ%%j%%k%jLJj%%j%kj%JKj%JJkJ%%k%KKkkKj%%Kjj%%LJkj%%lJ%J%
-71011a69%%JkJ%%j%Kj%Kk%J%jKkkMm%Ljj%JJkJJ%jJ%%kJjJ%lLJkjlL%LKlkKj%%JJjj%JKM
-70944a63m%k%%jjKj%J%jkKKK%nKj%jKjJKnMJjJl%KjJ%KmJLklJJJ%kK%jJ%%KkKknLJ%Kkk%
-70877a71JJ%%jJ%%j%Kj%%%Jj%lLjKkkJ%KkjK%%kKl%KKKjj%l%LklM%jKkj%%M%%KkjjkK%jK
-70810a69%Jk%%LJk%k%%NkkjjK%%%KjJjk%%kLJj%KmjLl%%jL%Kj%kJkKKkjLJkkJkK%J%j%jK
-70743a69%Jjj%Jk%j%KJj%J%%ljL%jJLjkJkKJ%%j%%JKnjJj%JJJjjLkj%L%%jjk%%%jKKlKjJ
-70676a70j%%JkL%Mkj%j%jlK%JjkL%J%k%K%jJKmjLKljJjJKj%JmkKLJj%JKjlKk%JkK%Llj%J
-70609a69LkkjkjLJJjj%jKJ%kJj%Kk%%jjKK%KjlJJkJKkJjj%%JkJ%Jj%JjJlLjkKkKJlL%JjJ
-70542a69%mJ%KkjKkKjJj%J%kJjjLjJKk%Jj%J%jjK%%%JlJ%jkLkJ%kJJjKJlJJj%Ll%J%%j%%
-70475a72KJjkjj%MklLJlKKlJjj%jK%JkLJjK%%jJkJmKJjJjk%L%jLkkjLKlj%JJ%jJjKjkLkK
-70408a70JkjjjL%j%LJlJ%k%jJj%J%jJJJl%%L%%ljJ%Ljk%jKjjK%%JmKKlJj%%KjjLJl%%Jk%
-70341a74K%kjKLjjjJk%%jKKjkjKJkJLjjjJ%%kL%jJ%%jkK%kJKj%lLJ%k%%JlKj%Kjj%kJjL%
-70274a73kMj%%kJ%j%j%%KKjkkLjK%jkJkJKJJj%j%KJk%J%k%%%%%jK%lKJKjlLjl%KKk%jJJj
-70207a73KkkL%%%%j%j%%jN%klJKkK%k%%%jJJkJJj%lKKjK%%ljK%JJ%kJkkKKj%k%Lk%J%kLl
-70140a76LkLJkKjjJkKKljJJjJk%jkKjKJJj%%%KlK%j%jJKkkJk%LjJ%kkLk%%JK%%JkJkK%%j
-70073a74%K%%jkJJjkkKK%%MkkJ%jkKkKJj%K%kJ%%kKjJjJ%jJ%Jl%%KJjkLjkLjl%%Kk%LJ%%
-70006a72kj%JlK%J%JjjKJ%nKLjjlK%jKjjJJ%JJjjlJJKkJj%J%JK%lkjJJJ%lLj%Jj%Jj%jjK
-69939a75%KJkjJ%%jkJKjj%JL%klKJkjJKJjk%J%k%%j%Nj%j%LJlKjk%jlLJj%J%JkMlJJ%klJ
-69872a77JjKJkKlJJKj%kjL%m%KjjL%%lKKJkjJJj%j%KlJK%kjKJjkjJjLJ%jJ%kjJLk%Jl%JJ
-69805a75%%%%%%%jJJJJj%jjKklKJ%%j%L%mKJjJjJ%llMJ%%%KmjJ%KjK%j%jKj%kJjJJ%J%%j
-69738a75jJjKkjjJJJjlJJkKjKJjLkj%KlJJjlL%KmJJj%J%J%kjlKLJJkkjK%%K%kJlKKjljMk
-69671a78JJkJJ%kkLJj%%JjJk%KkKKjjjkKJjjj%KlKLjJJkJjj%JjKjJkKjmJjK%jJjkM%kKjJ
-69604a77JJjkKjJ%k%jLKkjJJjkJkLk%jLljjKKlLjJjKj%J%%j%J%j%%J%Jl%jj%KJjkjM%jKj
-69537a77%%lM%jk%L%kjjK%J%lJ%MjmKJ%J%nKJjK%%jJ%jK%%k%%Lm%%%K%jLl%KJjJ%k%%l%J
-69470a79%LkJjK%jkk%K%%JJJ%kJ%klKJ%j%KJkL%%kJ%%%jKjjJjJ%JkjJJj%%lKM%kJLjmj%L
-69403a76%kj%KJlJKkjJ%kLjk%LJkjkL%Jk%K%%%jjJjKJlJjJjJjjJJjjKmL%JmK%JjjKjj%K%
-69336a79%Jk%%j%j%KK%lJJ%j%L%jJk%%%jjLj%%%j%Kj%kJLj%jj%J%%j%Kk%%KJjkjKjJJJ%%
-69269a77%kKljJ%KJKjmJKkjjLj%%jJjJ%j%%jJj%KJLl%kjLjjLk%jj%Mj%lJj%k%K%lOJkj%J
-69202a79kJjKlJKk%LjlLj%k%JLkjjL%j%j%JkJ%%J%kJK%jjJJ%kKkjJK%jKkjjJJJkmK%LjKj
-69135a80jJjj%%jjJJJ%JJLkl%jKk%J%jlLKkJk%LlJJ%%j%JJ%jjJ%%K%Jj%j%KlkLJ%jk%Lk%
-69068a81J%lJJJkK%%j%KKkkk%jKjkLJkLJk%kJJ%jkJKj%LkJjJ%jk%%%KkL%mK%Ll%Jj%K%jj
-69001a82Kk%%%%%jLjJjkjJK%%jJ%KkjJJjk%JKjJjKkj%jjJK%m%LLkkJjKkkJJJJ%Jm%K%%%k
-68934a84KLjjJjkj%J%J%%%J%jjL%%kJ%%%kL%%%j%%KkkJJkJJjK%jkJ%%J%%jJjj%jjJjJKj%
-68867a83jKk%JkjLJ%%lJ%KK%llJjJL%lKjK%JjkLjj%%LjjKJjmjK%J%%%%jjJk%%JKjJKkjLj
-68800a81jJjkKk%J%Jk%%%%%kKJ%%%%%%Kjjjj%Mjj%MlkJJ%JjkJj%J%J%kKj%%J%jKjk%k%Kk
-68733a86J%jL%MnjMkJ%j%%k%KljKKjkK%jKKJk%k%Jj%KkjK%kLjj%jjJJj%jMJlKjk%jKKkjJ
-68666a84mK%j%Ljj%jjMkkKJK%j%J%%l%%J%j%%MJkkkJjKJlK%Jj%%j%jJ%JJkLj%KJkjJ%lK%
-68599a84%kjJKKmJJk%%J%%JjJjK%kjKkJJ%j%LlkjKLmL%%kM%kJ%kK%lkKkJKKljJJKjjkLkJ
-68532a85%kLKkkJjJJjJ%j%j%JKkjjJj%jK%lNkjjKJJkJkKJjKl%%%%JjJjk%JJ%j%j%LjJ%%J
-68465a84JkjJjKj%%jJjj%K%%k%JjJ%J%kjjkMJjJjlKNllJJ%j%J%%JkJKkJ%%JKjk%%JjlKJl
-68398a89%JKjj%JJ%k%J%JJjJ%jj%%jKJ%k%kJLJkJ%j%%jJjJjjLmjJJLjjlJLj%%JjjJjJJj%
-68331a87%jJ%jJ%lJKKkjNnJ%k%KJkLmLjJjjKjj%JmK%%JJk%LJ%l%%jK%k%J%JKjlJj%JKkkK
-68264a88%J%kKKjj%jkJJJ%j%%%JkLkjNnKJkJj%j%jjKJ%%JljJKjJJ%kjkJLjJk%KKkJkJjKj
-68197a88Jk%JJjkJjJ%jjKLKmmJJJ%jKjjJj%JjJJ%kJ%K%jjKlKj%kLk%KKk%Jk%k%KKj%%jKk
-68130a89JJlJjk%JJjMmKJjjjK%JjJ%%%kkMj%LkK%jlLj%%%%j%Jk%%J%%jKlKJJJjl%kJ%JJj
-68063a90Jj%J%JJlKk%%KjkKJkJKj%%lKjjJJJkLjk%%KlKjJJjj%j%jKjjJJ%JkjKlJJjjj%jK
-67996a93K%K%ljLKljLjKkKjk%jJJ%%jj%%L%ljkNj%JLk%kjJjjJJ%jkKK%%Kk%JjlJK%j%j%K
-67929a90jjMl%JkjLkK%m%K%j%LKj%jjJj%JnKK%KkkJ%kJL%jKkJkJ%lLKkjkJJJ%mJK%lLJ%j
-67862a92lKjK%jLjkM%mmKJKk%J%lKMmjKjj%JjKK%jj%KkjK%k%JjkKLjJjkmMK%jJ%kj%kLJK
-67795a91mkKK%jJJjjJJ%%jjjL%kK%jKkjkJKk%jLj%jJJLmjKkJJjKlkLKjjj%%KJkJjKj%%lJ
-67728a95jLkKJjJkkL%Kjl%K%%%%jJKjkjKk%%j%jJKK%jjjKJkj%J%%JJjj%j%Kkjj%KLkjJjj
-67661a96%JkjL%jjK%jLlj%JJJ%jJjkLkKjkL%%j%%jjLJ%kl%KkMj%JjjKJl%JkJjK%lJjLkJj
-67594a97JkJ%J%lM%KljLkkJJMmjK%%jkJLk%j%%jJJjLlK%lJjK%%%%kKJjJj%jK%%mJK%kjLJ
-67527a95lKj%lKK%jJjjLkkJ%kMk%%jJkjLLjlKJjkjK%KjkJKkjjJKK%l%%j%%JlKKjjjJKkJK
-67460a96%%kk%JJjkJ%%KLl%%J%kLnL%%%%jJ%Jj%jj%%%KJl%%Lkj%%KKljJj%JJl%JJ%%jJ%k
-67393b01LJmjJJj%jLjLkkkK%Kjjj%%jJkJ%JjKJjJkJj%KjJj%LlKk%Jk%J%J%m%JLk%%jJKlJ
-67326b02Kj%Km%KJJj%JJkjJkK%%lkKj%L%lKjjLKjkjKkJj%JJkjL%j%jJjjJJ%k%%%J%ljLKj
-67259b03kJ%%%%J%kjLn%LK%%k%kJjL%j%Jk%LJnJ%%KjjJJ%jkJkK%lLLkjjjLKjjjKlJLkJ%j
-67192b05kL%lj%jKJj%Jk%JK%lJJjKkKjjLljJjL%kjJjJKjkJJjkJKJ%kjj%KJj%%%jkMljJJJ
-67125b07mLJ%kJjJj%Kj%%kKJkjLkjKj%jKjkjL%jj%%LjlJ%%jjLjjJJj%kLK%mJjJj%KljJ%J
-67058b12jkJKjJkL%%%%JkJl%Lj%lKLjlljLKjjjMj%j%J%KkjjLklKjJ%%KjJ%k%%KlJ%k%JJj
-66991b16%KkjjKjlKKmJjK%j%j%JJJ%Jjj%Jk%J%%%j%jkKJkjMJlJ%jjKkKjJ%%%ljJJjLmjKj
-66924b23J%JjJk%%jKKkj%%J%JjjljL%jjJJJmJJkKlJ%kJ%LJklJjJ%jL%JkjK%%mKkK%jjJjj
-66857b31Kjj%jkNkljJJK%%kjJJ%%l%K%jj%jkNl%%JMml%J%JjmL%jJLj%%k%KjjjkkM%%%jj%
-66790b41JkkKJ%Lkj%%kJ%JkkMkklLJl%L%jJ%KkJmJK%jjJ%JjLk%JJj%jK%k%KjJJJ%ljMj%k
-66723b43%J%KjjKK%Jk%J%LJ%LlJL%%JJkJMK%j%%JJKK%jJJJMLjKK%%JJJKjJMJJjK%JjLJKK
-66656a86%L%lKM%%KK%KKjJJ%%N%JjjMKjJkJLJj%K%JKKmjLLjjKkK%J%JK%jJ%jKjJ%%%JL%j
-66589a43ljJ%%jJJ%MjlJj%JJ%jJ%kMmj%LJkKk%%%JjKj%lLKn%J%Kkj%%kJKkjKJj%kLlJ%J%
-66522a46k%j%jJLljKJj%lJJmKJ%JkK%jJjJjklJKKkkL%%%%JJlJkjKLjmJ%Kjkjj%JL%kjJjj
-66455a56KmKKljJkL%JkJjJ%lKKjn%K%jJJjjJl%LKjlJKkkjJjKjjLjkLj%KmJJKjkjJj%%Lj%
-66388a61l%%JlJ%J%jJjjjL%jJlJKk%jKjjLk%jkKjJJjJ%JJljK%jjJ%JKjlKjjJkJJKjJlKJk
-66321a67kKmmLJ%J%kJLjJjlKJ%j%kJLjJ%kj%jK%JjJkJjj%%%j%%jKmLJkjKJKlkJKkJkJJJj
-66254a73JnK%K%jJk%JjjKjKJjlJJj%kJL%%k%%kKJkMJjl%%jjKKjjj%JJJjjmjKJKJjjKjk%J
-66187a76Jjk%K%%%LkkKlJkLjJkkJKjkMj%%k%%KjjjK%KjjJj%JjjkKKKnjLJkJj%K%lKkjK%J
-66120a78lJJjjJ%J%%jljKNl%Jj%KmJJK%%jjJjjj%J%%%kjjO%jjkL%jJkJJ%jJj%Jm%K%%Kk%
-66053a82jJ%%%%Kk%JJ%jjJjJlJ%%%JJjJkl%KJ%%JKlJkLjkJKj%jk%L%jJJjmKJKjJj%%%jjJ
-65986a83kjK%jJJ%%JlJKJj%k%%kJJjLk%kLjj%Lk%j%j%jK%jj%kKKKjjjKjLkk%%Kk%%Jj%L%
-65919a83k%kjJL%%%%%%jmKKkLlJKmKJj%jkKLk%JjJk%JjjjK%%Ll%%KkkKkL%%kKJjJJ%jkjL
-65852a85J%l%JJkjK%%Jk%%Lkk%j%%JJkJJ%%jjKKl%L%lJKjlMkk%jK%%JJjK%jmKKlJJ%mKj%
-65785a90KJ%JjLljlLLjJl%J%J%k%kkJL%jjJ%kkLjJJJ%JlJJKl%J%jJ%jj%JLjJmJjJlLK%jj
-65718a89%%K%jj%JkjJJKjkKkJKl%JmK%%JJJkJ%k%%Kj%%KkjJKjjLKl%Kjj%jJj%kJjJkj%J%
-65651a92KKj%kJJj%kJkKKjjJlLJj%j%jK%%lJ%Kkj%KJKk%KjjjJj%%%kJjJ%Lj%Jk%jJjJ%%J
-65584a90j%j%Jj%%Kj%j%%%%%%K%JJkkj%KK%mKj%k%Kkj%L%jJJJjjjKjJ%J%%l%JkJjjJK%Jk
-65517a93jjM%mKjkLjKjjJKjjJ%%%%jKjjJjLl%JJkkLj%%jkKLjkjK%KjlKjjJ%jJJKl%jLj%%
-65450a93Jl%jJjJKkKKj%%Jkk%%KJjLjmLk%JJjkKJm%LkK%k%KJj%jJ%%jl%JJJLoLKl%J%jjK
-65383a94L%kKlkJJjKlK%j%%kJL%l%Kk%J%j%J%JlJjjLjk%L%%JKlKj%JkJjjjLkLlJL%jkJKl
-65316a95Ml%JkjKjk%JJ%j%KkkMkJjkJKj%%Jj%J%J%%%%Jl%%%K%%JkJ%kJKlKJkjJJj%%%lLK
-65249a93l%J%jK%jJkLjlJ%kJK%k%KkKjJkjKjKKjjJj%KnJKlJkLMl%%Jkj%J%J%j%Jjj%J%jK
-65182a95jjjjJJ%Jj%%JjjJ%j%%JKk%%%JjJljJ%%jKJKj%jJJj%Jj%jjkLKjkJkLjkK%lKJjjJ
-65115a98%K%k%jJjJJjjLKkkLkJ%%%%jJJjlJK%j%L%l%j%j%j%KjkKjkML%l%%j%JK%jJ%jjKk
-65048a98j%j%JKKj%jk%Kk%JJkLk%%K%jo%LK%kLk%JJlJJ%J%lJjK%%JJk%kkJLK%Jjkl%JJJ%
-64981a98J%Jjjj%%jJKjjjjJJJljN%mJLjjkK%LkjjJkKJk%K%lJJ%kkLKlKjJjK%k%jJjJlK%%
-64914b01J%jjLjJJJj%lK%kJJjjJ%KkjJjkJJ%%%%lOljJJjKJjkJJkK%Jj%kjK%%Kjj%%JKkjK
-64847a98%klJLkjKJJl%jjMJlJJj%jJlJLj%jJjLljJJ%lJJkJLllKL%JjjJLj%%l%KlJ%J%kKk
-64780b02JJkKjnMLljK%Kkj%LkjKKj%JkJjl%K%JjKk%%JjJKkkL%%nJJL%%ljJJJjj%LljkKKj
-64713b02%j%LjKjl%%KJ%lLlkKjkJM%%JkJJkjjKj%KLlkJjjL%j%%JjkKJ%jjKJk%J%J%KkkJk
-64646b03jKjj%K%%kJJJJJjJj%%kjJ%jKlKj%%%K%kJ%jJjJ%JjkK%jj%MljJJJl%KJ%lJJk%jM
-64579b01%m%M%%%%jjJkJJ%j%%%Kk%jkJjLKJjkjjk%L%j%KLnJkLjJJKJm%%kK%j%JkLlKLlkJ
-64512b04MJnJl%LkjLK%jjjKjl%jL%%Jjk%JkKJ%kLjJKmJJ%%%k%KJJkJkL%jk%Jj%JJ%kJkjK
-64445b04%%jJjJJjjjLJkKk%mLLkjLnjKMmJKjkJ%jJ%%jJ%KkjKlKJj%KjjJ%j%%KlJKjjjJjj
-64378b07JJjKjKkkKJjjKJk%J%j%jKj%KJmkKKKk%JjJJjjKknKKlKKjl%%%KK%jj%kJJmK%%%%
-64311b08JjL%%%jJjjj%jM%JlLjjLlJ%jLjj%K%kk%%Ll%%K%k%M%Jl%jJj%%%%jJKJklK%%KlK
-64244b05%kL%Jm%J%JjJ%jKjl%JLk%m%KKJmLJjkLJ%lJ%jjkJMjjjJjjLjklL%%J%JkKjJj%%J
-64177b07J%KklM%kJJlKJ%ljJKjJJlJ%Kk%JkJKk%KjlJ%LkjJjjjLj%KjjJ%jj%JJ%%%kJJJJk
-64110b07%KllLjJj%Jj%Jj%LJkk%%MkJ%klJMkj%JjKjjKjjJjJ%jkLKjJ%jj%jjKJkJK%kKjJk
-64043b08JJkKlJmKMljj%jjLjJJ%jJJJjJJj%kJj%JJ%jLkkJ%Kl%JjK%j%JjjJj%jJjK%LklJ%
-63976b09%j%Jj%kJLlLKJkkkL%%J%jj%KjljKKlKjKJl%KjkKJ%%k%Jj%L%k%Jj%J%lK%kKKlKj
-63909b09JJkJlJjJjjJJJjj%JJjj%Kjk%LLjjjKk%jlLKkkKKkJKljjjKjK%%J%k%%%JjKk%J%J
-63842b09KlkjLK%lKkJKjjJkJJJjjK%jkLkmJ%JKMkmKkKk%JJ%%jkkJKJK%jK%lL%l%%jJ%KmL
-63775b10JJkj%%%LJkkJJkJ%kJK%%lKkj%KjL%j%jJJkJKjlKJjJmLLlkKk%jLJJljJ%%K%%kj%
-63708b12LJjj%KmKKk%%kJ%%Kj%lKlJKKjmKJjjJJ%KkJJk%%%%jJk%jJKjJJjk%JkKKk%KjjJJ
-63641b10kKKlJj%jJJkJK%llLJj%%jJ%%%K%jk%JlLJkJjJjKKjlKLjj%lKjJjj%J%K%%jlM%jj
-63574b12%JjjKjJ%Jjl%JKj%j%%%%KKjkJJklKKkKKljLkJJljj%KjJ%jKjjJJj%JKk%%%lKKjK
-63507b10j%%kKJkJk%Kjj%%lK%Ll%J%kJK%jjkKJ%%jkMjkLKlKJjnL%kKj%JJ%jJJkj%JJ%jkL
-63440b12jLlJKl%JjmLJjJMnKkj%jLJJjj%%kjKJjJKk%k%Kj%%kj%KjjKLmKkK%JkjKJK%mkjL
-63373b15J%%Ljl%JkK%JlJ%J%Jjj%JKjkjL%k%j%JJJjjLjjjJ%kJJj%J%Jj%J%Jjj%Jk%J%Kk%
-63306b14l%J%JJkLjJj%JjkJJ%jJKjk%JkMljJkJJJjJj%j%%lLJ%JlMjl%K%kKj%%%%%%jNj%k
-63239b15lK%JJ%Jj%kJK%%j%%kjKk%%Mk%%J%l%%kKJkJ%jLjkL%Jk%%%kJ%jJK%j%jJjkLjjJJ
-63172b16JljLKKkkL%lJKkJl%JkjL%%KkKjl%JJJK%m%J%JlKjKJjkLjk%%JlKKkjLjKkjJJJjj
-63105b16Kkj%KJJk%Jk%%jjJkK%jK%kJLJl%jjJjjkLKkJj%LJjj%jj%%KjjjMjKljjK%J%%lK%
-63038b17jJj%j%K%jJKJ%ljj%jK%KjJ%%lJjK%JJ%l%L%%kJjJ%%Jk%JkklNJJj%Jj%jJkJJ%Jk
-62971b18kJ%%KJJjj%Jjj%%j%%kK%kKKlJKkJj%%%JjJ%%LJm%JjK%j%j%JlJ%%jKkKj%%Kk%Jk
-62904b20JLlj%%Lj%%JjKJlmJ%KKjj%Kj%jk%MJJjkkJ%%KJj%JklJK%%%jjK%jKkJJj%jJJJk%
-62837b18kJ%jKj%%Lkl%KJLklK%k%J%JjjjKJ%%jJjLkjJ%%j%LjKlkKLkl%%J%kJKlJ%JkK%JJ
-62770b17lJ%JkjjJK%KjjMkkJ%l%jJJJ%j%J%j%jJjL%%KoLJJmLJkJjKj%k%KkjJJ%j%KljL%J
-62703b18JjnK%J%jLjjj%%%%JJ%kMjjjJkkLkJkJK%%jJj%J%%j%Lkl%LkjKJ%jj%%LK%mjKj%%
-62636b21JkLj%m%K%%%KJj%%jKKkkj%LjmMj%JKlj%%Kj%%kJjKkKJjJ%kjj%%L%%%%Jk%JJ%lJ
-62569b22LkJJjkkJ%KKmK%j%K%lJJjK%mOkjjkJKJ%j%KlkJjK%j%Ml%KkK%%kk%%LJ%jkJJk%j
-62502b24jJJ%j%K%KjjkJKkkKJJjj%%Kj%Ljk%lKLjlKk%kK%%KKjjjJ%%LljKjk%KkJKkJjkKj
-62435b24J%jKj%%%JkjJLJljKjKj%%jkjjJKJkjNjkj%JK%%%%jkJL%%%kKk%%jJ%LjjJjJjkJJ
-62368b22%jKkkJjMkJjK%jKjj%JjjkjJKJlJJJ%%jK%%ljLkjJ%%LjJkJ%%%%%j%%jKjlMkJj%J
-62301b23jKjjjJk%Kl%LkKJk%%%j%Jk%JkKKjKjKkkjJLJj%k%jMj%%jlKJkjjKLkjJJ%Ljjl%J
-62234b25%%lJ%%KjK%k%jLJJjjj%lJL%%jjmKJJ%JLkJkj%kLJJkk%Mjl%jJ%%%J%JJmKJLk%Kl
-62167b25K%k%Jk%JJ%jkMlJjJjjM%lJJLlj%Lkkk%J%j%JJJJJjk%%KkjjJLjJjlJJJjJ%kkKLJ
-62100b23jljjKJ%JkJLjj%jJjL%%lJ%%Jj%JjLkj%mKJ%%J%kKJjJ%%%k%JJ%k%jK%jkJJjJ%jK
-62033b25jkKj%jK%%kJkKJlKJjkL%%jk%KkK%JJ%jKj%%jJK%klK%j%kL%KklJjjLLkj%J%%JlJ
-61966b27JjjJj%J%kkKKjMk%kJkjLK%mK%%jjJJJJmK%%J%jLllLlKjJ%lJ%L%JjJJkl%J%J%%L
-61899b25ljKjKJkjj%jMjjjK%Jk%Kj%jJkKj%Mjkk%%LjJjJ%j%KklKjJj%KljLjJ%KJJljJkKk
-61832b29JKlJkJLl%%j%jKjJ%J%%kjKJj%jJJmKJkKL%jJjmKLkkjKKj%Jj%%jKjJJklJJJkjLl
-61765b31%KJL%jJljJ%j%%%%KjkLkkJLjkkJJjjKK%KlJ%jjKjkJk%JLJjKjmJ%%%%KjjjJJ%jj
-61698b31KK%klMJk%JjJjjj%jLjKljLj%kJ%%%jjLjjjKKJk%kJKkJ%%j%Kj%Jjj%KkJk%JLl%K
-61631b29%lJJkJ%%Jj%%%%Ljj%J%kK%%%Jl%J%JnJKJljKJJLjk%kj%JJJ%jkJJ%jjKJjj%J%Jj
-61564b31kL%j%%%JKklJLjk%JMkjl%%JJKJkJ%kjK%k%J%%%j%Mll%LKkj%%Jk%%KJkJJJkJJj%
-61497b30JjlKjJ%K%lj%KJjj%Llj%%j%JkK%kK%%%jKkJJj%%%m%KKkJJjKKmLK%kkKKj%k%KjJ
-61430b30lJkK%jJj%JKjlKjjl%JJL%%%k%K%jK%k%k%L%lLj%MjkJ%lLJl%%K%%jJ%%k%%%jJJj
-61363b33%KJj%jJl%Kk%JJJkJjLkjKkj%JjJJkjN%k%jlJKJk%%L%jjl%K%jLlJ%%Ljjj%J%jKk
-61296b34J%%%j%kjK%LjkJ%kJKk%kKJj%JJJjk%j%JL%K%lj%%jJjLjJjl%jKjKkJJjkJ%KkkLM
-61229b31j%jJk%j%kKKJk%K%lJJJk%J%JjkkK%JKjjjJjJ%JnKK%JJJjlj%jLJkjKl%L%lKKjJ%
-61162b33J%oJKj%jJjKjKk%JlNjJk%KkJ%jk%JJKmJKJk%k%%JjjL%%JlK%jkM%%J%kk%jKJjJJ
-61095b34kLjjjJ%lLjL%JjkJ%kkJKk%jJ%%%%%JjK%%%J%jjl%Kj%J%ljLLjj%%kjNjjj%KkLJl
-61028b37JJJ%Jkk%J%NmjjK%KlkK%jK%%%k%J%JkK%jjJJlJJJJlKLkmKkLJlJjjJJkLJj%%kj%
-60961b38J%%%kJ%lKJkKjKJjKk%kjKK%kJJjJkJKJ%jl%j%KJj%J%%k%J%JjlKLlj%%JJ%k%%LJ
-60894b35l%J%kKJkJJ%%kJJjjjjKjK%JJj%jKlJ%k%kMj%LJkJj%j%j%kjJJK%%jJj%jJ%jjJ%k
-60827b41K%MjlJ%%%%%jj%L%j%J%JkK%mJ%JjKk%JLlkKj%Jj%%j%JkLKkjj%M%nJ%%lLJ%%%%%
-60760b39kj%J%KjkkLKjKkMkjK%j%JJk%kjKJK%jk%JL%oL%j%Jjjj%K%%JkKJkk%%J%%jjLjlL
-60693b40JjJ%jKkJkJLjj%%KkjKllLKnN%%j%JjkK%JKjk%KjJjkJKk%jJKJmk%JLk%kLkLjJjk
-60626b42JKjjkKLjj%kKJ%kK%jjkK%%JjjK%JlkJ%JKJkLjkJjjJjKkJjkJKK%j%jkMJjkjMkkj
-60559b43Kj%KJ%JlJkJ%lKJL%jjl%K%j%%jJjLjk%LnKMJkjJmLJLlJkj%JkNklLlJ%kJKj%kLj
-60492b42kMmK%%JlJMjljKkJJ%jjKL%m%J%Jj%%jK%k%J%kM%l%jK%Kk%%kKKljMjj%kJJKkjjJ
-60425b43JjJJkmJJKJjkKkKkKKkjJKjKl%kjJ%K%K%kjJ%Kk%Km%Kj%KlLjj%LjmK%J%j%%Mkjj
-60358b44jJKj%kKJ%Kl%J%klLJJ%kjJ%J%KkK%k%jJjKjjK%k%jKJ%Jkj%jlN%kKj%JkK%jjlKK
-60291b44JjK%k%K%j%jJ%%%j%jk%LJkJkJJjJ%jK%%k%KJk%jJKlJ%jKjlJK%j%j%LkjJ%JKJlj
-60224b45jKJlJ%%k%%J%Lj%%j%jK%j%jkLL%kjJkJJLl%%J%%kK%KjlLljLJmJJ%lK%J%JJ%ljJ
-60157b45%mKJJjjMkj%kJKLllML%mJljKJ%Jl%KkJKjk%Kj%%JKmJlKJ%JJkKjj%jjLj%jj%%LK
-60090b43kkKJJjkk%L%kK%kkKJjJ%Jj%jKjjjJKJj%%%lJJlLJ%jJ%Jjk%Jjj%JJJjJ%%jJkjJK
-60023b45jjJj%kK%%k%KJ%K%mjJJkJLkJ%Jjjj%KkLkJ%%%%kJ%k%K%kK%kJMjjlK%jJ%jjjj%L
-59956b48%%%jL%%l%K%jjLJjl%%%JJ%%%%lKJjKj%JjKjjklJK%kM%JkJKj%lLj%%%Jj%jkJ%J%
-59889b48%kKJ%%JkkLj%J%lKJ%lJ%J%%JkjjJ%JJ%j%JkK%kjJjJ%K%JjJ%j%%jK%%jjKkKjjj%
-59822b50%J%JkjKJ%KkjJj%kJJJJk%%jJ%JKjk%Kj%jkLlM%%j%k%%KJk%jjKJjjjKJjkJKjjKj
-59755b49jJJ%jjKJJjjk%LnLj%JjKkJlL%jMjmJKk%MjlKl%JKKljJj%jJjL%kJ%%%%Kk%%mK%j
-59688b52%%%K%jJ%jJKj%j%jJjJjjKk%JJjJjK%klLLk%JlJKjkjJLj%JjjJjkMkkKj%JKjJkkJ
-59621b52KJjJkJkJJjjlMLjkjjKkjMjlJK%%%kMj%jkJJ%J%kJJj%j%%%KlkKMj%mJK%jM%mkMj
-59554b51l%%LJkjKJj%Kj%jLjJmJj%kK%%JkkJ%KjjLl%%%JJJ%lKj%Mj%J%nJK%%%JjJj%JjK%
-59487b49j%j%%jkJ%kJLjK%JmJ%J%klJJjKjKKl%%%j%J%kLlKJkJKljkLjK%jK%%%kjMjjKjkJ
-59420b53kJMlLjkjK%jKjljL%kJjLj%%%%k%Kk%jKjK%KlkLk%JjkOkk%%jJJkKKJmJ%kKjKjJ%
-59353b53%lk%KJMjll%JL%%jj%JjjK%jJj%JkLjjjK%%%JjLjkj%k%JJL%%%Jl%%%Jj%JK%l%J%
-59286b54k%KjJkJk%Mkj%JJ%kJ%%%KkkJJjj%KJ%JJj%lkJKJ%lK%j%%j%%K%jKlJKk%mOkjjKJ
-59219b55kJj%KjjJJkK%%k%%KjJ%kk%%L%j%LjmJLkjjK%lL%JLl%Jk%J%jJKj%lj%Kj%LKllL%
-59152b56JjJJlJ%%JKmkJJj%Lj%j%Km%%Kj%J%kJJjMkjjjJ%J%j%jJkMJl%jLk%%%J%jKj%%j%
-59085b58Jl%%KJkjJ%KkK%l%%KlKJ%%k%JKkL%l%Ll%L%jj%kKk%JJ%kMjk%%%%lJM%lJ%%Kkkj
-59018b62jJMjjkKjJkLkKJJk%j%%kL%j%KjjLjmjLNjmJ%j%%Jj%Jk%K%%jKKk%%jKkJ%%k%J%J
-58951b58%jl%K%jJK%kmKjKMm%kJNkj%Kj%lL%%%kJk%%Jk%%LJk%jJLlJjjKlLjJlL%jkK%jJl
-58884b64%LLjkkLkJj%Mk%kKjjJjkJJL%l%%J%J%%%%jjkKK%jj%%jjJ%MJmJj%JjKk%J%j%jjJ
-58817b63J%kJj%J%kLKl%KkkJ%J%KkjJjK%Kk%%%jjKk%%Jj%%jKkj%MkjLlKJlJKkjKkJjL%jJ
-58750b62%kjjM%%J%jjKkJKkJ%lJLj%jkJNkjJJj%%%Jl%JK%%%Kk%jKlM%%Jm%L%j%Jk%jJj%J
-58683b59%KlKKjkjJL%kJ%%%kj%JJj%JKkl%L%jj%jKlKLlkJJ%M%kjJkL%l%J%JJjk%LKklJjK
-58616b58%jj%J%kKj%LjjKkj%lM%kK%k%LJJl%%Kl%%kLK%kjL%m%%JlK%%jJJJkJ%%J%l%J%kJ
-58549b62%%jLJ%J%l%%LJk%jjj%JK%kJJmJKjjjJJ%%jKjjKjKjj%lJ%JJKl%%KK%kl%JJJ%j%%
-58482b61KkkJjjKL%l%jjJJJjkKJjkK%k%K%%jJJkjJjKjKj%%%k%JJJ%%j%jKjjjJLn%j%JJ%%
-58415b64jK%%jkJL%KkkLj%jkKlKJKljKLmj%%j%K%LkLjjjj%JjJ%jJjJjkKJJk%%%JJ%Kkj%K
-58348b61kj%%%KkJjkjJLkKJj%jjJkK%kK%%JljM%%Jkjj%jLkJLl%%KkJ%jKlJJMkklKJkJ%J%
-58281b64%%lM%mkM%J%Jk%jJJk%jKL%kkL%%mK%J%%j%jJ%JjkJlKJLjj%JjjjJlPkkK%jk%jLj
-58214b66%jLkjKj%%%kL%%lJKjJj%kMlJJJ%JlkNkjjJJkJjkLj%%kOkJkl%%jMj%Lj%j%J%jj%
-58147b67k%JKLl%JkMlkKJnJj%%JKljNjjJk%KJkjK%%l%M%jkLk%J%KlkKKl%J%LljjMjJkjJj
-58080b69L%j%%%kKkjMkkLKjJkjjJkJKKl%lMk%KjjJkJJKj%%mJJLk%kLkKkJJk%%%kKLk%%k%
-58013b70KjKJ%%%kJjj%%JJjl%LjJ%kjjMJj%j%JKlJkLj%JklKL%%KkkjKjJjNkmJJ%jJ%J%%k
-57946b69lLJjJJk%jJJk%JkKk%JJJK%kkKkjLlJJkK%jjJ%jJKjmJJJJKj%kJKjjkKkjLj%j%KK
-57879b67jJkjJk%%JJmKKmJJMKjnjJ%ljKKj%%JJ%jjJ%JJjk%LlJKj%j%JKkm%N%kKj%j%J%Lj
-57812b68k%jJ%J%kjjKJJJmjjJjJKjJJJ%mJ%%LklL%%Jm%jKJ%JjLkK%mJj%L%kKjJj%k%K%j%
-57745b72j%%jJ%J%jjJ%JJkKjkJ%%Jjjj%L%J%jjKJ%jmLKk%%%%Jk%L%lJ%JjjJjJ%Kkjj%jLj
-57678b73J%lJ%jK%jj%K%KlJJjkJJKk%kLkJKjl%LJJkjjK%kjj%MjkLjjJmKKljM%%j%%jJLkj
-57611b74jJ%jjKJ%jkJJkKJJjKjjJJk%lKjKKjj%jkJMkjlJLKjjnLJJ%%%KjkJJj%jkJ%J%Kkj
-57544b75K%jj%kKJ%jKJlJkjL%J%kj%K%JmJjLj%%Jk%K%%Jj%%kMljKkjL%JJk%j%KJmJMljkJ
-57477b76%%%K%%%lN%mkJM%jjjLl%%j%jNlL%lJkK%jJ%jj%JjJjJJj%KKjkj%%j%JJJjj%kLjJ
-57410b75j%%KKnJKJjj%%kjjK%%JjJ%JjjJjkK%J%jjJ%KJjmjL%kK%jjJ%%%kNl%jKj%JjJjj%
-57343b79KJjjj%JJ%%jLj%J%k%%K%l%JkjLj%%JlJK%J%j%jJLkjkJjLkkLkKJj%Jkj%Kj%kJJk
-57276b80KJjJJJjJkjKLmkjMJjkkKKj%lJ%JJ%kjJKkjJJ%%j%%%%JjK%%JkjLkjjKJj%kJJjjl
-57209b83LNkJl%JjkLJjl%KjKj%jK%jJkLJkjjj%JJJJJjkjLl%K%Kl%jjLk%JLjl%J%k%LKkkj
-57142b81%KkK%%%kK%jJ%lkLLJJkjkJ%Jjj%%JJ%mKJJKJmJjnLJjJJjjJJ%Kk%Jj%%%jK%jKjj
-57075b80JKjjkJJ%%JkKjkJjK%%Kl%%jJJkkJJjJ%%%kLJ%%kKjkK%kk%K%Lj%%%%lkM%J%kJkj
-57008b84JLljjKK%lLjjL%jjjjMJkjKKm%%J%kJJjJjjKjjLJkkL%l%%jJJ%j%JjJ%kk%LJ%lMj
-56941b82j%j%J%%KkKkJLlkJ%JjJ%JlL%%J%jlJKl%J%k%J%%Jj%%LJmJJm%JJ%%KkJJJjjJ%k%
-56874b84KjKl%%%j%JKj%kKJk%%k%jKLj%KJjkjJj%JjJ%%%JkJ%jLjk%Kjj%JJk%%%J%lK%J%j
-56807b84KmLJkj%kKKJ%kJKJlLkjjkJ%J%K%k%jjJ%JJj%JkkjM%kjLkJj%LkjK%j%%kK%KjJjk
-56740b86JJ%j%jL%j%J%jKJkmJ%%j%MjjJj%JjjjNlJjkLjLjkj%Jjj%K%lLjJ%jJ%%%pLM%Jk%
-56673b86%Lj%%jK%k%%%l%KJjk%KKjklJJ%JKjl%JK%jj%JjJJjKjkJLjjjkK%JKjJjlJ%j%KjK
-56606b85kkJJJkKKlJMklLkkKjKlLj%jjjKjJJ%lkLK%k%j%%%KKl%K%k%jkjMJk%KjJj%LlkJK
-56539b87jKlJ%%jLJmLjjKjjjKKl%Lk%kLjl%KkKjKJj%%jkLjklLJk%JKjLmjKJkj%K%jjKJj%
-56472b89%%Jjj%JJjj%J%jKjkJJjJJkk%JM%%k%%J%kKkJJjKLkkl%JjJKj%JJjlJ%KjKkJ%nJJ
-56405b91JJJ%kkK%JlJKKmJKj%kKj%K%J%l%%k%NJkk%%J%jjKkj%jJKJ%%kjjJK%jJ%jKJl%kJ
-56338b92%KMkk%kK%JkkjMJjlJJJ%lKjlNJj%%JlNm%Jk%KJjk%J%KjkjLkj%JL%mK%%Jj%LJkk
-56271b91%J%jLm%JjkLJ%lLjjJJkJjJjKJjJkJkK%kKJ%kkKLkj%mM%lJKjj%%%JlLlKj%kLLk%
-56204b92kJjJJJmJKKJl%kLjjkKJ%kJ%LklJKljKJjJ%jKnLJK%l%JjKkjJMlk%JkKJ%j%%KkjL
-56137b92%Jj%jjj%KKk%jJjJLk%JnJJJ%%%jKjjJjj%MljjJ%JKkj%%kJK%JJlLlJ%KkjJ%%Jjj
-56070b95%%%JjjJ%JJk%MkkKjJkkKJLl%JjJK%kk%JjJjJl%MjmK%KJj%j%%JlK%%%jKjjJKljJ
-56003b96J%kkJ%KMk%lLJjjj%J%jLj%jj%Jj%KJjllNlKjJJ%kJ%J%kJkK%mNjLJkjjJjkK%%Jl
-55936b98JjK%jJJJkk%jJJJj%JKkjK%kjKj%j%%kJJJ%lKJl%%JKjjK%%%Kl%%KJ%j%J%k%j%Jj
-55869b98jKkKKjj%kJKk%jkKJ%LkJJJj%%lJjKjJjj%%jL%JlJjMl%%jJ%jjjJ%MkKljJJkkKJK
-55802b96%kKjm%K%JjJ%Kj%jjJK%%l%%lKJjJJj%j%J%jjKK%%jl%%Mkj%KJ%%kjJKlkK%jKjjJ
-55735c00%lLLk%%j%jKk%KkJL%kkKjKkkJLk%K%jjJ%JkJ%%JjJkj%%J%%J%JlJlL%KkkJLj%J%
-55668b98jj%%jjJJjkJjKKljKJjJjKj%%%%%%%J%j%%Jk%%Lk%jJ%jkJ%lK%JKk%JlK%%K%jJJk
-55601c01%jJJ%Kk%jnLKjjJK%jKljJJ%jjlK%j%MjJ%KkjJ%jkJJ%%JJJj%jKkjKj%jjKJ%JklK
-55534c02JKJk%lkLKmj%JjJJJ%j%j%LklKLmJJJjjK%jjj%JjK%j%JKk%jKjK%JljK%%kJkKJJk
-55467c03J%%JjkKj%%lJMjJkJ%jJjJkK%k%jj%JJLjmK%kLJ%jmK%KJ%kjkLKk%%%%Kjj%JjJ%J
-55400c02kkjLJ%jJk%%Kj%jKjJjLkkjjJ%LkJk%KJj%JJ%lJJk%%jKKk%kKJ%%lJKj%m%JJ%Lk%
-55333c05j%KjkKJKjj%jkLkLj%jkKk%JJ%mK%JjK%%KlkL%k%KJkL%j%j%J%lkL%jJLlJjLJm%%
-55266c06%%K%kJjJK%kkKjLJkkmN%%kkMKkjJ%k%jJKjlJ%%jjJjJKkKjKJ%jkkLJkjMlL%jjJ%
-55199c06mJJ%JJJkjJjJKjjJ%%jj%jJJkKkMklMjkKjJjlM%j%%mKL%jj%Lk%%kJKj%jkKkLJjJ
-55132c07lk%jLkKJJJKkKklJ%JKljkLlJJkKKjjjLLjkJjkKk%jKjKljK%KkK%kj%JjL%Jk%Kjk
-55065c10JJ%jkJ%J%k%K%j%%%KjJ%lKJj%jk%J%JJj%kJLJkJ%J%l%%%JjjK%%%JjlMkjjJLkkK
-54998c10JjkKJlJ%%%%KlJJ%J%j%JkJ%jJkL%%kLj%KlkK%m%JKkJKJkj%j%K%L%l%JjlLkLkJJ
-54931c10%jJjjJkJ%%JjjLjj%%kKjJjJKjkjMJ%%kJkJmKJkMjlJJ%JjjJJkjjM%%lL%%l%Ll%k
-54864c16NkLjJjJjjl%KjJkKJ%j%%jJj%%jJJjJj%JKkLJkjl%KJJJ%kjJ%jjJJ%JjkkJKkJLkJ
-54797c12%Jkk%JJjjJK%J%jj%%%jk%J%%Lk%kK%JjjjKJkL%%kKjk%%jJJjKjjJjJjJ%%%j%K%%
-54730c13J%jKljJl%K%j%%jJJ%J%Jj%KkjJkKKjlJK%lKjK%kJklM%MljjKJj%kkL%%%jkLjKLj
-54663c12kljJJjLk%%jjK%k%JNnKJjKlJjjjJ%kLjK%j%kkK%LKkk%Kj%%%%%jJk%JJjj%%%K%J
-54596c15%kKJkJJn%JjJL%Jj%JjJjj%jKjljLkJ%JJKj%%Kjlk%KJ%%Jk%%k%K%jJJlKJ%jjjK%
-54529c17%j%L%%k%%%Jj%%%%%Lkj%JKmjKlMjJlJKkKkkKjj%%KJ%jjJjjJKj%%%jjJ%JKkjJkJ
-54462c19%JJjkjJj%LkjjL%%%JkJ%kjJLJj%kJjK%kKj%kjJKjLk%%jjMm%JkK%LkkKjjJMjk%k
-54395c21J%%%JJ%m%KJJ%Jjj%%%%%lJ%LjjlLjkkKKJk%KjjJ%K%Kl%Jmj%KMkJlJLmjKJkjLKk
-54328c20JjjkJKJkj%jJ%%%JJk%KlJKkJlLkkJKjJmN%%kLJljJKJj%Kk%ljJJkjLk%K%JlJJkL
-54261c21%jKmKl%L%jK%jkJKlKKl%Jj%jL%kj%JJ%j%J%kjKJ%lK%j%%KjjJjkMjkLJJjj%K%l%
-54194c23jKJj%klLJJ%%kJ%%jLJljJjJ%%kJLlJjKjjK%%jjjLj%%kLKlj%kKJjlJK%mLJ%%j%K
-54127c23k%jLkJJjlJK%jJ%JJkKkJjJkKkjJKkkK%JJ%kmJL%j%k%L%%KJmJKj%JJl%J%Llj%kk
-54060c29LMj%jj%j%Lk%%kjKKkKJk%%jjJjK%kL%lLmJ%JjJJJmjLKjj%LllKJJ%j%K%l%%%Lj%
-53993c25jJ%kKj%%J%jkLkJ%%jkKJJKm%%KK%kkKmKJJk%%%k%LkjKjKj%K%JjjKoJJj%%KkKK%
-53926c25kJk%j%%K%Kj%%jJJkJjK%mKkjK%JkjJKlJ%J%jLjjklKJJjLl%J%%jLJlkKJJjJj%JJ
-53859c26kjKmkKL%kJjkJjJJLjjJjjKj%jjJjjJJjjJ%JJlJJj%Jjj%KJjjJkjK%K%JjlJLj%Jj
-53792c29jl%KjjJKJlMkk%Kk%J%KjjKljJ%%jLKj%jJJjkj%J%JjK%jJ%%jjjkKKjJjJ%%%J%jj
-53725c31%J%%kj%Kj%Km%JKK%kk%%N%mk%JLjJj%KnKJJm%KkLj%KJkkj%%%jJJj%JKkjLlK%jk
-53658c35%K%%JlLJj%jj%J%%%%%j%Jj%L%k%%jj%jM%k%JJJl%kKJjKjkjJJ%JJ%jj%JjJkKJ%k
-53591c34%JJjjJjjkMJk%%kJkKJ%%Jjj%ljMlKJJJkKjJJj%k%LmL%%l%K%kK%%j%Jjk%JKlK%K
-53524c33JkjkLlJ%JkJJj%JMl%jjJk%%%KJjjJ%%Jjj%kLK%jjLmJ%JlK%kJK%Jj%jk%%%JL%m%
-53457c37%Kjj%%%JkKK%JlKkjJ%KnKJlJJjjK%KJjkJ%kK%jJjkKjKKjjj%JkJKk%KjjJlJj%Mj
-53390c36kj%JLkk%JjjkKJJjKjj%JK%%k%%jLj%J%jjKj%lKjKkjMkJ%%JljJjK%jlNJjjJ%%%k
-53323c39%KK%jmJKjkK%%%Lk%kJ%lJ%%J%%J%%k%K%kkJL%%kjJJkLj%%Jj%JjJJ%jkJjkJ%KJ%
-53256c38%JmK%%jjj%jJKJnKKLjkk%LKlJJjjjkKLkjLJm%kKL%mkJJLl%%jJJJjkLjJjLjkjJ%
-53189c41%j%JK%k%kJ%JJ%k%K%k%j%J%jLkJ%J%JjjK%k%KKl%jLoLj%Kj%JjkJjKJkj%%%J%KJ
-53122c39lJJjj%JjjK%%j%jJJjM%kl%KkJj%JJ%jJ%k%JkJ%%%j%JKjkJ%kLJJjjkJKjj%%j%%J
-53055c43L%m%%jjLjkMjjKjjJkjJJJkj%%J%KkjKk%JKjjKjJkKKjkJk%KkJKkLllK%%j%L%k%K
-52988c43jkMlKJkJk%j%JjLkk%J%MJlkkLljNkjKJl%K%j%%LmKKnJK%JKKnK%jj%JJl%%%j%%J
-52921c46%jK%jKljJKjjlMKl%%JjJ%%%jKKl%k%%LlJKk%JjjL%kKjkK%%LljKkKn%jM%%KlJJl
-52854c49%jKjLJkJ%%k%JJJkJ%JJmj%Mj%JlJJJjlKJk%%%j%%jkJ%JKJ%JkLklL%%jJk%Jj%Lj
-52787c47%%%l%K%%jjJJ%%jJ%jkJ%J%%j%JkKLkk%kK%JjkJjL%JJk%jKj%j%kj%K%KljL%%JjJ
-52720c49k%jK%jL%lKJ%jjJkKJljKkKJ%%%j%j%j%K%JlJKl%%JjJ%%j%Ljkk%JJk%JK%Jjj%%L
-52653c49klMkKjlKlN%%JklLl%LJlj%%KKjk%jjLJjjJjjKJJk%MmlLJk%%jMk%%kJJkJj%Jj%%
-52586c54LkkLjJjjJJ%jj%%JKk%%JjjJ%k%LKJkjjKjlJLk%J%kjkLM%%jJj%kjjjK%%jjK%j%j
-52519c56j%KjKK%jlKKj%kKlkMJ%jjJJKllJLj%kKJlL%%jkjLjLjj%kkN%jkjK%jJ%%kJLjJjj
-52452c55%jK%%KkJjk%%JJk%lJK%JjjjJjKJj%%Jl%KJ%%kJ%jj%LjjJ%kJJJ%%lJ%j%jLkJKk%
-52385c57Lk%jkkJKJJjJJmJ%j%LlK%j%%%jLjl%jLJ%j%j%KkJ%jJMjjjjkjK%JjK%JkjJJ%K%l
-52318c58%KkK%kKk%%kKJjjJJJlJj%%JKjjJjjJ%kL%k%jJJ%%%jJKl%JJjJjl%MJkj%KjJ%lkL
-52251c59lJKLkjKJjmjkjMJK%jJjj%J%%Kjm%LjjJ%jjkL%%%J%%JJjjJj%%%kL%%%%%kkJKkJJ
-52184c60J%j%Jk%JjK%j%jK%jjKlJJjkL%mKJj%%jLj%%jLJmJJjJj%jKjLkkLJkljKkJ%K%K%m
-52117c63JJJJkjjJJkJJjk%JL%jmJMjkj%jjL%jKkKKljJJj%%%Km%KKjKkJjj%jkJ%KKkkJ%JK
-52050c61jj%j%jJjJJ%l%Nk%J%kjJJKk%Mm%%%j%%%JjJkKjKk%JjJkJKkJkjjK%Kjj%jJKjj%J
-51983c64kjL%Jjj%JjJJjkJJkJJkKJ%lK%jlJJJ%jJJmJJJj%J%%mLJjjkLJ%J%j%KjjjJjlMJj
-51916c65%lKkKJJkKkJJ%k%Jk%%JJ%jjJLj%k%jkJKl%KJkKMkjj%jj%Kl%K%j%JJ%kjKjkKJk%
-51849c69L%JJjl%KkJ%KJjmjJ%LlkL%j%KKlJkK%kKlkJ%J%Lk%%%J%jL%njLj%K%jjjKkJ%JjJ
-51782c69jjJK%%mJJ%JkJLkJJjJ%jkjLKl%j%%Jk%LJkjKkJJlJkLkKJ%jkMkl%JjKjlM%jjL%%
-51715c69k%JjKkJjKlJJ%lNjlJ%%jL%j%JjkjKJJ%kMl%j%k%Mlj%KkjLJkLjj%jKjkJK%j%jJk
-51648c73JKk%JjjJJ%j%Km%jKKJnJK%%kLkLJjk%k%KJkJjk%KM%kjJnJKKjK%kJJkjJkK%%jJK
-51581c70kJJk%%k%%%J%jKk%LJkj%KlK%%JllJ%%KKmMl%KkJJkJ%j%%%%J%Jjj%Lk%K%%Jj%kj
-51514c75jKkJjjJK%kMm%Kj%jJ%Jl%JJ%JJjlKjJKjjLlK%%j%L%nj%Kkj%JJk%JJLlKm%JjJJK
-51447c74j%lk%LkLJk%J%Jj%j%JjK%%mKKJ%kkJ%%lKJ%Kj%%jjJ%J%jkjOKmkJ%k%%J%KjkK%j
-51380c78kKj%Lk%LkKklMj%kJjKj%KjlJKJm%Jj%KjJj%%Kj%%k%KkJ%kJKJjjj%Mk%KmLjmJJJ
-51313c79J%J%kjjJK%%lKjK%lJjKKkjj%Kjk%J%%KJ%kKklJLlJJ%K%jJlj%%L%kk%%KjJjk%KK
-51246c80%%JJ%jkJ%J%jKl%%j%KkjJK%kJ%JjJmK%Jl%KJj%%k%JLJjj%Ljl%JkkJL%jLJklJjK
-51179c81%lJjLjJ%kkL%%JmJ%KkJJJ%k%%%J%J%jj%Kk%%JkJ%%%jL%lJKkjJjKlJJ%%JJ%jjjJ
-51112c83KJljJJlJ%J%kj%%Kj%j%JLl%%Kj%%kjJJkJK%%%Jkj%kJJ%JJJjjj%%KkjJ%K%j%%Jk
-51045c86kJJjjKjjN%kJKlJ%J%l%j%JkLkj%%jKJLkJkjLjj%jJ%jLn%Mj%J%JkjkJ%LjjjJ%%%
-50978c87kKjJ%Kjk%%J%%jKJ%j%%%kKjJkJj%%%JjjJJjKjjLj%jJKjlLj%jkKk%J%jJjlKJ%JK
-50911c86%%k%jL%kkJKlJJK%kjJj%lJJKKKmkJJJl%JjjLkjK%jKjJjJ%j%j%Jk%%%L%kjk%M%%
-50844c89Jl%J%lL%%l%LJ%jJ%jjjKkJjJjJJ%m%JkMkMj%%lKjK%lJJkJjKj%kK%j%J%J%jKm%K
-50777c92%JjJjjj%JJ%jJ%J%jKjJ%lJ%jJjKjjjjKKJl%JlLLmJKmK%%JlkMKm%%j%Kk%LklKJK
-50710c92jJkJ%%%%JkLkJ%kjKk%K%%j%JLKlkjJKl%K%jmLJkJ%j%JlJ%j%%KKj%jJjKjjJjjJk
-50643c97JJk%JJ%kLJjmLJJ%k%klLkKk%K%%KjjJj%%Mm%JjjLJjlKkJKjJ%%kK%lKJj%Jk%JJj
-50576c96%j%LnJj%LJjkJ%jjjLJLkkJJ%k%j%LkKjjJk%Jj%%j%j%JJL%kjK%lK%jkjJKjjKk%%
-50509d00%JJj%jjKkJ%jJLlj%KJjKk%JjjjM%j%kJkkKKj%%%JjKlJ%Kk%jKjJLkj%Kl%LlJlL%
-50442c99mKJJkKjKkj%KKnKj%KjjJ%JJj%l%Kl%KjKnKj%LjK%%%lkJNKmjjK%Kk%K%jkJjk%Kj
-50375d03LkjKjLjlJ%jj%KKkJJ%kj%k%KJjJkJlLjK%%J%%kJ%j%Jj%JJlK%%lKKkjJKkJjkJK%
-50308d02lJkJJJk%LnKKk%JJJkk%JJjK%j%lKjJJ%%%%%J%KkjJkJjkKJj%%kK%j%jJKl%%%L%k
-50241d06%JlM%kMkkJkJL%%ljK%KmLkjjJkLKkJJkkLJkKjjJKj%lJ%jkJKk%kM%%k%%K%J%lJ%
-50174d07j%J%%j%KkJ%%jJ%j%%JJ%kjJKjj%%J%jJj%kL%kKlJ%lJJ%j%JJKj%kj%K%lKK%jjJ%
-50107d09%J%JKl%lL%Jjjk%LlLkjJ%%jKj%kKkJ%%%%Jj%JJlJ%JJ%%%j%JjJkJjjKk%KlJJkLk
-50040d12jJLl%%Kj%%jJKlJkJjKKjjj%KjJJJl%%KjjkKJJ%%kLkjKmJ%JJlKjK%j%JKmK%%j%L
-49973d08jjjKkJkKjK%j%KkJJjj%jJ%nL%LlJ%JjkLJmLjkLjj%JKmJklKJjJJJjJlKKJjmJjKj
-49906d14JJjkJkL%jK%JlKj%k%%%j%JK%%Kk%J%jkJKj%%k%%j%LkjK%%JjkK%JJk%L%m%kKKj%
-49839d14jKjjK%kkMljKJjjkJK%JjjJ%jJ%%%Kl%Jk%KkJ%LkkJ%JkJ%JjJ%jkjMmKLJl%Kjj%%
-49772d16%L%mJlKJJljMmLJ%%jlKJkJLjm%KjJ%k%L%kjjK%jJ%JkK%j%JJJkJkkJJ%kLjj%Jjj
-49705d20%KJlKJlJ%JJjj%lL%jKKmK%jKkJKjkKj%jJKkj%j%Jj%%KjJKmlKkKKJkkNjkJjjj%j
-49638d23JLj%k%JjLJkkKlJ%JjjK%LjlK%j%%%jkjKJJ%%j%Lkj%%J%%jjjL%%%%k%KJkJ%lKJ%
-49571d21jjK%j%JjkkJ%J%JJ%JjkLJk%jj%kJL%lLj%kk%MJjJJk%K%k%%j%Ll%%J%j%lKJ%k%%
-49504d26KJjJJJ%jmKJ%%kjjLJjJjkJjjK%j%%%kLkJ%JJ%lJJk%J%JlkMJjk%KJ%kJj%LlJLlj
-49437d27%j%%%JjJjlLjJ%KKkj%J%k%jJjJJ%JJmlLL%jjlK%JJj%kJJJ%kjJ%J%kj%JMk%jJ%j
-49370d29KKl%JjlKJ%jLjmLLkl%J%J%Kjl%KKjjJjjJKm%%Mk%kJ%JjJj%JJ%kJlJjJMnj%JJKJ
-49303d27mL%kkJKj%jLJjJm%kK%kK%j%LkJk%JLjj%%%Kj%kjJ%ljMJjj%J%%JjJjk%%K%jKjK%
-49236d29ljjKjK%Jk%%kLKJlJjJ%ljKlL%mKJ%K%n%%LJkKJljKk%K%J%%jkJJjJJ%kk%%J%Kj%
-49169d34%%kJj%JkMJJ%mjL%jjL%%l%J%lJJK%kj%mKKKj%jJj%%Kk%jJJJ%kJJkLl%%JKj%k%J
-49102d35k%JJkJ%j%Mjk%K%jl%Ljj%JkK%kK%%lJ%%jjJK%jLjjjLjjJKj%%j%jj%%%kKjJjKkK
-49035d37jk%KlLj%%%Jj%%J%kJ%JLnjKJj%LkJkk%JjLkj%KkMjlJK%%jJj%KlJJkjKjj%LJjj%
-48968d39kJ%j%%K%jk%KJk%KjkjJjLjjjJ%K%lM%kJjJj%JJ%JljJLjjJkkK%%JjJJjjJkj%J%%
-48901d42j%KjJJjlJJj%jLj%%jK%J%k%J%l%J%JLkjk%%%%Kj%%kJLj%JJjkJ%k%%Kk%KjJjk%L
-48834d42%kJjJj%%jK%%j%k%KJj%kKJJ%Jk%j%jKlJKkj%JkKJJkjJ%jKJjJmLj%%jK%jjj%kjL
-48767d47L%Jj%jjLjjnL%%jLjjJK%j%lLj%Jj%lLjJ%JljJLl%jKLnKK%jLmj%K%lJMkk%Lk%%%
-48700d47jkKjK%%%lKjkJ%L%kJLkkjJJ%%JjkJ%%jJnJK%JJJkJ%lkJM%j%jMkJjkJ%kKjJKj%K
-48633d47%jkJKnKKkjkjKKLjjkjjKJ%jjLJjj%kK%kKjLllMJkj%%%LmjKjKj%jJjK%JjkLjJkJ
-48566d51k%KlLjKJllKJkJLlK%klJKjj%KmMJ%lLJjklJL%%%%jJ%Kkkj%kLJkKjlJJ%KJJ%mKK
-48499d52ljjMkK%k%%k%Kj%lJLjKlKkJ%%%lMjJk%%KjjkMj%k%K%%kKkjjMLjjjjlL%LkjJlKJ
-48432d56%K%lJkJJJkJjjJlJjLkKjjKjkPkjj%%jlJ%KlLLjjjkK%JlLJmKj%jKjLkjK%kJ%Kjl
-48365d60Kk%JJkJ%Klj%K%kJMkkJkJjKk%JkK%kjMjKkJ%lLJ%k%jKJ%jk%jJJJjkK%k%%J%lJL
-48298d60k%%jjKJ%%JJ%jl%%%Ljl%JJJ%%%ljLJ%KmJjK%jk%J%%j%K%lK%K%l%J%%JkJ%%J%lK
-48231d63Jk%%%JK%jlJJ%jjJJKl%KjjjjK%LJjl%JjkKJJJjj%JjjJ%kKMl%jjjjJk%JJ%%JjjK
-48164d64%KmjJ%MkkJjK%jJJJjk%%jjJkJLljJ%kKJ%jjjKKj%kj%lKLJlKKjjjJKjkJKkJJkJ%
-48097d66kk%Kj%JKkJjJJlJ%j%lJK%LLlJkjlkLJjjKj%jJLklL%%j%%JK%jj%K%%l%KJkkjKKk
-48030d70%K%%j%Jj%k%J%kJJK%lJ%%jKkjJjJ%%JkKl%jJ%jMmMjjjKmJKK%lJ%KJlkM%kkKJ%l
-47963d74jL%JkjJ%kKKj%k%KkKjjJJJ%kJjj%%J%%j%kM%jmJJJJk%JkJJ%lKkJLJk%jJ%jkL%%
-47896d74jjL%%jJk%KkkMjKkj%%JjjKjJjKk%%mJ%KJ%%%kJ%kJ%J%kJkJJj%lJMKjJJjkkLkkj
-47829d80LlJJkLjkJ%KJjj%jJjKjJjjMlKjk%L%k%Jjj%J%kJjkLJ%JkKkjJ%j%%K%kJjJ%JJlj
-47762d81%JKjJjj%Jj%%%%jjLj%%Kkj%j%J%Kj%kK%j%K%k%MkjjJlKjJk%LkkKJj%%K%mK%J%%
-47695d81%jk%Lj%%%lJJJjLkjJ%KlJ%kJLljMljj%KJjjJjlJKk%JKkJj%LKjjjKlJj%%%k%KJK
-47628d81kkk%kK%jJ%KKjJjkkKjKJJk%%%kjJ%K%k%kJ%%%kNjJ%%Kl%JjJ%%%k%J%%j%KjjJlK
-47561d87jj%J%jJ%J%Jk%JkJjL%J%lJJjK%%kk%Kj%jjKjKjjJKkkJjjLJkjJJj%J%j%JJ%m%KJ
-47494d88j%LmJjKJlL%jjjJKkkkKLklLJJjljMmLkkKK%%k%JJk%L%jJj%%jJjKkj%kLl%MkjKj
-47427d92J%jJjjLkjMkkLjJ%lJK%kk%kLjJ%jLJ%kkK%JlKl%JjJjkKLjJj%j%JjJ%%%j%j%%%J
-47360d94Kjjk%Lj%%%JkjJJJj%%jKJkJj%jJK%nkKJ%J%%JJ%%lKkJ%jk%%LKl%JkjLmJLJm%KK
-47293d94Jl%kjKjLKkkJj%%%kKMllJ%JjJKjl%%Kjj%Jj%%Ljj%kJ%%jKLn%jJJLKj%k%kJJjkK
-47226d98%kjk%KMjk%KkJ%KnLKn%JK%%kJJJ%jK%ljKkjJ%KlJJkJLJkKlkJjJj%J%kLjjjKjJk
-47159e03jKlLKk%jL%mLJj%jjLjl%%JJjJJ%jjKjjjJ%KjlKjJj%%Kjjjl%KJJk%%J%%jJJJl%%
-47092e06JjLJjl%Ljj%Llj%%%kKJkJlL%K%%%kJkK%l%J%LkjKJ%mjL%KjmMkjNkjkL%%jJkkK%
-47025e07%J%jJkjjJ%%jKJLkj%J%j%kJ%K%l%%JkJjJJjlJM%j%jj%%K%k%KlJ%K%j%jKjkJjKJ
-46958e08lJjJJj%jJkNk%%kJlJLjJ%j%jJjj%jJj%%JkJKkjJjJK%mLJJj%JJjj%j%jJ%KljJJJ
-46891e11kK%jjKJ%lkKjLJkkJJ%lK%jkJjLjKjkkJKjlKKJkJJLljjJ%JkjK%%JlKjK%%kKlJK%
-46824e13kjJ%%%Jl%%%%K%jjjJ%jJ%%%%kKKjlK%kLJ%%jjK%jJ%jlJKkjLjJmKj%%Lk%Kkj%JJ
-46757e17JlKJJk%kJ%jLl%J%j%j%JkKj%KjkJjK%%jj%Jk%JLk%KjjkJjJ%%%Llj%KJjjj%KjjJ
-46690e21j%MkjJkKlKJj%k%JjJKJkKjlkMKlkjLj%jjM%m%KK%jjjjjJJKjKjnKMjk%JJmJJlJK
-46623e24KjjJj%%jjJ%JlJJjjLkJJ%%Jj%K%kjJlK%Lj%jjK%Jl%jNmj%%JJjkK%j%Jj%%%kJjJ
-46556e27J%%J%%jk%%kK%LjjKj%%m%KJJjlJLmJj%Kl%J%Kk%LKkkKj%jJj%jJLjjlkJJJ%%jJK
-46489e28lL%%jjJjjjJ%KljLj%jjJ%L%%J%%jkJ%kKjlJJ%%%JKjJkkK%%%%Kjk%JJj%%%%kJ%j
-46422e33%J%%%Jk%%%Jj%%KJkjkj%KjjK%kMjJj%JJjJ%jJnLJkJKj%j%k%J%%jJ%jJ%k%%jkMK
-46355e33jk%JL%kkjLJkkKK%k%%%k%KjJJ%k%%lLJlJ%kKJ%%k%%JjjK%ljKj%jKjJjKLJklJMl
-46288e37lK%%JJkJjkMkk%Ljjj%KjLkkKkkKKj%%kj%Jj%K%JJ%kk%M%jjJjLkk%K%jljKJjjJk
-46221e44Kj%JJjJ%kKkK%Jl%%%K%klMjJljKJjjLjJkk%%O%kl%Jk%K%%K%kJl%KJjjKjkJjJj%
-46154e46J%%%JJKkj%kJ%KjlJKkkKKj%JKl%J%%kj%%KjJlK%%%jjjK%jKj%kJKjKj%%j%KjjJj
-46087e47%jJ%%j%kL%J%%%%j%jK%%jjj%JkJkjL%K%jjJJjJlLJk%jJklJKJmJLjJk%kJJKjmjL
-46020e52jKjjMjJmLJjl%KjjKJjKk%jjKKljj%KjKJjkMJlkK%%%kK%jlJJj%%%Kk%jjL%JkLjj
-45953e53jkKJ%kKjj%J%LmJ%jJjkLJk%JJkjJ%JkJ%kjLJ%KJlKljjkMJkKkLk%kj%MlJ%jJkjJ
-45886e58Jj%%K%JjjkJJjkL%%%lJLlJ%jlKLkjJ%%kK%Jj%jK%%k%%jJJLkk%Kjk%JLljJ%jJjJ
-45819e60%Jk%JlJKj%Jj%jJjJjKkJmL%jJj%%jKKkKjjkK%JJlKjJJjKjjlJJJ%kKjkjJ%jkLKj
-45752e63kjLjK%jjjJ%jjJj%jjMjkkMjJJkKkjL%%%jjkJKlJLljKJ%%JjkK%Jj%%kkJKKlKJ%k
-45685e66J%l%JkL%jkK%lJKj%jJj%K%Jjj%%kJJJk%JKkkJ%%%LljkJ%%J%J%jjJj%KkjK%Kjj%
-45618e70L%lkK%JjkJjLkKjkKkjJj%%Kk%kLL%jkKlJ%jJJj%kKjJ%kkLjJKkkJjJ%JkLJjj%Jj
-45551e73KjjkjKJ%jjMj%m%%Mm%JjjJ%%KJJlJjjKKmjKK%jj%%kJj%JJKl%%jJ%%%%%%kjLJjL
-45484e73kJl%%Kj%j%J%%kkJJJjkLkjJjJJmL%Kj%jkLKkkJ%k%K%JkjLkk%K%jJ%jKjk%Jj%%j
-45417e83MJl%Kjk%kJJJkJ%LjjlKJ%kkjMJ%%kKjJl%LkK%mJJK%kjLj%%kkKLljMk%%%JJljjJ
-45350e85JkJjKjJkJkKj%KJjJ%kjJKj%lkM%jJK%kJl%KjjlJ%%kKKJjkLjJjJKkjk%JJkjjKKj
-45283e88JkjMkkJK%%Lm%Jk%%Kjj%%jkN%kJjK%jkj%Jj%Kj%kJKjj%J%k%J%JLjl%jLkj%J%kJ
-45216e92%%%jJ%Kj%KkJ%jj%jj%KJl%kL%jLkkLjkJ%%J%Jj%jKjjJ%ljK%KkkN%mKkjKKjJkJj
-45149e95J%jjJKjjmJKKJj%lljLLkjjj%KK%JJj%kkkK%JJjkKJk%KmJLK%lkLJ%jkKJkkMkKlj
-45082f00%j%%JJ%%J%%j%%lJJ%%j%JJjJlLl%kJKJ%%lL%jlLjlM%%%jKJk%l%kKKkJj%LjKmKj
-45015f03kjLjKj%JmKJj%%jJJJl%LJkl%%K%k%Ljk%%K%kJjJkjjLjLjk%jJJJKk%jkJjjKj%%%
-44948f08Kk%Lkj%%%jKkKJkjL%%kJk%J%KkKkkJm%LkKJkM%jkKk%JJjjJ%LljJlKjkK%kJJK%j
-44881f10j%KJk%jjJkkLjJLJn%LmjJ%jjJKKjj%%%KjjjkL%JLk%lMkkKk%j%K%jJjJ%%lKJ%j%
-44814f14J%%JkK%jk%%%jLjk%K%jj%Lk%kJ%j%kLJlJkJJ%JJkJ%jK%l%JJk%jkMjkJJ%%%%jJj
-44747f19J%jKJk%%jjLjJ%ljJJ%%%K%jkKk%%%jJjJJjjjkK%K%lL%%KlJJjkK%JkJKjlJJl%%%
-44680f23lOk%Jkj%JjkM%%kK%jJjjjJj%KJ%kj%KjjJj%%J%k%kMj%Kk%JkKlJjJk%KjJ%lJLmk
-44613f31MNljjk%jKKlKKl%%%%Lk%Kl%%%KjJk%%jJl%JJLnjjK%jKJJkjjLjJk%J%JmJLKmj%%
-44546f32lM%%%%mMJjJJjlK%%j%%jK%j%J%JlKlJJmKKkkM%mJJjJ%kLjjjJJ%jjKKm%%%jjL%%
-44479f35jJ%%J%jl%Mk%%%J%lJj%J%%K%j%j%jK%%JJjkJjJkKkjk%L%j%%j%LjkJJ%ljLJjjJk
-44412f41kMJJk%j%k%JLjkJ%jj%%jK%JJkk%LkKjJjjJjkJ%jj%JKJkJkK%J%mKJjJjKl%%Jkjk
-44345f48KJ%%K%jkKJl%KjkKjjjKKk%%J%JJkjkJjj%J%JKJlj%%K%%kKJjJj%jJJjmjKjKJj%%
-44278f48Llk%jLjJJjjjkjL%l%LKJmJJj%Kkj%J%%j%JkjLjj%j%jKKJkjK%%%lJ%J%JJjlK%Jl
-44211f53KjjJkjjL%jjKkjK%jJJK%k%jJ%kJKjJ%%%kjjJ%J%kJkJ%jLkKmLKkmK%%jJj%JJjjJ
-44144f57%jl%LKlj%JKJmJJkKjkL%k%JlKJkM%jKjjjkMmKjkKjK%%jlM%kJj%J%Kl%%J%j%%Jj
-44077f61j%%jJkJjJK%jJ%%%k%%%jJk%JkjKJjLKkkJkjJjLlJj%K%JLlkj%%%Lk%%j%%%%JkjK
-44010f66%jK%jJj%kJjJ%%JjJkk%L%LmkK%JlJjJlKKlJkjMLjkkKkJjjJKkj%kKJj%Lk%j%KJk
-43943f71%Lk%kJKl%JlJKJkjKjlJ%Kj%LmJj%JJ%%%Jl%JjJ%Jjj%kJMll%M%%l%%JJk%%jJJJK
-43876f72j%ljJ%%j%jL%mKKjj%jkJMk%LkjlJL%ll%L%JlKj%j%jMkjJJJkj%J%KjjkjKKj%j%%
-43809f81lJj%%K%jMkj%jJjJjlJMjlK%jJ%kJ%jJ%%%%J%lLKnJj%%JkMkjKkJLjlK%jkKj%%J%
-43742f85l%KJljK%%jKk%%%jjKJ%JklJ%JjLJJjjJllMKmk%%JjJKKkJ%%Kjm%J%JkJkL%ljK%J
-43675f90%%Jl%%KjkKj%JkjLKlk%jJjLj%LmKj%%Kk%jJJkjJJJl%jKjJ%j%Jk%%JljJMkJjk%j
-43608f99%JLkJ%JJj%jJlJKljL%JljJ%jk%LL%ljKkjJj%JlL%jjJJJkLlKlJKjmL%mLLjjJj%m
-43541g04JK%kJKlJ%LjkkK%%J%Mkm%kJJjjJ%Jk%JKk%jJJ%%%jKj%jjKkJlmL%KJ%%JjkjJKl%
-43474g08%jJJ%%%jJJkKkjKkKKjlJ%%%%jKjk%%%Kjk%KKjJjlJ%kMjjJ%lKjJjKjlJJJj%kJ%L
-43407g09lk%K%jlLjJJJjjlLLl%jJlJk%%LjjJjjKjJjlLjJ%%l%K%JkjJL%JmjJ%%%JjKjj%Kj
-43340g17%%kKJkJJkkJ%jKjkMlJj%%KkjkKkjLKj%jKjj%k%JkJjLJl%%KJ%J%lKlJ%ljKLjjJj
-43273g23%Jjkjj%%KJJjJk%jL%%lkK%jJJL%jjkjKljL%KJljk%L%%jj%jLjk%Kk%JJjJjjjK%j
-43206g29JkjKJjjjJJjKkjk%%%%JJkjJKj%%kJKkJ%mL%JLk%jlKj%mKjjLKlKj%jj%kLJkJ%%%
-43139g36%%jKjjJ%Ko%KKKl%KJjkKkkJ%k%J%J%%jJjj%JklJJJkkKJ%%jjKJkJKlJKJjLJm%%J
-43072g39%Lj%jJJJk%%JljK%jJkjL%jk%Jj%J%k%Jj%KJjkj%%%KjJ%jkl%LKkJllMM%KllJ%jJ
-43005g44jJk%JjjJj%KkkL%j%JlMJnKkMjkJ%%JjjJjJ%jj%JJj%jkjKLjkJ%jJklLKjJkLnKJk
-42938g52JKj%%jkJLmj%L%kjjkMJkJlJKk%%%j%KlK%%J%lKKjk%Jj%KjJjJjj%k%Lk%%jjJJk%
-42871g59JjJJm%jKKJjl%KkKk%%%KkJKk%jJ%lLm%KJ%kjKJjkK%%kjMjk%JKjj%jMjll%LjJjk
-42804g67J%Jj%JkMk%kjkL%%JjJj%JLlKkjKKl%J%%KlkjJjjJJ%kKjLj%j%j%kkJJ%KJk%%%%J
-42737g69kK%%mKJk%JJ%kjjJJk%JjJ%jLmJK%jj%kK%jJjKjJk%%jJlL%%jMjjlLj%jjLlJk%Jj
-42670g78jKJmKjKjj%JJJkJjk%%%KJJ%l%lK%kMjkjK%jjJjjKLj%ljKjlKjJjJjkJ%KJkk%MkJ
-42603g83k%KJk%jk%JK%JmlJ%Mkj%KjjJ%kLjJjjKjKJmkL%jjJj%%mKJjjJ%%jKj%%kJJjKjjK
-42536g90jJmK%jjjJJ%%j%KjJjJjlLJkkK%jKkkLJjJlK%j%jJJjj%kJJ%j%j%JkKj%JLl%jLl%
-42469g98Jj%JjkjLJ%%lJJJlJJjkKjKk%Ll%kk%MjLjmLJj%kJkJJ%JkjlKJJ%%JlKl%JJl%KlM
-42402h03jjLl%JlJ%%k%K%JJjlKJkjKjkJj%K%mK%jL%kj%%%JlJ%%KkjjKJlL%jJlJLkKkjj%K
-42335h11ljM%KkkkJJJjjkjKk%Mjj%%JlJLlJJ%%lKjjJkkLjJ%%j%%%%jkJ%KjkJJjkJ%JJ%l%
-42268h22%%kO%ljjMlJKlkkKJJjkJNm%%%jkKJjJj%JlkLKjJ%%jjj%%Kj%jJJK%%lJ%lK%%jJ%
-42201h25jkLkJ%lL%JJlJJkl%jKJ%%%KmJj%%J%jjjJJk%%%JKlKKkkJjkL%jJklKjkK%%%jKlJ
-42134h36%JKljJJ%kkjKJKjjJ%%JjkjK%jLkjjJkkJJJjJjJjjK%lkJJK%%j%jKklLJKl%JjkkJ
-42067h45MkjJJk%jL%nJJJ%%kj%NkJl%%%JmJ%KJjjlNjjj%%%lJKjjJj%Mjj%lj%%K%Kj%j%%%
-42000h50jKkj%Jj%%%jjJJJk%jJKmJJ%%Jjj%jjJkjM%jJ%k%%lN%kkJkJjJjkKkJJjJLl%JkJl
-41933h62JjJkJJLjlkKJkJj%KJ%kjjKjJjJJlKkjkJ%M%kjLjmL%JkK%%jjjjJKlJkJ%JjjjJmK
-41866h70J%j%j%K%%%KllLJ%KljjkJ%j%Kj%L%j%jkJKJl%J%j%Jj%jlJJJjK%%%K%mLKkJk%%J
-41799h72KljKlJJjJlj%Lj%kJKkkK%%j%KJ%JklLjjjJ%kjkJ%JjKKk%%jJj%%mLJJkJKljjjjK
-41732h83Kjj%jJJ%Jk%jJkJJl%JjKKmmJK%JJkj%Kk%jJlKJjK%kjJkJ%%Kk%j%J%j%jJ%jjJ%K
-41665h90kj%JjLj%%%jk%k%Jj%KjkJJjJ%Jkj%%kL%kJjJJjjkLJJ%mjJ%jLmJ%Jk%JJkjJ%Jjk
-41598i03kJJJ%kKkMm%JKk%kjMl%Mkl%jKJk%jjJJ%JjJkkKKkJjjj%JkJ%kJ%JJkjJj%K%jl%K
-41531i11j%lJNl%JJl%j%JKkkLJjmKKJjjlkjM%lJjKJjj%JjL%%kk%jMkj%K%lk%%J%%%jjJjJ
-41464i21j%JlK%%Lo%JJJj%jjk%KJkKk%LkKmkJL%k%JkJl%J%%J%KlJjjJj%%JlKJkkK%jjKjj
-41397i33J%KljKj%JjJ%kJlKjLkk%jJKkJj%%JkJJjJJkk%jkJ%jK%jjJj%%JlJJKjj%j%JJ%Kj
-41330i39j%%%%%Jj%kk%K%lMj%%k%JkKk%LmJjj%%MmJkLJkl%J%j%jK%%jjKlKk%kLJoKLkJk%
-41263i53Njkkj%JKkj%Km%Jj%kL%JlkKJl%Jk%LkJ%lK%JkK%j%J%K%jl%%J%kj%%J%%j%lKJk%
-41196i64JlMkj%j%%jjJkKLl%%jJK%kJlJJj%jk%J%jJ%%%Lkj%kLjjJJkLkKk%K%J%%%j%j%Jk
-41129i70J%J%j%%j%JJlKKkjlLjJ%lK%Jlj%jJJmKjjKJj%JljLjkJJJ%jJ%kKjkkJMkkjK%lJ%
-41062i80kJ%KkkkLJ%%j%jJkKjjKlKLJkmKj%JJl%%kK%lkNk%JmjJLJkkkJ%J%KljJjkKjLKm%
-40995i92%%jj%LJjlKk%l%K%j%jL%%jjjK%%jlLk%%jkKJJjk%K%lK%MknJJ%l%J%kL%m%%lLKl
-40928a006JJj%Ljj%kkKj%KjjjKlJJJl%jJk%%J%jj%JJjjJKkJj%%%Jj%kKJ%JmkJlKjk%JL%%
-40862a014Jm%%j%JJ%%jlKk%j%K%JkjlLJ%jJkK%k%mMkJkjJJkJJkjj%JJLlJjkKJmKJkJkKjj
-40796a029JJ%%%k%jkJJ%%JjJlJ%%lKkjKJkl%%KjJj%jjKmJMJJkjl%jL%%j%j%jLmJjjjlMj%
-40730a043%J%JkJJ%k%%%Jm%Kj%j%%%%j%j%jJjjJ%%%j%%jKjJjj%%%JkkJJj%klMJjJkJ%%jJ
-40664a054%jmJKkkNjkjJJj%%kKlKj%kKK%%%kkK%jk%Kjj%JlJkJjkJJ%JjL%mJk%Kj%%%kJ%K
-40598a066%l%lMl%JKkjJkkK%kK%K%kkKj%%JkjJjJJj%jlKkJ%KjjKjjlLkk%%LkjK%kKk%jJl
-40532a084Kj%JkKj%jJkJjjKk%Kn%KjJJj%%Jl%Kl%%JkLmKJkJkjKjJkj%JjjJJjKlJkKjJjkj
-40466a098JJ%KlkJj%k%LJkJk%%JJj%kLmLKkljjJlLJklJj%JkKjj%%jkLKl%j%Ljjj%k%LkJk
-40400a112%%kKjjkLj%J%jj%jL%kjJkJjmKJ%klOJjjjJjJk%Jkk%%JKJl%Jj%JmjLlMj%kJkjK
-40334a125jjlKJJJjljlKLjJ%jl%%J%j%%kJ%JjjKjkJjkK%%lKjJj%jjJKkjkJKjjJjljLJkK%
-40268a140kkL%kKkj%j%jkKLlkMklJJJ%jkjj%KJk%j%%Jl%JKkJJjkJlJk%%JJk%%jkJ%k%L%%
-40202a157kj%j%j%%J%jLJm%%%kkMj%%lKj%jJJ%lkj%JjJ%jk%Mkj%jJj%jkLJ%Kkj%kjj%%Jj
-40136a176j%JkKjkj%%J%j%j%kJJL%n%%%LjkjLlK%l%JlKlL%j%nKJ%j%k%KkKjlMJljlLjK%j
-40070a192l%JjLm%j%L%kK%mJ%%jJ%j%jk%%JKljlKj%JJmLjl%KjJlKJmK%%L%ll%jKkJJ%jlk
-40004a215JKj%Jj%J%Jjj%jJkj%%%%jjljLKl%kK%%%jk%%JljKjjj%KJjKljJjjjKjkLJknLKk
-39938a230k%jJKJ%%%kkjjK%%k%klNjkJKlJ%k%%%K%k%l%Jj%Kj%%j%kk%jLjjk%%KjjkK%jkJ
-39872a250JlLJLnkkKKljjLk%J%l%k%%%kJJk%JKjk%jJLJjkJjmJ%k%JkJJl%%JjJjjJlkJJjj
-39806a271JjJjKklkM%Lml%K%jJjjJJlj%%kj%JJ%jKkKjkkk%K%jj%kj%Ljk%%jJJjJkjkjKMm
-39740a291%%kjLjj%%mJlLJkjJ%jmKj%Kk%jjJlK%kJjJ%Mkm%j%JkJjj%jKkJk%LkjnLJjjkKj
-39674a315jJjkKj%%%%kjJkJj%%%%KjjJkJll%JjJLmjMllMkJjk%jKjjlLkK%kJkJjjKkkM%lj
-39608a337jLllJLkjJJl%%JjklN%kKlj%JlkjJLk%jjjJ%jj%%%j%lJJ%j%JmLkkkKjl%Lj%Jk%
-39542a362jLk%jjllJM%lkJmKKkj%j%K%lJJ%%%jkk%lL%jk%%%JkkL%lkL%k%JjJj%kJ%%j%nJ
-39476a390JkK%j%jl%jKkJlJJLljjJjJl%JJm%jJ%%Jkjj%kJKj%jmK%kjJjjL%jjkJkjjJJkjj
-39410a417Ljj%jJklJ%jjj%jjK%l%k%J%JkjJm%jJ%jJjJkjLjm%jJJlKk%j%k%Klkj%J%%jJKm
-39344a447Jm%KJjnJlL%jk%kKljJjkJJjkkKkjjMkkjJk%kJkjljk%%k%JNJ%LN%L%JMj%kJjkK
-39278a460l%jkJjllJKJljj%%klKJl%jkjLjk%kKj%j%KkjmMkjJjljK%kjJJkl%%Jk%JlKklKl
-39212a503%JJlkJ%%jjJ%j%jkJmKJ%mj%JlkJkJ%JKkk%jjjJJlkj%kJkK%jljJLjJkl%kKklK%
-39146a537jkJ%kkK%k%KljjJKkkljJJjkkKlJJj%%%jkljKk%lMJnjj%%%%jJKkkjkjJkJjj%Kj
-39080a573lJljJlJJkjJJljJ%kkJJljlJ%j%%jjKkLjkk%jjk%KjkjkJ%%k%%%lJjJnJJ%kkKj%
-39014a613jKllJ%JmkJj%%kJkkJjjMkn%J%ljKJk%k%j%kJjjKljjJJljjJ%k%m%J%jj%j%kjkk
-38948a659J%mjK%j%%j%kj%%kJjk%j%%l%j%l%JkMlJjmJjjkjjjJkJkJj%lkJkJJjjjklJjjkL
-38882a702jk%j%j%ljJk%kjjKkk%J%lKjk%kJm%J%kl%Kk%jj%mLlk%mj%KkJkkj%%kJjkkJK%k
-38816a752mlJKkJkljl%%j%kLkkkJjjkJj%l%%jjjm%jj%ljJLnmKJjJ%%kjl%%%%kkkKjjKk%j
-38750a806kj%jkJJm%k%jJJj%%jkJkjjjjk%j%jLlmj%kjKl%kkJkj%jmJjkmJKlJjlj%%kJ%jj
-38684a861%kkjlk%jk%k%Jjl%%lkjmMjkjjm%%Jm%l%JJl%jkKlnJ%jjkk%l%%%kjk%ljKmmJKk
-38618a932%%lkj%ljlJ%jkjlkKjlMmlkjk%jJlkjkkJjjlllK%lkKn%%jjlkj%kjkjkjjjkKkmJ
-38552b013jll%njLlkkjklKmlJj%nJjo%klK%kl%jojjklkk%m%kmjjljmljkpk%jlklkonklln
-38486b148lpnmklkjjLNORJ0J0QROPMNjk%JkmlmmlmnkplnpmmoojpmnkjLKNNQJ3J0J0ORLNJ
-38425b109LKjnkJoklmk%njlokokjmklmJokjlllklkkjmkllml%kmjjmmj%jlkklljjjokk%jo
-38359b264lkl%mkkkjmkJlkkolkjJmljkkknjjkklkmll%jlmjkmlJllJok%nnjj%jmm%nnjlkj
-38293b414njljnjlmmjjmkmojjknjllmkkn%mo%kljnnl%klokkmklojomjjlnkqjkmpml%mmnj
-38227b613nmllmknnmmkpllmlnmpkkokpnjlrkpmmnlnmmommlqkoonnnnoooplmj0nmoopnqql
-38162b918qqooqpnj1nlqrj0j0lppqj0j3nrrrroj1j0j2j3rqj1j2j1j2j5j1j1qj6j0j6j1j3
-38117c337j4j5j3j9j6j1j6j7j2j7j8j6j8j8j7j6j7j6j7j2j2j2qoklQMJ2J7J8K6L2L5L7M2
-38081c464M3M4M7M5M1M2L3L5L1K7K1J8J6J4J2J1NNPRPJ6J2K3K6L0L0L6M5M6M9M8N2M8N0N1
-38045b389M4M3L9L2L0K3J9J7J2QJ0Kljoropj5j0j2j4j6j6j7j0j6j3j4j6j5j5j8j3j4j3j3
-38008b412j5j5j4j4j6j0j5j1j5j4j4j4j6j3qj4j1j4j3j3j3rj3j2j2j1j1rj2j1j4rrj2j2j0
-37972b860rrrrpj1j2j3j0j0rj1j1j0rj1j1rj0j1j0j0qj1rj1j2rnj2j2j0j0j1j2j2rj2j4j2
-37932c272j0j1j3j0j4j0j3j0j3rj4j2rj0j1j1rrj3j4j0j0j2j6j2j3j5j5j4j3j5j7j4j7j4
-37897c704j6j6k2j5j9j9j9j5j7j7j2j6j6j4j2j8j1j5j2j2j5j7j1j5j2j9j9j8j7k1j6j9k2
-37864d238k1k3k2k3k3k4k6k2k7k8k5k4k7k8k6k7k6k4k4k4k4k6k6k5k4k5k7k7l0k7l1k6k9
-37831e079l4l3l1l2l4l4l5l6l7m2l9m3l8m3m5m4m4m5m7m7n1n0n1n4n5n4n7n8o1o4o8o6p0
-37798f621p0p1p5p3q1q0q3q8q9r4r8j04j07j07j18j21j24j34j36j42j50j54j62j64j74j88
-37772i608j95k05k15k33k51k67k89l18l44l77m11m58n04n67o41p21q06q89r45r65r00p24
-37750b0833m10N0O39J298J928K467K831L001K967K730K344J871J384R03M88J59q8k80m20
-37731C029n21n85o15o26o28o28o29o32o38o54o82p25p83q53r33j015j093j145j135j035q05
-37710a3331m21J20P94J527K216K774L149L294L217K936K497J977J446R47N22J84o2k41l76
-37691A3169m59n08n16m99m75m51m18l90l58l31l11k93k84k74k70k63k52k45k35k25k12k05
-37669E695j90j82j75j63j56j47j41j37j32j22j19j17j09j07j00r4q9r0q4q2p9p8p3p5p3p0
-37643B711p0p3o6o6o2o3o2n9n8n9n6n4m8m8n0m6m7m5m4m3m1l9m0m1m1l9l8l6l7l7l5l4l5
-37610A099l3l5l0l4l4l0l1k9l1k9l0k6k8k7k3k6k4k1k4j8k0j9j8j8k1j7j8j9j6j8j7j9k0
-37577B96j8k1j7k0k4j9k1k2j9k3j9k2k1k3k1j9k1k3j7j7k1j5j7j5j5j4j1j7j4j1j4j1j3j1
-37543c10j4j5j4j1j4j4j5k0j2j8j5j7k0j6k1j5j9j8j7j3j7j9j3j6j9j6j4j4j4j5j8j3j6j4
-37509h46j7j5j6j6j5j7j6j8j3j7j6j7j6j4j3j0qpljkJKL%n%nrloj2j3j0j4j1qj7j3j3j3j5
-37467a274j5j3j4j2j4j3j1j5j2j3j3rj1j1npm%%%J%kjkqmprqrj3qj2qrj1j0j7j0mj1j1rj2
-37422a660qpj3j2j1qrrpj2rj2j1pj1qrrqrrqqj1j0j0rrj0rj0rpqrj1qrpnrj2pqorpj0qj0
-37372b111mj0mj1rj0pj2oqoj2j0nrqrj1qpj2rrrj2oqrrqj2qppj3rrj0prj2qj0j2rj0rqoj2
-37322b555rj1rj1j0qj0pj3j1nj0j0j1j1rrj1rj2rj4j0rj1rj3j0j1pj2j3j3j2j1qj2j2j2j1
-37282b970j3j3j0j2j4j0j5j0j1j2j0j4j2j1j2j4j1j4j1j3j2j4j3j3j4j3j5j8j8j8j6j5j6
-37249c407j6j7j7j6j7j7j4j7j6j5j8j5j5j7j6j6j9j4j3j6j5j2j9j4j6j9j8j8k0j9k0j7j9
-37216c954j9k2k1k0k3k0k1k4k0k2k6k0k0k3k3k4k3k6k3k3k7k4l0k7k7l1l0k9l3l3k9l3l2
-37183d782l5l6l2l1l6l3m0l5l7l9l6l9m0l7l7m2m0m4m2m3m7m8m8n1n1n0n7n8n6o1o3o2o7
-37150f255p0p2p4p5q1q0q6q7r1r6r5r8j01j06j09j09j15j22j27j31j38j44j49j60j65j78
-37124i114j89k06k21k44k69k94l23l62m02m48n05n69o32o90p22p10o31m67k15J03M41P30
-37102a5939R34J053J082J021R01Q06Q07R06J056J223J373J478J538J526J399J160Q81O46
-37084C851M48K40L2j41k56l26l70m15m53m53m43m23m02l80l62l47l31l23l14l11l13l15l23
-37061b430l29l37l47l59l75l93m18m48m79n21n71o26o94p63q17q36q00o79m66j50K21N88
-37039a2029Q79J076J177J177J069R24Q47Q86J003J157J317J456J563J607J554J365J097Q35
-37021H960O14M07J90j2j71k58l09l60l99m26m18l91l67l39l13k93k66k47k26k15k04j97j93
-36998D567j86j81j74j69j66j62j51j48j44j38j33j28j23j20j14j11j07j03j00r5r4r2q7q5
-36974A456q3p9q0p7p3p6p2p0o5o3o1n6n5n0n0m7m5m6m6m8m7n1n1n1n2n4n1n4n4n2m9m5n0
-36941d47m3m5m4l8m3m1l8m3m0m3m1m2m5m0m3m5m7m4m3m4m7m8m3m6m6m3m5m2m1m1m4m3m1l7
-36907a906l8l9l9l9l9l9l7l9m0m0m3m4m5m7m4m5m6m9n1m5n1n2n0m9n4n0n1n1n2n2n5n6n5
-36874c432n7n9o0n6o2o0o2o4o6o7p2p1p3p5p9q0q6q4q5q8r0r1r1r5r6r5r9j03j07j08j12
-36843e925j15j18j23j30j36j42j46j55j58j65j72j76j82j88j96k14k25k39k57k76k95l21
-36821a0054l41l73m06m46m87n44o12o88p80q88r93j094j151j133r79o53j36N59J351K120
-36801a7728K724L081L204L132K927K609K195J706J186P17L39N5j70l60n18o30o93p06p07
-36782B363p07o99o94o88o83o88p11p53q09q88r82j083j171j216j177j001o50j09O15J411
-36762a0320K164K723L031L109L018K802K481K072J591J097O60L27Q2j12k75m07m87n16n13
-36743A2527m92m63m38m07l75l38l08k84k65k57k47k46k41k37k33k28k22k13k08k04j92j86
-36721F243j77j73j67j57j50j45j40j33j24j18j09j02r5q2p0o3n2m1k9k0j0lKQJ4J7K1K6K5
-36692D196K5K4K4K1J7J1PMjrj1k1k6k8l0l6m1m0m6m4m2m4m5m4m8m4m4m7m5m6m5m6m3m4m1
-36657C328m2l8m3m1l8l8m1l2l7l4l2l3l3l1l2l0k9k4k9k7l0k8l1k9k6l3k9k9l0l2l1l1l0
-36624B255l1l1l0k8l0l1l0k9k9k7k7k6k4k4k4j9k3k4k2k3k3j8j4k3k2j7k0k2k0j8k1k2k1
-36591A462k2k3k3k4k4k4k3k4k4k1k5k1k2k2k5k0k0k3k0j9j8k1k2j8j6k3k3j6k1k0j8k4j9
-36558G54j6k0j6k0j8k1j6j7j8j8k0j9j6j6j8j8j7j7j8j8j8j5j6j5j8j7j7j6j7j8j7j5j5j7
-36524A66j6j5j5j9j8j4j9j2j6j8j3j9j6j4j8j6j3j6j8j4j8j4j5j4j4j6j7j4j7j6j6j8j6j4
-36490c72j4j8j6j6j8j7j7j8j5j9j7j7j9j4k0j8j5j6j6k0j6j5j5j6j6j6j3j5rj4j3j3j4j2
-36456i09j2j4j2j2j3j6j3j3j7j3j4j7j8j9j5j9j8k0j5k0j6k0j9k0j8j8k2k0j7j9j7k0k2k1
-36422a488k2k0k5k4k3k3k4k1k3k5k6k5k6k6k6k5k5k6k6k7k5k3j9k0k0k4k3k1k0k5k4k3l0
-36389b273k4k5k8k4k9k9k9l1l1l4l5l3l8l8l5l7m3m2l9m0m1m1m2m3m6m2m4m7n2m8n3n4n2
-36356c542n6n8o2o1o4o7o9p3p4p4p9q2q2q7r1r3r7j00j03j08j10j15j18j21j25j31j30j38
-36328f110j45j54j59j69j81j91k05k23k42k67k92l25l58m00m45n02n56o10o49o64o41n75
-36306a4063m48k64m3J80M06O47R01J109J267J431J610J721J756J760J750J643J439J229J031
-36287E062P98N41L11J18l3j51k41l15l67l83l90l94l89l76l63l51l33l20l12l06k98k93k93
-36264I22k93k92k97k98l06l09l19l28l42l58l77l99m28m60n03n44n95o51p01p34p50p35o71
-36241i768n51l64j39J05L92O99R90J204J382J591J794J878J892J928J942J825J629J441J239
-36222A1109R62O61M21K25M4j16k37l16l60l69l80l91l80l53l35l14k95k74k56k43k29k21
-36200H353k07k01j95j92j83j79j71j67j59j53j45j41j35j26j23j19j12j09j00r9j00q9q4
-36177E064q7q2p4p5p3p4o9o8o3o3o3o2o0n6n9n6n5n2n1n1n0m8m5m9m3m3m1m0m4l7l7l6l6
-36144C222l9l2l3l0l1l0l0k8k9k7k7l0k8k5k9k5k9k7k6k4k9k7k5k8k5k6k5k2k4k6k5k5k3
-36111B313k4k3k1k3k6k4k3k3k3k1k1k0k0j4j4j2j0j1ppoj0qj1j0j2j4j6j5j7j5j4j1j7j4
-36076A756j3j5j6j4j5j4j3j3j4j5j5j5j5j6j6j5j5j4j2pppmllmn%pj2j0j0j0j1j2j6j3j1
-36038A329j3j2j8j2j2j7j0j4j5j2j3j2j2j5j0j4j1j2j1j4j0j2rj2j2rj2j0j2j1rrj1j0j0
-36003I12rpj0rrj0rj1rpqrj0qnrqqj3pqrpqpj1pkj0rnrpoj0ppopj0qqorpopoooqqrmrooo
-35945D60poqqolpoj0onopqnnpoproonomronmnmoqomnnpopmpromqnnnnmoomppkoomqnqpmp
-35879F5rnnonpplnpmnnnoopomqnolpomprkomnolnmnj0pjpompnoqlrpmnqnqnq%qppqpkoqq
-35812c21pppnqnoqoqqppprnnrrqrooorj0pqrrrqpj2qrj1j0rpj3j1j0j0j1j3rj1j5j1j4j4
-35760g73j1j4j3j6j6j6j7j1j5j9k0j8j8j8k0k3k4k3k5k6k8k8l2l4l5l6m1m1m0m2l8l0k7j8
-35726a606oQK2L2M7O1P0Q4Q9R6J05J09J13J14J07J04J00R0P4O5N1L9K6J3Koj0j5k4k5l0l1
-35694a32l3l2l1l7l3l3l5l7l2l8l9l4l5l9l3m3m0m0m0m2m2m1m2m8m4l9m1l1k3j3%J4K7M0
-35660a141N8P3Q4R1R9J11J17J20J26J22J23J17J05R7Q7O8N5M2K9J5PKj0j8k0k2k4k8k7k7
-35630D31k7k8k8k6k5k2l0k5k1k4k0k4k3k0k0j8j9j8j1j3j4j1oqj1lknnonmnpooqqqrj3j1
-35588a72pj1j1j3qj3j0pj0j0j1j4qprj1j1mqqnomomnojopkjkkmmkklonqnnpqnqrlj0npqo
-35533e40oonooqqqonrqmnponlkkkololk%ljkNj%%kJJknjjkjnlkkkmmnnonloomnmnopqomm
-35466h02pqmooqnpnnlnnkmllkjjmkkm%kkjj%kmjpklopklmnnnmnjoonljmopmjmmmmnmlomm
-35399a061lmmnmmoknpmknJjonlpmo%kplkmkpmnmkpmmnnolllolnlkpkmlnnmnnkjnkmon%nn
-35333a323noklmlj0lmmmlnlmplpl%pmpknnkoommmplmmmnmmmomnnlomlommnmonommnmnnol
-35268a613mnmmr%qmmopmnloomnj0lmnnrlonlpnonmoomnqnlmnopmnpmqooomomqnlrmoppqm
-35203a961mopqnopnnqpnopomprnpprnoj0oonrnj0ornqrnoj1pmj1pornqoj1qorpj0qpqj1q
-35144b378rj0qqj0rprrqj0qj0qrj3rqj0j1j1j2j1j0j1j2j3qj2rrj1j0j1pppj1prnqj1j1j3
-35099b807qj4j3j0j0j3j3j3j3j2j5j3j4j2j2j6j6j5j6j7j4j8j7j7j6j9j7j8j6k1k1j6j9j7
-35065c318j7k1j3j6j6j7j6j7j7j4j5j6j4j6k0j5j9j6j9k1k1k0k2k1k0k4k6k0k6k6k7k5k8
-35032c959k8l0k9l1l1l4l4l4l4l8l6l5l8m2m3m0m7m5m7n0m4n2n5n4n0n4n5n2n6n6n6o4o1
-34999e414o3o4o9o6p0p6p4q1q6r0r7j04j14j21j34j42j56j69j84k09k29k54k82l19l53l81
-34973i401l99l88l28k06l6J63L72N28N73N13M26L86L67L15K69L07M55O48P81P84O81N75N32
-34950b083M86L50J55Kp6j02j38j90k47k79k84k81k78k84k90k96k93k94k99l06l22l36l60
-34927f045l92m25m70n08n50n94o17n85m95l30j08J47M02N58N57M32L09K49J95J02N3J73M70
-34904g472Q42J149J296J301J238J143R90P75N41L39K23K29L28M56N38N24M31L38L09K84J66
-34883E968mj46k02k09k24k68l19l43l37l35l22l22l24l18l17l10l03l06l16l28l43l61l91
-34860f80m20m59m97n24n31n01m05k33mK59N17O88P02N93M90M60M32L47K84L50N54P93R32
-34837C147Q99P50O41O14N59L79J53mp0q9j21j83k43k63k54k38k29k19k12k09j92j75j60j50
-34813D131j39j22j11j02j02j01q9r7j05j00r4r2r0p4o2n5m8l2k2k8m0l0k2m0o2n5m7n4m7
-34784B069m2l0l0k8j8j6l2m3l0l2m3m1m7m9m0m1m8m4m4l7l8m0l7l8l4l6l4l0l2l2l3l0k8
-34751H92k8l0k7l0k4k9k8k4k5k5k2k5k5k5k4k4k4k3k3k4k2k2k2k2k1k6k4k1k2k4k1k0k3k3
-34717G0k2k0k3k0j9k1k2k0k1k1j9j8k3k1k0k0j8k0j9j9j8k0j9j7k0j9j7j9j9j4k0j6j7j7
-34683e88j7j5j9j7j7j7j8k0j6j8j6j5j9j7j8j7j9j9j8k0j7k0k1j9k0j9j8k0k2j8j8k3j6j9
-34649a210k2k0j9k0k1j9k0j8j8k0j6j8k0j8j7j9j7k0j9j7j9k0k0j7k0k0k1j8j9k3j9j9k4
-34616a847j9k1j9k4k3k1k3k4k3k1k4k2k3k6k3k6k8k2k9k7k8k4k7k9l0l0k7k5k7l1k7k8l2
-34583b680k8k8l2l2k8l2l1l1l5l1l5l3l6l7l7l6l6m1m5m4m1m7m9n0n5n2n5n4n3m6l8m1m3
-34550c992o0n8n0n1n8n4m7m4m6m9l8n1p6p0o1p0p2o9p3q1r0r1r5j09j30j37j39j52j60j80
-34520f453j96k13k34k54k84l17l58m01m47m96n41n64n44m59l13r9J52M05N92O93P50Q61J031
-34497g689J206J294J317J274J165J034Q95P30M96K42L5q4j34j76k34l17l62l43l21l11k97
-34476e80k91k89k86k87k77k75k93l06l14l27l40l63l91m18m52m91n36n76o21o41o23n47m23
-34453i947k49n5J19K27K40K41K89L96M90N61O49P63Q93J020J119J134J019Q88Q79R85J102
-34432B763J129J094R94Q66P38O22M65K34pj70k39k64k98l58m06m12l95l69l50l45l30l23
-34410D639l13k99k93k85k88k93k99l05l18l31l53l74m00m29m60m98n24n22m66l60j97RK34
-34387b725M19N24N57O13P34Q85R76J000R84R24Q21P11N98M43K30M4p0j06j29j67k21k50k48
-34364F547k25k09j95j82j75j66j52j41j29j23j20j17j10j09j05r9j01r3q6r0q0p6p4p2o5
-34339C453o2o7o5o0o0n7n4n7n0n0m8m0m2m5l9l7l5l2l5l1l2k8k6k1k4k2k1k2j7j6j3j4j6
-34306B215j2j2j1j1j1j1j0pj1j3j1j0j6j1j3j3j2j2j5j3j5j6j4j5k0j5j4j8j6j3j4j6j3j4
-34272A767j8j4j7j7j5j4j1j3j1j3j1j1j0j1j1j0j2qqj1rqqppqqonj0ooroj1rpj0rj2j4j1
-34230A335j2j1j2j1rj3j1j3j2j0j0j1j5j3j5j1j4j5j3j4j5j5j5j7j5j6j7j6j8k0j6j6j7j8
-34196H59j4j5j1j5j7j6j5j5j5j7j3j8j6j7j7j4j8j8j6j3j7j4j2j2j1j1j1npnkKjkJKK%%%
-34156D46Jjnoonoj0j0j1j1j2j1j0j1j1j4j4rj3rj2j0j0qj1j2rrj3j1j2pqj2j1j2rj0j0j1
-34115E5qj1j2rj0rqqj2j1qj0j0rj0qroj0j0rpj0j1oqj2rqj1nqqj0qj0qpj0rroropj1j0j0
-34067c75pqrqrnrqj1j0qqqrrqprqpj0rpj0qpj0j0orj1oqj1ppj0rqj0oj0j0pj0j2pj0orj1
-34016h11rqj0rprj0j3qqrj0j0qj1j0j0oj3rj0j0rj2j0qj5j2j1pj1j0j0j2rj0j2j3j2j2j2
-33975a225j2qj5j1j2j3j1j3j3j4j5qj3j3j5j2j0j3j3j2j1j4j3j0j0j1j1rqj1mon%nmL%KK
-33935a596NOPMPJ0RPPJ0QNMQL%J%%nKpnpj1oj1j2j2j1j2j3j1j2j6j2j4j4j2j4j6rj2j0qj2
-33889a777rlolJKMLPJ0J2J3J2J8K1J9J9K2K0K2J7J8J9J4J7J6J0J3QQQLKk%%joj0rqj1j0j3
-33845a510j7j3j5j5j8j9j5j7j8k0j8j6j6j5j6j3j2oj2ppmlnlJ%LLLNOjLN%%Jlnjj0rj0j3
-33800a852j1j8j5j9k0k1k3k3k5k4k6k3k5k5k4k5k6k5k3k1k4k1k4k1k8k2k1k4k5k4k7k5k7
-33767b607k5k6k7k3k8k5k7k6k0k6k3k7k4k8k6k9l1l2l1l4l3l4l5l6m0l8l7m1l8l8m1m0m0
-33734c636m0m2m0m2m6m1m3m6m8n0m6n2n0n3n4n5n7n9n8o0o1o4o4o8p0p0p1p2p7q1q0q3q4
-33701e563q8r5r4r8j05j09j09j15j20j23j29j35j40j45j50j59j63j72j80j85j94k06k16k25
-33677i018k38k52k64k81k94l09l27l47l70l88m14m40m73n07n46n86o28o77p23p68q03q23
-33655a9476q27q06p46o42m90k86l0K80O33J012J413J813K188K523K801L004L129L161L099
-33636A753K959K750K474K157J819J472J133Q14N28K83P4r4k24l21l81m29m51m59m60m55m44
-33615A4498m32m16m03l96l87l72l58l48l45l33l19l06k94k87k72k57k49k37k26k17k06j97
-33593G641j88j77j69j63j55j48j43j38j29j25j19j19j13j08j05j00r9r7r2r2q9q4q3q3p8
-33568D645q0p0p4o7o9o3o5o5o0o0o0n4n5n4n4n3n1m9m8m9m5m7m3m4m5m1m0l8m0l9l8l7l4
-33535B914l7l5l3l3l0l1l0l2l0k8k8k8k6k6k5k7k7k4k3k2k5k4k6k2k2k2k2k6k2j9k3k4k2
-33502B040k1k1k1k2k2j6k2k2j6j8j7j8j4j5j3j2j4j2j3j3j1j3j1j0j3j3j3j5j5j3j3j8j4
-33469A526j8j7j6j8k0j6j6k0j9j6j9j7j8j5j7j9j8j7j6j4j6j7j6j4j7j4j7j8j4j5j2j4j5
-33436I81j5j7j5j4j3j3j4j2j1j5j4j4j1j1j3j2j5j0j1j2j3j0j2j2j2rj1j3j1j2j2j1j0j2
-33402E59prj2j2j0j1j0j0j3j1qj0pj3j0rqqj1rj1qj2j2j1rqj2j2j2j3j2j5j5j1j2nmkkl%
-33360A60kJllOMJ0jmjOMj2pjmkqplqpqqpj0j1rj1oj3j3rj3pj2j1rorqrmj0j0pj2j5j0j1j3
-33309a63ojjKONQOjl%KkJMNOJlOMjoqnnpqrj0rpj0norroppoprlppmqpoonmqqpmpoloqpln
-33244d09nnomj0mnloonqmopnmmmpnnpolpmomooknppolnnmnmmnnpoloolpnmlookmqmmmpnl
-33178g46nnonlpomommllpmponlpnmopnnoronplmqlppqnonpqoopmrooj0porpj1j0rj0qj1q
-33116a132j1j0rj4j0j1j3qpjORJ3K1K4K5K7K7K1K3K0J1J2OPO%KKjjknjj0pqj0rpj0pj2pj1
-33071a072rj0qj1j0rj0rj3rj1j0nnmnqpmj2j0oopkkORJ2J4J5J3J6POKJllqomoropmnqpnn
-33019a259ppppmopqnmpolomnopnnnonpmkmqqmnomlnnpollomomommnpojolnknmrollomool
-32953a599nnolnokmnomplmnnoknknrmnlllopnmnmpmlomoplmqmnmkoompmlnnopnnlnomoom
-32887a916onomplopmmpmnpnnomnompnqpnmpqnroponqopnnm%pllmlppnlnm%klkjl%mllooq
-32821b242nmqorrqqrpqqrj1pj1porj0lrpnj%olkJjmmnj%kKOLjKMJJkkL%pnk%nlmo%mmmlr
-32758b492rj0j2j0j2j2j0rrj1j1qj1pqqnlmnKKj%KJNKkljmmknmKjNMK%L%%lqopmnrj1j3q
-32703b737oj3j4j0j4j0j2j0rqj3j2rpoj1j1popqqrqpoorpnpj1j0j0j4j1pj2j1j3j4j6j3j1
-32659c165j3lLJ0Kj1kQjoJPjnoJlolNJpmKjlKJ1QnjMoj6j3j4j2j1j8j6j4j5j6j4j6j4j4j6
-32611c406j7j5j8k0j9k0k3k2j9j7j6pjNLroPNljOOpnOjnkOPmnONnORJ3ljLkj4j2j6j3j1j7
-32562c669k0j8j7j6j4j5j6j5j5j2j6j2j2j5j5j3j5j3j3j4j0j5j5j4j5j3j4j4j1j5j2j1j3
-32529d137j1j4rqj1qj2j3j1j2qj5j0j4j3j1j8j2j2j6j5j3j1j4j1j5j3j4j4j3j4j6j7j1j5
-32494d581j5j5j5j6j7j4j7j6j6j5j5j5j4j4j5j6j7j7j4j2j7j7j2j4j7j7j5j5j4j8k0j2j4
-32461e088j7j8j7j6j6j9j7j7j7j8j6j6k0k0j7j7j9j9j8k1j8j8k2k1j9j8k1j9k1k2k1k2k0
-32428e705k1k1k3k1j8k4k5k1k1k1k4k6k3k2k4k1k3k5k4k3k6k6k8k5k6k5k7k8k6l0k7k6l1
-32395f507l0k7k9k9k7k7k7k8l0k6k7l1k9l4l2l1l0l2l2l2l3l3l3l3l5l5l4l9l5l9m0m3l9
-32362g568m1m2m4m5m4m1m1m3m2m1m0m4m6m3m7m5m7m5m4m8m9m9m9n3n3m9n0n1n0n3n4n8n8
-32329i117o1o6o7o7o9p2p2p4p4p3p8p7p6p9q1q6q6r0r3r2r7j01j01j00j00j04r9r8r9r5r9
-32298a1743j05j10j17j25j38j47j60j75j85j98k03j93j66j26o8%N3P9P7Q1R4Q1J0n5q4r1
-32272a3714r6j06j12j07j03j29j68j91k07k37k91l35l62l74l89m02m10m01l69l22k56j52
-32250a9233l1Q1J73J99J93J79J41R4K3o8j39j65j58j90k30k83l54m31n17o10p02p96q73r31
-32226b4628r73r95j018j025r93q58n73j61L19P39J075J358J582J696J580J290J088R85P80
-32207a8732M80K69K40K99L71M26N11O70Q46R99J050R15N80K12n4l36p49j239j655j940k122
-32186a8959k231k264k150j821j268n69K19J058J929K797L488L765L571L009K264J572J023
-32169d567N02J34K38R27K048L268M206M588M472M256L999L461K588J592P01N0l20n44p65
-32150C0834r30j030j059j007q94p46o01m59l35k32j63j16r0j40k63l85m31m12l84l32k52
-32129B0573j84j50j92k42k22k05k73l74m19m09l95l92m09m28m21m03l90l77l67l55l50l46
-32107A3270l31l23l16l06k83k61k27j88j48j20j07j15j22j20j27j44j75j88j74j57j36j19
-32085I083r5q3p7q2q5q0q9j06j22j24j25j20j19j28j35j33j30j19j13j06r1q2p5p1o0n3q3
-32058F397r1p9q4j02j01j03j02r3j01r4q7q2p0o5o1o8n8m8n1o9o9n5m8m0m6m2k7j5j2l0l8
-32027D366l1l0m1n5n9n7n6n7o2o9o8o6o6p7p7p4o9o4m6l0j5okJ3Pj2k6l7m2n3o4o8o8o5o4
-31992B710o0p0p1n8n5n3n0m2l5l3k6j7mNmj2lK0K6Nr%J4Ok5l8l4l0m2n1n7n5n3n3n5n8n3
-31955A580n3n6n4m4l6k9k2j8j8prk9l4k4l5m5m4m5m7m1m7m6m5m4m5m3m1m1l8m0m0l6l8l7
-31921C09l8l8l8l7l5l5l5l6l4l5l5l1l8l5l3l3l4l5l4l6k8l3l6l2l3l3l4l1l5l4k7l5l5l2
-31887h54l3l1l0l0l1l5l1k8l3l2l0l2l3l3l1l0l1l2l0l2l2l1l0l4l2l0l1l4l1l2l1l3l1l4
-31853a928l1l1l3l0l5l1l3l3l3l0l4l2l5l6l4l3l2l5l5l4l4l4l4l5l8l5l2l5l5l7l5l5l8
-31820c045l8m0l4l9m1l9m1m1m0m4l9m2m0m4m3m0m3m3m6m2m4m8m8m4m6n0m4n5m8m9n1n5n4
-31787d500n6o0o1o1o4o8p1p2p4p7p9p8q3q7q3q1q5q7q1p2o6n9n9m9l3k6k5l2k9j0mrkJ8L1
-31752f334N0N9M4N2Q4R9Q6P1P6Q2Q7P4M7K2J1Nj4m1o4o8o7q0r0r5r7j01j07j20j30j36j43
-31721f738j49j54j54j48j45j32j15r9r2r1q3q6q8j01j01r6q6o4m7l3j5JJ2M2P7R0Q6R4J32
-31692h283J66J86J69J29J24J52J46J00N5K6RJ1j5o4r9j09j13j28j40j54j57j50j50j52j54
-31667h595j61j84j96j98k08k19k18k12j96j69j45j29j25j22j32j46j67j90k18k48k74l01
-31645a2753l22l42l59l81m08m28m48m62m65m55m37m05l72l45l46l69l95m19m70n54o64p77
-31623b2376q70r27r30q40o66l70N5N35R62J281J588J914K090J956J624J369J178Q73M76J38
-31603a0940q6k17k82l02k69j67JK26M35N90O69O84O67O34N71M85M27M14L95M00M46M98N20
-31580d201N31N50N38M56L02J54R5P7j2j90l69m83n25n56o58p51p06n11k58K8L45O70R75J238
-31556c261J443J504J378J149Q98O45M02K56K13K87M57O76Q32R43J088J190J087Q19O17N11
-31536A3134L46R0j38l05m22m93n70o57p08p19p21p14o87o51o12n70n07m27l69l15k51j64
-31514C570j04q5q2o2l6m6r4j46j76j86k01k19k30k27k23k16k27k53k86l19l56m01m43m73
-31490a521m98n18n36n60n64n77n81n86n91o03o24o60p10p61q15q67r26r61r48q68p18n17
-31468a6510k71N4M34Q02J081J320J618J984K220K186K026J944J968J929J682J349J093R68
-31450G877Q68O83M63K95K14J48L6j09k20k84l52m35n35o15o68p09p54q05q55q98r37r65r91
-31427D52j014j026j014r86r36q73q08p37o80o49o46o36n93n54n37n21m37k33P7M40Q19J240
-31405i852J751K306K785L043L191L388L622L652L302K761K334K072J772J281P37L44J42J0
-31387B8641j40k91l81m05m15m32m52m52m55m68m95n14n20n19n23n20n20n14n02m92m74m60
-31365A8697m44m29m12l99l77l67l50l36l23l10l02k91k75k68k60k50k38k33k26k16k15k04
-31343A1972k04j99j88j90j87j80j80j78j71j68j68j61j60j59j57j57j52j49j49j47j46j46
-31321H276j35j41j35j33j31j29j25j23j22j19j13j16j17j11j09j11j10j08j08j09j07j10
-31299E654j09j10j09j09j11j11j12j16j13j18j18j20j24j28j29j31j32j35j29j28j23j18
-31277C021j15j19j24j33j31j30j27j13r5p8o1o2p1q1q8r9j05j05r4p7p2p1p7r0j05j17j32
-31250C49j41j53j52j62j73j93k07k21k28k28k26k03j80j42r4m8j2K1O2Q5Q4O4M7J9l0p9j11
-31223b252j41j67j83j88j97k06k03k06k20k23k37k59k73k86l02l28l47l71l85m12m51m82
-31201h319n25n77o20o72p18p47p54p43p24o94o70o54o79p41q64j017j184j347j452j444j272
-31180b6417r03l10M54J338K267L176L969M520M798M854M675M217L594K955K320J701J195
-31163A8403Q19N66M17L29K84K54K23J69R4Kj11k28l51m67n71o69p44q09q61q97r22r39r62
-31140A3029r83r99j025j038j038j027r93r22q23p01n74m63l68l04k90l05l32l49l35k52o9
-31119a61K13N95J070J587K078K497K818L002L008K824K516K146J691J198P71M03P7j57l10
-31100B7866m02m44m41m31m10l83l61l45l40l39l49l54l63l71l76l80l81l80l73l64l54l40
-31078A9585l30l13k99k89k73k60k52k38k33k22k12k06k00j93j83j79j72j69j63j56j50j44
-31056A4749j44j39j33j31j28j20j22j18j16j12j10j07j04j01j04r7r3r3r0q8q4q2q3p8p5
-31031A2097q1p6p1p2p0o7o6o7o1o2n8n6n1n0n0n1m4m8m5m4m3m6m8n1n1n0n2n3n5n2n7n6n0
-30998A0243n6n7n3n2n2n4n1n4n1m8n3m7m7m8m8n0m8m5m6m7m8m6m8m6m7m1m6m5m8m3m4n0m6
-30965H638m6m5m5l9l7l1k8j7nmMJ4J5K3K4K0J7J7J5Poj1j0j1k1l0k6l1k8l1l6l5l8l4m0l7
-30929H072m3m2m1m1m6m4m6m2m4m5m5m6m3m1m7m2l9m4l7l6l7l7l3l2l1k8k9k9k5j7j0pmOJ1
-30894F916J0J6J5J6K0J0Jljrj4k0k5k7k6k7k4k7k6k7k3k5k1k0k3k1k2k0k2j6k1j9j8k1j8
-30859F438k1j6k0j9k1k5k4k4k5k3k7k5k3k7k6k3k7k8k8k4k5k4k6l0k6k9k9k7l1l1l2l0l4
-30826E588l6l1l3l2l5l5l2l3l4l6l5l5l3l6l8m2l8m2m6m4n1n1n4n8n9n8o1o2o4o6p2p3p9
-30793D054q3q9r1r5q9p4o0m1nK8O2R9J42J92K27K39K44K66K84K73K33J98J89J77J43J00P0
-30766F593N4M7L6J3lpqj7l0m4n0n3o0o4p7q0q4q2r0r0r4r6r2r3r1q9q5q1p6p1o9o7n5m6m3
-30731D756m3l5j8%J7L2N0Q6J23J43J49J66K00K29K11J84J70J78J69J29Q4N8M4L4Ok1l3l4
-30703G034l5l9m1m5m2m4m4m2m3m1m3m5m4m2l9m0l9l7m0l5l5l6l1l1l1k8l0l1k5k5k5k6k2
-30670E838k5k1k1k2j9k2j9j9j6j9j9j9j9j8j8j4j3j9j4j6j3j2j5j6j3j3j4j4j2j3j2j2j3
-30637E294j4rj3j4j3j1j3j2j1j2j2j2j5j3j0j1j4j3j1j3j3rj5j5j2rj3j0j2rj0j4j7qj0j1
-30601D861pmonklklkjjmjllJjk%pJjmlnl%npkmjqpnpj0rj2j1rqj1j0j0rrrj0j2rrnmonjl
-30543D563j%J%jkkjklkpnpqornqnkkJlJLK%k%K%jmlpqmnj0rooj2qpmpj0onppqpmpoprmqo
-30480D288oqppmpomrpnlpopnponqoolpplnpmoqmlpomokpnnnmnmnonmonmlpmplpolm%qnlp
-30414C933pomlopmmpqjplplplmkkm%kpklkkjjmm%klmJjmnlkllmomlpmmmkokmonlnmknnol
-30348C683lnnnmknlmmloon%nlmnn%omlm%okokmlmjonllnnlnkjokllmnmmkknkjpokkmnjmm
-30282C440komlnnllkonjkolmnmnllnmknlkqjmkmolnmmnlplnpknnjmrmnplomonpqmrnpnj0
-30217C147j1j0oj0qrrj4qj2j4j5j4j8j2k0j9k3k1j9j5j2j1jOJ2K2K9L6M3N0N4N5O0N4N3M8
-30180C358M1L1K9K3J3QPkmprj1j1j2j3j0j2j1j0j3rj0roj0j0qoj0nmrnoplrkonnqmkolnm
-30132C209mnklknkmlmooknm%lnmmlllklmjmomJnn%nkmnjlmklknjjmoljjkknnjklkll%ljj
-30066C008nlkjkkk%mmj%lkllkkl%mkjlnklklkjjkkok%kjlkl%jmkkmljkkljm%lkjlk%lJ%m
-30000B866ojJmklkkk%%mllmjj%knjkljjjlklkjkmjkj%kkmlljjjmkjmk%llJkklj%m%j%jlk
-29934B738mkjjkkmJkllkjmJjjlkkJkjlljkkl%jljk%klj%ljm%mj%n%jjlljJ%lmkkjKllnkJ
-29868B623Lmo%kk%m%jJmll%%ljlkjl%%km%%ojjkk%jlklk%mJJnjjlJ%j%kkK%kl%jKmJJ%l%
-29802B533kjjl%kjmkJjlmkjLlojjmllKjnjJ%o%klk%%jkJKoK%m%Lkj%jjKjJljLnlj%klJjk
-29736B447k%lJkklj%kkjnJk%ll%kjj%lm%%mkjjJklkJjlk%mjJl%%ljJjljljjkjkjJjjm%k%
-29670B355ljkK%lJlllKkmJljk%Kml%k%j%ljlkJj%kljjK%nNkJJkmJjlk%%mkkKl%%jmkJj%j
-29604B281kj%lk%kJjnl%JlJm%kjkJJjlljJjlj%kjJjjkl%jjkkLjlm%Jkkj%kkk%jjljJnKkk
-29538B201jlJJkKjkjjj%jL%ok%lMmk%j%kJknJkK%kl%kJkjjmj%jmJj%lJkkk%KkjlkKlLk%l
-29472B137kj%kJJkJljJljk%lJ%jk%%kj%ljk%%l%JkLmnj%%%lK%lkJk%jk%j%l%m%jjJk%lk%
-29406B073JkJk%jjj%l%kjj%%%kmjLkmLn%Kk%l%k%jkJjjljkjj%Jjj%klKn%%K%klkjJmkJjk
-29340B010kJjjjjLl%jljKjj%kjj%%kkKkj%%%kjJmj%%lj%%jlkkJjjjJljjjk%%kjk%k%%kJj
-29274A954kJJmLlJljjkKkk%%lkj%kmj%l%JlJjkkOkj%JJjjLJJLjK%JkkJJmlJJmjJlljmj%%
-29208A910jjjmj%%kk%kjlJ%kjj%kkL%JjJK%JJjjK%%%%j%jjKmjJkjkj%%jl%mlK%lJJkljJj
-29142A866j%Jljkj%jkKmkJJkJn%Jl%%jjJnkKJkk%mkK%kljJjKlLj%%jKj%KkKl%%lJmK%%lk
-29076A818J%Jmk%%kJ%nJkJlLKnjJ%lJJoJ%%JkkmLjkjjkLl%Jj%jK%nJj%jllLKljmJ%JjljJ
-29010A772Jjlk%%J%k%kj%jkjKJkjjklJlJj%J%%o%J%%J%k%KknJL%kl%%%k%%jkkJjk%%jKlJ
-28944A730kjj%%l%%JllLJlKjkjl%%lJ%%%jj%j%Kk%mKk%kJkjJjl%%kJ%jJkj%jj%kKlKjJkk
-28878A687%kK%jlkK%ljJj%JkjJljJjjjjJlJj%kl%K%kMjk%kJljKkj%JjnL%Jnkj%Jj%%%JmK
-28812A649kjjlJ%%lJ%Jl%jlKkj%J%lj%jKm%j%Jjjj%kKk%klJlkL%%kjJkKkkJjJj%klKjllK
-28746A603%kjjljk%kkL%J%JMkj%NK%%LjKjJlJjJkkjl%%j%%%k%%mjMjljjjjlmLk%jjllj%K
-28680A571lM%JlMJlJLJJJ%KKK%m%%kjJ%%kjkJkj%j%ljj%k%%kK%lkjJkjj%K%jl%k%J%jjJj
-28614A550jkjjKjk%%JkjJjLkkkJ%kk%%jjjj%LljJkJJ%kkJkj%kL%kmKKkJj%J%ljkjJJJkmL
-28548A517jmJJljLjkJjj%kJ%Jk%%JllLjkKl%%Kjk%kj%%J%m%KkkJ%%jlKlLkkkKLjlJk%Jjk
-28482A483jKKkkkJJkk%J%%jlJlKkJ%mL%j%Jkk%JkkLjlLjlJlK%%LjmjJKlk%%%JjjjJjjJlk
-28416A452jKjKkjjkKJj%%%jjkkJJjJlj%J%JJklJJ%kj%j%jlj%kJjjjKk%JkJjjKjK%%kj%%k
-28350A425%jJjl%%kJJjkJ%KlkjJjKjj%Jlj%kKJj%kJj%%KkkkJk%%JjlJJkk%%jkMJjjjJk%J
-28284A399k%jj%%k%kkJNJmkJJLl%jj%ljJjJJ%m%LkjjKjkj%Kkk%KkkMmlJkL%jJkJj%%j%%j
-28218A372%Jk%jJjjJ%JkjkjjJJjKlk%%lKkLjlKj%jj%Jmj%%Lkj%%%jJkj%Lkjl%J%%KkjjLl
-28152A346mOkJ%jjkmJJjLl%jJjk%jJ%kJK%kKnKKl%%j%%jJlj%%jMlJkkj%J%%%njK%JkLjk%
-28086A321jJ%%j%%jjJnKkjMJjjk%JjjjjjK%j%%JmKjjjJJjk%KkjJj%j%%j%%Jk%%lMm%%%l%
-28020A296JkJJjjKkkk%JJ%jjjk%%%Kjm%KJlL%jJkJJljJ%mK%%j%jJK%lJkkjjJkJ%%kM%jJm
-27954A274Lkk%%J%j%JkJmK%j%k%jK%kj%%kJj%Jj%Kl%j%J%k%%JljjJJmJJJjk%kLJjkjkJJj
-27888A252Jj%Jkl%LJkjkKlJKjlJKjkjjLjk%JKlJjk%Jj%%klJJJmJ%KJkj%%jL%lk%%JJkjKk
-27822A232k%jjjJjjLjKl%JJljJj%kJJkK%j%lJJ%jj%jKlJjJkJKkJjnJJkKjjJ%lKkJ%%j%%j
-27756A211%mKJKjl%JJmKjkJ%%KkmKJ%kk%JJJJjlKkjkJjjKJm%JMjmkKj%j%%jJ%j%Jkk%%%K
-27690A192j%kJk%KKlKjkmjJL%ljKlJLkLkjLm%k%LkjkJ%kJLJll%%J%kJk%JjjjJ%JJLnnJ%k
-27624A168LJllJKJ%j%jlKkJ%k%lLkLJj%Jm%JJjkJJJJkkjJmjMJlJ%jJjjjkJJJjkKkJ%%jkk
-27558A150LjJj%jkjMkLJlkJjk%%KjJkllKKkjjKJ%j%jk%kK%%jJk%Kjj%%%jk%j%jkJKj%%%j
-27492A132JkK%j%kkJM%l%jj%%LjkKJjnJ%J%jJlKJKmj%JJkJj%JkK%kj%%mJKnLk%JjKJkJjk
-27426A116jJ%%jJj%%%k%jJkL%%lK%kJJ%j%oJJJKljKkKjk%JkK%jkjLljjJJjJl%k%L%JjJ%k
-27360A100Jjk%jJJJ%jkkKj%%j%%k%LmJ%jjjjJKjkjJJ%%jKkjKlJjJj%JjjKjkkk%%JK%%jJj
-27294A083jJk%%JjJ%kjKjk%jj%J%Kjl%jJJljKJ%%%%Jl%k%jj%K%k%%JjJ%jLjk%JlkLkKj%J
-27228A068kJ%Jjjk%%jjkJJJkJnKJ%jjJjKjjj%JjjKl%KJjj%Ll%lKK%kk%K%jJj%%kjJjJJlj
-27162A049jJJjMm%j%%%lKjJljLk%K%j%lLjjKJ%k%%lkKJ%kJ%Kk%JkjKk%JlJj%jJjkjkMk%J
-27096A034J%JkKlKlJJkKj%kJJlKjkLjkjJjL%nkKJ%JjKklKjjLJjlkjLkJJj%klMLk%lKj%%J
-27030A022JkjJkjJkKjJk%%%jj%JlJKjkJlJJJljJJjj%Kj%j%%%%JjJkkJjjKjJ%j%%%kJl%KK
-26964A007kkJk%LkjJ%%%JjJjjj%%kJkkKLljkKjK%%kj%jK%jj%jjLk%%JkLKl%%jjJk%j%K%j
-26898I91JjjKlkKJjj%K%kjLkjLkkJlkJKJlK%kJkMjjJ%ljK%%%JjkjJjkjLKkj%JkJ%Jkk%J%
-26831I77JJljjj%LJk%%kjKKjm%Kkk%L%%LkkjKjjj%%%j%jJJlJjjJjJjjJkJKjjJkkKjJ%JJj
-26764I64j%%kJjKjkmMKlkKJjJkJ%jjk%%jJK%jkjJL%mJjJjJjlKkjKKjJk%%jK%Jjl%%LJkk%
-26697I49%k%%%Jj%j%%kJJjkLjKljLj%lJJkklMJ%jjJJlJJK%ljjJJkjJJj%kjKj%kLjjk%J%j
-26630I33K%l%Jk%J%%kkL%%%KJklJ%%Kk%%Jk%kK%%lJKl%kJjLjkJj%JkJ%%jjJJlJ%Kkk%lL%
-26563I20Kl%Jj%JJlK%Jm%jKjjJjK%kK%j%jjLlkjMKn%L%kkk%JjJ%kJj%%%jJK%l%%kKJj%kj
-26496I05Jk%jKJj%lKJ%jjjJJm%%jJjKkJ%%l%Kk%%jJJjkj%jKjJKl%Jl%K%kJJ%j%%JJlJ%jK
-26429H94Jj%k%j%k%%j%jKkKkjkLj%k%j%LkJjJmK%%Ljl%%jKMjlKjKK%Kkj%M%jkLkJjJ%%k%
-26362H88kJ%K%%jjj%%JjjJjjJk%lKjjLjjKJjJjJKJjjJK%l%JL%kk%KjKlJKlJjJlJJjjKkkK
-26295H83Jjj%%jJKj%kj%j%%j%%jj%JljK%J%kjLkjLk%%JKklLjKKnkJ%Lkk%%k%jJMl%j%jJJ
-26228H70jJj%K%kkjjJkK%jJk%kJJj%Jjk%JjLj%k%%jJj%JjKkkJjL%lj%J%%J%lj%%%%KlM%l
-26161H55kK%%kKjjjkMlj%Kjj%JJkJ%Jj%jjj%KjjKlK%l%Jk%Jj%JjKkkLk%KJk%JlKkK%j%kJ
-26094H43%j%jKlKJjlKkjKlJJJjLjkkjJjJJ%%Jk%JjjljJ%LlJJjKlK%%j%kj%kMkjJjjKj%%j
-26027H29K%k%JjKkjJ%KjjKkJl%J%lL%lL%%jlMj%jjLkJjkJ%l%J%%%jJjJkJ%jJlJJJ%%%jlJ
-25960H19JjJlKJ%jjmLK%j%jkJKk%j%KkLjlj%j%KmKL%kKjlLkJjlKLkkJJjkJ%JlJKJjk%J%%
-25893H10%%j%j%jjKJkj%KjlJJkKkKoOj%%%jJkjJjKjjLljLkkKKkk%MkklLjKkK%%j%jjKjJ%
-25826H00kjJKk%j%Lk%kJkjKJjkKlJkKjJ%%jJk%Jjj%J%Kl%k%JLkj%JjjJ%jjK%%jJl%LkkKk
-25759G86k%kKJJjkKKkj%jJJjjJkJKk%jMj%jjJJl%%j%k%%JJjJ%jjj%J%%jjLj%%l%Jj%%Jj%
-25692G76kLmJ%J%Kjk%Jj%%%%JkjJJ%k%KJljJj%JlJJjKjJmJJj%jl%KK%%%jlLj%JJJkk%L%K
-25625G71l%j%%JkKj%JJnJkjLjJJj%K%kKJljlkJ%JjJjjJJjJj%%kJJjjjJJJ%kkMjl%%jKJl%
-25558G55kKJkjJK%jjkKJkj%jKJj%jKljLJ%kkJJj%jMlkJJjjJ%jJkKjjJj%kKJj%%%%%j%jkJ
-25491G45Jk%kKjJ%j%jjjJJ%JkkM%k%Jj%%KlljLLkL%l%JjjJ%lKjlL%lJKlkMk%%lJJ%Jjkj%
-25424G31JJKjlJJjJ%kKjjKjkj%JJJjkj%JJkj%kJj%JKJ%%%k%lJ%Jj%%%jKJm%J%%k%j%J%kJ
-25357G21%J%J%jJKjMk%kkLJjjJjjkK%kJj%KjkjK%lkjjJJJJJJJ%kK%kLkJk%JlJ%%lKjjJJj
-25290G16JJ%%%jlLJkJK%j%%jmLJjLkkJ%jKjJjJn%Lk%JkLlKJkkkJJK%ljj%jKkJ%KkjjKkL%
-25223G09%j%jJ%Jk%jjLJkKj%Kjl%k%KkJ%jjlJjjjJjJ%kJJjkK%kjKmJJm%Ljl%Jjj%%JLKjL
-25156F97jKjkMjkMkjJl%JjJlKJkkKk%kj%j%kL%jLKLK%KOMjkKKjKjJ%jJkk%jk%kjK%jjJkJ
-25089G02JjJKjK%K%JKl%Lj%Jl%Kj%Kkkj%jJjk%%JKjnJ%JjjK%jkjKj%%%kjKljKjKkj%%Jjk
-25022F92jJ%%%%j%JKk%JJm%KjkK%jLjjjjjJ%Jk%%k%%KlJJlK%KjkKkJj%KkkJJj%j%%KKkmL
-24955F84Jjjl%KJlkK%kkM%kK%JlJ%LmjJk%JkJK%j%JkJjJk%%J%J%jJlJkKlKjN%l%jjKjjJJ
-24888F75j%Jj%kJjjJjlJ%JjJj%K%%%mK%Jl%J%jKj%%kMk%JJj%jkjM%lJJ%%j%%JlkJKJ%jjJ
-24821F66%%m%KjkJ%%%Kkl%L%jJJjk%JjMl%jK%%lKj%jkj%M%l%%kM%kjK%%jlJlL%%JjjJJkK
-24754F56kj%%LKoJ%JJ%%mLkkKJ%k%J%%%kJJj%jkjjjKLkk%%J%M%kJ%kkK%j%kjJJ%JjJ%lMk
-24687F46jKk%%%%kKjjJjKLmljJJJjJkJlJKlLjJ%kkJ%%Kj%JJoJKjJkJjmLjJjJJjjJ%JjjJJ
-24620F37lKJk%Jk%jJJkj%%%JjjKJlLl%%%%jJJJj%LqLJ%%l%%%%JKmjKJkJ%l%JjLkJKkKj%%
-24553F28j%J%kKJk%KkkLlKkljkKKkL%Jj%k%Jk%JJlkK%jJK%j%JkJjkKlJJkjKJj%JjkLj%mL
-24486F17%%KoJ%JJ%JkJj%j%KkJ%lKjkJ%%%j%OmjJlK%jjKjjjmOKjjjkJj%lKJLjkjkMj%jKJ
-24419F10%jjJ%kKJkJJl%%k%jMJmjKj%kjLLj%l%%JlkK%KjMmk%LLmJkJkjLJlKjkJjJJk%jKj
-24352F00%jjJJjj%%%JjKljJ%kJJj%kK%jKjj%J%KmJ%jJkJjj%LjJ%k%%%jJLk%kmJKkKLnjJK
-24285E91%j%%Kkj%j%lJMmKjJk%kKLl%%kJJJLljj%J%kk%Ml%lMkkJkLJjjk%KLjlKjJjk%JkJ
-24218E79jKLmjjJkJJK%j%%lJ%kNjkJ%Lk%kKlkJJ%jjJKk%KlJ%%l%%KjMnjjLkLlkKkLjjjJ%
-24151E70%KjkjJKJ%kJkkJJj%kJJ%l%%%%JJk%Ll%J%%kjJjjKkjKjK%KjlKlL%m%LkjK%j%jJj
-24084E60JjlK%jKj%%k%kKJjjJJk%JK%ljJJ%j%kjJ%KjJl%%jKjJjJJ%%jjjJj%%jJjljJJ%jl
-24017E45KKk%J%K%KkjjjJjj%J%kJ%jJl%LjJk%JKj%%kkkL%lK%%%KkJJljKjLl%Kjm%kKJJjj
-23950E38%%j%J%%JJ%k%%kKjkJKk%kLkkK%jkJ%Kj%JJjjJkjjJk%%%jKJjJlMjJ%m%kKl%M%lJ
-23883E28%jk%KJkmJKJj%%jj%JkjJJkNl%JkJlJ%JJkjJkj%JKmJLkKjj%%%j%KkkJ%%Jkj%Jj%
-23816E15J%jjK%l%JjjJJlJJ%l%%L%k%ljM%jk%%K%l%kLk%JLl%%%jjK%m%KmjJKkK%%jkJJ%%
-23749E02%kj%Mlj%j%KJj%j%J%lj%jjL%k%%kKJlJk%JlJJkJjm%K%JjjJjj%%j%k%LllJ%%%kJ
-23682D80jkjkKL%JlJLjM%J%KKLJ%jjjJjjJk%l%%%JjjJJ%%m%l%Mkj%%j%j%jl%KKKjnkJ%Lk
-23615D74jjjLKm%jkJKjjJj%jKljJjjjJm%%JjJJ%j%lJ%jj%JjjlK%kjjkJJlJ%jk%%%j%Kj%M
-23548D52j%MjjOJ%JKJk%k%%jkLjlJKjJllLJk%ljjj%kL%mjjKj%JjJj%j%jkJjjJKjkj%%jlj
-23481D34JK%%lMkjlJk%%%jkKjJl%Jk%jKjjjjMlkj%%jkJJkjj%jj%jj%kJKkljkj%JjjlllJl
-23414C92ll%%KKKKjKJ%J%LNmKMKMKNJ%%JLjkkJ%ljjl%k%kjj%kjjjJj%jjkj%Km%%k%kjLkJ
-23347C92%k%kkjJmLlKJ%m%j%lj%KlkjjKjjJk%Jkljj%jJkjJkk%%KjkjJklK%jkjkk%J%m%jJ
-23280C43JjkjkjJ%jljjjJkjk%mLjkj%k%k%J%k%jp%J%nM%mkLmj%kJjljjk%%j%kl%%lmJk%j
-23213B77kJljmkKjj%kkj%m%knkJlkkkkkjljm%%kkn%km%kmLjkkjokjjmnKllmlk%n%kkmml%
-23146A51omkjknmlmllmlmomjnjokomlpnlmonnmnqomnmoppppqoqqj0j1ppj0rj0j1j4j0rj6
-23087a94j3j2j5j0j7j5j6j6k0k0k0j9k2k5k3k3l1l0l4l4l8m4m5m6n0n6o2o6o9p7q2q4r2q9
-23053a509q9q2p4n6l6j0J8N7R7J34J73K15K46K74K93L05L09L04K84K69K40K11J76J41J11
-23028B001P4M7K2Oj3k7l8m3m5n1m8n1m9m8m8m8m2m1l9l8l8l8l4l3l3l2k8k9k7k1k5k2j9k1
-22994A081k2j9j9j5j3k0j5j4j3j2j0j3j2j0j2rj1rj0qj1j1j0rqoqpopnj0pppppnonlpprl
-22949F37onnoplnnnojlrmmqmnkmnlmookqnjmpommolnmmpnkjnqknnllnpkmjonkmmokkqmjq
-22882C36nomllpmkpppnnnqlpnpj0olrppqorqnrj0j0prrj1rpj1j0j2qqrj1j1j3j3j1j6j8j7
-22829i1j8k7k1k5k7k0j3nJ0K3K8J5%J2J4mk5k1k4j8k2l2l3l4l1k9l3l7m0l7m2m3m4m5n4n2
-22793h45o1o5p0p9q5r5j05j21j46j60j92k19k58k83k71j87j19J5J78L09L41J66J04L06L72
-22768a570K63K68L95M62K89J75L25M06K99L05M64N53M26K85L00K92P0r4r2o1m1r0j65j62
-22744C302j26j10j02r2q8q6q6p5o0n6n5n4n2n0n2m5m3m8m0l6l4l6l1l2l3k5k6k2k6k3k0k1
-22712A617j9j4k1j9j7j6j8j4j3j1j6j4j3j1j2j2j1j1j2j3j1qrqrj0rj0nqrqpqppprpnono
-22669A152mopponlmmomlqnnknnlnkljnnllklljmknknmnk%nmlljlmkklklJmkmJkjm%ljl%%
-22603I38kl%knkJkjkllmkjljknlmKnkkmkjmkjmkmjj%nl%koJjkl%kkmJ%mkjm%kJnkjmjlj%
-22536G99kj%koJkjmKkjml%LnMl%kjMj%KkJK%jJ%Jljkjl%KmkK%oJ%kjjjljKjlJjmlj%JjkJ
-22469G40%jJmkJjkj%%jljjKjkj%jm%KlK%%m%%JmJ%%mlKJjjl%JJ%kkk%jLjk%jkJkKkkKlKl
-22402F91%J%k%jJkk%nKJkKJkj%jkk%lKJJlJJ%l%%jJk%kKKjkkjjkL%k%jjkjJJjJkkjjKlKj
-22335F57kMklkJJj%l%Kj%k%JjK%lKkkJKjkK%nJLlk%jKJmKkjJjKkjjJJlj%%LmjJJj%kk%JK
-22268F33kjJ%jj%J%l%jjJ%jKjmK%K%%kJllKJkJjkKjJ%Jk%jJkjkK%jJJl%jJjkK%lJ%J%lLk
-22201F10jjJjjJkKjkJl%Kl%jKLklKlJjJ%jLjjj%%%j%%jkJkj%%%J%%%mLkjK%lJkJmJK%%l%
-22134E86j%%jjlK%mmJJJmmljjJLKJjKK%KNJKK%KJMJLNJKLkKl%LmJ%kl%nKKjn%Lljj%Ll%%
-22067E91JmJKjjkl%jJJjJk%J%k%jKjkKlJJ%jk%%Jj%jJ%k%%jJjJ%kJJJmJjK%j%mjLJlLjK%
-22000E74mJJkj%LkJj%KmjjLJJ%m%%%l%jK%JJj%jkKJk%Lkkj%Jj%kMjJj%%jJjj%kJJ%%J%lJ
-21933E60%KljjKjJl%j%jJKj%JJm%K%kJKkJkjJJJj%jjkJjK%KklJkKKkJjkLjk%%%KlkNk%Jj
-21866E49jKkk%%J%KmKLlk%%%JKjjlLkJjkkJL%kjJLjjkJJmK%jJ%J%kjKJ%jmLk%Jjjj%JJJJ
-21799E40JkKkl%KjJlmMJLm%jjKjk%JJ%lJjL%JkJjjlKJ%KlkjKjjjKJjJjjKkLJjJJjk%K%kL
-21732E33kJ%%kjJjjKjkjJLl%J%J%%%kjJk%%%KjJkJJjjkJ%%JjJjjKjKkmJJ%L%j%%jlKJlK%
-21665E22j%%JklJ%LjJkjjL%kj%jL%j%%%%%JkJ%kJKjJkJjK%kkjKKljJ%Kk%JkLkk%KkJ%%k%
-21598E12J%%%Jjk%%J%K%KmJJlJjJklMkjJjJKkKlKKlkK%jLkj%%%k%%jj%J%jJjJJJk%Jl%Kk
-21531E03JJJjjkJ%%JLjkkj%KjjJJ%j%%JkJ%jkL%K%%kkKjJ%kjJ%jjJ%KkjJMkk%J%kJJlkJK
-21464D98j%JkKJkJjkJ%jJ%%jk%%JKjjkL%j%JJkj%JJlJJJ%lj%l%MJjK%mJJK%JlJ%%jJkJk%
-21397D90%Lj%J%j%l%jkMJkjJKkjjJJjL%jJmK%jJkj%KkLJjjjkJJkKJJjmJj%%LjlJK%%j%jJ
-21330D85%Jkk%%kKLk%lKLlJ%%l%K%%jJ%k%L%kjKjJ%kJkLJjj%kK%k%kJJJjjKjJ%%J%kKJlk
-21263D77jMj%j%jJJKjJkjjjJ%%J%Lkjl%LjjJj%kMkj%kKJ%m%J%%%jKKkJk%MjmKJjj%NklK%
-21196D75l%j%JJjk%%JlJJKkkKKkJLkkjJjKJjkkMkKk%JJkKljKj%KJjjjKkkJJJlJKlJLjkJ%
-21129D68%lkN%kKlkLKl%%%%jL%%jJl%K%j%%KjjKjjJjKkk%%%k%K%J%k%%%%Kjk%Kj%LJl%kj
-21062D60JKlJJjjkJjKJ%%%kjkMKkk%JjkjMkKKjl%KJk%jJj%jjKkJ%%%jK%jkJJj%%J%Jj%Ll
-20995D56%J%jkKmM%kJKlJkkL%JJjJlkLjJ%J%kkKKklKJjkKJkKkj%%j%JJ%kL%kk%%%KjJ%J%
-20928D51j%J%%Jj%jj%J%kMk%%jJ%j%kKk%JJk%Kk%Jj%%Kjk%JJkKl%LJ%klJL%kkKjJJ%j%%j
-20861D45KkjK%lKjJLn%j%JjKj%%J%jjJJk%JJ%j%%j%J%jl%L%kJ%%jK%lLLkkJJkJjJJjl%Jk
-20794D38jKKl%JLlJjJJjkK%%jlLjJkjJ%%%KJk%%kkJKK%lj%J%%%%jJJk%LjjjjKjJj%%kJJJ
-20727D36%%mjMjj%%KjK%lK%kJkKKKlmKJjLjkJJj%Kkj%%jKjKj%j%kJjJnKJJJkJ%Jj%kK%KJ
-20660D34jmKkJLkkJLjjJjlKj%%%%jK%jJKllJ%%jkJLJjk%JJjKjJ%lJkjJJJKmjJKjkLJ%m%%
-20593D24JJj%%%k%KJ%%KmKjkJkJJj%%KkjMljmLJ%kJJj%J%jJk%KlJLkj%JJj%%LkjJJkK%jJ
-20526D23kJjk%%L%%j%jjjkL%K%j%%kJjJjKjk%LkjJlJJKkjjKKJk%%kkKJ%%l%Lk%Kjj%N%kl
-20459D15JJ%%k%J%jj%JJjJjjjK%KK%l%m%LlLkj%jJjKKljL%J%KjjmJ%%K%j%KjkK%jl%J%%%
-20392D11Jl%KjL%kkK%%%%JlKJj%JkJ%%kj%JJjJkKjK%jkjLKkJjlKKnjL%J%kJj%JkLJljJJ%
-20325D08%Jk%JjJKjk%JjjKJ%jkJjJjjJjJ%JkkJKJ%%lkKMkkkM%jKk%lJkJLjjj%LJk%kjKkj
-20258D00L%kJKkKJlLk%%%%JkjmM%JjJKjk%Jk%MJk%jj%k%jjNkkjJ%%J%%Jk%%K%kJ%%%%Kkk
-20191C97KLklJ%jMjjJj%%%%kJjJ%%jJJkkJ%%K%JJ%m%l%KjJKj%%JjJ%J%lKjj%%KmL%lJKl%
-20124C93Klj%JjLj%K%%%jJj%jJJjjJ%kkjL%kJ%JJj%kjL%j%LJlj%Kj%%J%kKjlK%jKjjjJ%%
-20057C90%KJljJLjkkJJjJ%jJjlLJJljL%kl%LkKj%JjKjKjJkJjJJkK%kkKjJJkjJLjklKJkjK
-19990C86j%JJkj%jJ%%LjkLjkKlJj%JJKjj%k%jJ%KKoKL%k%Jjjk%Jk%KJJj%%%jj%j%J%J%Kj
-19923C83m%MjJ%LlnJK%j%MjkKlLlLjj%j%Llj%kJLJlj%%JKKklJJjJ%Jkk%JJ%jj%K%jJ%jlK
-19856C77%%%K%l%LlkJ%J%J%j%%%l%MJjkKlJ%KJl%%%jJjjLKjkMjm%l%KLJl%%jjJjLk%J%Jj
-19789C74%Jjj%Jk%L%%jkKk%jjJ%%KkKjjj%J%Jj%Mmj%Jk%J%%%%lKJK%kJ%%k%%%%Jjk%MmKN
-19722C74jjkljLJJjkK%%jkLKmkJL%k%Jl%M%kkkLjj%JM%n%J%jKKjJjkKj%JJjm%J%KJ%%mJj
-19655C64%%JjJkkNJkJk%kJK%ljjKKjjKLkj%%%%kJ%%jj%JjJKj%k%K%nNjKKnj%lK%jM%%lkK
-19588C59%LKlj%%lL%k%L%j%JkjJ%l%JJJlLLklJ%%Jj%%kKjlMkjJjjj%KJj%kLJk%jjKjJjJ%
-19521C55kJkJKm%j%jJLkkJ%k%%KjKjmKk%j%ljK%%k%jJlkLK%%jMMjKMLJJjLMJM%j%jK%%%K
-19454C71jm%%J%jkKJkj%j%%jkJJjjkKk%KkjKkLkKjkj%Jj%Mkj%lKjJjJklKMk%%kKkJkK%%j
-19387C53KkjJ%%JjLkkKjjKkKjklJMjjjJjK%lKJ%%%J%jJ%jkJJjjKkjJjJ%k%KJ%%jjKlJJjj
-19320C48%JkJ%kKJ%kjJjJJk%%%LjkJ%%JJ%J%JnJjKj%kKJkJjkJLjJ%%l%KkJJl%J%Lkj%Kkj
-19253C44%J%kJ%%jLJlJjJjJjjJ%K%JjjJ%l%JklKKjLjlj%KkJ%JLkkJJJ%j%JkjkLKjlKjKj%
-19186C42jjkjJKK%%jJjmJJJL%mJK%J%kkJjjKjkK%J%%jJjjKj%jjJkLKJ%kkkJjJLlJjjLjkK
-19119C38Jjj%Jj%JKkjjj%LjkJJ%%jJ%jJJJll%MjJkJJlKkKk%jK%%%kJJJ%mJJJJlKJ%jj%%j
-19052C33jLJk%jj%JjKjjJ%j%jLjkLJl%JJkKJl%%Lk%lLjjJJJ%kkJkJJ%k%L%l%j%KJjkjKJl
-18985C27JKJJkLkj%%j%LjkkMJmJk%JJmMLk%kK%lk%LJKlkJjJJjkK%jJKkjKk%%%JJJlJj%%%
-18918C26Lk%%%k%J%JjjLkmJLJl%J%jjJKjJ%JlJk%LjlKjJJ%K%k%kL%l%K%jJlj%jLjjJJjJ%
-18851C23k%jLj%%LmlKJ%%jJjj%KJkjMl%J%lJKjJ%jjjJjNjjjj%%%%J%jJjjJkKk%JjK%jKjj
-18784C18%Jjj%JJKJl%Jjk%Jjj%KJ%lKk%jLKl%%Jj%jK%j%jJKjjjJJjJl%J%%JJkjjkNjjJoN
-18717C15Lj%jj%%Kl%JKlj%KjjJjjNkJ%lJ%%%%KkKk%KjjjJ%jlKj%%KJk%%%KkJjJJjj%j%Kl
-18650C10JKJjj%%lKJj%K%ljjlMJ%%L%mJmKJJ%lMJjKk%k%JJjj%%J%JjkjJJJjJj%KlJ%%%jK
-18583C10JJjnJ%lJL%KjlJj%JJjjJJKkj%k%%Lj%%jlLKlLj%k%JKkjJlJkKKj%Kj%%kK%kJj%K
-18516C06kkKkjKJjl%%JKLkjK%kJjjKKlJJl%JJjJ%kj%%%JKk%J%lJ%Jj%J%%lJjjJK%J%j%kK
-18449C01Jjj%JJjj%Km%K%jj%%J%K%%lKJl%KkNlkJLlk%JKkJ%jMjk%Jkk%%JKJlJJjKjj%kj%
-18382B95L%JljJ%%jLjjjJJJJjjmMJ%m%KJj%%jjj%J%KJlLj%Jkj%JKmj%Mj%%kJK%jkKKkl%K
-18315B94k%%KJkJJjJKmjMjkJnLJ%KjJ%m%K%kj%%JjJ%kjKKJj%lKJjjJKj%j%jjJjJLk%Kk%%
-18248B91%jj%K%k%JkL%j%%%%Jkk%J%JjjJK%%lJJjj%J%%jJJjKk%JkJK%mLlJJKkkMj%kjj%J
-18181B86%JKlJkj%KJ%jJJ%jlK%%JljKjj%JJKJlJ%%jLjk%%Jjjj%kJLJm%LKljL%%J%jj%jj%
-18114B83jLJjjKk%j%KKnLjj%KjkjjJKJkj%%JKkK%lKkLlj%LJm%Jjk%JjJjj%%%K%%JJJ%jJ%
-18047B82k%%%KjKkjjjJjJ%jK%JJKljjjlK%%KjjjKJlLkKjlJjLJkJjj%JL%lKlK%kjJL%Jj%%
-17980B79JjjJkJjj%%%Kl%jKj%%KkjJJl%LJKkjj%%K%n%JJLnLKkjJkjjK%Kj%Jj%kkM%J%JJk
-17913B75jJ%%k%J%jjMKm%jjkKj%lKLkLkjKLjlJ%%mK%KjjjjjKL%jJkk%JkL%l%JjJlJ%JJ%k
-17846B67kLJJjJJlKJl%JjKjjJJk%kK%%%J%kkLJjjkJNkjj%jJ%kKLjjjK%%kJKkJ%%jkLJljK
-17779B68j%Lkl%JkLJjkjJJKkj%JJkjM%kKlkKJjK%kkKjJlKlJLkJK%lKkJJlKkLj%KJ%%k%jj
-17712B63K%jjJj%Jk%KJjKkjjKjkJJjjKkJjjKjjJjJJjK%kkK%j%K%jJkKjjJjjJj%KJjJKkkJ
-17645B61%%JjkkJKjJJj%JkkjJKk%kKjMkjJ%KlK%KkljJJlLLk%%jj%jKJjJjJkjJKjJlJ%Kj%
-17578B57JkJjJjj%J%jK%Jk%mMkK%Jl%JKj%lJJl%JJjKkjLJ%k%J%jJj%Kjj%jjKkJj%JK%lJj
-17511B52kKk%JMljKj%%kK%%%%jJjJjJmJKKljjK%JlJJ%jkL%lK%%KlKj%j%JjJ%Kkj%J%jjLJ
-17444B51%lJkKj%jK%Jjl%KJKjkJkKKkJklJj%KJjKJmKl%KlKjJjkjMjj%kJNjk%LmkLJ%lJKm
-17377B42J%J%jjJMj%Jkjj%%kKK%j%j%JkkLJ%j%jjjk%jMJmKK%kJjJ%KjJJJ%lkJLlJkJkJjK
-17310B41KnM%JJlkjKLjlJkKjkK%jm%KJMj%J%j%JJKJJkjJ%jjLjlJkJJjjJkjKjKjKk%j%%jj
-17243B37jLj%%jKJj%jLk%L%k%%lKJJjJ%k%JKlJJL%l%jJl%J%k%Kj%JMmkKkKk%%jkJJjK%jK
-17176B38jK%Jk%jj%jKkjKjk%jMJj%jjKJjkKJj%Kk%jJjkJjJkKlJLKjjjJJjjJ%JkkKj%JkKL
-17109B37jk%jj%%j%MkJ%kJJ%jjlJKKj%Jj%kjJk%%JKMlkKJKl%jJk%KlK%kKjKkkJlKKJmjLJ
-17042B31k%%JjjKJjJ%%ljJkKJ%Jk%JLjlKjk%Jj%j%KlLJk%%kLKkjjKJjkJlJKk%%%K%%%%kJ
-16975B26%J%j%%%kj%%J%J%jJkJKljKJlJKkJJjkjK%%jJ%J%k%Nk%jkKjj%JjjJ%%kLj%jkKJk
-16908B20KKkJJkjLj%kKk%J%Jjj%jjKljKkKK%%jjLjkJ%kJJkJjj%KlN%kJjJkKlkJ%KKk%%Jk
-16841B17jjKjlLjJJLjJjkKKjjmLK%JklJJj%JKlkJLJjllM%jjLjJkJjjJ%kJKjlMjmjLJJl%J
-16774B14%kJLjkJ%KjkjK%JkLj%jkMlJ%kjKK%%jjJ%%k%JJkK%jjJkKkJk%%%jLjJJ%mJ%j%jK
-16707B10Jk%j%%J%jk%JjkKJm%JJJ%k%LLjK%JJjK%Kk%M%kj%k%JLk%kJk%jKkjjK%kKkkjJK%
-16640B09j%L%jk%Jk%k%MJljJJlM%k%j%%%%%JjK%l%K%kKlKjjj%KkjKK%Kj%%jKmKJjJ%kj%K
-16573B06%kJj%%%KkjLlJJ%j%jjkLjKkkJMnL%%jJjJjjj%JkLjj%J%jJj%JjkjkJKjKm%M%j%K
-16506B00%jJlK%jJLkJ%kKJkljKkKjjJJkJjL%JJJLj%jLkl%KjK%%%jlK%kMklMjkljjLLm%JK
-16439B00kjk%JkJM%k%%%jkJLjjJJ%%%nKLl%jjLJ%%lK%%l%K%KlJjKjj%jKJ%lK%JkJj%K%k%
-16372A94jJ%Jj%%%kKKjl%Kjk%KkKJj%kK%Jkk%JJJmJ%K%%KkkJjK%mLj%jK%kkMkJj%jJ%kJj
-16305A87%%%%JLjj%%j%%JjljLJkJ%%l%J%jJJ%%%m%L%LkJjkkMJmJJj%J%kJ%J%K%j%kKjKlj
-16238A83%kKk%%J%%%KkjJjj%j%K%kKj%%JJkJjJ%%kLJljjjK%kjLl%JkKjkLjjK%k%jk%J%Jj
-16171A73Jk%j%%j%k%KljKkjjJmLkJJ%%JL%KKJLJkNjJKKmjJJJjLml%kKJjk%%njjLj%J%jJl
-16104A68%lKJj%KJKJJJJK%jKjkJJjJ%j%K%kkjk%KJJjL%jKjJ%LjKNk%JLK%mJjKl%%KmkJJk
-16037A83k%jkKjJ%k%j%%KkJ%j%jLJjKjKK%%MK%LllJMJlKklJkJ%jJJl%kL%ljJMmjJ%JJ%l%
-15970A82%mjJJ%%KlJ%KjlLj%Ljjkj%%Jj%jJkKkKKklKjKJ%mJKlK%jJ%J%j%jjjJ%KJjjj%%l
-15903A71KKkJ%j%JkkKkJjJJ%%%JJj%jKkJjJkJKj%kkLjkJ%KJjljLkkjJK%kL%jJjJ%jjKJm%
-15836A67L%Jjk%KkK%%kkK%lKjJ%JjJkkKMmjJjjK%kJJkJjJ%Ll%jKjjJJJjkJJKkjJjkK%kJJ
-15769A65%jJ%%J%JklJj%L%j%%mKjjKJ%kLjJ%kjK%klJK%lL%%JlJ%k%%J%%KkJLjk%Jj%Jk%J
-15702A60%%j%%%%KKklJj%%%jK%k%LkjMkljL%Jkj%%jKJJ%kj%JjJjKkjLm%J%KkK%K%%kjkKj
-15635A55KlJKj%kKk%%JlJ%JJj%jLkKjljM%%JjlKJj%jk%K%%JJjk%%%jJJ%%jJjjjKj%Jlk%K
-15568A49%%%%JLjjjKkkjkKJKjj%JKj%k%JjJjJjjJJj%%Lj%lKjJKkjjjMklLj%%J%%nK%%Lk%
-15501A46jlM%j%K%mNk%jjJ%JJjjLmkMjJ%lK%%j%jLj%j%%jjKJk%%%j%K%kK%kjJMljl%JKkk
-15434A38KMjl%KJ%%%k%j%Jjj%J%%LklJjMjJjljJK%jJjKkKjkKjkjJj%J%J%JJlj%K%jl%K%K
-15367A38kJKjkJjJjK%kjkM%%jkM%kkMk%%JkJK%k%JmJLKkkjjJJ%JJkJjk%L%J%%j%JkjKjjK
-15300A36k%Kkkj%JJkLjk%%%kJLk%Ljk%Kj%JjjlKKl%KKkjlLjlKK%kKjK%JkJ%%kJJjJkKkkL
-15233A30%kjj%J%KlJ%kJJkL%%%%%l%J%%jJ%%jK%Jj%JjJlJljMj%lKJ%kjKkL%kjL%jJLmmK%
-15166A22Mjjk%J%J%lKjJ%jKj%KmJLkKjlkKJ%%jJ%mLjJ%lKjjN%j%jJJJkmKjj%LkjK%%JJkk
-15099A18JJj%Kn%Jj%Lj%JjjKLmJkjJJ%k%%JJkJKmj%LjjKmLJjJKjkJjJj%jJkKJkJjkMjj%k
-15032A13JJjKJk%nJKjJJmK%KjljLKJk%J%KlklK%kKJ%KjJ%kJ%%jlJjKKmJJkKkKK%kkkKKlK
-14965A09j%j%%%kK%K%kJj%k%J%%Kk%KlkLj%%jKJj%l%K%kJ%jljKJ%kKL%JjkK%KlJLjl%lKJ
-14898A04%%j%j%KkK%jM%lJljjMjljJJk%j%kk%KjLJJKKJL%%LjlJ%JkjjJ%J%kkJJ%m%%J%%j
-14831A01l%jM%ljK%kjlJ%JkKM%MKJkKJlKkKJjjkjLk%JJkJjj%%k%jJJl%J%k%jK%j%jJj%lJ
-14764I4K%J%JJ%j%Kjjj%JKllPkjJkJjjJKkjJj%JjkJj%JLjKkkJ%jj%%%KJjkk%J%%KmLKj%J
-14696I6k%kjKjKJl%J%K%mJKk%%jLklKjJJjKjJ%jJKnjK%jjKkJKJlj%j%JMkkkJjkKJJJk%kj
-14628H5Ll%KLjljKj%jKjjj%K%kKK%lKJl%J%kKmK%jJ%LlkJKkLjk%JKj%%jjLkkK%jjLjkKj%
-14560H3%K%ljjjKkLkLkj%Jj%%%%k%%JKjjKkLJ%jK%lKjjlMJJn%JjJ%jJ%%%kJkjJJK%k%ljJ
-14492G5J%%jKk%LkJLjjmJJ%JKljJj%Kjj%K%kjJjJj%%k%LmKkK%KjJkk%jLjjKJjlJJmKJ%L%
-14424G4kljM%jjLjk%JjjJkJ%JJkkJJj%KkkL%%%%kKKjjjj%J%J%kJJlK%J%jjk%%KJkkK%kMk
-14356F6%KkK%%lkLj%JjJJjj%JmK%%%jJ%jjJKk%%JkjK%%j%%JJj%ljK%%%j%%%%%%%%kKkJ%k
-14288E7KkLJjj%%kKj%%%kKK%jlJ%J%kLjk%%jJ%JlK%KKkjJ%kJJmMkKkjKlJjK%kJJJk%J%kj
-14220E3%%JkjKKjjj%KjJ%JJJnJ%J%%%%JkjkKjjM%%kjJJjjJjk%KJj%KlJjkJ%%%LjJl%JJ%j
-14152E0%jJ%kJjKKjK%lJJJJjkKkjJlJ%%%Kkk%KJJljJLk%kj%%KkJJkJL%lkJk%JLJjjJkJj%
-14084D6jjL%JjkJ%%kJJlJJjJjlJJj%%JjJJ%%mJj%kKjKKkJJk%J%%j%J%jJkjJjJJlJ%jJJ%k
-14016C8%jLk%%kJ%J%j%jj%%JkjKJjKJk%jLjkj%kJJjJK%k%jJkjMKkk%%%KjJJljK%%jJ%j%j
-13948C2Jjl%%%JJ%kJLjj%JmJJ%%%jJLl%JjjJJ%kjjl%K%Kkk%M%kJj%K%jjK%jJkjMk%lK%jk
-13880B3KJK%l%kJLJjkjJlj%KK%jj%kjK%Jj%j%JkK%kLlK%%J%%j%kLl%J%%Mlk%jjKkj%lM%K
-13812B0k%JjJjjLkjKj%%j%jk%J%%%%K%j%jJ%jJJjjj%%j%LjkJJjKl%%j%%%k%JKjJ%jj%%jK
-13744A2kJJ%JjlKJ%k%LmJm%MjjK%Kj%kjjJ%%Jj%KkLk%k%K%%kj%Jj%Jk%%J%kJjJj%J%lK%k
-13676B%K%Jk%jKj%%JljJJ%kJJj%%JkKJJjkjkKJKk%j%%jj%K%%%%k%J%J%%%%kkkJL%k%j%%%
-13607e%%KlK%kJjjJjjKklKL%KkjL%j%%%%jJJjj%jJlL%lJj%L%Kk%j%%%%kkLj%J%kl%M%nJj
-13538a4j%K%NJ%%j%K%m%K%jJjKk%jk%KJ%j%JKlJkj%%%jJm%K%%Lkj%%mMjMJmJ%%kKjjK%jK
-13470a2KljKlLJjjjjkJjj%%jJJKkJ%Jjjj%Kk%jJ%lKJkkjKLKk%jLlkjLjmJ%JJ%kJ%ljMJjk
-13402b4%KljJLjJjjJk%%J%kjKKklJ%%LkjKljJJnJJJ%Jj%%%j%J%lk%M%KlJJk%J%j%J%%J%l
-13334c2%%jLJmJLjkJk%%%mKKj%JjJjj%%lMj%JJ%l%KlJJkkLj%J%ljM%KmJJj%j%JJk%l%KJj
-13266c9KjljJKj%kJj%jjjKJk%K%Jk%jJJkJJ%mJLk%jJL%kjlLkKJkkKKk%%Kjm%%kKKjkJj%J
-13198d8jJJJmJK%j%kKj%kKjjJjjKkjJjK%jkJJjJlJJLkjJlJkKjJkj%JkK%jJJk%%%jJ%%Jj%
-13130e7kJJlkL%KjkJjjJkJKm%JKlJkLJJlkJJjkJ%%JLJ%jjk%Jj%jjKJm%KJjl%JK%kjJ%kLj
-13062f6kL%Jjlj%Kk%%j%%Kj%%jKlJJk%JjJjk%KjKkjLkK%jjlNlJ%kkjJ%%%JKklLjkjM%jJl
-12994g8jjLKjkkKJkJ%Jjjj%JjJk%%JjJKl%K%jl%JKJk%kKJkkKjK%%%l%JJkkJKkjJLjj%%kJ
-12926h5j%jj%L%%jjKJl%j%j%jJKj%%%kjL%kj%KkJjJ%%Jk%%%mLj%Jjj%KJk%jK%jkKjJKnJ%
-12858i5j%lJJ%J%jKkJkjLlJKkkJ%k%JKk%jK%%jjJjK%kKjm%JjjL%JJnJ%J%%%k%%JJkJ%jkj
-12790a08K%kJKjJ%%l%%KJlkjJ%%kJjLk%J%%kjJ%%LJn%JjKj%%kLj%k%%%kJ%%jkKmkLJ%%Ll
-12723a18jjKjJKljLjjjJ%k%%JljN%j%KljKkJ%kjNk%jlKJ%%jlJ%MkjkK%JjjjjjKkK%%%k%M
-12656a24k%k%l%J%%jJlKJjJl%Llk%LlJLmKk%Kl%%%%%Kj%jjJJj%jjjlKJLkKjjjj%%K%lJjJ
-12589a40jK%J%kjkKkMljKkjJ%lKkJ%%KJlk%JJJl%%jMkl%Kj%jj%K%Jkkj%M%llL%LkJjk%kK
-12522a52%LkJkjJ%kjk%L%kMkj%Jk%Jl%Jl%MKoKkJJjkLj%Jkj%L%kmK%JkK%j%%kj%J%J%jjK
-12455a63%jl%jLnLJlKKl%%Jj%j%jK%jJj%j%kJ%%KnJJKjkkJkLkLjJ%m%Lk%JkkK%kJkJKjkK
-12388a77j%JkjLkkjJJJk%Jkj%jk%KJjJJk%%JmKJkJjjJ%lK%JkjkjLjJ%%JkJjJ%%jj%kJKJl
-12321a92kJ%Kkj%JkJk%%Kkj%j%%Kj%j%%%%JjkJj%kJ%JjJlKj%%jjj%%jK%j%%Lk%k%jkKKkl
-12254b10%%LJj%kmjM%%%%kkL%JljL%lkJ%%jjJjJ%%jj%L%%mjjK%j%j%JJmJ%KJkkKJj%jmJ%
-12187b25M%kkj%M%klLkk%Mm%%kk%L%LjljJKkj%jjkJJjK%%%kkjJJJjjkK%lJ%j%%%jJlKJlK
-12120b40j%lKjLlkLlkLkKKjlkK%%Jkk%Jjj%jJkJ%j%KJmKJjJl%k%J%%jKJjjJjlJ%jjj%%Kk
-12053b59kNmJKjlj%Kjk%MkkJKkkjJJj%k%JJjkmJKKjmJ%jK%JkLlLm%l%%JJk%jjJ%jl%%KKl
-11986b78JKjmk%JJJkjj%K%%kKkk%LjkJJjlLjjJklLkJj%%Jj%k%JkJ%J%JjkJl%KjlKLkmjjj
-11919c00LJmKLjkl%%j%%Nljk%Kj%j%mLkK%jk%JkKjjj%Jjl%%kKjjKk%%%JlJj%k%kMmKJJJ%
-11852c15kkLj%kkJ%KkkJjJjkkJj%%Kjj%%j%JJljJk%k%jjkJjJKkKJkJJ%J%JjjJ%ljJk%J%l
-11785c38kKKJjkKlJ%%JmJ%jjJkj%Jj%%k%KlJlJKk%Ml%j%Kj%kj%kJ%k%jJ%kJj%jkJJjk%jJ
-11718c59%lJ%K%jlkjLLlJ%lj%JjjJlJjjJjJj%kj%jmLKl%jj%nM%%K%k%Jkm%L%Kkk%jjj%k%
-11651c88J%llJMjjj%jJjJjlKjKmKJ%kJkjlM%kjj%K%JmjLmj%JjJjlKk%kkKl%LJmjJ%jj%%j
-11584d15j%JjJjk%kj%J%JkkKjkjkJJj%lJ%Jk%lJJ%%jk%%jLjlkKl%Kl%J%%JJkl%jlJ%J%Jj
-11517d43KmLkkJkk%Jkj%JlKkjJj%%%mL%%%lkKj%kjKjJJjjjkKljk%jKkk%jKkK%jk%jjjKKl
-11450d75%kjkkJj%JKll%JJkkJjJ%%%j%%%kkjjJjjj%%l%jLkmjK%Jk%kkJjJl%klJj%KKJ%KL
-11383e03KlMjJJk%jlj%jk%%mJkJ%Jjl%%m%%%jKlJjjnKkkJjjJjlJJJ%%k%mJmJ%kKjJmKllL
-11316e44KlkjJJlljKJ%mKjjJk%%ljJl%KlJ%%jjkJ%%llk%%KJjmjjj%kjJ%k%J%jJl%jj%%lm
-11249e92KKj%JjkjJmJjLJljkkJk%KklJ%%%nJJjjljjLkkkj%JJjlkKlKkJjlkKkJ%kJj%jkK%
-11182f28mjjj%jjj%%JlkM%llJjjJjjllJJJlJlj%JlJjk%jk%kk%KkJkl%%JklKjkkKjjk%jjj
-11115f82j%kkKJKmkk%j%%lj%jJkj%ljkJkjLkjjKkkl%%jJ%jjk%mk%KJlk%jjlKkJjllJ%kjj
-11048g38Jl%Kl%jjljJkKkj%n%Jl%j%jjkkj%J%%l%kJkklJJlk%%k%Jkk%jkkjkJ%l%jl%ljKJ
-10981g97kklk%%%kkkJjKk%kljJklk%kjLjkmjjJknOjmkJ%m%JklKl%kjm%%kJ%l%jjkJlj%Jm
-10914h69llJKkj%l%j%jkJnm%%%jjjjm%k%%kkj%mmJ%jJkk%l%kjj%j%k%jjkomLkj%K%mlJk%
-10847i46ljklj%j%l%kkjkJ%mjmj%%lJjllkj%kkk%%k%klJmjjljkj%jlkKJlkk%mjjm%jl%kl
-10780a042j%jkjmkKmjkJl%%lkl%jjlkk%jkl%mkkjKlkl%l%nJjmkkjJJmljjmkk%jjjlknLkk
-10714a144jljkkkJlk%jkjjlllkjjlkkJlmkkljlkjjlkkkkkk%%lmJ%kkjklmk%ln%jl%mjkjm
-10648a266kllkkkj%jmpj%%mlkmJmkkkmjmlKllljm%jklloklk%jlkmmj%ll%mlkjmj%nk%llJ
-10582a410lmljkmjllknljm%oklmkj%mllm%njknj%mlklkmkklkmmkllkjokmmkknlkjonljjl
-10516a591nn%kmkkolll%nlplkkmllomllnlkjknmnlnklolkkmmnl%nnlmlllmojlokmlmomjm
-10450a817momnkmnlmnlomnmnnmllplrmlnolnmoolpompmnmnnonnrnlrmnnlqonoropmroppp
-10384b158qoj0pprrrrj1nj0rj0j2rj2j0j3j3j4j4j4j7j5k2j9k0k3k6k5k4k3k1j3j2LOJ9L1
-10344b589L5M7N3O0O1O3N9N6M4M0L3K0J3RKooj3j4j6j4j5j8j1j7j4j6j4j0j6j4j3j4j0j3
-10309b258rj3j5j1qj2j2j1qj1j2qj1porj3qqrj1j0mpj3j1rrrj0j0qj0j4j1pj0j3j0j0qj2
-10267b675j4rqj1j3rj1j0j2j0j1j2j1j5qj3j4j3j3j3j6j4j4j6j3j5j7j5j7j6k0k5k3k4k8
-10232c178l0l0l1k3j7j0nKJ5K5L8M4M6N1N2N1M1M0L0K1J1Kjj0j3j6k3k2k0k4k0j9k1k1j5
-10197c080k0j6j3j8j8j7j4j7j5j8j5j5j6j5j7j6j6j6j5j6j5j4j5j6j5j2j7j6j3j3j6j6j3
-10164c594j3j4j7j5j5j4j7j4j5j5j2j7j4j5j7j7j5j7j5j3k1j9j7j8j9j9j7j9j6j9k0k1k0
-10131d140j6k2k1k1j8j7k4k2k0j9k0k2j8j8k0j4j6j7j4j4j7j4j3j6j7j6j8k1k0k2j9k4k3
-10098d753k5k3k3k3k6k5k4k4k5k7k4k3k6k5k4k7k6k5k7l0k7l6k8l0l1l2l3l2l2l3k9k9k9
-10065e656l2k8l0k8k8k7k8l0k9l0l3l4l6l6l8m2m4m2m7n0n0n2n4n4n7n7o0n8n6o1o0n3n6
-10032g076n4n0m7m8m2m5m2m2m4m4m3m7m6m5n1n1n4n7n9n4o4o2o5o7o6o5p2p2p1p4p8p6p6
-9999h949p7p8q1q6q4q5q7r0q9r1r4r5r6r7j04j01j01j04j08j08j09j12j15j18j16j23j26
-9972a1624j23j33j35j36j38j48j45j52j57j62j66j65j72j78j80j84j86j96k00k04k13k19
-9950a5316k28k37k41k55k67k75k87l01l07l24l32l43l62l74l87m05m17m36m53m71m89n14
-9928b3021n37n59n89o19o52o85p24p65q10q57r07r62j015j079j145j212j295j385j493j621
-9908d1932j774j952k167k418k707l016l329l600l768l768l520k984k121r43M95K183M006
-9891g3315N923P827R534J0941J1876J2390J2512J2220J1537J0400Q925P298N652M129K718
-9876F0567J434L38n35j133j523j753j867j908j876j786j672j554j449j363j295j242j199
-9859D0184j165j137j111j095j073j039j008r71r36q92q49q07p67p28o88o55o19n90n60n32
-9839B2962n09m85m60m41m24m06l86l73l59l44l37l23l14l02k94k94k80k73k67k60k54k48
-9817A5329k40k36k31k21k18k11k04j94j86j83j74j68j60j54j47j44j43j36j34j33j30j30
-9795A1452j30j27j21j21j15j15j16j12j05j03j05r8j02r8r4r4r6r2r5r3r3r3r1r0q9q6r0
-9768H688q8q3q2q5q2q0q1q0q0q0q0p7p8q2q1q3q3q5q7q4q9q8q7q7r1q5q4q6q1q0p9q1p7p7
-9734E875q3q4r0r6j00j07j05j06r8p9o5l3oK6O5R1J24J45J46J59J47J33J15Q1N5J8j2m1p0
-9705F005q7r9j15j24j34j33j32j36j32j38j35j40j40j45j47j49j57j63j69j78j82j93k06
-9682B671k25k39k61k87l23l55l89m22m37m34m09l49k52j29K3K03M01O04Q02R75J103J183
-9660C454J219J208J155J052R17P49N80M16K63J34J3p7j44j89k16k27k23k26k12j98j83j68
-9638I097j63j55j44j37j35j32j30j29j24j22j19j18j13j06j05j01r5q7q3p8o9o5o4n6n1m7
-9612F369m5m3l8l7l5l6l5l4l5l4l4l3l1l6l5l1l4l3l6l6l0l3l4l4l3l3l3l2l4k8l0l3k9k9
-9578E213l1l0k8k7l0k9k7k4k9k1k4k1k4k2j9k1k1j9k2k1k1j9j8k2k0k0k2j5j9k2j8j8j8j7
-9544D454j9j8j8k0j6j9j9j6k1j7j6j8j8j5j6j7j6j6j5j6j3j5j3j3j8j8j3j2j4j5j3j3j4j0
-9510C914j5j5rj2j3j2j1j0j0j0j1j1j0j1j0j2j2j0j1j6j1j3j5j3j1j4j7j2qj6j6j3j2j5j4
-9475C483j3j1j3j3j3j5j4j3j1j1j2j3rj4j2j3j0j3j0j6rj4j4j2j4j1j2j3j3j4j4j4j5j7j8
-9440C030j5j9k0k0k0k2k4k6k9k7k7k7k3k0j3nMJ4K2L5M4N1N5O0O2N6N5M7L8L1K2J3R%mqj4
-9403C285j4j3j4j9j5j7j7j6j1j4j4j3j5j3j3j0j3j3j0j2j2j2j0j1j2pqj2qj1rj1oj0pqpj0
-9365B838ppqpoqqpppqoopqmqmqnopoplnppkqooponomnooplnnnmmoomp%mqnnlrpnpmmmnlr
-9298B449lnpjnnollorljkpommlpkpnojlommljpnokmnnmkmnmnkmmkmlJmpk%knkjpnknplm%
-9231B185nlnmkmknnmrlnklolmrnolknoqnmnlmJJ%%JNLKOKjM%kk%jlmmnmlom%nkllmkkpkn
-9164A997llmmmlllJkonmoJknjlnlkk%mnlkkmKnlm%moJlljmmlljjmkjojllk%klkmkllklkj
-9097A815kml%jlkjkkm%mKkmjljlm%nkk%jnjmkmJljjmm%jkkjk%nkjjjmjlkj%mkKjnjkl%Jl
-9030A686jllJjmkmJ%l%lJkl%lljmJj%kjnJjk%%mjJjjjl%Jn%mkJllj%kmJJojkljKkjjn%%m
-8963A585Kkkj%kjjjjkljjjkJkjJm%kJn%%MmklnLklljJjm%mkj%mk%Jmj%km%KlklkjjjJkl%
-8896A497kkkkJ%kj%klmlkjj%ljjmml%lnJknjlmJ%K%JJJJJkklj%lllljjmk%jml%olljokpn
-8829A372mqqqj2j3qp%jJ2K2L1K6J1J7K8J6on%JKoqmnnlmjlojjkmklmlj%kmkj%kjm%ljjlj
-8772A367mjjmkjkJJjkkjjKlljKk%JjjjkJj%Jmkjk%JjkkjnJjk%%kjk%%l%mJjkJjjlnlLjjJ
-8705A294mLljjkkkLk%mKkJ%mJjkJkjjjJkk%KlmKjkmkK%klk%JlkjJkJlJ%kkJk%kjjjljJ%l
-8638A227lLk%%k%lkKjljk%jj%kJjmJLml%l%ljJJ%knkKJjJm%KlJj%%l%%kJjk%j%kkkj%jkj
-8571A167j%j%Jkml%j%jml%%%%%kJjkJjK%jJK%j%%%kJ%j%kjjkjkK%m%%%ljjkJ%%kklkjjjj
-8504A115j%%jLjjjjJJjkJJJjk%K%%l%%nJkl%j%%%Jk%%J%n%NJkkJJl%Jjk%K%jjmj%k%%jk%
-8437A084KmK%km%jkkjjjJ%l%%Lj%%Kj%Jk%%Ljk%%klJjJ%lKjkjJ%kkk%%%jjjjjjjj%jj%k%
-8370A044JjJjk%kjK%%%mLjj%%jjK%l%klLk%Jjmk%Kkj%Kjkj%kJj%kkJ%jJljk%J%Ln%%%jjJ
-8303A009l%kLkk%JjkJJjjm%LkjKlkJJ%jlj%Jj%KllJJ%kl%jJj%j%k%mM%kjJJkJjjkjJj%kj
-8236I70K%mj%jKJmj%k%J%k%J%JlkJJl%jLjklK%Jjlj%%%jKlj%J%jkjLl%%ljJ%KjkkJ%JkkK
-8168I39Kjkjj%jlJKlJ%%jJkkKkKjnK%%jjjKjj%l%kJKJjlKjkkjKjJjlJl%%KjJJjlJkl%Kj%
-8100I07%%kl%J%JjjkkJK%jjJm%jLl%J%JlJ%KjjlJkMjjkKJlJklJ%lJKj%jj%Jkk%jKjkL%lK
-8032H82kjK%%jjjkJjjmL%%%JlKjJkjJ%%jk%%kJkKKklJjkKklKJjKk%Jn%jLkjJ%jjkj%KKmk
-7964H51KjJj%kJKj%kjjJJljjjKjKJljj%%j%%K%jk%K%jjJl%%klMlj%KjLkJkj%J%j%mL%%kk
-7896H29JjJjlJJj%jj%j%JKkk%%KlJjj%%jj%JJkj%%kkL%lKkJjj%kJMlkJJKl%jkKkK%mJJKn
-7828H06J%KkjjjMjl%m%L%lKKll%L%jjKk%j%Jj%j%%Jk%mLJkjkJjj%lMJ%lJ%JkJJkjk%%jK%
-7760G87%l%J%J%jkmJ%JKk%jLmjkJJLjkjJklKk%K%LkkLlJk%kkOjkjmK%%JKljlM%klkKjjJ%
-7692G63%lJ%%MkkljL%jKJjjKj%%JkKljJL%lJj%%jjjKjJJnKlJ%%jk%KKkj%%k%KJmKkjJk%K
-7624G49%lJj%J%jKk%mkKjjjM%ljJJk%%JJlJk%jJjK%jjJj%Jm%%%Kl%jK%J%k%jJJjlj%%%jL
-7556G30kkJJjkJ%jJl%KkKkJLkl%%j%kK%%%%%jj%JkJ%j%%jKJ%kmKJj%jj%%Jj%%Kk%%%jj%%
-7488G12%%j%JJk%%JkljKkJk%KKkj%jJjkkJJkLJjjk%kJ%kJKkmMj%JJjm%JJ%JlKlL%lLKlkJ
-7420F95JjlKjJJlkjjLKk%%KjjkKjJl%Jk%j%Lm%Nj%nK%kLj%kjMlj%kLKj%mJ%%lK%JJkJ%mj
-7352F77Lj%jJJkjLl%jJJkjLl%%jLk%jJJk%kJjjj%Nj%jkJJlJjkj%J%%%jJjK%k%Jj%%Jk%k%
-7284F64j%K%%k%k%Kjjj%j%JjL%Jl%%%lj%KL%jmKK%%lj%JjJjlJJlLjJj%jJjJkMlJklJ%%jJ
-7216F50J%kj%Jj%JJj%j%jKjjJ%k%jJjlJL%ljL%n%M%lLkjLJkJlJjjKj%jLjkJjlJ%j%KjkJJ
-7148F38kJ%lN%mkKJKmjj%Lkj%JkKJjJjK%jkJj%jj%KjjK%JkjJJjkjJKkkJ%kLJjkJ%%jkjKk
-7080F24jL%jjjj%J%j%j%kMkkJ%j%KKjk%%JkJjJ%%KjlKJjlMjkJmKkJK%%kjjkMkJkjjJJJKk
-7012F14%%jj%K%Jjj%klL%l%J%jjlLKjjKjlJK%jJkl%%%M%jkKkjJjJlLk%JkJj%%lJ%%Jk%Lj
-6944F00jKkkJJjjK%jj%j%jKjKjJ%kJjKljJJmKkJjjLJl%%%KkjJjjJ%j%jKlK%kj%kLkj%%%j
-6876E84JkJKkKknLlK%JjjjKj%jLlKkkKj%%jKklj%K%%%kjLKnJkjJJjjLJjjkJj%%J%JjkjJJ
-6808E70%%jl%J%J%k%k%K%mK%lJKkJkkM%Kkj%%%%jlMj%JjJj%%KjJJk%K%%JkJ%%jkJjjjK%j
-6740E60%J%%jJjjJ%LjljK%jMJjjjJKj%J%JKk%%JjJJlK%k%KJ%kJKl%KjJ%%jJjjLlKjjmJKJ
-6672E65J%kkMkjLj%kK%JkJK%jLLkkj%LjkKj%%J%l%LJk%%kkKK%%j%j%JnkJJLjjJ%kkKkL%l
-6604E60K%J%KJjjjJjJJJ%%j%kj%kJjKkJJj%kK%nJKJjjjLKl%%%klNkKkjJjj%J%K%j%J%J%k
-6536E57J%KlkJMjl%JJ%jjkj%LKlkJjJj%jjj%L%%%%k%KJjkjJKJkkJjk%JkK%%k%%%%jLkJ%m
-6468E44J%Kj%JlJKj%jJl%jKJjjkL%%j%n%LjKjJljJJJj%%jKlKJlJjJjlkLkJJj%jJ%jlK%j%
-6400E32MkJ%jk%%JJjk%Lkjk%kjKJ%j%LjljJk%%MkkkJ%%%%K%kjJjj%LjjjlLjJ%%k%jjJJjJ
-6332E20k%J%j%jJkJ%JJj%kjKjjj%JkkKJjjJKkj%%%Mmj%jJl%KjlM%%k%jKJ%llJK%%JjjLkk
-6264E05J%%%jKjjKnMkjJjJk%kJjJjLjkJKmK%%%j%kjJKJjkk%%%%J%%jjJJ%Kl%%kKjLk%kL%
-6196D97lJ%jKkJkK%mKkJ%%JjlJ%jjJK%%JljKj%%Jj%JkkKkJjkJKJ%kJj%%%jKkk%JKm%jjKJ
-6128D83KlJjJjjJ%%kjJ%j%%kJJmjJJK%%KLjLkLJJ%JkKjkj%%%LkkJkJJjlJJJ%jJjmjJK%jk
-6060D78jJ%Kj%%%jJ%kK%jJjmJJjKjk%jjJ%%JJJkk%kK%JjjJ%jjJjjJlk%K%J%jkJ%jjLk%Jj
-5992D65j%lK%%%JnjKL%kj%J%J%jJkj%mL%J%k%%K%kj%JlJ%%%k%KjkKjkJMklKJkm%%%JkJjK
-5924D49jkkJKk%%jj%jJjlkJL%Jk%jkJ%jjJkjjKjlJ%j%%l%%%JK%MK%JJj%JlJJKk%jkLlK%k
-5856D35jjk%KjkKjkJlkJjKjKjjjJJjjJk%mJjkLkkj%MklJ%llK%JkjjJJ%kkJJJljJkK%%JKl
-5788D07%K%kkK%%K%llKl%Kjkkjj%JjjjJJlkMk%%Kjk%%J%%Jj%j%LKJJJkJkJKJkJ%k%%JjKk
-5720C99%jjj%J%J%n%%JjKlkJLj%LjJJkLjKkKJ%%KK%jjkKLlJ%jJk%K%kJjJkkL%Jkk%Jj%J%
-5652C99%%%%jKljJKJ%%kkLKJ%%%Kj%jjJK%JjkJjk%%l%JkJl%KJkl%%KjkJJJklK%%%%jJJ%l
-5584C89KjjjlM%J%mjK%%jjjlj%jkkkjjjkjjjk%KllJk%jjJJmk%%lkkmkjjmlknklkmoolrpo
-5516B75pol%NJ1J3J9K2J7J8J4J9J2KPKKJllnlkkkm%kJk%lmlkmmlllopmoqnpropnkjNQJ7J6
-5458C40J9J8J6J6J5J1NM%J%mjp%jnkmlkllkj%lmmJllmk%kkmkjJll%kkJlkkk%jkklJ%l%k%
-5396C45lkKl%kkjk%jj%kjkjJl%l%lJj%mkJl%%%jkK%Jm%Jlk%jj%lKjj%JlljKjljjjK%j%kJ
-5328B84lJjlJ%jkLj%k%k%JkJ%%KmjMkmJ%jk%%j%%jkjj%j%kj%JJjkl%JMjJ%k%jL%%J%K%%%
-5260B61%L%jjL%k%J%%%%jK%kJmk%%kkkJl%jlmlJljlj%l%KKMKjK%JJJ%mK%k%klKKlmJjmkl
-5192B22%llknl%mpljmmnlolmlmolnnnlllnjkl%jnm%jljnnknmnplollmmknjkjKOOQJ1J3K1
-5127I6K5K9L5M1M5M7N0N1M6M6M2L8L3K8K7K0J5J1J0RLJMkJkj%%kjkjkKJnJjK%jJ%KNj%K%
-5077G48%K%kKj%%JJjKjLJJjjLjJ%kj%KkkJK%lm%KjnKjl%l%lkmlJljlnjklnjjl%%LJJ%%%%
-5009G05kKljlL%mjljjJjkkk%kJjmlJJ%mmJ%%j%km%%mKjjKMMKNMMNN%%%K%M%klJJlKJ%JLk
-4941G00JN%%Kk%JKK%jJ%Kj%jjJJJnLjjKKJ%KJ%JjmlJJljjkmkJ%kkkjjljjklJkjj%%m%kjl
-4873F69Jlkj%lj%k%jkkJk%J%k%kkk%%nJjj%l%jjkJnJKJn%jkjJ%lj%jj%k%j%jlJKkjKm%K%
-4805F11llJ%%%%lk%kjlKkk%%%%%kkJ%jJkkJ%kKkjkJk%%KpLmK%j%KkklKJlklL%K%oMjl%jJ
-4737E65j%KkJknK%lKkJjlL%Jj%kjJ%lj%kKJJm%kK%jJ%jJkjjkK%%jjjkKj%kkKjLl%jJ%J%k
-4669E37l%JjJj%jKjjJmLLljjJ%kjKJ%lKjlL%l%KkjKjJkkj%KjJKmjjlJLJKkj%J%Ll%kKkk%
-4601E19jJKkkjJJLkjj%%J%mJ%Kkkj%J%jkKKjkKlJlJKjjjJk%%KjjJ%Jkj%%k%%%%%lK%k%Lk
-4533E02J%jjJ%kLklKjjJkkMj%jjJjjKJl%%kJj%%%kJ%K%jJkKJ%pKjJ%kkjKJKk%JkJkKJkJK
-4465D90jkj%%lJKJkJKkjjjJKjkJkLlJ%J%%JlkKJk%jjjjKklKJJ%jJ%kjJJkJjJjJkJ%Jj%jj
-4397D73%jK%jJkjK%klKKkKJ%kl%MjjJ%JjlK%Jkj%MlJjJlJJ%K%ljkjK%Jj%%%%Kk%jK%l%J%
-4329D65JKjmjLjkKJlKJJkkJ%kJ%Jj%Jjj%Jk%jK%%Jk%Ll%%%JKnJJJjj%L%klKkjJ%kjKkK%l
-4261D53K%JkL%jKkJKjK%okL%Kk%k%L%j%JjKjJkkK%%KkmjJK%%%lJ%lLkLJlJJK%KmkJJjkL%
-4193D52kjlKJklKL%l%j%j%%kjJlJ%%kK%j%kjj%KjjlJ%%k%kjmLKkjJ%%jm%jJklLkjkkjjJj
-4125D11kKljljjkj%mlkljmllmmnomoonlqrlJOOJ3J6J5J6J8J9J1J0QLKjnopppokjMJ0J1J6
-4068D56J7J6J6J3J3RPNK%%m%mmllmlnjkll%%lknkKkjnkn%JkkJk%Kllk%kk%j%k%J%kJjl%l
-4005D66J%%kjjJkjj%Jj%jkJj%%jkJJ%mNkkjK%jkk%Kjjk%KjmJK%j%JmkjK%JjjKmKkkJ%JmJ
-3937D36J%%jK%nJkJJkJlKJk%Jl%JjlJJjlkJJk%kK%jjkJMll%%%j%kkJkj%kkJ%kK%l%jkjjj
-3869C98jj%Jml%l%l%%okjjoknoqlonlL%LRQQQMMMLPNPJ0J0J2NOQNNK%jk%lllolnkjmokkn
-3804D18mjnoolpnopK%NQPQPMNLMNLPJ3J0QROOPLMj%lJkn%kklJnljkkk%ll%JnjJjJlkjjjm
-3738D49%JJl%%jJllL%m%Jk%K%lJ%JjjjlJ%jkKJlJJjlJjk%jJLkk%lKJlk%jKjJJlj%%%kL%%
-3670D22%%kj%jJ%j%%KkKl%jj%JJkkj%Jj%JkjLlJmjJJkj%%jlKjKJm%JJ%%jjjKpKJjJ%JJ%k
-3602C98l%JJKmKm%j%JmJ%jJlKkk%J%jJl%%JkjkJjmJ%%JklJ%J%KkmjKJkljK%lJ%%mJLmm%%
-3534C58LjlJjljkJ%lj%jKjkjjJm%ljjj%k%jlkKJkl%mKjjk%%k%lmKkjJjKlKKJMMJJN%K%%L
-3466C33%ljJjkJjjkkjJlkjkjjjljkjjkkkKkmJll%jJLNPMPJ1PJ0J0PQOOOJJKkK%J%jKJ%%l
-3401C89k%%kJJlkkkllkkkkjjmk%ln%jJNNRJ3J4J3J2J6J1J0OJ0NLKJMlnlKjkjpKlj%kkkjJ
-3341D59ljJJmJKJl%%k%jjk%jJJNLMRMOMJPJJJjJK%lkjm%MjmNJjjKMKjKKJJLJKKlj%KJ%%j
-3273E09J%Jj%KJJk%lJ%jjLJlkKjj%jK%JLjJJJ%KJLkjKJk%kJjMljjKJjllJJJlJ%jjKkMll%
-3205E08Kjk%%j%m%%JjJjKkjJjJ%kkJjJ%KkJk%L%jJm%%%JjLjKkJJjk%k%KJkjKjjJlkKj%jJ
-3137D93jKJj%j%jJmKJ%kJjJ%kJJjj%%%kj%%jJJlkjJj%%j%%jkkL%J%%j%jk%Jj%jjKj%jjKj
-3069D73%%k%j%jjjj%kL%jjjM%lJkkK%%%JkkK%k%jjj%JkJ%%%%lJKjJjkj%J%llKJlJ%KjJjj
-3001D50JjKJjjjkK%j%%%kjjNjk%JJjlLJkKlJj%J%kMlLk%k%%Kj%jJj%kJ%j%kJ%j%j%KkjJj
-2933D39JLjkJmJJKkJ%%KjjkK%j%%l%%%%%jjjJJ%JjKjk%LjKjjJk%%KjJkkJ%jKJmkKkL%JkJ
-2865D33j%%jKJjJjk%JkJ%%k%K%Km%Kk%JKkk%%%JKjkK%jjkJJKjlkJKkK%Jj%j%Klj%Mk%Jjk
-2797D24%jJ%%kLKkKJkJl%%%J%%j%%%Jl%J%Jj%JmJ%%%%jJ%%J%l%KKjkjK%kJ%Jkkj%KJJ%kL
-2729D21kJKj%kKjjL%jjkL%jl%L%jJlJ%jJkJ%Jj%jJJk%jJkMjj%kJj%%%JK%%k%j%%%j%JjJL
-2661D17jjk%K%jjj%j%J%kJKJj%jj%KkkMm%%LjkJ%l%Kj%jJ%jKJ%Kl%kJKkjJkJ%JkLjmLJjj
-2593D06J%JkJ%mJJ%JkJjJjl%LJJjk%KKk%%k%Jk%%Jj%%JJkjjK%%kjK%%jJ%%KlJ%jkJKjJjj
-2525C99jJ%JKJkkJ%JJlJjJJj%lKKlM%jjJkjkL%j%%J%j%l%KJk%J%j%jKjJJjjj%J%%JLll%J
-2457C95jK%%k%KjkJ%%K%jKnkJK%JjJlMJm%LjJjjJJ%kj%%%JjJkJl%Kj%LKmjJ%lL%Kn%K%J%
-2389C91lJ%kJl%KLJjjkK%JjjKKjkj%J%kJ%kLjkM%j%JlkJkLjkJ%KjjKkjJKjjk%%JJKjJLlJ
-2321C88%lJ%J%lJJJ%KkjJlJkJ%kKKlJ%%%kKJ%%%%j%jjKjJ%Kjj%%k%JjK%%jJk%NllJLj%lJ
-2253C82%JJjkKJkKj%%KlJjkJlJJJKJjjljJJj%%%%%J%%jJJKljJk%KLj%jlJJjjjKjj%J%%KJ
-2185C81lKkk%Kk%KJjjjKj%Kjj%kJ%%K%kKkjJ%Jjk%JKjkJkMjJj%%%%J%k%L%jjkkK%%KkjKJ
-2117C76%jk%jK%lJJKJlJj%NljjkLj%K%%k%KjJlj%LJkk%JKj%kKMjkj%kj%K%J%%JKjjjj%jJ
-2049C72KjjJkJjJ%jJmMK%k%jJ%k%KkK%Jlk%MkJJ%lJJl%jK%%Kj%%LllLj%KJ%%%lkLkjL%%j
-1981C69%KkJlKJ%k%Jj%%K%jjJjJkJJk%%L%Jj%JljKJj%jjJJkKkJKKkkJkK%%jJJk%%jjLj%j
-1913C67J%JJkj%kKJ%%Jjj%jJJ%j%M%JJl%kJ%lJ%JK%kJJjk%LJmj%K%jKjjKKk%kjJ%JJ%l%K
-1845C68J%%%J%j%%Jk%jJk%%LjJj%jK%k%%%jKjjJ%JKjJlJJj%%%J%%J%mK%%%%KkjL%jKl%KJ
-1777C71kjj%MkJ%lLjj%jJkLj%%%%K%kj%Kj%KjjK%jKJl%%kL%%jJljKKkJkJJjNkmKL%nKKjj
-1709C69JJ%jKKkjkkKJ%%%kKkKjKJl%JJJlj%%Jk%L%jJjk%JJKk%K%jlL%jKk%L%jjkLjJKjk%
-1641C70%JJkjK%%jjJ%JKj%%%KjJj%lKkKLlkJJjJjK%kJKlJj%JjJjJKjJlKl%K%Kj%jJ%%ljJ
-1573C70j%JLmJjJK%JljJ%jKjJjJ%kJjjJ%%L%j%JJlKJkljL%%Kk%jMkjMjlLkKjl%jMkJjmL%
-1505C69%LjJJkjj%Kj%KkKjjKj%j%JJlJkKjJ%%%%k%%%%L%K%jkk%%JJKlLjkJJjkkJJJJ%%jl
-1437C66KkKJ%lK%KjkKlKjJjkLKjkjJ%%jKjJkKJj%jLj%jLl%m%%JJKjLj%%jkJ%kJjL%%k%Km
-1369C64%JLJkj%jLJ%jjKj%%kjJJjkJJ%%kMk%jjJj%J%JjlKLljjM%jkMJk%%Jl%%Kj%%%l%K%
-1301C64Jj%jjkMJkJ%%JJkjJ%kK%%%jjJkJJ%Jk%J%j%jK%%jJjKJlJ%%jJjjkjLK%l%JjJj%J%
-1233C61jJLj%Jk%jjJ%%kNmj%K%%j%kK%jJJK%klKkMlK%j%Kkk%L%jJ%k%JjjjjM%%jjJ%lK%K
-1165C60%kkJ%MlJ%%k%KkKJl%Kkj%%%KJkj%KLjkk%KKjk%%JJmKj%jL%JJljK%%jk%Jj%JJ%kJ
-1097C56Jk%%jK%jk%jKJ%JjJl%KJjkKjjKjJ%%jjjLklJk%N%kJ%JJk%jjJjJKjj%JJlLkjk%Lj
-1029C51lKLkj%JjK%j%j%JLmJ%Kjk%JJklkMMJjl%jJkJL%jjlKKJJkj%%kJ%JkJ%lL%jJk%%Jj
-961C47JlKKKjjJljjLJJkj%L%m%kLKlKMklj%%k%jKK%kJ%%j%Jkj%%%JjKKkjmNJmMj%J%%j%J
-892C46JmjJKmKJ%KkKJl%JjJ%mLJjK%jkKJk%%%jkjLKm%KjK%k%JJm%KkJ%L%lJlKjlMj%K%%j
-823C41kKlJK%%jJj%%Mk%j%%lKj%Kl%M%kJJjjkJ%jLjk%%%%J%kLmKj%jJKjjkLJ%k%JjjJKkk
-754C35%%Kk%jJKkJkKJjj%%%J%j%j%JJjj%j%%jJJ%JKjJkj%kJJKl%%Kjj%%JJl%JJkjJJk%%j
-685C30KLmJ%jjKJ%kKlkJMjKj%jk%jKJKllJkJ%JJjjJLj%lJkJL%kJj%KkjLn%KKJn%K%JJmJj
-616C26JKjkJKkLl%Jk%K%mKJJjmLkJK%kj%K%lK%jLljkL%JJkJKjkkJ%JjjJJjKkJJ%%k%jJJk
-547C22JKl%JJljjKKjkkMJl%JKjjklKJ%%Ljk%J%JjkJjj%LjkJKk%jJkJKjJ%jjkL%k%JJjkkL
-478C16j%jkLk%KJJkj%Lkj%j%LklJJjJ%J%l%%LkjLkk%jJ%jKkJ%j%kL%%%%%k%KKLj%jJjJJj
-409C14%JjLljKKnjMkjj%%%JkJKjjj%jJ%Kjl%LkkJK%nJJKj%j%Kjl%K%%k%KJljjLkkKKjkKl
-340C02J%kKJjlLJ%KljJklLmKLjl%%KkKklM%jj%k%KJkJl%jK%%%%Kjj%Kkk%%j%%kJJ%JJ%kJ
-271B93%k%%JjkJkJ%jLlLjmJKJjkk%%kLJj%jl%%kLJjKKkkj%jkJ%kKkKJkkJKmJKlkJjjK%l%
-202B72JjkLjJjjkL%kj%%jkjjjK%%%k%%%kKnL%JkkJJjJjlkJJm%%jkKkjKm%jjkLkJjlkJJlK
-133B39lkJLlj%%mjMkjJlkljJjl%%jl%k%Kjnk%jjkljjk%%l%n%%klklKjmlkml%jlmll%nklm
-64A35llnlmm%omommqloqrmproj1rrj0j1j1j3pj1j6qj2j3j0nlkNjMJqj5j3j6k5l4l3l5m1m1
-12c84m6n4n1m9m6l9j8J5O2J13J66K08K32K32K02J80J58J35R4N0J7mj0j8k6l4l8l4k8k7k2
18I36k0j9k1j6j3j4rj0j1j0rj2j3rj3qj1j3oj0j1rqpj0prnqnqmonmnnknonmknmn%njmlm%l
72E15njkkmjklljk%lnJJnjjlkjkj%jjlklJkjJkjjkKmkjkKkkJ%%mlj%%%l%%JjkKLjMm%kjj%
143D29%Jjj%kjJm%JJJjjjkJKkjj%kj%lJJ%nJjjJk%LkkJkJ%jkk%%kjJ%kj%%LjklLKmk%jKj%
213C93Jjjl%%%%KkjkJKjJlkKJ%KnjlLKjJmjKj%j%%%%j%J%j%kjjJJkjjMJk%JmjJJjjj%KkLk
283C72%Kk%jkK%JJjm%LJjmLkJkjJKJkjkJKmJ%J%kL%ljLJlj%kJj%jJKJ%k%%k%%jLJkjK%%%j
353C61JjJjjjJ%jj%JJ%l%jjJ%%J%kJ%j%KkKJjkLllJK%%J%kkKl%jK%kK%jJljKJ%jJ%jkNm%J
423C50j%kJj%Jj%J%KkKLJjKKjjj%lKKjmJJjJJjkK%k%JjJJjJlJ%jK%%%kKljJjJKj%%%%ljkM
493C47KjjLnKKk%kJKlkKKjJ%mJjKJj%KkjjLk%kLjjJ%JjKj%JljjK%%jkKJ%jKkjJKlJkM%lKJ
563C44nNJj%k%KjmJjJKJk%kKJlJ%JJlj%JJ%jjKj%jJKjmMjkJJj%%JjJ%kKJj%jkjJ%JkLjkLk
633C36L%jJj%ljLKmLkJKJkjJkjkJLjjKlK%kkjMkJK%Jkk%JjJkJK%%j%%Kk%%%jL%jkK%k%jJJ
703C34jj%jKJkjJ%%%J%KjjkJlKJkJK%%jkJMmk%K%jKk%%%L%kkK%%jJm%KKjjJ%K%Kl%KmJJj%
773C30jLlKkK%%JlJJj%LlJjJlJjKKjnKJJkJJk%JJ%%mLJjkKkJ%J%j%kLk%j%Ljjj%KjjjKJ%j
843C27j%jKjKjjkkJLLlKJjLmJ%lJ%%kjJMjkj%JLjkjK%JkJ%%Jj%Kjjl%KJkKKmJJj%k%jMj%%
913C25jK%j%Jkk%KjKjJjk%jLLkk%%LkljKJJjKjklKkLJk%KlJjMlJ%J%kK%LmjJjJ%KJ%jkLlk
983C20%%%%JjJ%JJJjnKLjlJkKJJLkljJJjjK%%%kKjJjlJJKlJ%JkLj%lLJkkKKJ%jjKkKjlKjk
1053C17MJkk%%%J%KJjjj%kjLmJJJ%%Lkjj%j%KlLJJjkJ%jKJlj%LkkKKjkJ%jJJj%j%%%KjKk%
1122C17Jm%JLj%JJmJJjjKk%JkKj%%j%%LjKkkJJKjkkLJJkj%%lJKjLkkKJKkJjj%jlJK%J%j%J
1191C15kKJ%%%j%kkK%%KkjJJ%k%%L%jJ%lKLl%kJJJ%k%KjJj%JjjJlN%ljJKjJ%kjj%j%JJjKJ
1260C14J%kJ%%k%%%Lm%KJljKJjJk%%JKllKJ%jL%kKj%jL%j%%kjjJ%%KlJLk%LllKLlkL%jJ%%
1329C11kKkKLkk%JK%%%mj%JjJKJljLjJjJjJkKJkL%m%J%jjL%%jJj%%kjK%kK%jJJ%%%jJ%j%%
1398C09%%K%j%j%KjlJJLljLl%%%J%kKJkJjl%%LkJjKKjk%K%%kJ%Kjl%KLmJ%k%J%JkJjK%%j%
1467C07j%jL%kJmJKJj%kj%KKjJ%%Jl%JJlKJj%J%%jJJl%KJkKJk%J%mKk%JjKJ%%%j%jJJjKjk
1536C05JkKJ%kJJk%JJ%%Kj%%%jjJlM%m%KJ%lKjj%JkjJjJkLNjm%Jl%JM%nJJJ%jjkJ%K%kKjJ
1605C04JJk%Jj%%j%kK%%JjkKJkKjjLj%kJKkj%KkjJj%K%J%jJjK%kjKlJjJJjjKJllJNkkLKjj
1674C03K%mjLJk%JJ%kkKJlJJ%kJLjkj%Kj%J%%JjKjjjkKLJjljK%%jjJkJLlJ%JK%lJKk%jkK%
1743C01JjKj%%JnLKkJl%%kLjKJj%%lLJ%jL%l%%%%%jjJ%%JJjjkJ%kKlKJJJ%k%kK%Jk%JJjkL
1812C00%%kK%%KKn%KjjjKj%JJkJjmLjjJJLmkK%JjKj%KjJkkL%JjkKjKk%JkK%j%J%%%JlJK%J
1881C01k%j%jJkKKkjJlK%%%kJjkJJJKjjJJkK%%jjJmLK%jJ%%j%JJm%%JJ%%%Jj%%kKj%jKjJk
1950B95kKKj%kjLJlJjJLoJJK%kJ%KKk%%J%l%LJjl%jjJkM%kjJJk%L%%j%%Lkj%K%kjJKjjj%K
2019B96jjKlKJjjj%K%jjKjJjkLJkjJJJk%KljK%kJ%JJj%%jJkLlJ%JjJJj%k%LKkjjJjkMjjKj
2088B94kkJL%%jkJ%LjjJk%KjJ%KmJKjkJjKk%JjKjkjKKjk%%JJ%jJlKjJj%JjJ%%KmKjkJLjJ%
2157B93Jjl%JkJkjLJjJk%%J%Jj%%JKlJK%k%jjJK%%%j%j%%%JjJkJJkjLJkJjKjJ%j%%KnLJkj
2226B89%j%L%%kkKJJ%kJjKlkKJK%J%jlL%%%lKk%PnlJKjKJjkjKjjKJjJKl%lLKjkJ%jKk%jKk
2295B88JJjJJkKjJkk%KjK%kJJjkJ%JlKjJK%jJjk%%jK%%jJJJ%j%lKkJKkKj%%Jl%%JKkJkKkj
2364B85JJjLkkKjLJmjKjkL%K%kJ%%Jl%JKjj%kKkJJJkK%J%%%lKljKJ%%jKk%%KkkKJjKjk%Jj
2433B85J%%Jk%j%K%jjKjjKkKJ%%%%%JllLKkLjlJjKKjjJJ%%mKk%Lj%j%%KlKlKj%JJjJkJ%J%
2502B86ljKj%JKLk%lKK%j%jnJL%lJKkKjJJJlJ%j%KJlJ%J%%Kkk%jJJkLjjk%MJ%jkjJJjKjlK
2571B84jj%kKJKjjJj%Jl%JKkjLKjkJKjJm%%%%Jj%jL%%jKlJK%j%%jj%JJjLk%j%KmjL%jJ%kK
2640B83Jj%KkJjj%jj%LmK%JJJK%m%%%jK%kKjKjLjk%%JjjkKjKjJ%%JjJjjkKk%jJLjk%%jLkK
2709B82j%Jl%KJj%kJKLjlKJj%%jjjjK%%jKk%lLjJ%K%%%%KnKjj%%JJkKJjJ%JjjJj%jkKjKkJ
2778B80%%Jj%%JljLlKKkjJL%k%jjLKmJ%%K%mJjJKjkKjJlKJkKK%kJjKk%%JkJ%Jl%J%JkJ%lK
2847B78jLjmLJj%KjJk%%%jKjkJj%MjjKJkJjJkj%jK%%jLJ%lkK%K%l%JJ%Jk%kKjjK%KlJlJJ%
2916B77%%Kjjj%%kjOj%Kj%jkJ%K%kj%KjjJ%%kKjjJjJJL%l%K%Jl%k%JKKkKkJkJJkkK%jLm%J
2985B76JKkK%jjJ%Jlj%K%jKjkkKMj%%Jjm%%JKl%KjJlJKjkKKk%j%jMJkKkkMjkL%jjkL%Jkjj
3054B74%K%kKkJlK%J%kJK%j%%lKk%LjK%K%lK%jJkJ%Kjk%%jJJ%Jjm%KKkKJlKjK%%kJ%kJ%Jj
3123B75%%KklKK%jjj%LmLJkj%K%%kJ%%j%Kjj%kM%%kJjlMkJkK%jkKKjjK%kkK%%KKlK%%%lKK
3192B76lkK%%Ljk%jJ%%%KlKkLJljJkKJjkKkkLJk%JKkJ%%%jj%JKj%%lK%kJKJ%j%lK%jJ%KlK
3261B73kKJk%JmJJJJk%j%Kkj%JkKJJ%kJJkLJ%%lN%jjl%j%LkK%j%kJK%JJkJ%kJJn%MKlkjKM
3330B75m%jj%%%L%kLjJkjj%JjJJj%J%kJLl%jkK%Jj%L%%JjjJjjjJ%j%j%KjJ%%J%kJJ%j%%Jk
3399B69%JkKjjJKlJkLKnJJkKj%KjJjjKJjJJ%jJkjjJkKKkJk%Jj%JjjLJjkK%Jjk%J%JJjjkKJ
3468B70lKjkMj%kM%jjjJk%%%%K%kJjJLklL%%jJJ%j%jjK%%%%kJj%J%J%kKlJ%J%JjLlJkJ%%j
3537B67jKj%%j%%JJJJkjk%JKj%%%jjLJkJJkkLl%%JKj%jM%jjkKL%%ljjJjJL%%ljJJjLkl%Jj
3606B65JKk%kK%jJ%JJk%Mmk%%JLjjj%KjjKjJ%jjjKj%JJ%j%k%MjkKj%%%%kKKkj%%jjMjj%JL
3675B69j%jjj%j%JK%jJk%KkK%jjkLJkJKk%lJKk%JJjKjjLjkL%jkjMlK%kK%%kJJlJJj%jkJKK
3744B67jkkJ%Jjj%MkJk%%%jMmJL%m%K%kJK%jJjJj%%KjkK%lLJkjJ%jJLl%%JjjJ%%%Kj%%kJK
3813B66jkjKjjjKjL%lKjKJk%K%j%KjkKJm%KmjKL%jKJlkKjJ%jJjKjj%%j%JJj%Lkk%KlK%%%%
3882B63J%%kKjJKkkKjj%MjlJ%%jKj%jKkJjjL%%jkJJkLJl%jjKjK%j%JlKjjjjM%j%K%%%kjJJ
3951B62j%JJj%JlLljK%JKjjJlJJljJJK%JkjkKJkKJ%%jJjJkMm%JJjKLkj%lJ%%K%jjjjLJk%J
4020B62jJJjlJ%K%kJJ%jkJJJ%kjJ%K%jkjJJ%%JjjJJ%%%%KkJkJ%JjjJ%%%jkLJjjLn%%JJkLj
4089B60%J%klLK%%%k%jKLl%JkJJk%%JlK%JJk%lLjK%J%%LljK%mKJ%%%%jK%kjl%JL%lK%%Jj%
4158B59kJ%J%J%%lJjJJJk%JkMjjJ%%kKJkjLkjKkL%lkKKlLkj%j%JLlJkjK%LjlK%kjLKkjjK%
4227B58J%jJJj%%kKJkkJL%l%NmkkKLjjJ%jJJj%%%JjlLjjJKk%Lm%K%lLjkJJ%lKJk%J%jN%kJ
4296B59j%JkmKjKJj%JKlj%JJ%%%kKKkJmJJ%KkKmKK%jj%j%J%JJj%Jj%K%Jl%LJkmKKl%j%%jJ
4365B55KjkJJ%%%%%lKJKkJ%%JkK%jJmKjjJJjK%kjLlJMlk%JJkJ%Kj%Ljjl%Jjj%KKJlJ%j%Kj
4434B56%k%Lk%jKJ%l%JkKJkJjLkKjkJk%L%KlJj%kjKJ%mjKJ%jJKJk%%K%%J%j%LkkkMljMl%%
4503B54Kj%%%%J%k%JJmkM%j%JjjLj%jKjKl%Nkkj%%LJmJK%%l%KJkkKkjLKl%jKkJjJ%jJ%kMJ
4572B56kJKlJ%KkkKmK%%%JKJkkkJ%k%L%%K%k%JkjJ%J%%jJ%JjKj%jkKKl%K%kkLjjL%kk%Ljj
4641B51jKKj%kJKjjjJ%JkjKJlKJ%%%kjjLKj%JljKj%LjjkLJjKkk%%K%kjJJ%JkJJlJMjjjjkL
4710B52JkkjKJKjJkkJKj%KJjlK%%KJl%LjkkjKJk%J%kJJjKkKJ%kJjkJkJ%JJ%Kjk%jjKJkJ%k
4779B48jLK%j%Jk%%jJjkNj%Jj%jj%%JJJk%j%Lj%j%%%jjKj%JjjJjjJ%Kk%%%KJlJ%%Km%KJjj
4848B48JJjjKk%Kj%KjKjj%lKKkkJ%%Kk%JjjKJJJkmL%L%lJkJ%%%LkJjk%JjjKjjkKK%JkLlJj
4917B48jLk%LlkK%jKJk%JkJj%K%Jjk%Nkk%K%LlkMjjj%L%kkjKJ%k%JlJ%%jKJj%M%kkkJJ%%%
4986B48%KjjjjjKJjKLmLjmL%%kJjMkjjKJ%%lkLJkJkKj%K%%%j%%k%KjjMljJ%K%jj%l%KJJjj
5055B46K%jmLKkMjjjjJlLJJkj%JJjjJ%%j%jjJMj%mJKjK%j%%j%%k%KjKJkJJkjJ%JLlj%JJjj
5124B46Kj%%%jkJJjJ%Jj%jjJJJkJjjJkKl%JKJK%kKJ%mjKjjK%J%j%%%JljKjJ%%JJ%%%jjK%%
5193B47%%k%kJ%jKK%lJJjjL%kl%KKkJJjk%jjJLj%JKj%%Klj%KkJL%k%KkjjJj%K%%kkjL%kKL
5262B47kj%%jKjJJkkLmJJ%J%%jjLkKJl%JLj%%lKjkJK%jkK%%%Km%K%K%l%%%%K%J%j%j%%%j%
5331B43kKJjjJJ%j%%k%NkJjkMkkK%j%JK%kJJj%lLjl%K%JkJ%kKjK%kK%%jjK%j%kJK%JKkk%%
5400B43KlJ%Jk%JJJ%jkJKj%%jjJ%%%j%JkK%kJJJkK%Kl%j%lLJ%jjjLK%jj%%J%kJjkKJJkJ%%
5469B43kJLkJKk%JnLnJKJJ%jK%mKJkJjJJ%klKJLmjKKklJJJJKjjjKJjjJk%%KkkK%JjKkJkjK
5538B41KjkjK%K%j%kLjl%J%jJkJMjkJL%k%kKK%jjjkJj%JLjkJk%LJ%j%j%JkJlKKkj%J%jKJ%
5607B42jJJjjKjjKkkLkjK%jKjJK%kJ%jjj%%%J%Kkk%KJjlLJj%%jJkLj%jjJK%%kJJJjJjkjJK
5676B42mkKKJ%j%%jjKjKk%%KklLKjj%JkKjJKmk%LJ%JkNmkjJ%%JOll%Jk%%JMll%JJjjJLjJl
5745B38J%%kKj%kK%JmKLk%Jj%jJKJJkjk%K%jK%%JljlKKlM%%%%KjmK%jjJj%JjK%kKJKkkJjj
5814B36M%jKk%KjnKJJ%k%Kkj%J%JjjLJj%Jj%K%%mJjjKkK%%J%JkjKjJ%kLjj%%JjJ%jjjLjJ%
5883B39j%%LJl%jj%JkJ%jJkJKjJkLkJJkMjkjJK%%%jk%%jJJkJJlK%J%%J%kJjjKkKlJ%%jjKj
5952B35KJJkjJj%JJ%%k%%Jj%JkjJJj%Jj%KkK%lKKlJJ%mL%%K%kKjJj%JjjJl%jMjjlKMJl%%%
6021B36j%K%lKK%lJKjljK%%j%KKjJljKkJJmJLjKjJjkjLjjjLj%%%jL%kJJkJjKj%kJK%jk%J%
6090B35jJJ%l%%%JkKLklJLjkL%%k%JjjjKK%jk%jJJJKKlj%KjkJj%Lkj%%K%kkL%jjkL%jjJLj
6159B35JkJJj%JjJkk%Mk%kKKk%Jj%KmMjj%JJkKkjKjjjKkLjJ%lM%%%lK%%jkjL%%kJ%%JJjLk
6228B35k%j%KkjKkK%jJkLkJ%jj%Kj%%%kLLkj%%%%%jKJ%k%Kk%%%%%%%k%LKklMjJkjkKjjJJK
6297B34k%jK%jKk%%Jj%K%kkJk%JL%kK%jkj%JJJJkJK%jlMkJJlLkKJkkMjkjMJlj%JKjlJ%J%J
6366B34kJ%%%mK%K%%%l%K%jkJJjJjJJ%jKjkKjJ%KlK%jjjL%k%J%kJ%kNl%kMljMkjJjJjLk%%
6435B31j%JJjLjkKjkJJ%%%kJJJ%jLlkkJJJl%KkLjJLk%%%Kkl%MKkk%JkKJmKKkjJ%%jK%jJjj
6504B30JLljJK%jkJ%j%LlJ%jJk%KkjLJjJJljLJlK%k%%jKkKK%llL%J%nLJJk%JjK%%j%K%jKk
6573B31J%ljL%jJ%jkK%JjjJJJjjJ%kJjJ%kjKkJJ%%KkJJlKKjjJk%%j%JJ%Kk%%jJ%lJkJL%k%
6642B28%%%K%k%K%%jKkJ%%%Jjj%MkmLjj%%J%%%%Ll%Jj%kKjJ%%kLk%J%j%JKlJ%%%JmJK%JKj
6711B31jjk%J%%kKJ%%%k%JJk%%jL%%jj%KJJ%jlL%l%Kj%JJkkLjkKJ%%%j%jJKk%Kj%jKjjJk%
6780B27MJjjjjkJLlMlkK%%%%jjKk%%J%KJk%JjkJjLk%KlMjkKlK%kLJkJjk%LJlKk%JlJJKlj%
6849B25LkJj%LjjjJ%%%kKkJKKjk%%J%Jk%J%jkkLJJjjJjJlJLj%jJ%J%m%JJJJjLljjJKl%JlK
6918B25JJ%Jj%JKkjkJjKjjJjk%MKkkK%%JjlJJ%%kJJ%JkkMJj%jKkJ%kkL%J%%JjJ%Jk%%lKJj
6987B26%%jJKmKJJk%%JJkjK%k%JkkK%%J%K%l%Jj%JJKjj%%kjJjMJlJjKlJjjKJj%%KljKjLl%
7056B24KkK%JnJ%KKmK%JKlJjjjJJJjkJMllJJLjjJjLl%kL%%Kk%jK%%k%%%j%JJjKJ%m%%jKk%
7125B23K%kKjJj%%%%JmLKJl%kLLklK%%%jj%L%jkjJ%kJKL%kkLjjj%K%%kjLJj%kjKjJJJkjk%
7194B21K%JKjJk%JKk%jJlJKlKJ%k%JJkkjLJ%j%kKkKLmJ%j%JJj%%kjKKLkj%JJkJjjk%LjKkj
7263B22JjjJJ%JjKlKjKkjJjJkJJ%jJKkJ%kJjLjJl%%jJ%Kl%J%%JJ%jJjjjJ%jJJ%j%Jk%%JJK
7332B25jklMKkK%mJ%jKljL%%K%JjjJkkLjlLJ%k%JjKKj%kjJJJ%Jjjj%%%%%jjL%kK%%Jk%%%l
7401B19%MJkJj%%%%KJkK%lLljKlKjj%%Jk%KkK%jJJJ%j%jk%JKkl%N%kJjJjjMl%JJjKjkLlK%
7470B22%j%%Jjjj%K%%J%%lkJLJl%J%JjJK%jk%Kj%Jk%kKJ%Jj%%jjkL%%KkKjj%L%lKjJjJlJ%
7539B20%mKJ%JK%%%kKjkK%ljLJ%%jJ%J%j%mJ%%%%%J%J%%%%%JjJjlKLjjlJLjJjKjkJLjJj%n
7608B17kJJjLkJMkk%M%mMllL%jJ%Jk%%jKk%K%kJ%jMj%jjk%%jM%jkJLlKjKJmkLJj%jLlKL%j
7677B21k%JjlKJjjjL%%kKKkkJK%j%j%jjjKJJ%jkKjKjJ%jkKJ%k%Jjj%JJ%kKjKKkj%%%%LkJk
7746B18%J%jK%kkLKkjjJ%jKkJKlj%LjkJ%%K%j%Jk%KjKj%l%KJkLkjLjl%J%jL%j%%Jl%M%jJ%
7815B20JklkL%KJ%kkKJ%lJ%KkKkJ%jj%KkL%kjjJ%%%jKJJk%%J%KJmkkLLjJjkKkKKlk%J%%JJ
7884B18J%kjJ%%jKlJjJKJlJKj%KklL%kK%KkjKj%kK%%oM%%%%%%%JjkKJLkkLklMkJ%JJjJjKn
7953B15JJjjKMm%jjK%JJ%jJn%KJ%KkjjJjKJljJjJ%JljJj%%J%JjJJJkJjL%j%j%JkkJNJkkKl
8022B14jJKlMmJ%%L%l%%LJjkjKjKjjKl%jKjk%L%kL%Km%%%JK%k%jJkN%jkJk%j%L%%lJKl%K%
8091B15%K%mK%Jjk%%%JJjjJJ%%kjKjJ%jK%%JjkKJjKlKKk%jKJm%J%j%jjKlJL%KlMkJk%JkkK
8160B14j%kJ%KJJk%jJLjjKm%JkJJjL%jk%J%J%JlKj%%K%j%Kjjk%Kk%K%jj%JJjjJJjj%jJJ%j
8229B13%%kJ%kJKjJJ%Kjk%j%K%Kjj%J%Jkj%KmKjjJJJj%jJ%j%jKj%JkLJl%%%LkkL%k%JJ%lK
8298B13%J%%k%Kkl%JLjjKj%JkLLkkkJJLllKJ%%jKJ%k%Kjj%%l%K%%j%JLk%jJJKjlk%KK%ljL
8367B13JjjKj%KjljLjk%JKJJk%%%%%Jl%L%lLjk%KJ%jjkJJkjLj%%J%%kKjKJj%l%JKkJ%%lJK
8436B12lKJ%j%Jk%jL%kJKjjJjlMLkkJjkKLjkKjKkKkjjjJjjK%JJkJ%JJ%lkKlJKLkjJjJ%J%J
8505B13kjkJJKj%JJl%Lj%mMLlj%j%J%KjkJKjjJJl%K%l%JjkLJ%%j%%%JKkjj%jJLkjJLkKkk%
8574B09LlK%%%JKljJj%jKJjKkjkJ%JJj%KkjJKjk%KJj%k%%K%Kj%%kKkkL%%%jJj%JJlJ%j%Lj
8643B11k%%kjJMjlMjlJKj%J%J%j%JJljKjJJ%%%kjLJ%j%Ljj%jljJKJ%%jjJJkj%J%Jj%jjjKK
8712B10jkj%L%kNjl%%%LlJJJmjJLJlJ%%kKJkJKjJkjKj%KlKklL%JJkJjJJjJ%kL%jkJ%j%%JL
8781B12%k%%j%%%j%jk%KJj%LJjjjLk%%%jK%jjJ%%jJk%NljJJjjkKJJmKKjjLmjKJJ%jJl%%%j
8850B06jL%%J%%j%JjlJMmjJJ%kLJkJKkk%j%JMjj%lKJLkl%J%JjJ%kJ%kMl%K%jjJ%%kKK%%j%
8919B08J%k%%KlJjKk%KkJKjJJkkjKKl%%Jj%LkjJ%%jKJk%%jjJ%kOlkJKjKk%%%JJljLLlkLjl
8988B05JK%%%kJkJL%ljJlJ%K%Lk%j%J%K%jljJJLk%jJJj%Kl%kLKl%kL%JJmKJ%JjmJJL%%jjk
9057B05JK%k%%JlKJlJJJkjJKjjKkLkJj%kjjLJ%%jjL%jjJkkLJ%kJJJkJKk%jlJLJ%jJj%jLjk
9126B05%%Jj%%%jK%jJjjKkjLjJ%%%%k%Jj%JK%%%%JkjJ%JlKKkJ%j%kJJkLkk%Jj%LJ%k%J%%j
9195B05KlLjlJJj%%kJJKJjJlJ%kJkKJjK%jj%Kj%KkjjjL%kJKJjJ%k%%jJj%jJJjJ%jjKkLjjk
9264B02NkKjj%%kJJj%%J%Jjk%jKjJjJjJK%jl%Kk%JJJLm%Jj%jMlJ%lJJJ%j%K%%%%%j%jjj%%
9333B02J%%JjjJjK%lKLkJjjjJjJJKkjkMjJ%Jl%j%JkJJJ%%J%j%jJjJjKk%jJjJJmkJN%%Km%J
9402B03KlkM%k%%Kl%KKKkjjkJ%jK%JjJjj%%%jKkJJJJlK%JjJj%jJjjJKJk%%%jJmL%%%Jk%j%
9471B01Kj%LkkJK%%Jk%jJjK%j%Jk%J%JkJKjKljK%Jjj%%JlK%%KKmj%Ljj%kKJjJkjJ%%jJ%Jk
9540B01JjJ%JjjKJjJkkJjkK%JjKK%jkkJJLjkLjkKJkJ%%%JlJKJkjJkKJjkK%j%KklJ%kJjLkM
9609B03kjMl%jJJjK%%k%jKjKjj%KKklJjjKj%%jj%JJkJ%KJnJJJJK%%kJjjjK%kJj%KjLkkJJJ
9678B02j%KjlJJlKjJj%KkL%kK%lLK%%kjJ%%%%%jjk%LJ%lKj%K%%lJJkLkjKkJ%%JJJl%%LkJj
9747B01l%KjJJjkK%J%%kjMmjMlJKjkMkL%jjJl%jJJJj%%jKjkKKjKlkKJ%%%KmJjL%%jlJKkMj
9816B02k%%%jKn%KJLkjJJ%%JlKnKKlJ%JLjJ%k%jjJJ%JJ%k%%jJ%JkkK%%%jjKlLjLjKkkLjj%
9885A99k%L%kJk%Lk%JjkKJjJ%lMJkJ%Kjjj%%%jJKjjJj%J%%%kKJ%k%%%LljKkjLj%Lj%kJkK%
9954B00kkLJj%JJkJkJl%JLkjKjJ%lNj%kJ%JklLKkJ%%Jjj%jj%%Lj%kL%jlL%jjKjjL%jjJjJj
10023A97J%jL%kJkKkkKj%Kk%K%lKJk%%%JJ%%jjJJJ%Jjk%lM%l%%%M%jjlKjKkJKJJJl%kJJLk
10091A99jkK%kJJ%%nJJMl%jKJjKJk%kKjJ%jJj%Jl%K%jLl%KKkkjK%JKkkjLJk%Jjk%%JLjJmJ
10159A96JjJJkKj%LkmjM%k%jKjJjkMJ%KkkJkk%L%%KlKJk%JjJJj%JJJkjKlJkjKJ%kjLLmJJj
10227A97%kJK%oKKk%Jj%LjJ%lK%%J%%KkkkLj%J%Kl%%JJlJ%j%JMkjJjkJLJjk%Km%K%Jjj%JK
10295A98%%jJk%%Jk%%LJk%JllM%J%KkJjlJKjjjJJ%LjkjKk%%K%kLjkjJJk%KlJK%jJ%KmK%%k
10363A94jM%%%k%%LjjJ%jJjkjKKlKJjjKjJk%JkJkj%JkLLJjjjJ%j%kL%j%%J%%kjJjJ%kJL%J
10431A97jk%j%KjLmJjMk%mKK%KkJjkK%J%kk%%NkkJJ%jjJ%j%KjJ%%%J%j%Jkj%Kjj%%JJkjKj
10499A93%JJJJjj%jJkkLkJLkJjjKJjL%ljJ%jKjkJ%kjjJJLmL%JjjJ%J%%l%%JKj%%JkKj%%%j
10567A93KjjJK%jk%jJ%Kk%%jLkJLl%J%%%jkJjLj%KJjjJjj%jKmKJ%%JjKlKlJ%LkkKJljMlJj
10635A92LJk%JkKjjjJjjJKjJJ%%klKJ%Jj%jJ%jjJj%jKKJkJjLlJjjJL%mKlJJj%jJJ%%Kl%kK
10703A92Mk%kkLKlkL%j%%jlJ%LjJJlKJJjjJJ%%j%kKJjj%kLk%%JJjlLjJJjjk%OJjk%Kkk%%J
10771A92J%%j%Ll%LJl%k%K%jJjJ%l%J%L%jKjkJJ%k%Jjj%kM%jJ%l%Kj%jJJ%%jK%j%KkJjJJ%
10839A94k%j%%%%J%%jLjkjKJkj%JJJk%%jJJKj%kjKjj%JK%k%KJl%jJJk%%JJkKJJkJkj%%Lkj
10907A90kKKj%j%LlK%kLJlkLkKJk%JkjKk%LJljj%LjJ%jlMJjjJJkK%kjj%%JjJ%%J%%JJjJjk
10975A89Mm%JJjKjkkJJ%KKlkJKjjKLjlJ%%jjJjjKJ%LmJjLJklJ%%K%LmJkJkjJjJJj%Kj%kKK
11043A92lJKKkjJlK%j%K%Jkj%%j%kL%kkLJjJJ%j%%KjlMj%JjlMj%lJ%JkKKkjJKjkj%JJj%Lk
11111A90jM%l%JlJJlJ%jNj%KkjJjj%jKJ%Jkl%M%kJjjjKJjKJm%Lk%J%Jk%JjjK%kjKJ%%JjLj
11179A92kj%j%K%%lJK%%%kj%%LJkkKK%ljL%lKj%%Kjj%JlJmKLJJjlK%%LjK%k%Jk%JKkk%Kjj
11247A88LkkJJjL%%%%jklK%LjjJj%KJlkLkLJmkK%K%lLk%%K%JkJjjLjlLkkKK%%jMk%jjJ%jJ
11315A89JjJkK%%jjJJ%%jJ%m%L%%%%kJjJK%lLjlkOjk%kKL%l%JkJjj%JKjKJJlJKJmJJlKJ%l
11383A87%JJJkK%Jk%j%jJJ%lKJ%Jjj%%jKlJj%jkKJK%kJKk%%jKjJk%%KlKJlJ%j%JkJjLk%%%
11451A85KjKjJjkLj%%KkkJ%%jJj%K%%JkkJjKJ%JkkKjJJkKjJ%j%J%jj%kKKjjKjJJJmLjlLK%
11519A89Jjj%%jj%%L%jJjJljKj%Kl%%%%Jj%%jjKKJj%%jJjJ%%J%JkJ%jjjJLj%%kjjK%%kkMj
11587A85%J%%jL%Jjl%%JkLlJMkkjK%KJk%j%jKkkJJK%Jkj%KlJ%%%%k%%KJj%jK%jjJKjKjl%L
11655A87j%%%KjlJL%%%lkJK%jJkJ%JJjjj%jJjK%%KlJ%J%lKjLl%jJ%jKJjjLj%%K%%JnK%Jjj
11723A85jJjL%jjJ%lKjJJk%kLk%KKjkLjKlmJLkLJkkKjjJKKkJlK%j%K%k%JKlKkjK%KlkjLkO
11791A89mj%jKjKjkjJJjk%NkJkJ%kK%%lKKLj%jjj%jkKMjj%JmJKjL%kjJjK%kJ%j%KJlJj%j%
11859A83%J%%%kkKLm%K%kM%%%%kJ%JjLljjJLkjJjJ%J%k%%K%jj%%%%JjKjlJ%%%JKlJKkjJlN
11927A85kjKKk%J%l%JKKjkjLjkjJ%jkLJ%l%LjLlkMjJjJ%%%jjK%k%JJkjJJJJkJk%KkjLkjK%
11995A84%jJkJkJJjjJJJ%j%Jj%%JkJk%%%Ll%JJJ%mKjJKjjKkJkJKkL%j%kJJmL%%j%KlKjMlK
12063A85%kkK%Jj%J%jmJJJk%%M%k%%jj%%L%jjjM%mLJkkL%kJJk%K%%jJkKjJkJK%k%JjKjkK%
12131A83%mJKJmlMjKKk%%%KK%jkJkJ%jJkK%%J%lLjjKjj%Kkj%j%K%%MljkJKKlJjkLJkLJkkj
12199A80JkK%J%%LMn%kj%JlMKkjjjJLl%kMjjJJ%k%jjKLmJ%JJ%jj%j%K%%jj%j%K%%lLK%j%k
12267A80kjJMJ%kJjjK%%l%%jKk%KJjKjKmKjK%JJJ%mjKkjKJKkjj%J%%JlL%JJ%kjjjK%jjJ%J
12335A81%jJjJ%JJKjj%%kKj%%jKjJjmJJjLjjJKj%kJJjK%j%%%j%j%%Jk%%Lj%kjJ%Lm%%JkJK
12403A80%%KmJ%Jk%J%%KjlKJk%KLjJJnL%mMjkJ%jJ%%lJKmLLlKk%Lk%%%kJ%JJl%JJj%KjKkk
12471A78K%JJ%ljKL%kk%%jMkjKklLKk%%Ljk%j%KjKJ%JmKjj%k%KjLkjJjjKK%ljKJJ%%k%Jjk
12539A77KKk%lK%JJj%JJl%J%%KkJKlj%K%lM%%j%%j%%%KjKm%%Jj%j%JJj%LjjJk%KjlMjjjK%
12607A79jJ%mJL%%k%lKLJjJklMjJ%jJJkjLkjJJkKJ%j%kj%LkjKJ%k%%%J%JKkKJlkK%lJ%JkK
12675A78jLJmLjjkKLj%lLjkMjKm%kJjJjjJKkKkj%LKjJjk%%Kj%%JJ%JkJjKkj%lKJ%jjJKj%%
12743A78jJ%JkKjjkKkKjJJj%J%jKJmjKJ%kjKj%JJ%J%jJjjJk%K%jLlkJJ%JkjJKJ%%kKjK%%k
12811A78lKj%Jj%%%%%KJj%JjJmKKJjkJ%%jjj%JJkK%k%Jj%%KjJKk%%%k%JKmLJlJJLj%ljKK%
12879A79k%%%JJl%J%Jk%%J%Kj%jJ%lJ%Jj%J%kJ%jJ%jKjJj%Ll%j%Jk%Lj%jJLJkm%%JL%%kj%
12947A75kLj%KjjlLL%lJ%jJJjj%LkkL%j%jJJk%jJK%Kk%%jJJjjJ%%kKJl%JjK%kJjK%jJk%jJ
13015A75JKnKLjk%j%kK%MkjJ%jJL%jk%LjkkJJJjjJKKkJkl%LmKJk%%%J%JjJjjJJ%jJJkKJkj
13083A75%j%jKjJ%%%%%%JJj%jjLlJKj%jjJKk%Mjjj%kjJKjJj%%JJl%%KjJkj%Mk%%j%%%J%Jj
13151A75%KkJjJlJ%jL%JkjJ%%JjLjkKk%%Jj%jKJjJ%ljjK%Jk%J%J%%%KkkJ%kLjKk%%jkKJj%
13219A73jJ%JJjj%J%kKJJjjjLl%KJ%j%ljL%kK%J%%j%Kk%%%KJk%KklKJ%jJKljkJL%k%J%KJl
13287A74JjmLMjlJkL%%%kK%kKjjK%%j%j%%J%lLjJ%Ll%%%jjJJ%Jlj%NmKJ%%%%k%Kk%Jj%K%j
13355A74JJkjJk%JjKj%%jjJJjJjjL%k%J%kKj%%%%Jj%%%K%lJJ%KkkJJj%Jn%LJj%%KLmjJ%LJ
13423A76kJk%JjjjKJJ%kjjjMJ%%klL%JJkjjKLnJ%jJKkJ%kJKJkkJjJnMLjj%KkKjjJKJ%lKk%
13491A73Ljkj%%Jj%J%j%%JLmkK%KlJKj%jJ%l%JjLKjkKk%K%j%j%%%JkJJk%jjLKkJ%%jjKjjJ
13559A72%KJmjK%Lj%jjKjjJ%Kkk%j%M%kkJlLKJl%%JkJ%jJjKjKJj%kK%k%JjJj%JjkKKk%JJ%
13627A73kj%jK%JJjJjjKkJ%%jJ%%J%%%kJKjk%KJ%kJKk%l%KjkMklJKJkKj%jJKkKJk%K%kj%J
13695A72K%JmkJj%LjjLk%%JKl%%%%%%JLkj%jjK%J%kJlLk%JkLljMkLjjjJ%KlKj%LkjkKjj%J
13763A70J%JjKKkk%jJjj%%jMkJLkljJjJJJjkNljJ%jJ%JjkJ%L%kjjJlNJjkjJJjKjKkJJkKk%
13831A70%J%%jjJj%J%J%%lKJk%L%JjkkK%j%%jKLlJJjkMklJkK%JlJKjL%mJjJ%k%%KJj%j%Mj
13899A71kjJj%%kLjjKK%%jkjjKL%lM%Jjkk%j%%Nj%jj%J%kKJkJKl%%%JJJjj%kJkL%JmK%JJj
13967A70%k%LlLjkJk%jJKK%kJ%JJmL%jKk%jjMJ%kk%JkJKlJLJknjNjK%Jj%l%%jJ%kMjkMl%J
14035A69kkLJ%%kKK%%jj%jJkJJ%JkJKklJM%jjjJ%j%J%JjMlkjjJ%%JJ%%%%jjjMKjnLLkk%kL
14103A69K%kJ%%%lKKmJ%JJj%%K%kJjJ%kjL%jj%%Kk%%LljKMknK%jJJKjm%KKjlLjKjJkkKJj%
14171A68jkLkN%l%jjKkKjLmL%JkjJkKJk%J%j%%jJMljJ%K%%jlJK%lkJLjJkJkJJj%K%%%%Jjj
14239A67J%JkJKJklKKjkjJ%LkJj%kJJ%%J%%jj%jKKjjk%JJkj%%KJlKJjkjKjJ%LlJjjjL%kKK
14307A69Klk%%%JJJmJLlLjlLJjj%J%%kjJLjk%KJ%lKJjJ%jJkjKJjkKj%J%Kk%k%%JJjjjjKJJ
14375A68jJ%jjj%L%J%%jJjjJjkKk%Lj%kMj%kjKk%J%JKjkJJ%kjKJlKl%%JJjJMljKlKj%%%JJ
14443A68jj%%J%ljM%JkkLJ%Jk%j%%%Kjk%%JLm%Lj%kJ%%%K%JkkKlKK%%jj%JjkKJkL%j%j%J%
14511A67%jjLmJJJKk%kJjJJkJjKj%JlMljKkJkK%LjJj%jjJKjjkj%LjlKjJj%KJkjjMJ%%%jk%
14579A64%KjlLJ%jJJjJ%jjKJ%jkKj%%j%j%L%kkJJ%jKKjnLJkJJ%JlJjJ%%jkJK%%%jJ%kJ%J%
14647A65mLJjJ%%jJLj%%jJ%jjJkkjKLjkL%kJj%L%l%K%lJLkJjJjljLJk%LKmKj%jLJljkLlJK
14715A65%j%%J%kJ%kJLjj%j%JjjOm%JkjKLkj%%%kjM%%J%k%K%lK%JkJkJK%kJ%%jj%JJj%kJM
14783A67kJ%jkJ%jjJlKL%lK%jJ%Jk%jjKJjJJ%jJJ%%l%JjJjjKjMjkj%lKKjL%l%J%%%%%kJLj
14851A65J%lMjjjkLkJ%jLk%Jjj%jLjjKmKLjkkJJj%KkK%jk%KlM%JjjJkJjKJk%jJkLj%JlJK%
14919A64l%K%%l%LJkLk%jjJk%jLJ%JJkJJJkJjJkkj%MJlKjj%%jjLJ%JKmkK%%Jj%jKjk%JLlJ
14987A63j%%%Kj%j%J%%kJJJjJk%jJMjljJJkMkjLkkKJj%j%KJkKkkK%kKkKJKJ%ljkJJ%jkKJJ
15055A64jjKjkKjJkLjKj%jjJJJkj%%jJKJ%jkj%Lj%jKKlkKJjk%jKJ%%J%kK%kK%%J%%jk%%%%
15123A62JkK%jkKjjK%lL%kjKLljJK%kJjJjJJj%kKKjjJj%JJjJj%%%jL%kJlL%%KlkJJKk%%Jj
15191A63KkljJJkMjKkj%jKJJjJmJjJJkKmJMj%J%k%LklK%JlK%%K%kJJ%j%kKK%kjj%%K%jJj%
15259A61JkJkL%jjJKkJJ%l%%j%JMkk%jJKKj%jj%j%kLJJl%kKKjJjKkjJ%K%%lkJJ%%Kk%KkJJ
15327A62j%jJ%kJ%KJk%JJJ%lj%%KJjjjkLkK%JJljKJjJ%%kj%%J%KKlj%%%%%%jLlL%j%k%JKj
15395A61%jkJJ%mLJ%JJjl%KK%kjMkJ%jj%K%JkjJ%kJJj%jMj%jjLlj%J%jJjK%%%jL%kjJKkj%
15463A60Jjj%%%%%J%jJLm%JjLj%JJmJjjJ%JKl%JjK%lKKkk%KJjJkLk%JlkMjJKl%JJkJJjKKk
15531A62mJLkmKK%%Jj%lK%%JjK%%kkKKKl%%KklJKJ%%%%Jlk%M%kJjkKJJj%j%kJLjkJ%JJl%J
15599A59L%ljJKlkMJJjkKk%%Ll%Jj%j%J%%jJkJJ%kKjJjJj%jkLKjjKjj%K%kJJ%%jlLKnLjKk
15667A58KkkK%J%mJJJL%j%j%KmJkKj%LkJJJj%kJjKk%j%J%LJKkmLjlJJlKJkJj%%KkkMJjl%J
15735A57JKjk%K%%jjjM%lMlJJk%LjkJjJj%%%Kkj%kMkKMljJJ%lKjJKlJJkKjkjlLKJkJJJjkJ
15803A59jjJj%jJJJk%JJ%l%jJJK%jj%JjLkkJjj%Ljj%KjJj%%l%MJo%KLKlKJkjJ%lLJmJM%jl
15871A56JMjj%Jjj%jL%lKKlJ%Jjjk%KkjKKkJKjkKKkkJJmJKjJ%KjlK%l%J%%kMjlJ%JK%j%kJ
15939A56JJ%%jkKj%KkJ%J%%lkjML%%l%JjkLLjkjJjKkK%kJ%%%jKjj%Jj%%KjkLljJLjJ%jJ%J
16007A59lJ%J%JkKkJJkkJ%kJKJjj%Ll%LjkjKJ%jkJKKm%KJjjjjj%%L%jJl%KKljJLkJKJjk%J
16075A58JjjkK%%%J%kJkjJJ%Jk%LmJMl%Ljl%MmKjjMl%%JjjKJ%jjJjkLj%jjjKJlJKk%KlKKj
16143A56L%jjkKj%Jjj%%%%kJL%kjJ%Kj%j%JjJkJ%%K%JjjkKKjkJ%%JJjlNj%jj%jjKJjjJ%Jj
16211A56%kL%jj%%%JKjlLl%KkKj%Kjk%KJ%kkJK%kKjKj%%jJ%Jj%Mm%j%%jjJ%JKkJJjJkjJKL
16279A60mj%kJ%%Kk%Jj%KLm%JK%ljjKlLLk%%%lKKlkJ%jJLkjLJk%JjkKJ%JJlLJ%knLj%%JJk
16347A54JjLlK%kj%K%jLlKkj%%Jk%Kk%K%JJ%jjKKj%jjkJKJjkjJ%JJ%%j%Kjj%%Jj%%KkkL%k
16415A54%L%jj%%J%%j%kKkK%JMmk%%jK%j%KlJK%k%Kj%K%JjjljJKJjjMjmk%KjJ%mLKjKJkj%
16483A53JK%kKjlJJjJKl%%Jj%KKjjL%lLl%jJjJlL%jJ%Jk%%J%j%%jJ%lKk%JJkkKMjjKlKjkL
16551A54jJKl%J%Lo%%LKlJj%%JJ%jkKKJj%kk%K%%jKkKjjLk%jkK%j%J%%kL%jKJjKl%%jjKjj
16619A52jJ%Kkjj%KJKkKjj%Jj%%nNJ%%Jjjk%KKlJj%JK%jmKMklK%%Jj%j%KkKJmL%Jl%kLj%%
16687A52Jj%KjlLjkJLKnJJJ%jkLl%J%L%j%jJjJj%%jmKJ%%LJ%ljKJlJJ%kJK%kjL%JjkjKJjJ
16755A54%kjL%kJjJ%%%jjJkJjKJjkJJJ%lLJJjljKK%kJK%jjK%jnK%kJLJJlnL%jJKmKJ%J%KJ
16823A55kkJjJKj%%jKjlJ%JJkJjJjKjjJKkJ%%Kjj%JjjkJ%kjK%%JJJlJjjjL%j%jKJjL%lJJl
16891A50kJK%%jKj%%J%lKJ%JjjkLj%J%%KJm%JkJK%lLkJ%j%J%J%jjK%Jl%JjKJkkLjk%%%JjK
16959A52jLkj%%jKJ%jJjl%JKKjmLJj%kLj%lJ%%%%%JkJJkK%%k%%JKKj%jk%LkkJ%Kj%Ll%j%J
17027A51%kL%lKK%%k%JjjjLkJkjM%JjjjLlL%kjKKkjJJlKJkJk%Lkj%J%KjJm%KKJkjlLjJkjK
17095A50%kLJkjKkJ%%j%k%K%KLkj%%Jk%kKjKJljJ%K%%%j%%JKl%%kKkLJjJl%KjK%kjjMjj%k
17163A48%JMm%%JJkjjKKKJmjJl%JJ%JKk%jJ%%J%jJkK%k%JJkLkjLjj%jKjLlj%%jj%%KjJJj%
17231A49%%jJKj%%%j%J%KJkjJ%ljKL%kkJ%Jk%LjlJKl%%JJJJkJKk%JkLj%k%j%KlKLj%Jk%%k
17299A48KjkJjJJjMjjjJkJLj%%jJJlJKkkj%%%JkKjLKlkKkK%Kk%KkjJJ%%jkJ%JKj%kkJJjKJ
17367A50%Jj%jK%%kkJ%jMJkkL%l%KJkJjMklJJ%k%JKj%kK%%%k%LkjkJkKKK%k%jKj%kJ%J%jJ
17435A49%%Jk%jjjJK%%jKk%JKkjkK%%j%JKjJjJKk%Kn%LJ%kJjjJj%%jK%%kK%k%K%j%L%ljJL
17503A50KkjJJk%JjkKk%jL%jkK%%JJ%lJlJKj%LkkLKjlJJkL%%Jk%%k%%kL%J%jK%lK%%mjOkk
17571A46L%kjJjJ%Jj%%J%jKlNk%j%%j%%%JJ%l%JK%J%lJjJ%kJKk%%jJJJkjJJ%l%Lj%KkJjKk
17639A47%JJl%KlKJ%%%%j%Kj%kK%l%K%%jkJJ%JJJj%kLjJk%JlJ%JlLkKKkLJkJjkj%j%JjJLj
17707A48jjJKJ%m%JjJ%Ll%Lkk%jKj%jjLJ%jk%JK%J%Jk%jjjMkJjkJ%%%K%j%jj%L%kKkK%%J%
17775A49jjkK%j%Ml%Ljjjj%KoLL%jk%JK%J%J%%jLm%Kj%lk%JJJjj%KjkjK%MjkJ%jJl%JL%mK
17843A46%Mm%jjMJl%KmJ%kLJkMJlj%K%jmJK%%k%K%%jLjjjKJlK%jJKJnj%k%K%%%jKlK%KJjJ
17911A47%%kJJJjlKJ%%%%ljJL%lJJJjj%jjKjJ%%%kLjJjJj%%J%l%%LJJmJKmJkLJjjJKkJk%K
17979A46J%jj%Kj%jKjkjJK%jJ%lJKjkJKJ%Jl%%jK%%JlKjJj%%j%Kj%k%%LjJ%%kkJJ%jjJJKk
18047A44JKkJ%k%JkK%jJkJLj%jJj%%%jKjj%JjJkJkM%kj%JKjjjK%j%jJJKkKjj%JjlKjJJjJk
18115A43Kj%JJkj%KjjKJkJ%Kj%lKjJj%JJ%kjJLkjJLl%j%%MkKkkJ%%jJjjJjMkj%jJ%kMkjJJ
18183A45jJ%lJ%jjMjKjjk%JLjjj%Lj%jJmKKjkjNJkj%lKjMjjjjKJJkjK%k%%JjK%%jKKl%l%M
18251A46lj%KLjJJjkjJkJkKKJjk%LlJKlj%Kj%kK%jJmMJk%JjjK%JjjKjkJKkKj%%Jk%Kjj%Kk
18319A43Kj%%jKJ%lkJK%%kj%LKjjj%%jJJJ%kK%kjK%%%Jjjj%%KjKl%%MllMjJk%LkJk%kO%k%
18387A44JJjlK%kJJJ%%kj%M%kKjk%kJkKljJMKkLJjljJK%Jl%Jk%%JkKK%jJj%j%j%JLjJmJKk
18455A43jKj%Jj%J%jJlKJ%mK%Mkjk%KKmJKlJ%JjJJJlKmL%%KjmMKkjkLjK%mKKmKk%KJ%%%kL
18523A45jkkKJJlJJk%JJj%JjJ%J%%%jjjLJjKkk%JkJJkJJjKjjKmJJJ%JjJkLl%j%%%Kj%%%j%
18591A41KLkjkjJKk%jKKk%KlJKjj%%%j%%L%%%kj%jK%%%%JJkj%LkjjJ%KJ%jlJJ%jJKjj%kJj
18659A40KJ%%%jJ%k%Lkk%%%KjLkkLjLkkJ%%jkJJJ%Jl%JjJJj%KJllKKjJJjjJJlJjJJkKJljJ
18727A40%%KJk%JKljJ%j%%%KJ%l%%MlkJ%KK%%lJ%Kk%kKjKjjJj%jKJk%lKKLl%%k%%KkjJJJj
18795A41JkjKkJKmJK%jkMlK%KjkLkJ%kjKkKjLkk%JjJLJ%klJ%JJk%%JJ%j%kLkjLjJ%%j%%mM
18863A41Jj%kKJj%kkkKJKj%JJKjjjK%jJj%J%%J%kKkk%kjKJ%J%k%Lkj%JKJjj%JKkjLkk%kKJ
18931A40%%JjJl%j%JKkJJ%JKjJkKkKlK%jJmLjjK%jjJj%Kj%%J%LkkKj%kJJ%kKJk%kjLK%%Jk
18999A41kJ%k%%LK%lk%jMjjKJjjj%%%k%JKK%lkKKjj%J%JKl%%jJKjmNJl%j%LJlJ%%%%lJkKJ
19067A40%LlkJ%%jkKKjJjJ%lJJjJLkJj%jJjjL%%k%%k%JJ%jKjjMm%JjK%jlLJmM%jJkKjJKj%
19135A41j%Kjj%j%kLKmjLjkLjKjjjKKj%kkLJKkj%m%M%jJmJJjK%%jkLJJ%j%k%J%kLJ%jkj%J
19203A38JJ%JjjJLmj%JLjjjk%JJ%%J%JjlJJ%kLjjkJKjJKj%JjkkKJjjJ%%%kJJkLJkJlMjkJK
19271A40jKmKj%%Ll%J%LjmJkLkJjKJ%k%K%ljKJjJJj%JmLj%JjjJ%kJ%Mkj%jKJ%kJjj%JKkJ%
19339A39%jJjk%L%%%jlL%k%JJkJJJkJ%%j%LjlJ%%LkLJkk%j%Lj%kjjJ%KkJ%KkKlJL%j%mjLj
19407A36%K%jjkJ%J%L%ljJJ%KjjlL%KlJjJKkKJkJlJ%%JjjKj%Kj%j%J%JKjjl%Kj%%j%Kj%kK
19475A37%j%KjkKjK%%jKjLkk%JjJk%j%%LJJklJJkK%%%%%%%%kMjkkKkMlJ%J%J%jJkLj%kjJK
19543A38mJLlLklKJKjkKjk%L%JkjJ%j%JJJJjKk%%jJjjJ%jL%Jkk%L%jKk%%kLJjl%KklLkJKK
19611A39jjj%%KkJJlLjkjM%j%J%%%kJJJjkKl%KJjKjjlJMKnkJKJkkKJjk%KJ%lJ%jKJkjLK%j
19679A38jk%%%L%jkJ%lLJoNLkjj%KLmJk%K%JKkk%%kjKJj%kK%J%lKKj%L%%%klKJkJkKJjjKk
19747A35JjLJkk%%kLk%JjK%j%JLl%%KJlmM%J%j%kJ%%jJ%jKjK%kj%%%Lk%%JKj%k%kLjjLjLk
19815A37jjJ%jJ%kKjJKkjK%Jl%jKJJl%JjJJKmlM%%Jkj%JJj%%JK%lkJKjj%Ll%KkJLl%%j%j%
19883A33kLjJ%JjJKJ%lJJ%jmjL%JJ%jK%j%jjJ%JjJjjLjjj%JJjjJjKK%k%j%%jKjjJJ%%Jlj%
19951A33%LjJkJ%JjjkLJ%%k%K%kJ%lJJjjKjJ%KkjJJjK%jkLj%JlJ%LjJkkKkJJ%%Kl%%%%%%j
20019A33JJjjKkJKkKkJljMl%Jj%JKjjKKl%JJjj%jjLjkjKJjLlJJLkmJJlJjJKkJKj%%L%kk%%
20087A33%jKjjJJJjJ%k%kK%JJk%%%jJLl%jJ%J%nL%jMk%%jKjJjjJkJLJljLJkkKL%jk%%Kj%j
20155A34jJjkKJKlj%K%kJLj%jkkLJKj%Jkk%jKJjk%JJjJJJJkJjJ%%l%kJMl%jKjLklL%JjjjK
20223A33J%j%%JjJjJ%JjkJJj%j%KLl%%Kk%%Jm%jMjKkljLLJmJKj%jJlJKKkkjJLkjkLJjLkl%
20291A31Mm%KJJl%LjjjjLJkjJk%%jLJk%LJjjjkjJJ%JJjjJk%jkMJ%%J%jjKjJk%jJLlkjK%Ml
20359A32%JJl%KkK%J%k%JkJ%%Jj%jK%JnNKmjLjjJjjKjKjJjJJ%%Jkkj%J%jJJK%jjk%%%KkkK
20427A31%%%JJjJ%%%k%%J%j%%%k%Lj%K%%jKjl%KJ%J%Jjjj%%%%%%%LjjkK%%Kjlk%JJJ%J%j%
20495A32jKk%%LjjKk%%jJ%jJJ%j%%%j%Jj%K%j%JjkJJkJ%K%%JjJkj%%%KjJj%jK%%%%k%Kjj%
20563A31jKjKkjKJkK%jlJj%LKkJjj%J%Jj%%jk%%Mkj%%KkJjKJ%JkKkkJJ%jJkjKlM%%jkJ%jJ
20631A30Kk%%%%J%jK%%k%K%%jLkj%jj%JMlJkjK%JkJjJljMKlKLmJ%k%%jKjkKK%kJ%Jl%JjK%
20699A31%jL%%%j%lM%kJ%%%%kKjkKJJkJjJjK%jl%L%K%j%l%KJkJ%%kj%JL%%jJmJ%J%Lk%k%j
20767A29KJj%Kl%kLKl%kK%Jj%KkJjKKlkJ%KjjkK%%%JjLkJk%KnjJKJ%JJ%kjJk%J%KjjKjKk%
20835A30JJ%j%kM%klKJj%JlJkJKjKJjJk%Jk%j%%KJjjK%l%LJjjJKjlJ%K%%%%mJlJK%Kk%JjJ
20903A30%K%jjKj%kJlK%%K%kLlJ%JJJj%jjKLlljJJ%jjjLJlLlKjjJJjj%%K%%%lJJlL%%%jK%
20971A30kjJKjkKJJk%%%kK%jJJKllNj%%j%JJjKll%Lk%%%KJkjL%%jjKlKjjJ%%kJKjK%k%J%%
21039A29%%j%JJj%%kJK%JklNJlJ%jj%%J%KJnjLJjjjL%jj%jKjkJKkKk%LJjjJjj%KJ%k%jKkJ
21107A29%J%kKJl%jJJ%%JKkkJ%JLlJJkJJj%ljJ%%jJkK%JJK%kkJjLjJKmkLjJlJjKj%LljKjj
21175A27%%K%KkJ%Kk%jjj%J%jKk%lJLKl%%JjKjjJJJkJkJJ%JjJJ%jkj%JJjK%k%%%%%kMjlJJ
21243A28k%JJlJJJJjJl%jJJ%kKJ%j%KJkjkKjK%%kJKj%jJKkkJJjkL%Jk%JjKk%%J%K%%%jjk%
21311A26JK%k%%JJjj%JjK%JJkjjJLjlJkjJ%K%jjKjj%%JLKmJ%KlmJjJ%KJjKJljjKJjJjKj%k
21379A26J%j%LJlK%kJ%k%%Jk%jKJJJkjk%KjJlJJ%JJj%LjKlK%mJKJ%%kj%J%j%kLKkL%kj%%J
21447A28%%%%j%k%KJ%jjjK%j%%%Ljj%JJkk%J%%KjkLj%jJK%lJjJkK%%j%%jL%j%Kj%%%kJ%jJ
21515A27Jjk%LjLJjkjKJmjKKjKjkKjJjk%%%LJkmJj%%%LLmKJkj%jL%l%J%JkKl%L%k%jjKK%%
21583A27jk%KjLj%JkkKK%%%lkJLl%%Lk%%KKl%Mlk%JKJk%jJjk%%jM%jjJJ%jkL%LjlJJkjKjj
21651A25JJjk%JkK%Jj%%Kk%K%%%j%Jj%JLjmK%lMl%%%%k%JJ%JkL%jJ%jJkKk%J%%jJJ%mJJjJ
21719A25%KkLj%Jj%%lKJmKjJKk%kK%Kk%Jk%Kj%KkJkJ%jJjJKjJkJ%J%jkjKkJ%JJkjK%%%KJm
21787A24LlKjjLjjJKnKK%k%JjLj%%Jm%KJJk%kjJJlJL%JjkJKjjj%J%JJkjKKJJknLlKjjJ%JJ
21855A26Jjjj%jkLJ%JlL%%JJjjKjk%JJ%K%nJj%jkKj%LkjK%K%j%KjJkjljL%KkjJKk%JJ%%jj
21923A23L%%jmKLjjKJkJ%%%jkJKkkJKJ%jKk%JkjJ%%j%%%J%KlJ%%jkLjKjJJl%JJj%jj%j%KJ
21991A24J%Kk%%Jj%jjj%JjKJkKjJj%%%%%%JjkMljLJJk%jJJjKkJkjJJ%Jk%JjKjjJjJjjjJ%j
22059A22JJ%j%%kLJ%%kJJkJj%Kjjj%%K%Kjjj%kKkLjJJj%jJJlJ%KjJ%%kKkKjJjjjKkNl%l%%
22127A21L%%kKkj%%K%jL%lKJjJj%JjjKkLjjJJjkkJKKj%jmJK%jJjJKKkkMkljKj%j%K%JjJj%
22195A23l%LKjjkJjJJJ%j%J%Jl%KkJjJ%K%kKjk%LjJj%%JkJkkJJK%JkJlKJ%jj%jJKJkj%L%%
22263A25%mJJJ%kJJjkKJjJJ%l%%J%%%KkKlj%LjJJ%jk%%Jj%LjjJm%M%jjjJ%%JKjl%%%Lj%j%
22331A22nMJkKJk%KjjJ%JmJL%jJ%Jj%jLoKJ%%JJJ%lj%%jLJJjLkj%%jLljKlJ%%jJj%K%%%jJ
22399A23JkKkj%JjjMkj%%%j%JjjJKjLjjjJKljLj%jjKjKk%lJMjJjjj%%JjLJJk%kjL%%k%K%%
22467A23%%%jJm%JJJJJJljLlJJJ%lkJJjKkJJ%%JjK%%kjlKJJJj%%kJJKj%j%jkLj%j%J%K%k%
22535A21j%jLKmJJJl%JJJJmkJKjNljJ%JJ%%lJKjj%j%KkJjLmjKK%kJk%L%Jjk%l%JLkLjk%MJ
22603A25jk%%kJJ%jJKj%%%J%m%LjkJjj%jOJl%kJKk%%%l%JLkJKjj%JJJjkKjjJKkJJlJJjjkK
22671A21%k%j%LkjK%K%kK%j%jJ%J%k%JjJ%j%%L%lJJJkJjj%KjjL%lJJkKJljLJJjjj%%J%lLk
22739A20j%JK%%kjjKJjj%J%jMkjJkJLkkkKM%kkK%jKljNjj%JlJ%%%j%%Lkk%JK%jkJJ%%JjJj
22807A20kJJJ%%jjKL%l%%KljkKk%Mk%K%%%jJJ%k%Jjj%%%J%kKl%LjJJ%j%jKjkK%j%K%%%JkK
22875A22J%klKJJ%jk%%%J%%Kkj%jKJJ%Jj%K%njjLkJK%jj%JKjJjkKJl%J%%jjJKkJ%%jJKnJj
22943A17JjKJkK%jKjk%kKKJkKljKk%KJj%%JjJkjMm%KJk%%kLJjkJ%JJjl%MjjK%j%JlKlK%Kj
23011A19jJJ%jj%%MkkJjJ%j%%%%jNkj%%%Jj%JmM%k%j%%MJmjMJnKmLj%jK%KjjJJ%k%J%Jj%j
23079A18%KJ%jjJJjJmKKj%%jjJK%%kKj%jJkjKK%jkMmjK%jKJkjjJ%%KjKl%kJ%L%%%kJ%JLlk
23147A18KjJljK%jJJjKjKmJKJj%j%kK%%k%K%m%M%lMk%J%%Kl%jK%kNkkJkjL%kJMlJ%KkkK%J
23215A21JjkjjjLkkJJMjJjl%kJ%K%kK%j%%KkjKJjJKl%jJ%JJmJj%JjK%j%Lk%jMkjjJ%JlJ%%
23283A17JKk%kJJ%jJjJJjl%L%jjL%kKjkJLjj%l%LjJLl%%kKjJJ%Jj%k%KJlkjMJk%kKJjJJ%k
23351A17%%%KJjk%%JjLk%%%%lJJ%KjlLkJJjjJJkJ%JjmJK%LmJJkKjJjJ%%%jjLjJ%J%Jk%jJk
23419A16%KKl%j%J%KljKJkKJ%%l%j%%LlK%%jkLkJK%kjLl%JLmjKkL%JJkJJk%jK%Jjl%LJkJk
23487A16jJKkJj%j%%jKjkKjLj%j%jkNj%JJ%j%JkJkjKJJJ%%%%lJJlKJ%j%jj%%LJkK%lJJj%J
23555A18%jjjk%J%JJKKlkK%kJKlJj%J%%JjKkkK%jjJ%JKk%JjjJJjjJJjJ%%jk%K%%%LJ%lkKK
23623A19lJKmjJJkJK%Jmj%JK%%j%J%kLJlJK%lJkJj%MkjKjJ%kKjjj%%KLlJk%JJjJlK%jLkjj
23691A14JKl%KjJ%%%%%JJjJkkLk%J%jJjJkjL%%Kkj%%jLl%MlK%%j%kKJJJjjj%kKJkJ%MllK%
23759A16%%Jkj%jLJk%JkJ%JJlKjkJJj%j%LJj%%J%%kj%Ljj%Lmj%L%l%MlKKkJkJj%jKJ%kjj%
23827A13L%%kjKJj%k%JJKJjlJJ%ljJkKKJjj%J%jjKJlLjL%km%MmKJkLkJJlJKjj%j%%LjkLkk
23895A12JJJjK%jKlJJljjKL%kJkK%%Jjm%LKJk%jj%%JjK%JjJ%kLj%%%JlKkLjk%KjjJjJ%J%k
23963A14%K%kJ%%j%JkkMjjJJ%kJJjJlK%KJk%JkJkKJ%%%jjjJJJ%lJjJjJK%mKJ%kjJkKKkJjk
24031A11KMjl%Lk%J%k%KlK%KKk%%jJmJKjJjJkkJ%L%K%k%%jkLJkJkLk%kK%kJk%%KJjLjjjKj
24099A14j%KJj%%%jK%jkJjJjjM%kkL%%J%kJ%%%kJKkj%J%jKJ%l%JjL%mjkMLjjjj%JJ%%Lm%%
24167A13%J%jL%kkjLJjkKljJMmlNK%%mjKK%J%%jKkJJ%jjlK%jlJK%KjJKk%j%J%jlKjJKj%j%
24235A12MJkk%KJkk%JjjLJk%jjkKKkjLKkkKLj%k%k%KJjJj%%k%JjJJjjJj%KKkJ%jJk%%%%Ll
24303A12kJ%%%LlMjj%%lMkJ%mM%KjkjKJj%lJ%%%J%%%%JJ%jk%KjkKKkJ%kJ%%KjJlJjJ%%%%J
24371A13JkjJKjj%Jj%J%Jl%jJK%lMjlK%%kJKJ%%%%lJjKJjKjjJj%%jkJKJkj%kLJ%lJj%JJJj
24439A12jKj%%K%jk%JJl%KKJl%J%jJ%%jj%JJkjJLmjK%JkKjkJK%%Kk%j%JJjJjjJLkk%%%J%l
24507A09K%MkjJjJk%Jj%%JjKjjkKKjjkJKkLk%%KJJjJljLjkJkjJjJK%j%JkkKKJ%%j%kjMjjK
24575A13Jj%%kJj%%JJmKjjKKkl%jK%%jKJjKkjLJkKl%L%%%J%%l%JJljKJkLkjJk%%jJ%%jKJj
24643A10KjmL%jKLl%kjKKj%jjK%jJ%LlKjJ%jKjl%kL%K%lKJ%jJjlK%Jj%%%KkKljLJkLjkJkj
24711A09JjJJJj%jjNj%KkJmlN%j%%%k%%j%KjkLMj%J%jlj%KJklM%%k%KkjKJj%J%kK%jjkNkL
24779A13JmkJkJ%JlNjKKnKjj%LjjkKKkjJk%jKKJmJ%J%%J%JjjKkJ%jKmjKJkKjJjJ%Km%KK%n
24847A07KKl%KJJkjJjjLMljl%%JKjkK%kJJjJ%j%%jJ%Kk%Mlk%JJl%KKjJj%kJK%j%k%Ljj%Kk
24915A09JjJJkMjl%%%JjKjj%jKJ%Jk%JjJk%%jJJJj%kKMl%kkJJK%jK%m%J%Lk%%jKjkLJ%jJj
24983A11%%j%J%kjJJKkkJk%LLkjJkkK%kLJ%Jk%J%kJJlJkL%Jj%%jJjjjjL%jJ%kJK%J%mJ%JJ
25051A10Lj%lJ%jJjjJ%%%JjJkK%KjjJkjLjkJkjJ%KlJjkKKjJJ%j%%MjjklL%jKjkjKLjK%mJk
25119A06KkK%%Kj%%NmlJ%JKjJjk%J%%jKKoJLj%jJjKJj%lJK%%%%jj%JlKJ%%%jj%J%kLJjk%j
25187A06KjjJMjjjKl%JjKlJjJ%lKJJKkjKkJ%J%kJ%K%k%jkJK%%jJ%%KmjKJjJJ%Jjj%%%K%%k
25255A08kJJkLJnKJkKJjjJLmJLkk%KkJJ%%lJ%kKJkLkK%j%jLj%k%KjJk%JkJ%KLjj%j%kKJk%
25323A08J%l%%J%J%KjkLkjKJkkJ%j%JjKK%%kk%LjJJlKkJj%JjkL%JjjjLjjJ%%kkKLkJ%k%Kk
25391A06KLkJkJ%j%%LmjKjKkjkKjKjM%j%jKj%mKKJljjJLj%jKMmj%%jJJljKkkJKJ%%KjljJJ
25459A06KkJJj%jlK%K%%%KJjkJjjLkkJJjLjlJLJkl%LJ%kKkJKkkjjKj%JKJkj%j%%JJJJlKjj
25527A06%jKJKkkKkKJmJ%%%Jl%K%%jJ%lMkJJkKJl%LjJ%l%jK%L%l%KkJjj%K%%JjJJjkkKLlK
25595A08JJkjKj%kjJJjKk%K%jJJkkKKjlK%j%%JlJLkjJ%%%%j%j%%JJK%%k%kKKjLJmJJ%JklJ
25663A06jKjj%KkjKjL%%%%jkKj%%J%mjMJJ%lKjkNljj%KkJ%%jKjjMjjlKKk%jJJJkjKkK%%%J
25731A07J%mKjKjJj%%JJlj%%KlKjjJJ%%kJKlJj%MLjk%%k%k%L%k%Kjj%KjKKJj%jkK%jKjk%%
25799A06j%kK%j%%JjJ%jJ%jJj%K%j%J%J%Kk%j%JjKJ%klJKjK%JoKKkjKkJJ%JkjM%kljLJjKk
25867A05kJjLKk%kjMkJjlJKK%JklKLjkjKkKJjjKk%%jjkLMmL%jjJ%%J%jkKKjjk%%J%Jk%kLK
25935A07jl%L%Jk%%jKj%JJkJJkLlJ%jkkL%j%K%%jlKkJKK%%jkJ%%K%jJ%mKK%l%jKj%KLkkkK
26003A04Ll%%%lJ%JKj%kKJ%KjlMklKKnLKkjK%jj%kJL%%jLJk%kK%jJjjJJl%jJLkJ%%J%%kjj
26071A02L%%%%j%lJJjK%KkjKmL%Ll%%%j%JJjj%jMk%JjlL%JjkKJk%LmjKLj%JkkL%Jjk%%%%%
26139A03Kjk%JjJ%%KjJjkMk%kkKKl%JKKkJjk%KKkjjM%k%%jJjLj%jkJjJLJmJjjKj%kKKlKlJ
26207A02j%K%J%j%kK%JkJJjLLln%JJkL%jJ%Jj%jj%%LlJ%J%jJkJjJjJJ%jJJ%lJJ%kKj%%KjJ
26275A05jjJj%JjKjj%K%JJkkjJjJLkk%lMj%%KK%mKj%%JJjkK%lLjKjJJkkkJJKj%j%JJ%Mlk%
26343A03JJJjljKkjJK%JkJj%KK%mJLkkKJk%J%%%k%%LkjJ%jkL%jK%lK%lLJ%jlLKlJKJkj%%%
26411A03jKlJ%KkjJJl%MkkKjLl%kKj%JJJ%MkjJl%jJL%%kkJ%JJkJ%jkjJkKK%jlKLkK%jj%K%
26479A03%%j%JlJ%jMjkJ%k%KjK%JjJjkJjKjjjLlJJkM%k%%J%jLkjj%J%j%%jKJjJ%KkJ%jJjj
26547A02jJ%%j%Kk%LkJjkKjKjkJ%%LkLkmJJJ%%%%Jj%%lJJKjJjjJKkj%jMkjjK%Jj%k%JjKKk
26615A02Jj%J%%JjkjJjJk%KlM%K%%j%JljJ%%jJkJkKJjKjL%l%j%%%KJkj%%kKLJ%m%JJjlMlj
26683I8JlMKj%Jj%Jkj%KJjJJjjlJ%%j%MJlLjjjJJJ%kKk%%JJj%kKk%%JKJnK%JljLJl%%%JJj
26752A00J%jJk%L%%kKJJk%kkJKKJkK%kjjKj%%J%kKJKmjJjjK%K%JkkJ%%k%j%Jj%MlK%lj%JN
26820A03lj%%KKkJ%j%jKjJ%%%jjjmLKj%jJJJk%JJKj%%Jj%%Jjjj%%%%%J%%J%l%JJJlJ%%Mlj
26888A00J%%%%%kK%m%LJ%JkLk%Jl%%LlLjlJKkjJjJK%jjjK%%Jk%%Lj%kjKKkjKjjK%jK%kL%l
26956A00%%KjKmJj%kKJ%jJ%kJkkJLjJjJJjjL%JjkJj%JJ%j%j%%J%jj%KKoLJj%%K%jJ%kmL%L
27024A01%jjJ%%J%k%KJlJj%Jj%J%%jkJj%MkJjKlK%lJMk%j%Jk%kK%Lkj%Mj%lJJlJ%J%%%LlK
27092A01jJ%kJjJ%kKjJJkjKl%KkMl%Jjk%JJJJ%J%%lJMlJl%K%l%JJJkkLKjjJlK%kJKjKjJ%l
27160I8j%%LjLkJkJkJ%%j%L%j%l%%KJk%jj%K%Ljjj%JjkJK%KkkJ%KkJjK%jkJjjKJJkJjK%lj
27229I6jLL%ljJJj%%Jjj%J%%j%LkjJK%jj%M%mJ%JkjKjjj%L%jKl%JLlJ%jjL%k%J%%kKk%Kkj
27298I6JKJ%l%jLl%KlK%JJJj%%JjjjLJjjJkj%%%%LlJkJJJlKKjJjJkjJ%%%%Jj%%kjLJ%kKJk
27367I8JJk%J%k%J%k%%kL%%jK%jJ%jKjkLJmJ%JJlJKjJJjjKmJJjJ%jk%K%%%jKJlKJkJm%J%j
27436I4%JJkMjJkJ%jjJKkJLl%K%KlJ%jK%%kK%jjk%%L%kJ%j%kNkjJkLjj%%JjMkk%Jk%JkKJj
27505I7JKkk%K%%jKj%j%KjkJJk%kKKJ%%kK%Jjk%J%l%KJjjkjLJJ%jlMjkKKJ%km%JJ%jJJ%lJ
27574I5%J%JJk%KjJ%jjKKkk%kLj%NkljLjjJj%%%J%jj%%J%j%JLKlkkjMJK%jjkJ%jKJjlKjjK
27643I7kJkK%K%kJJ%%jKlJKkJJjj%J%kJkJJJkKj%%kjJL%%k%JjKk%MkljJKjj%JKj%k%KlJjJ
27712I5%j%JLjkKj%Jjj%JkL%jj%jJKkJ%%jKjj%JJj%JkJ%jK%jjJjJKkJjkK%%jJj%JK%LlkJK
27781I9jJlJKJmJkJjkKJ%jJkKkLJj%KJjmlKKkJj%lLJJjj%JJK%kj%k%J%KjjjKK%l%%KjKJ%m
27850I4JKjkLj%K%%jk%KjjjKJkLj%J%j%k%LkjLjjJKk%kJJjJlJJj%%jjJ%%jJK%JJmJj%L%%j
27919I6jJjj%jKJ%l%LjJlJJ%%%lLLk%lJjK%jkJKl%LjKJKjkk%kJ%Kj%KK%mkK%kOlJjKjjJJj
27988I6jJ%jjJk%L%%j%JjlM%kJ%J%J%J%l%jjJjjL%KkJ%%kj%J%%J%j%k%KL%kLJljJjjJk%KK
28057I7%ljKK%k%%%jKj%jJj%JjjJ%L%lJkKjJJ%%Lkl%JKm%%%jM%lLk%%lLJjkKJjK%%jJjjKl
28126I3%jK%KlkMJ%%kJjKkJ%jjKj%%%k%J%JJJjlLjkKjK%l%KJ%jjJ%j%K%mJjJJ%JjKJjLjj%
28195I6jjJKljKkJj%%KKJl%j%KjjJj%JkK%lKLjj%jJj%J%jjjJJJJ%%ljLl%JJ%jj%JKjkJ%%K
28264I5Mmjk%J%JjKj%jJlK%%KjKj%JkJkJJjkJj%%jKkLjJ%%%%%jkJ%%%jJM%jkJJ%%Jjl%%J%
28333I3jK%%m%Kj%MLk%m%KjjJLj%j%Kl%%K%mjL%kJj%KJKJkjnJ%KJJkkJK%kJJ%JjJjKlJMl%
28402I4%JjjjJ%%%%jKjJj%lKkJK%KkJ%%k%J%%Jk%jJLjl%KKk%JlLkKjlMlkKjMjlJ%%KJl%Ll
28471I1%jjKJJ%KjmLl%jL%JKjJl%kM%lKjkK%Jk%L%LjlJ%jJkLJlkJ%j%JkKKkJ%JjjjJkM%lJ
28540I2%KJkJ%jj%KjKklJLkjkKJjKj%%jJ%KjjjLjjKJl%kkL%KjjKlLjkJ%JLkkKK%jlJKkkKj
28609I1K%k%MlkL%KjjJkjjJJ%JkjK%jjLjKj%kJ%Jj%%Jkk%J%JjJJjJ%JkJjjKj%J%%Kjj%J%j
28678I2lK%jJjLkK%jKJJkkjjKl%KJkj%K%%KjJjKkjJjK%%jjJJ%k%J%JljL%%kJ%J%jkJkMjJ%
28747I2j%kKj%Kj%%kJJkL%jj%J%kJJjJj%%Lkjj%K%JlLkkL%%%kkNJkjJ%jK%kJ%jjJj%Kk%Jj
28816H9Kj%kMjjkJKJ%j%jKJlK%j%%%k%K%kJJJKkj%kJL%jlJ%j%KK%jjJkKlJKkK%jjkKLlJkL
28885I2jjj%%j%%JJJJkJkjKMn%%%J%%jJ%%JKj%k%Jj%K%JJkjjkM%%jkL%%jLmLjjj%%jJ%Jk%
28954H9%%jJjMjj%jJj%JkJKjjK%mLJjjLjJ%JkkKjJ%KnJKkKKkk%%JJjjKLljJ%j%j%JkLJJJm
29023I0kJkM%%lKK%%lKJ%Jkj%%k%jMJ%%jK%jk%%jJK%n%jLLjJjjjJj%Kj%j%%JKj%kKJkkJ%K
29092I1%jjKJJlJKlJkJLmjjKjKj%lL%jKj%jJ%JjJjK%kLkjKj%jKkJJ%l%NljKl%K%jjK%%%JJ
29161I2%lJKkKkkJ%%j%KkJJj%%JJj%%%JlKKjkKJlj%%Jj%%J%J%Jk%K%kLl%%l%LJj%JKkLkkJ
29230I0%JklKjKljL%Jj%LjlJkJJkMlJJ%JkjJKmKJjLJkJ%k%jJ%jJjJJjjlKLjKjjj%J%jjJjJ
29299H8%%JjkJ%kLJ%%%nJ%LJ%k%L%%jkJLkjjJJJ%kKjkK%%k%%JJjJ%kkJKJ%kjKjJJjJjKL%m
29368H9m%%J%LJkKjj%Jkj%MlJJ%J%kjJjKj%JJkjjKk%KjJkLJKj%kjJkkJ%JJk%JjMk%Jj%J%%
29437H9%%jJljKLj%kJK%lkJ%LkLjkJ%%%%KJjjk%j%KKJlkLjJjkK%jJJ%jjJkKJj%j%%JJjjK%
29506H9jlKKjkLjjJjJjjJJjLJjl%K%jJjjKljLjk%%%%JLkJ%%j%%jL%Jk%mLLlkLlJLJmJJKkl
29575H5J%JJJklJKkMJkk%%Jl%KkJJJjJjjLjK%kjjKjJ%jKkKJkJJjlJ%JkLKllJKKl%%j%KJkj
29644H5L%k%Jj%kJj%%JL%JJjj%%kk%KJJkjJJjKjj%K%JkLj%%l%K%JjKk%kJ%JkJj%Mlj%J%jJ
29713H7%kK%kJ%%jJKKm%%KjKkkKKkj%JKjjjkj%JKjJ%KJj%%%jmMjjk%K%KJ%klL%J%%JlJL%J
29782I0lKjjj%JkJJkjJJJjJjkKJ%J%jjjLJk%lKJkL%%kjK%lJJKjj%%jjJ%LljLj%J%%j%JJk%
29851H6%KjjJj%kJJ%Km%JJJKjnJ%jJ%J%%%LJj%jj%JLkkKkl%KjKLkjkKKjkJk%Ljj%J%k%JK%
29920H7j%j%j%%%JjjjL%jK%JJjlLkjJKlJK%kKl%J%J%KkKlMjk%%j%JjjMkkLj%j%kjJKKmK%%
29989H5%jkL%JjK%%%J%jkKJj%j%jKjkKKjjJj%Jk%%Ljjk%KkJJKkjJj%%jMk%kjM%k%K%j%l%%
30058H3jjMkJJ%%lJjLkJ%JjK%%lkM%jKkjJJJkjKj%%KjJKlkJ%%JK%JjjJ%jjjj%J%K%l%%jLk
30127H3jKJJKnLlJ%J%%KmMk%jj%jKJ%JmJJ%JjLj%kkKJ%J%jkKjjKKJmJkJ%%jJkjMjLJkl%JK
30196H6kK%kK%kK%jkjK%jKjjJKJjjjjJJ%JJkLlKkJk%kJ%K%%jjKKmJNknJJjjKkJLkJJllJ%L
30265H4%%JKkl%JjJJlJ%JJKj%kkMlj%JLjjkMJ%%jj%Jj%J%lM%jljKKjj%J%%kJJK%JmKkJjJJ
30334H5Jl%J%%jJJ%jjjL%jjlL%%%lKjK%%Jk%M%kj%jJJl%KK%j%J%jkJ%j%J%K%j%jjJkK%kJK
30403H4%%Jk%jJjJj%KjKkKjkK%%%mKJKl%JKJ%%ljJKk%%%jK%JlkK%%%Kjjj%Kj%JjJjJKj%Jl
30472H2LJkmKLmJK%j%J%JkJkKl%%%JjK%JkK%kkKKkJJk%L%lKjJ%%JKlkJ%k%Lk%KmKjL%kkKJ
30541H3ljKLkjL%%jJJmjKJ%%%JkJlKLmKjKjJJ%k%j%jjKlKLljjJJjKjjKJ%%k%KjKj%%jJJjK
30610H5kKkkjKJjKklJ%KjJJ%JjjkKJKk%kJjL%%Jlj%%JkJJjJLk%j%JjjJjK%jkJ%%KjLjLll%
30679H1%LlK%j%KklKJJjJlKjLj%jJk%L%k%Lk%kJJJkjKjKjj%Jj%JjJjjKjJj%JlJLjJ%j%k%j
30748H0JjJMl%%jJ%%JmKjj%J%Jj%Kjj%%J%J%jKkj%%jKLj%lJJ%jK%%jkK%JlK%j%KlJjL%KlJ
30817H3mLj%JjjJJkJKk%%Kj%%%%jlK%k%KJ%kjJJJJkJJj%JjjJj%J%kK%JkjJ%%%%Mj%kjJJJk
30886H1Jjl%JkKJ%kjMJjlKjMJJlkJ%lL%%jKKn%JK%%%%lK%jK%kj%LjlKMkkjLlJJ%%jJKkjKl
30955G9JJjkjMk%%jKJkKJ%k%%jJJkj%Mj%Kk%J%jjKjlJK%j%Jj%JjjK%kKk%%%KjlLJJ%l%JKl
31024G9%KjkL%lKJJ%%%j%k%jKJ%JlKjjK%%%l%L%K%kkJ%JK%lkkJJJK%JJljkLj%J%KlJKkkJJ
31093H0%%KJkk%%J%JjkKKjk%%%%%KkjJ%Jk%J%Jj%jJLj%jj%KkjKJ%%%%k%JjJKj%jk%KjkJJJ
31162H0j%%jLl%JJJJjmL%Kkk%Kl%JK%KjklJJLjlKLl%%jKJ%jkKj%Jk%J%%%kj%KJ%jKJlKkJ%
31231G9jLjlJKlKJ%kJjJJjJk%%%KkKk%KkjJ%j%KJkJJjMmKjj%J%Lkj%jj%J%lKJ%JkJj%JJ%%
31300H0%%kJJJjj%JjjJKkJlj%jLj%%L%kJj%%JKJnjLJ%%k%jJ%%jJLjjjjK%nKKjJJkJ%JkKKk
31369G9jJ%jKjjkKJjJ%lLJjjjJL%jj%%%kJJjjJJJlLkJJlL%m%MkJKl%%JkKJljJjKJlK%JJkJ
31438G9%kJ%kJJ%%kJK%kJJjlL%%%lKJkK%%%%%%J%k%%J%jjkKMkjK%jJkLk%k%JjKjKlLjmNKn
31507G6J%kjJ%Kj%Kk%%JjK%j%jLJmjLJkLkkJKKkmKjjKJ%lJJL%jk%%%%l%JKjJJj%KjlJjKJ%
31576G8%%jJkJJ%jJjjJJ%jjjMj%J%jkJJKnjKjK%lJKjMjk%j%jjKJkMjKkj%K%ll%MJjj%jJjK
31645G7%k%KjJkjKKj%JjkK%jJKj%kkKJKkkJJJkJjjjLJnLj%%K%k%KjjKJJj%jJj%%Jj%%jjjO
31714H0ljKjKJmj%JjKKm%Nkj%jJjJJ%kjLkjJLk%jjkK%K%kJjM%mK%KmjLKjkJjJ%%k%jJ%Kjj
31783G5%%K%%JjlJ%%J%%JKjkjLk%k%%JL%k%jJk%jKJjLj%k%%kLjL%JjmJJljJJLkjLkjJK%kJ
31852G6JkJkKJ%kJK%%ljjMJkjLjj%%jK%jKJm%jJKjj%KjJkjK%kLj%%JkjL%lJJ%kjKJK%kKk%
31921G6%JjkJJ%%jjJjLlJJ%k%L%kLkJk%KjKKl%j%j%jJJj%j%%JjjJKj%JjLl%kKKKkl%%JjJJ
31990G6kjMklLJ%lkNj%LkJjmJjJJlMj%jJJ%JmjJJJjK%l%L%JkKJlLjkJjj%%KkJ%%%j%J%jLm
32059G2J%JjJJLmJkKJlJJjjJ%lKKKkkJkJJJkJ%%LmKKJ%lJ%kJJjKj%%jLjk%%JkKJlkJkKLjj
32128G4%kJ%LKjmK%jjK%jjLlJjJjKkJ%j%Jkj%M%lJKj%J%Jjk%j%MkJJ%Jl%JkKj%JmM%%J%jk
32197G3%jLj%jjJjKj%J%JJjkKJJ%kkKlKjJKkJ%%k%jKJ%lJJkkJJLK%jkkJJjjKj%L%jkjK%Jj
32266G4k%jKKj%Jj%%Llj%KKjkjkJ%JKJ%%lkK%jJ%KklJLj%KjJ%j%JmJKJj%j%JJlJ%JJ%Jj%j
32335G4jK%jjJ%kKljKKJjjk%JJk%JjJ%KJjJ%kj%J%JjJJk%jKJ%jj%j%KJkkKKKm%KjJjJl%Jj
32404G2jL%jkJjjJKJ%Klk%J%%JKkJj%%LllLkjMjkj%%KLkJJJl%jJkJM%kkjjK%JmKJjJjjJ%K
32473G3Jj%jmJMjj%JkJKJj%J%%j%j%K%mJ%j%Ljj%%K%%j%lKK%JJl%kK%J%%%jjKJ%kjKkjK%%
32542G2jKjK%jJjlK%kLjjjJjJK%%%kJjLlJ%JkjK%%%KkKlJkj%L%J%j%JJJjj%%lL%kKj%%Llj
32611G1KjjJkJj%Lm%KK%jjK%jJlJjL%J%jkJjL%kJKjjJJl%%JjJk%JlK%JjJ%jKj%LjmKKj%jj
32680G1JJjLjlJJ%%%lL%%KlmLLlJkjL%jJKjjjJ%J%lKkKJlJJj%JKm%JjJjlKJJ%j%JJ%jj%J%
32749G1%j%kJKjJJj%JkJ%kLj%%%kMJjjJ%kmMjjJJj%%lLj%JJJ%lkM%%jk%LJkLl%KkLkJj%Jj
32818G1lJJkKLkjJ%%lJKjj%JjK%j%%%%Jl%KKlJj%KK%kjkKKkk%JK%%%%%j%%jKJljJJ%%jJ%j
32887F9%%Jj%%JMllJKlKMmj%JK%lKK%kkJlKkjKjKJ%jkJJK%JjjjJJj%jLK%k%lJjJ%j%Kj%Jk
32956F9KJ%kk%%jKkJM%%jjjJKjk%JkJJLjl%J%%lK%MkkjKJ%%%k%JJjkMjkJJjjJ%jK%%%jjjj
33025F7JKKjkLj%kJJj%%JlJKjm%L%Jj%JJ%%Jk%JljJK%kjL%kJkLJ%Jkj%%J%KjkK%jjLjkJKj
33094G1k%Kl%%jLjkjJJ%LlJjjJ%JkLj%JjJkjL%kK%%%%jKjjlLJj%jjKKjjJj%jjKjK%kKKkJk
33163F9l%JkLJ%kJ%J%%jJKjkkMjjlJLj%KljKj%jKKjjJkJj%KjJ%%%%JkKJmKjjJjJjJJ%j%j%
33232F7%JKj%JjKljLk%j%%%jJjKJJlJMnJJjkjLkLkjJK%%J%jj%jjK%%j%jjM%kKjJ%jkK%%%k
33301F6j%KJ%K%kKjk%MkjjKj%k%KjJ%jkLKk%%jkKkJJK%jJ%%k%jK%%jjKJK%k%jjKkJ%k%MJn
33370F6%%%JJ%%JJljjkKjKKlK%JJKjlJj%j%JKjj%%%JJ%jlJ%%JLlKjkjJJ%KK%kjJ%j%J%%%n
33439F4KkL%%%%Kj%kKjJ%Jk%%jMjk%JlJ%KJklJL%Kjl%%jjLJkJJ%JklK%jMmK%jK%Jj%jjkKj
33508F5Kj%JlK%%j%J%%%JJ%jJjJLkl%j%JJKk%jJJJl%JkKjkK%KJj%J%lLl%%JKl%%JkjJJkJK
33577F7K%m%JmKLjJjJ%KjkJjK%jKj%l%LjJlJJj%%JJj%j%%jJ%J%kKKkkjKj%LkK%jJjj%%Kjk
33646F5%j%jLjLkjKjJJk%%JJJoK%Kjl%Mjj%JKljKKjJ%l%%K%jKjj%%%JjJJ%kJ%%%JjkJJJJj
33715F8j%j%%Jj%%jK%%JJkJl%J%JjkK%jjJK%jjkK%JJ%lk%K%jkMjJLlkkjKJJJk%JjJKjJ%jj
33784F4jJ%MkmK%jLlJJ%%kKKj%l%KkMj%j%jjMJjJl%JK%jjkKnLjJjjJJ%%JK%ljLkj%Kj%kKJ
33853F5%jjJJ%jJ%JJjjKl%kKJjJ%JjjjJj%JJJj%jjkJJ%jM%jjj%JKk%j%JMjj%l%J%%JJk%%j
33922F3%%Kj%L%lj%jJkMJjjj%%jM%kj%%JKJlkJKkJ%jjkJKjKMk%%JmKjJk%J%kK%JlKkJKk%J
33991F4jJ%jkLLmLl%jKKk%KjJj%j%jjjLjJ%JkJj%J%LjjKk%k%J%%%KJlKj%JjkJjjjkLMkjJk
34060F2MkkK%ljKKj%%jJ%%JmLJ%j%%jKJJjl%%JJKjJl%Kj%jJ%JjjjJ%%j%J%jj%K%%jjL%Jj%
34129F4j%%J%Lkjk%K%j%jL%lL%kKk%%%Kl%j%JjJJJj%%j%J%JKmjJ%kJMkjK%jKkjJk%Jl%MkJ
34198F2%JjjKkL%lLkJmKJKj%jjJJJk%KjjJ%JkKj%%J%lJ%%%JLl%JlkLjjK%jKj%JkJKlJJkJJ
34267F3%%jJJj%kMkkKJkMkmKKlJJ%jjj%%%KKjjlKJ%KjKkjJj%Ljk%%%Lm%KJjkjJ%kK%%JjLl
34336F1jJ%J%KjkkJLj%JJ%Jnj%J%%J%%JJ%jJjm%L%JKljK%jKJjlJJ%LjlJJjKlj%L%%J%%jk%
34405F1kLj%jJjjLj%Jk%jM%jKljJkjJKjjKkKLnJk%L%JjjJ%jlL%KmJLJk%%mMK%jjJkKJmJMk
34474F2LkJj%k%%j%K%%%Klk%K%kJKj%kjKJj%%JLkjJkJk%KJJkjj%Jj%%JKlKKm%%%KJj%%%lL
34543F1%jLlJlkK%L%%Jkj%KkjNkjj%%LjlJjJJJKkl%LjJjJ%%%%kk%%JjJKJljK%JLkjLlk%J%
34612E9KjjjJjK%jj%LjkJMjkKk%KmJJkJJjJJjlj%J%JKj%%jK%%JjkKjJJ%ljMjJkJKjj%%J%j
34681F0lJJk%J%jJKjkJ%jNkjKkJ%%jkJKjKk%%KjjlJJJ%%jL%%ljJjJJK%kJj%%KkkKj%KlJJ%
34750E9%Ljj%lJJ%j%%KJj%%lKj%J%%jKJkj%kL%jjKJJJmjJJJ%k%J%Kjj%j%j%%%MjjjJKjlKK
34819F1k%kKKjlK%JJj%lK%lL%%k%J%KJm%M%lj%JJJkJj%LjkKj%jjJJ%k%k%JK%jkLLl%KjJ%%
34888F0l%L%k%j%KKm%JJ%JjJj%kJkJJJJj%%j%%%J%j%K%%%jmMjjK%j%kJ%jKkKKkkKJjkLjjK
34957E9jkLJm%JjJjLkJ%kKJ%jJkKjK%jkjLjJ%%%Jkj%K%%lkKJKkJjl%KJ%%kLj%%j%JlKKJ%k
35026E7jlLLJm%Kjj%KJjj%%jKKkjjjJJjJ%kJJjJKkkKkjK%KJJjkKj%jJjlJK%j%%l%LK%%J%l
35095E6JlJLKkkJ%kJJMl%J%%kKjj%KkjKkJJjjJjjK%l%%JJKjjjJjjLj%JkJjJ%K%%jkJj%Nmj
35164E5%J%%%%%lNKkkJkLjjJjJkJK%kMjjjlJ%jJkJK%%%JnJNjkJlLJkjKK%m%kNJj%J%jJkKm
35233E4LkkjKKkKLj%%jj%Kjjj%%jJ%Mjj%J%%lkMl%kMjJ%J%Kk%j%%jKjjj%%j%jJK%KjKk%Kk
35302E6k%%%JJ%K%jjJJlJkJjKljK%%lNkLljLjjj%%KjjJjK%%lK%JkJLlkJJ%JkLjkMJlj%Ll%
35371E4KKljJjJJKn%K%%kjMkkK%%%JKklJK%mKLklMK%%%jjjkLjK%kjjJLjkKjj%J%%jJjj%L%
35440E5jJ%jj%JJk%%%%jLjJJk%%Lkk%%%%JKJk%Kl%JJk%JjJ%lKk%KkKJkJjJjKk%Ljj%Kj%%l
35509E2M%jkJ%jjLj%KkjJ%%JJjjl%K%KjmKK%%jjJkK%JkjJJLm%KJlKjjJJjJKl%%JJk%jLj%%
35578E4%%kJ%%Kj%%kLkjJjKK%kjJKmJjJJjJjJKjlKjjJkJ%%KkJJjk%K%KJk%%KmkM%jJ%j%k%
35647E1jK%%jJLjj%Kk%K%kKlJJj%%%lKKjk%%JJ%lL%J%kJjj%JLjkJjlKL%kJl%JKJjlJKj%j%
35716E1Lj%jjLJlj%jkK%%KJmJKJ%mJjJLjjjK%kJ%L%ljKkJJ%%j%%JJ%kj%J%J%kjM%j%Jjl%L
35785E2%jjLKjlkJKJkjJJLk%mJLKllL%JJk%jJ%kMk%%kJJj%jJ%%Kjk%J%K%lKj%KkK%lMjkLl
35854E1%%KJkjj%%%Kj%KjJJmJjJJJkjL%%%kmJ%J%%%L%%%Jj%kK%Kj%k%%JJJ%mJJ%jjjJJkJ%
35923E0LljjJJ%JjnLK%JjlLKmKJKkJjJJ%%kj%JjjJJJjk%J%%kJKKjjKkjJ%%jJ%JmJJK%%%%l
35992D9LjkJ%K%jjJ%mL%JJl%KJjKlk%LmK%Jj%J%KJjkKk%j%%KjlLJ%jl%K%J%jjMl%jKjJ%%%
36061E0jJj%KJ%k%KjkJjJjJJj%%lJLKkkKkj%J%LlkL%%%kMk%%%j%jKjJlK%KKlklLkK%jKK%l
36130D8J%%%JMljkjJJJ%%lJJ%%%%%jK%%jJJJklJJJ%k%%%%J%jKkJj%jJjjJLJ%jkJJjkJK%JJ
36199E2k%Jjk%%jL%jKmJ%LkJJl%KjkL%mLK%mKJJj%l%j%J%%K%j%jjJJ%j%JjLkjJjJj%J%%jj
36268D6J%J%jj%j%K%JKkkKjJ%KkK%%ljK%kjL%JkJjKJ%kJj%jK%MkjlJj%LJl%%k%L%k%Kj%%j
36337D7%kJKnJKKJkjk%JJJjKkjJJ%J%m%%JjKLmJJk%Ml%jJKk%%jJKkJ%jJ%kKJj%kJJ%kkNj%
36406D7%JjJk%%j%K%jkL%jjK%jjjJJjL%Jk%KklJ%KlK%J%kjLkKKk%k%%J%jJjkjKLJj%lKKjj
36475D6J%%%jJlJjJLjjk%Jj%J%KjJ%kLkkj%KKlKJkJ%jjMJ%mj%%K%%j%Jk%KlJKjjLj%%k%jL
36544D6J%j%%KlJkjKKljL%JkJ%j%%K%j%jJjLjj%LklKkJkK%jk%LjJJKJk%Kmk%LJkjKlJJ%KJ
36613D8mkJLjk%J%kJJjLjkKk%K%%kmLLjJmJKk%KkK%JjkJJ%%%JmJK%k%%K%jJjJj%J%%%%jjj
36682D1KKklKKjjJjjLKjjkjK%%kKJkK%%jKjJJ%%jJm%KjJ%Kjk%jj%%JkLJ%JJljJJ%j%%%j%J
36751D3JLlKlnKJJKlK%J%Jm%JKjjKj%jJ%%kjJJjJj%JJj%L%mKKlJkkM%%kJjK%%%k%jK%jK%j
36820D2JjjJ%jJjK%kJKjkLJkjJ%lKJj%kJj%LlKj%KlJ%%J%kjJjJJmM%%K%%jkJ%JJjkJjJJJj
36889D2kJJjjkJ%%%KJJJl%JJLj%lJj%jJj%%j%KlLjj%kKKk%LljjJKljJJL%j%K%j%j%kLJjk%
36958D0jLlLkj%JjKj%j%JJJ%jjjJ%JKk%jLl%%%kKjjJLkJLklKJjj%L%jk%JjkLJjkj%%%JJJ%
37027D1%k%kLj%j%kJJL%kJj%JJjjK%JkkK%j%%jjKk%KkL%j%Jkj%%%LjkKKJmjNjlKlJ%Jjj%J
37096C8kjJKjK%kJjJ%%kLk%%LkkJkKkL%l%KjJKJ%jlMkjjJ%KkjJ%%KmKjkLKk%%JkJKjjk%JJ
37165C7JJjmLJJjJk%kjKJ%J%jkJJ%jJJj%JKlJkk%JK%kjL%%Kl%lMJj%%j%%jL%kJJ%k%%kK%k
37234C4jjKL%j%kJJ%Kkk%Jj%K%jlKJJ%JlJjjjKjjKLjjjJ%JlKJJJjl%jJKkj%JKkJJ%jjk%Mk
37303C4K%jlJKjk%jjJJ%NlmMJkjJjkLK%%j%%Kj%%JjkJjJ%lJJjJJkJjJ%%JJjk%jK%jKk%%%K
37372C4%JjKJkl%K%%jJjjj%Jk%Lj%JkJJJjK%lkKkJ%Jj%JJk%jj%KLkjKkJjjKJj%J%jjJJl%k
37441B8JJJj%%%Kk%%mKJJkKLjk%LmJk%JKKj%JkjjLj%%kK%%k%J%j%j%Kjj%K%jJkK%JjjJ%%l
37510B7JL%mjM%%jjjjKJ%kJKjK%lK%jlLJ%jj%%JJ%jjJ%j%%KjmK%%JKlJ%%jj%%J%KKk%Jj%k
37579B7mLKkKkJ%%JKkkK%j%%%%j%Kkj%%j%LJlJJlJJJkKJjjJ%%Jj%%Lkl%JLkJjkJjj%JJKm%
37648B4JJ%%Jk%KKk%jjJ%%kJ%JJjJjjkJK%jKljJJk%Lj%%k%%%%KKjjkjL%%jjKlJJ%kJKlJJ%
37717B4JjjK%lKJ%jj%jJJj%L%ljkKJkJ%%LkkJjKljJJjL%K%jkj%K%j%JkJJkKlKJJk%J%kjMl
37786B1Jk%J%%%JkjKJklLMjn%JK%jjJj%JJJkJLmj%JkKkkJ%LjK%mK%lL%KkJ%JkJKm%Kj%kJk
37855A6%JjKjLjjjJ%jkKj%j%KkJ%%%K%JjJkjKj%jkLJ%kJJlJj%LkjlM%jJ%%%%j%JJ%%Jkk%%
37924A4JKJjlKjJJ%%k%%j%JkL%jlK%kJ%KJk%%%%%kJK%Kj%lLk%kjJJKJk%%kKlJjJjjKJJjkL
37993A4%jjJ%j%%%k%JJ%%%jKjJjjKk%%%%KJkKk%KkKjlJJ%Jjj%jJ%Lkj%k%K%JkkLKkk%JjJj
38062I%%%J%kj%JJ%JlKk%%%JJ%JlK%J%jj%j%JJJljK%kLJlJk%J%KJ%jj%Jk%j%jK%%k%KKjJl
38132F%KlLljMlJkJJjKjKjjj%%%%Kj%Jk%JjjKj%KjkK%jJjjLjlKjKjj%JJlJ%J%jkJ%%KmLKl
38202CjKjJ%%KjjjkJ%J%jjK%kJJkjJLjjkJjJKjk%%KJJl%j%JJj%jJ%jJ%jKj%kJJj%jjLJj%j
38272@jJ%kK%%%%%Jj%%JjjJKkkJJ%l%K%JJj%kJJ%%jjkJK%kJj%KlKJjKjjkJ%%%JjJJjkjJ%%
38342djJ%Kk%LljK%Jl%JjKj%JJj%jjjJkKkJLj%%%Jk%%%%J%jKjJk%%%%J%jjJjjK%kJj%J%%J
38412ejjkJ%kL%%lKJ%%kKJ%kJ%%jJkLkKkjjJJk%jjMJlJ%k%%L%j%k%%JJ%%j%j%K%k%%JkJJk
38482a2%J%k%kMKl%jKjJ%%j%jKkjK%%%JjkkKJk%LjJ%j%%j%%lLJjKkj%%JjLj%%jjkMjlK%Jk
38551a6jK%kKjj%J%J%jJ%JJjjk%%jJLjkj%%JKj%jjKj%kJ%KjJ%k%jJjJJJjjlL%kjMk%k%JJJ
38620a8%jj%Kjj%%Jjj%%L%lLjj%kJ%J%mK%Lk%Jjk%Kj%%J%jjJJ%%%jk%JkJjJ%j%KkKkJjLjj
38689b4%Kj%kj%JJkK%jKJj%j%j%%kK%jJj%jKKj%kjJ%JlKJlLJkjJ%jJjJjKj%kKjlK%%%kKJ%
38758b7jjJJkjKkKJj%jjJ%j%jKj%%Jjj%JjjJ%jJjj%J%J%%jkJK%jJjK%KkjJkj%KJmjLJ%%jj
38827c3%%jK%jjKk%J%%%J%%k%%jJ%%kJJ%kKJm%JJ%%jk%KJKkJj%%jj%jjLjJJl%Jj%J%JjJkj
38896c9%K%jK%j%%%jJ%k%%Jj%%J%jjj%J%Jj%J%lK%jjJJkJjKj%%%%LjjjJ%jj%%%jK%kK%l%%
38965d4J%Jj%%%jKKk%%kKj%KlJJjJjJkJJj%J%jkJjkL%%J%l%KJ%%kk%JJ%jj%%%%JjJ%jkK%K
39034d5k%%j%JjJ%%%%jJjjjKJkjK%%Jjj%KkJJj%jjjJ%JjjKj%%KkjJ%%%%jK%kj%jLjj%%%K%
39103e0jkJKkJJjjj%%JJJj%%jjjjJKj%%%Jl%JJJlL%klKJJ%k%Kj%Jjjj%%LlkJJ%jKjKjj%j%
39172e7%JjJ%jKJkj%%JkJ%Kj%jj%JjJJJk%J%j%k%JJ
39209e7
##ENDNTUPLES=	NMRSPECTRUM
##END=	
