# Supplementary material for: Competition between N and O: use of diazine N-oxides as a test case for the Marcus theory rationale for ambident reactivity
Source: Chem Sci. 2020 Jul 23;11(35):9630–47. doi: 10.1039/d0sc02834g (PMC8162281; doi:10.1039/d0sc02834g)
Supplement: SC-011-D0SC02834G-s063 [file SC-011-D0SC02834G-s063.jcamp]

##TITLE=	6A157937
##JCAMPDX=	6.0	$$ NMR Plug-in 1.3 of MestReNova 6.0.2-5475
##DATATYPE=	NDNMRSPECTRUM
##DATACLASS=	NTUPLES
##NUMDIM=	2
##ORIGIN=	Bruker BioSpin GmbH
##OWNER=	AVIII600NMR
##.OBSERVEFREQUENCY=	600.07000732421875
##.OBSERVENUCLEUS=	^1H
##.SOLVENTNAME=	17
##.PULSESEQUENCE=	hmbcgpndqf
##.ACQUISITIONMODE=	SIMULTANEOUS
##$ORIGINALFORMAT=	Bruker XWIN-NMR
##$PARAMETERFILE=	(acqu2s, ASCII, C:/Users/peter/Documents/Ambident%20reactivity%20of%20diazine%20oxides%20(e.g.%20PyzNO)/NMR%20data%20files/Compound%2018%20in%20CD2Cl2/1H-15N%20HMBC/acqu2s, 0)
$$ ##TITLE= Parameter file, TopSpin 3.5 pl 7
$$ ##JCAMPDX= 5.0
$$ ##DATATYPE= Parameter Values
$$ ##NPOINTS= 258	$$ modification sequence number
$$ ##ORIGIN= Bruker BioSpin GmbH
$$ ##OWNER= AVIII600NMR
$$ $$ 2018-09-19 11:33:28.608 +0100  AVIII600NMR@AVIII600NMR-PC
$$ $$ C:/Bruker/TopSpin3.5pl7/data/PB/nmr/6A157937/11/acqu2s
$$ $$ process C:\Bruker\TopSpin3.5pl7\prog\mod\go4.exe
$$ ##$ACQT0= 0
$$ ##$BF1= 60.804565
$$ ##$FnMODE= 1
$$ ##$NUC1= <15N>
$$ ##$NusJSP= 0
$$ ##$NusT2= 1
$$ ##$NusTD= 256
$$ ##$O1= 12159.168
$$ ##$ProjAngle= 0
$$ ##$SFO1= 60.816724168
$$ ##$SW= 409.026007744694
$$ ##$SW_h= 24875.6218905473
$$ ##$TD= 256
$$ ##END=
$$ 
##$PARAMETERFILE=	(acqus, ASCII, C:/Users/peter/Documents/Ambident%20reactivity%20of%20diazine%20oxides%20(e.g.%20PyzNO)/NMR%20data%20files/Compound%2018%20in%20CD2Cl2/1H-15N%20HMBC/acqus, 0)
$$ ##TITLE= Parameter file, TopSpin 3.5 pl 7
$$ ##JCAMPDX= 5.0
$$ ##DATATYPE= Parameter Values
$$ ##NPOINTS= 13	$$ modification sequence number
$$ ##ORIGIN= Bruker BioSpin GmbH
$$ ##OWNER= AVIII600NMR
$$ $$ 2018-09-19 11:33:31.510 +0100  AVIII600NMR@AVIII600NMR-PC
$$ $$ C:/Bruker/TopSpin3.5pl7/data/PB/nmr/6A157937/11/acqus
$$ $$ process C:\Bruker\TopSpin3.5pl7\prog\mod\go4.exe
$$ ##$ACQT0= 1000000
$$ ##$AMP= (0..31)
$$ 100 100 100 100 100 100 100 100 100 100 100 100 100 100 100 100 100 100
$$ 100 100 100 100 100 100 100 100 100 100 100 100 100 100
$$ ##$AMPCOIL= (0..19)
$$ -1 0 0 0 0 0 0 0 0 0 0 0 0 0 0 0 0 0 0 0
$$ ##$ANAVPT= -1
$$ ##$AQSEQ= 0
$$ ##$AQ_mod= 3
$$ ##$AUNM= <au_zg>
$$ ##$AUTOPOS= <15 >
$$ ##$BF1= 600.07
$$ ##$BF2= 60.804565
$$ ##$BF3= 600.07
$$ ##$BF4= 600.07
$$ ##$BF5= 600.07
$$ ##$BF6= 600.07
$$ ##$BF7= 600.07
$$ ##$BF8= 600.07
$$ ##$BWFAC= (0..63)
$$ 0 0 0 0 0 0 0 0 0 0 0 0 0 0 0 0 0 0 0 0 0 0 0 0 0 0 0 0 0 0 0 0 0 0 0 0
$$ 0 0 0 0 0 0 0 0 0 0 0 0 0 0 0 0 0 0 0 0 0 0 0 0 0 0 0 0
$$ ##$BYTORDA= 0
$$ ##$CAGPARS= (0..11)
$$ 0 0 0 0 0 0 0 0 0 0 0 0
$$ ##$CHEMSTR= <none>
$$ ##$CNST= (0..63)
$$ 1 1 90 1 1 1 80 100 1 1 1 1 50 8 1 1 1 1 1 1 1 50 30 40 1 1 1 1 1 1 1 1
$$ 1 1 1 1 1 1 1 1 1 1 1 1 1 1 1 1 1 1 1 1 1 1 1 1 1 1 1 1 1 1 1 1
$$ ##$CPDPRG= (0..8)
$$ <garp> <> <waltz16> <> <mlev> <mlev> <mlev> <mlev> <mlev>
$$ ##$D= (0..63)
$$ 3e-006 1.5 0.00345 0.0023 0 0 0.0625 0.4 0 0.06 0 0.03 2e-005 3e-006 0
$$ 0 0.0002 0 0 0 0 0 0 0 0 0 0 0 0 0 0 0 0 0 0 0 0 0 0 0 0 0 0 0 0 0 0 0
$$ 0 0 0 0 0 0 0 0 0 0 0 0 0 0 0 0
$$ ##$DATE= 1537351335
$$ ##$DE= 55
$$ ##$DECBNUC= <off>
$$ ##$DECIM= 2560
$$ ##$DECNUC= <off>
$$ ##$DECSTAT= 4
$$ ##$DIGMOD= 1
$$ ##$DIGTYP= 12
$$ ##$DQDMODE= 0
$$ ##$DR= 22
$$ ##$DS= 16
$$ ##$DSPFIRM= 0
$$ ##$DSPFVS= 20
$$ ##$DTYPA= 0
$$ ##$EXP= <15N_HMBC.icon>
$$ ##$FCUCHAN= (0..9)
$$ 0 2 1 0 0 0 0 0 0 0
$$ ##$FL1= 90
$$ ##$FL2= 90
$$ ##$FL3= 90
$$ ##$FL4= 90
$$ ##$FN_INDIRECT= (0..7)
$$ 0 0 0 0 0 0 0 0
$$ ##$FOV= 20
$$ ##$FQ1LIST= <freqlist>
$$ ##$FQ2LIST= <freqlist>
$$ ##$FQ3LIST= <freqlist>
$$ ##$FQ4LIST= <freqlist>
$$ ##$FQ5LIST= <freqlist>
$$ ##$FQ6LIST= <freqlist>
$$ ##$FQ7LIST= <freqlist>
$$ ##$FQ8LIST= <freqlist>
$$ ##$FRQLO3= 1244578.95700002
$$ ##$FRQLO3N= 0
$$ ##$FS= (0..7)
$$ 83 83 83 83 83 83 83 83
$$ ##$FTLPGN= 0
$$ ##$FW= 4032000
$$ ##$FnILOOP= 0
$$ ##$FnMODE= 0
$$ ##$FnTYPE= 0
$$ ##$GPNAM= (0..31)
$$ <SINE.100> <SMSQ10.100> <SMSQ10.100> <SMSQ10.100> <SINE.100> <SINE.100>
$$ <SINE.100> <SINE.100> <SINE.100> <SINE.100> <SINE.100> <SINE.100> <SINE.100>
$$ <SINE.100> <SINE.100> <SINE.100> <SINE.100> <SINE.100> <SINE.100> <SINE.100>
$$ <SINE.100> <SINE.100> <SINE.100> <SINE.100> <SINE.100> <SINE.100> <SINE.100>
$$ <SINE.100> <SINE.100> <SINE.100> <SINE.100> <SINE.100>
$$ ##$GPX= (0..31)
$$ 0 0 0 0 0 0 0 0 0 0 0 0 0 0 0 0 0 0 0 0 0 0 0 0 0 0 0 0 0 0 0 0
$$ ##$GPY= (0..31)
$$ 0 0 0 0 0 0 0 0 0 0 0 0 0 0 0 0 0 0 0 0 0 0 0 0 0 0 0 0 0 0 0 0
$$ ##$GPZ= (0..31)
$$ 0 70 30 50.1 -10 -5 0 0 0 0 0 0 0 0 0 0 0 0 0 0 0 0 0 0 0 0 0 0 0 0 0 0
$$ ##$GRDPROG= <grad_out>
$$ ##$GRPDLY= 67.9842376708984
$$ ##$HDDUTY= 20
$$ ##$HDRATE= 20
$$ ##$HGAIN= (0..3)
$$ 0 0 0 0
$$ ##$HL1= 128
$$ ##$HL2= 90
$$ ##$HL3= 90
$$ ##$HL4= 90
$$ ##$HOLDER= 15
$$ ##$HPMOD= (0..7)
$$ 0 0 0 0 0 0 0 0
$$ ##$HPPRGN= 0
$$ ##$IN= (0..63)
$$ 2.01e-005 0.001 0.001 0.001 0.001 0.001 0.001 0.001 0.001 0.001 0.001 0.001
$$ 0.001 0.001 0.001 0.001 0.001 0.001 0.001 0.001 0.001 0.001 0.001 0.001
$$ 0.001 0.001 0.001 0.001 0.001 0.001 0.001 0.001 0.001 0.001 0.001 0.001
$$ 0.001 0.001 0.001 0.001 0.001 0.001 0.001 0.001 0.001 0.001 0.001 0.001
$$ 0.001 0.001 0.001 0.001 0.001 0.001 0.001 0.001 0.001 0.001 0.001 0.001
$$ 0.001 0.001 0.001 0.001
$$ ##$INF= (0..7)
$$ 0 40.2 0 0 0 0 0 0
$$ ##$INP= (0..63)
$$ 0 0 0 0 0 0 0 0 0 0 0 0 0 0 0 0 0 0 0 0 0 0 0 0 0 0 0 0 0 0 0 0 0 0 0 0
$$ 0 0 0 0 0 0 0 0 0 0 0 0 0 0 0 0 0 0 0 0 0 0 0 0 0 0 0 0
$$ ##$INSTRUM= <aviii600>
$$ ##$INTEGFAC= (0..63)
$$ 0 0 0 0 0 0 0 0 0 0 0 0 0 0 0 0 0 0 0 0 0 0 0 0 0 0 0 0 0 0 0 0 0 0 0 0
$$ 0 0 0 0 0 0 0 0 0 0 0 0 0 0 0 0 0 0 0 0 0 0 0 0 0 0 0 0
$$ ##$L= (0..31)
$$ 1 1 1 1 1 1 1 1 1 1 1 1 1 1 1 1 1 1 1 1 1 1 1 1 1 1 1 1 1 1 1 1
$$ ##$LFILTER= 200
$$ ##$LGAIN= -2
$$ ##$LINPSTP= 0
$$ ##$LOCKED= yes
$$ ##$LOCKFLD= 1714
$$ ##$LOCKGN= 124.115379333496
$$ ##$LOCKPOW= -38
$$ ##$LOCKPPM= 5.32000017166138
$$ ##$LOCNUC= <2H>
$$ ##$LOCPHAS= 100
$$ ##$LOCSHFT= yes
$$ ##$LOCSW= 0
$$ ##$LTIME= 0.100000001490116
$$ ##$MASR= 4200
$$ ##$MASRLST= <masrlst>
$$ ##$MULEXPNO= (0..15)
$$ 0 0 0 0 0 0 0 0 0 0 0 0 0 0 0 0
$$ ##$NBL= 1
$$ ##$NC= -6
$$ ##$NLOGCH= 3
$$ ##$NOVFLW= 0
$$ ##$NS= 4
$$ ##$NUC1= <1H>
$$ ##$NUC2= <15N>
$$ ##$NUC3= <off>
$$ ##$NUC4= <off>
$$ ##$NUC5= <off>
$$ ##$NUC6= <off>
$$ ##$NUC7= <off>
$$ ##$NUC8= <off>
$$ ##$NUCLEUS= <off>
$$ ##$NUSLIST= <automatic>
$$ ##$NusAMOUNT= 25
$$ ##$NusFPNZ= no
$$ ##$NusJSP= 0
$$ ##$NusSEED= 54321
$$ ##$NusSPTYPE= 0
$$ ##$NusT2= 1
$$ ##$NusTD= 0
$$ ##$O1= 3780.418
$$ ##$O2= 12159.168
$$ ##$O3= 3780.418
$$ ##$O4= 3780.418
$$ ##$O5= 3780.418
$$ ##$O6= 3780.418
$$ ##$O7= 3780.418
$$ ##$O8= 3780.418
$$ ##$OVERFLW= 0
$$ ##$P= (0..63)
$$ 11.3 11.3 22.6 14.7 29.4 16.5 25 50 10000 150 300 80000 80000 1000 0 100000
$$ 1000 2500 100000 600 2000 0 0 0 0 180 100000 11.3 0 1000 0 0 20000 0 0
$$ 0 0 0 0 0 2000 0 0 0 200 0 80000 46600 10000 0 80000 0 0 0 0 0 0 0 0 0
$$ 0 0 0 500
$$ ##$PACOIL= (0..15)
$$ 2 1 3 0 0 0 0 0 0 0 0 0 0 0 0 0
$$ ##$PAPS= 2
$$ ##$PARMODE= 1
$$ ##$PCPD= (0..9)
$$ 100 80 120 100 100 100 100 100 100 100
$$ ##$PEXSEL= (0..9)
$$ 1 1 1 1 1 1 1 1 1 1
$$ ##$PHCOR= (0..31)
$$ 0 0 0 0 0 0 0 0 0 0 0 0 0 0 0 0 0 0 0 0 0 0 0 0 0 0 0 0 0 0 0 0
$$ ##$PHLIST= <>
$$ ##$PHP= 1
$$ ##$PH_ref= 0
$$ ##$PL= (0..63)
$$ 120 1.81 0 120 120 120 120 120 120 63.59 14.45 26.85 8.21 120 120 120 120
$$ 120 1.81 20.47 120 120 120 120 120 120 120 26.85 120 120 8.21 120 120 120
$$ 120 120 120 120 120 120 120 120 120 120 120 120 120 120 120 120 120 120
$$ 120 120 120 120 120 120 120 120 120 120 120 120
$$ ##$PLSTEP= 0.1
$$ ##$PLSTRT= -6
$$ ##$PLW= (0..63)
$$ 0 14.6 108.5 0 0 0 0 0 0 7.4571e-005 2.9828 0.23016 1.6282 0.81767 0 1.042
$$ 0 0 14.6 0.29129 0 0 0 0 0 0 0.19139 0.23016 0 2.9828 1.6282 1.9377 2.9828e-006
$$ 0 0 0 0 0 0 0 0 0 0 0 0 0 0 0 0 0 0 0 0 0 0 0 0 0 0 0 0 0 0 0
$$ ##$PLWMAX= (0..7)
$$ 54 248 0 0 0 0 0 0
$$ ##$PQPHASE= 0
$$ ##$PQSCALE= 0
$$ ##$PR= 3
$$ ##$PRECHAN= (0..15)
$$ -1 1 0 2 4 -1 -1 -1 -1 -1 -1 -1 -1 -1 -1 -1
$$ ##$PRGAIN= 0
$$ ##$PROBHD= <Z150357_0005 (CP BBO 600S3 BB-H&F-05 Z)>
$$ ##$PULPROG= <hmbcgpndqf>
$$ ##$PW= 0
$$ ##$PYNM= <acqu.py>
$$ ##$ProjAngle= 0
$$ ##$QNP= 1
$$ ##$RD= 0
$$ ##$RECCHAN= (0..15)
$$ 0 2 0 0 0 0 0 0 0 0 0 0 0 0 0 0
$$ ##$RECPH= 0
$$ ##$RECPRE= (0..15)
$$ -1 0 -1 -1 -1 -1 -1 -1 -1 -1 -1 -1 -1 -1 -1 -1
$$ ##$RECPRFX= (0..15)
$$ 1 0 0 0 0 0 0 0 0 0 0 0 0 0 0 0
$$ ##$RECSEL= (0..15)
$$ 0 0 1 0 0 0 0 0 0 0 0 0 0 0 0 0
$$ ##$RG= 2050
$$ ##$RO= 0
$$ ##$RSEL= (0..15)
$$ 0 1 2 0 0 0 0 0 0 0 0 0 0 0 0 0
$$ ##$S= (0..7)
$$ 83 83 83 83 83 83 83 83
$$ ##$SELREC= (0..9)
$$ 0 0 0 0 0 0 0 0 0 0
$$ ##$SFO1= 600.073780418
$$ ##$SFO2= 60.816724168
$$ ##$SFO3= 600.073780418
$$ ##$SFO4= 600.073780418
$$ ##$SFO5= 600.073780418
$$ ##$SFO6= 600.073780418
$$ ##$SFO7= 600.073780418
$$ ##$SFO8= 600.073780418
$$ ##$SOLVENT= <CD2Cl2>
$$ ##$SOLVOLD= <off>
$$ ##$SP= (0..63)
$$ 1 75.26 69.24 120 120 41.89 64.91 120 120 0 41.89 41.89 0 0 120 0 150 150
$$ 120 61.18 59.27 62.58 55.26 150 150 150 150 150 150 29.09 150 120 120 120
$$ 120 120 120 120 120 120 120 120 120 120 120 120 120 120 120 120 120 120
$$ 120 120 120 120 120 120 120 120 120 120 120 120
$$ ##$SPECTR= 0
$$ ##$SPINCNT= 0
$$ ##$SPNAM= (0..63)
$$ <gauss> <Gaus1_270.1000> <Gaus1_180r.1000> <0.0> <0.0> <Sinc1.1000> <Squa100.1000>
$$ <0.0> <Squa100.1000> <gauss> <Sinc1.1000> <Sinc1.1000> <gauss> <gauss>
$$ <0.0> <Gaus1.1000> <gauss> <gauss> <0.0> <Sinc1.1000> <Sinc1.1000> <Sinc1.1000>
$$ <Sinc1.1000> <gauss> <gauss> <gauss> <0.0> <gauss> <gauss> <Crp60,20,20.10>
$$ <Bip720,50,20.1> <Bip720,50,20.1> <0.0> <> <Rsnob.1000> <Gaus1_180r.1000>
$$ <Gaus1_180r.1000> <> <> <> <Gaus1_180r.1000> <Squa100.1000> <> <> <> <>
$$ <> <> <> <> <> <> <> <> <> <> <> <> <> <> <> <> <> <>
$$ ##$SPOAL= (0..63)
$$ 0.5 1 0.5 0.5 0.5 0.5 0.5 0.5 0.5 0.5 0.5 0.5 0.5 0.5 0.5 0.5 0.5 0.5 0.5
$$ 1 1 1 1 0.5 0.5 0.5 0.5 0.5 0.5 0.5 0.5 0.5 0.5 0.5 0.5 0.5 0.5 0.5 0.5
$$ 0.5 0.5 0.5 0.5 0.5 0.5 0.5 0.5 0.5 0.5 0.5 0.5 0.5 0.5 0.5 0.5 0.5 0.5
$$ 0.5 0.5 0.5 0.5 0.5 0.5 0.5
$$ ##$SPOFFS= (0..63)
$$ 0 0 0 0 0 0 0 0 0 0 0 0 0 0 0 0 0 0 0 0 0 0 0 0 0 0 0 0 0 0 0 0 0 0 0 0
$$ 0 0 0 0 0 0 0 0 0 0 0 0 0 0 0 0 0 0 0 0 0 0 0 0 0 0 0 0
$$ ##$SPPEX= (0..63)
$$ 0 0 0 0 0 0 0 0 0 0 0 0 0 0 0 0 0 0 0 0 0 0 0 0 0 0 0 0 0 0 0 0 0 0 0 0
$$ 0 0 0 0 0 0 0 0 0 0 0 0 0 0 0 0 0 0 0 0 0 0 0 0 0 0 0 0
$$ ##$SPW= (0..63)
$$ 0 1.5476e-005 6.8784e-006 0 0 0.0053756 7.4571e-005 0 1.8643e-007 0 0.0053756
$$ 0.0053756 0 0 0 0 0 0 0 4.391865e-005 6.827012e-005 3.187731e-005 0.0001719117
$$ 0 0 0 0 0 0 0.07121 2.9828 6.0021 0 0 7.5198e-005 6.8784e-006 0.00044022
$$ 0 0 0 6.8784e-006 1.8643e-007 0 0 0 0 0 0 0 0 0 0 0 0 0 0 0 0 0 0 0 0 0
$$ 0
$$ ##$SUBNAM= (0..9)
$$ <""> <""> <""> <""> <""> <""> <""> <""> <""> <"">
$$ ##$SW= 13.019232392649
$$ ##$SWIBOX= (0..19)
$$ 0 1 2 0 0 0 0 0 0 0 0 0 0 0 0 0 0 0 0 0
$$ ##$SW_h= 7812.5
$$ ##$SWfinal= 0
$$ ##$SigLockShift= 0
$$ ##$TD= 4096
$$ ##$TD0= 1
$$ ##$TD_INDIRECT= (0..7)
$$ 0 256 0 0 0 0 0 0
$$ ##$TDav= 1
$$ ##$TE= 298
$$ ##$TE1= 300
$$ ##$TE2= 300
$$ ##$TE3= 300
$$ ##$TE4= 300
$$ ##$TEG= 300
$$ ##$TE_MAGNET= 0
$$ ##$TE_PIDX= 0
$$ ##$TE_STAB= (0..9)
$$ 0 0 0 0 0 0 0 0 0 0
$$ ##$TL= (0..7)
$$ 120 120 120 120 120 120 120 120
$$ ##$TOTROT= (0..63)
$$ 0 0 0 0 0 0 0 0 0 0 0 0 0 0 0 0 0 0 0 0 0 0 0 0 0 0 0 0 0 0 0 0 0 0 0 0
$$ 0 0 0 0 0 0 0 0 0 0 0 0 0 0 0 0 0 0 0 0 0 0 0 0 0 0 0 0
$$ ##$TUBE_TYPE= <>
$$ ##$USERA1= <user>
$$ ##$USERA2= <user>
$$ ##$USERA3= <user>
$$ ##$USERA4= <user>
$$ ##$USERA5= <user>
$$ ##$V9= 5
$$ ##$VALIDCODE= -1
$$ ##$VALIST= <valist>
$$ ##$VCLIST= <CCCCCCCCCCCCCCC>
$$ ##$VDLIST= <DDDDDDDDDDDDDDD>
$$ ##$VPLIST= <PPPPPPPPPPPPPPP>
$$ ##$VTLIST= <TTTTTTTTTTTTTTT>
$$ ##$WBST= 1024
$$ ##$WBSW= 4
$$ ##$XGAIN= (0..3)
$$ 0 0 0 0
$$ ##$XL= 0
$$ ##$YL= 0
$$ ##$YMAX_a= 14496
$$ ##$YMIN_a= -14817
$$ ##$ZGOPTNS= <>
$$ ##$ZL1= 120
$$ ##$ZL2= 120
$$ ##$ZL3= 120
$$ ##$ZL4= 120
$$ ##END=
$$ 
##$PARAMETERFILE=	(audita.txt, ASCII, C:/Users/peter/Documents/Ambident%20reactivity%20of%20diazine%20oxides%20(e.g.%20PyzNO)/NMR%20data%20files/Compound%2018%20in%20CD2Cl2/1H-15N%20HMBC/audita.txt, 0)
$$ ##TITLE= Audit trail, TopSpin 3.5 pl 7
$$ ##JCAMPDX= 5.01
$$ ##ORIGIN= Bruker BioSpin GmbH
$$ ##OWNER= AVIII600NMR
$$ $$ C:/Bruker/TopSpin3.5pl7/data/PB/nmr/6A157937/11/audita.txt
$$ ##AUDIT TRAIL=  $$ (NUMBER, WHEN, WHO, WHERE, PROCESS, VERSION, WHAT)
$$ (   1,<2018-09-19 11:33:31.510 +0100>,<AVIII600NMR>,<AVIII600NMR-PC>,<go4>,<TopSpin 3.5.7>,
$$       <created by zg
$$ 	started at 2018-09-19 11:01:36.949 +0100,
$$ 	POWCHK enabled, PULCHK disabled,
$$        configuration hash MD5:
$$        4F BE B4 D3 A1 80 6E 95 0A 07 3F 27 4A 52 36 44
$$        data hash MD5: 4K * 256
$$        39 78 1F B0 D4 3F 5C 58 28 26 F2 96 D0 59 FF 8E>)
$$ (   2,<2018-09-19 11:33:31.603 +0100>,<AVIII600NMR>,<AVIII600NMR-PC>,<audit>,<TopSpin 3.5.7>,
$$       <user comment:
$$        ICON-NMR User ID: PB
$$        data hash MD5: 4K * 256
$$        39 78 1F B0 D4 3F 5C 58 28 26 F2 96 D0 59 FF 8E>)
$$ ##END=
$$ 
$$ $$ hash MD5
$$ $$ ED 8F A1 00 BA 96 4B 7C DB 85 F6 E5 3C D8 C2 DD
$$ 
##$PARAMETERFILE=	(auditp.txt, ASCII, C:/Users/peter/Documents/Ambident%20reactivity%20of%20diazine%20oxides%20(e.g.%20PyzNO)/NMR%20data%20files/Compound%2018%20in%20CD2Cl2/1H-15N%20HMBC/pdata/1/auditp.txt, 0)
$$ ##TITLE= Audit trail, TopSpin 3.5 pl 7
$$ ##JCAMPDX= 5.01
$$ ##ORIGIN= Bruker BioSpin GmbH
$$ ##OWNER= AVIII600NMR
$$ $$ C:/Bruker/TopSpin3.5pl7/data/PB/nmr/6A157937/11/pdata/1/auditp.txt
$$ ##AUDIT TRAIL=  $$ (NUMBER, WHEN, WHO, WHERE, PROCESS, VERSION, WHAT)
$$ (   1,<2018-09-19 11:33:31.510 +0100>,<AVIII600NMR>,<AVIII600NMR-PC>,<go4>,<TopSpin 3.5.7>,
$$       <created by zg
$$ 	started at 2018-09-19 11:01:36.949 +0100,
$$ 	POWCHK enabled, PULCHK disabled,
$$        configuration hash MD5:
$$        4F BE B4 D3 A1 80 6E 95 0A 07 3F 27 4A 52 36 44
$$        data hash MD5: 4K * 256
$$        39 78 1F B0 D4 3F 5C 58 28 26 F2 96 D0 59 FF 8E>)
$$ (   2,<2018-09-19 11:33:31.603 +0100>,<AVIII600NMR>,<AVIII600NMR-PC>,<audit>,<TopSpin 3.5.7>,
$$       <user comment:
$$        ICON-NMR User ID: PB
$$        data hash MD5: 4K * 256
$$        39 78 1F B0 D4 3F 5C 58 28 26 F2 96 D0 59 FF 8E>)
$$ (   3,<2018-09-19 11:33:32.882 +0100>,<AVIII600NMR>,<AVIII600NMR-PC>,<proc2d>,<TopSpin 3.5.7>,
$$       <Start of raw data processing
$$        xfb same F2: SI = 2K WDW = 4 SSB = 0 FT_mod = 6 PKNL = 1 F1: SI = 1K ME_mod = 2 NCOEF = 32 WDW = 4 SSB = 0 FT_mod = 6 FCOR = 0.5 PH_mod = 2
$$        data hash MD5: 2K * 1K
$$        A7 C3 27 AB 6D D4 4D 8B AE 3F ED 30 12 C9 2D 54>)
$$ (   4,<2018-09-19 11:33:33.413 +0100>,<AVIII600NMR>,<AVIII600NMR-PC>,<proc2d>,<TopSpin 3.5.7>,
$$       <abs2 F2: ABSG = 5 ABSF1 = 12.80962 ABSF2 = -0.2096945
$$        data hash MD5: 2K * 1K
$$        A1 C1 E7 85 D0 6A F1 39 90 91 73 42 3D C2 9B 94>)
$$ (   5,<2018-09-19 11:33:34.037 +0100>,<AVIII600NMR>,<AVIII600NMR-PC>,<proc2d>,<TopSpin 3.5.7>,
$$       <abs1 F1: ABSG = 5 ABSF1 = 404.5252 ABSF2 = -4.582594
$$        data hash MD5: 2K * 1K
$$        B0 73 6C A5 E1 D3 12 D1 82 0B 68 67 00 21 AD ED>)
$$ ##END=
$$ 
$$ $$ hash MD5
$$ $$ 85 FC 06 91 E2 F7 CA 69 CD 79 B2 5B DF 51 B8 E6
$$ 
##$PARAMETERFILE=	(clevels, ASCII, C:/Users/peter/Documents/Ambident%20reactivity%20of%20diazine%20oxides%20(e.g.%20PyzNO)/NMR%20data%20files/Compound%2018%20in%20CD2Cl2/1H-15N%20HMBC/pdata/1/clevels, 0)
$$ ##TITLE= Parameter file, TopSpin 3.5 pl 7
$$ ##JCAMPDX= 5.0
$$ ##DATATYPE= Parameter Values
$$ ##NPOINTS= 2	$$ modification sequence number
$$ ##ORIGIN= Bruker BioSpin GmbH
$$ ##OWNER= AVIII600NMR
$$ $$ 2018-09-19 11:33:34.099 +0100  AVIII600NMR@AVIII600NMR-PC
$$ $$ C:/Bruker/TopSpin3.5pl7/data/PB/nmr/6A157937/11/pdata/1/clevels
$$ $$ process C:\Bruker\TopSpin3.5pl7\prog\mod\proc2d.exe
$$ ##$LEVELS= (0..255)
$$ 23997.26 32268.91 43391.73 58348.49 78460.71 105505.44 141872.25 190774.4
$$ 256532.69 344957.3 463861.11 623750.04 838751.31 1127861.66 1516625.85
$$ 2039393.72 2742355.16 3687621.34 4958712.64 6667938.15 0 0 0 0 0 0 0 0
$$ 0 0 0 0 0 0 0 0 0 0 0 0 0 0 0 0 0 0 0 0 0 0 0 0 0 0 0 0 0 0 0 0 0 0 0 0
$$ 0 0 0 0 0 0 0 0 0 0 0 0 0 0 0 0 0 0 0 0 0 0 0 0 0 0 0 0 0 0 0 0 0 0 0 0
$$ 0 0 0 0 0 0 0 0 0 0 0 0 0 0 0 0 0 0 0 0 0 0 0 0 0 0 0 0 0 0 0 0 0 0 0 0
$$ 0 0 0 0 0 0 0 0 0 0 0 0 0 0 0 0 0 0 0 0 0 0 0 0 0 0 0 0 0 0 0 0 0 0 0 0
$$ 0 0 0 0 0 0 0 0 0 0 0 0 0 0 0 0 0 0 0 0 0 0 0 0 0 0 0 0 0 0 0 0 0 0 0 0
$$ 0 0 0 0 0 0 0 0 0 0 0 0 0 0 0 0 0 0 0 0 0 0 0 0 0 0 0 0 0 0 0 0 0 0 0 0
$$ 0 0 0 0 0 0 0 0 0 0 0 0
$$ ##$LEVSIGN= 1
$$ ##$MAXLEV= 20
$$ ##$METHOD= 0
$$ ##$NEGBASE= -23997.26
$$ ##$NEGINCR= 1.8
$$ ##$POSBASE= 23997.26
$$ ##$POSINCR= 1.8
$$ ##END=
$$ 
##$PARAMETERFILE=	(format.temp, ASCII, C:/Users/peter/Documents/Ambident%20reactivity%20of%20diazine%20oxides%20(e.g.%20PyzNO)/NMR%20data%20files/Compound%2018%20in%20CD2Cl2/1H-15N%20HMBC/format.temp, 0)
$$ EDIT_PAR COMMAND FILE
$$ 
$$ DI_MODE         LONG
$$ ED_ENTRY        ACQU
$$ ORDER           FILE
$$ 
$$ 
$$ HEADER		"F2 - Acquisition Parameters"
$$ T_NAME		Date_
$$ 		TYPE	R64
$$ 		CLASS	ACQU
$$ 		SUBRANGE 0.0 50000000
$$ 		REL	"Date_=itodate(DATE)"
$$ 		INV_REL	"DATE=datetoi(Date_,DATE)"
$$ 		FORMAT	"%14.0f"
$$ 		TEXT	" "
$$ END
$$ T_NAME		Time
$$ 		TYPE	R32
$$ 		CLASS	ACQU
$$ 		SUBRANGE 0.0 1000000
$$ 		REL	"Time=itotime(DATE)"
$$ 		INV_REL	"DATE=timetoi(Time,DATE)"
$$ 		FORMAT	"%14.2f h"
$$ 		TEXT	" "
$$ END
$$ NAME		INSTRUM
$$ 		TEXT	" "
$$ END
$$ NAME		PROBHD
$$ 		FORMAT	"%14.14s"
$$ 		TEXT	" "
$$ END
$$ NAME		PULPROG
$$ 		TEXT	" "
$$ END
$$ NAME		TD
$$ 		TEXT	" "
$$ END
$$ NAME		SOLVENT
$$ 		TEXT	" "
$$ END
$$ NAME		NS
$$ 		TEXT	" "
$$ END
$$ NAME		DS
$$ 		TEXT	" "
$$ END
$$ T_NAME		SWH
$$ 		TYPE	R32
$$ 		CLASS	ACQU
$$ 		SUBRANGE 0.0 1e8
$$ 		REL	"SWH=SW*SFO1"
$$ 		INV_REL "SW=SWH/SFO1"
$$ 		UNIT	"Hz"
$$ 		FORMAT	"%14.3f Hz"
$$ 		TEXT	" "
$$ END
$$ T_NAME          FIDRES
$$                 TYPE    R32
$$                 CLASS   ACQU
$$                 SUBRANGE 0.0 100000
$$                 REL     "FIDRES=2*SW*SFO1/TD"
$$                 INV_REL "TD = nextpow(2*SW*SFO1/FIDRES)"
$$ 		UNIT	"Hz"
$$ 		FORMAT	"%14.6f Hz"
$$ 		TEXT	" "
$$ END
$$ T_NAME          AQ
$$ 		TYPE	R32
$$ 		CLASS	ACQU
$$ 		SUBRANGE 0.0 1000
$$ 		REL	"AQ=aqcalc(SW,SFO1,TD,DIGTYP)"
$$ 		INV_REL	"TD=tdcalc(SW,SFO1,1.0e6*AQ,DIGTYP)"
$$ 		UNIT	"sec"
$$ 		FORMAT	"%14.7f sec"
$$ 		TEXT	" "
$$ END
$$ NAME		RG
$$ 		TEXT	" "
$$ END
$$ T_NAME          DW
$$ 		TYPE	R32
$$ 		CLASS	ACQU
$$ 		SUBRANGE 0.0 1000000
$$ 		REL	"DW=1/(2*SW*SFO1)"
$$ 		INV_REL	"SW=1000000/(2*(0.005+DW)*SFO1)"
$$ 		UNIT	"usec"
$$ 		FORMAT	"%14.3lf usec"
$$ 		TEXT	" "
$$ END
$$ NAME		DE
$$ 		FORMAT	"%14.2f usec"
$$ 		TEXT	" "
$$ END
$$ NAME		TE
$$ 		FORMAT	"%14.1f K"
$$ 		TEXT	" "
$$ END
$$ T_NAME		CNST13
$$ 		TYPE	R32
$$ 		CLASS	ACQU
$$ 		SUBRANGE -1e38 1e38
$$ 		REL	"CNST13=CNST[13]"
$$ 		INV_REL	"CNST[13]=CNST13"
$$ 		FORMAT	"%14.7f"
$$ 		TEXT	" "
$$ END
$$ T_NAME		D0
$$ 		TYPE	R32
$$ 		CLASS	ACQU
$$ 		SUBRANGE 0.0 1e38
$$ 		REL	"D0=D[0]"
$$ 		INV_REL	"D[0]=D0"
$$ 		UNIT	"sec"
$$ 		FORMAT	"%14.8f sec"
$$ 		TEXT	" "
$$ END
$$ T_NAME		D1
$$ 		TYPE	R32
$$ 		CLASS	ACQU
$$ 		SUBRANGE 0.0 1e38
$$ 		REL	"D1=D[1]"
$$ 		INV_REL	"D[1]=D1"
$$ 		UNIT	"sec"
$$ 		FORMAT	"%14.8f sec"
$$ 		TEXT	" "
$$ END
$$ T_NAME		D6
$$ 		TYPE	R32
$$ 		CLASS	ACQU
$$ 		SUBRANGE 0.0 1e38
$$ 		REL	"D6=D[6]"
$$ 		INV_REL	"D[6]=D6"
$$ 		UNIT	"sec"
$$ 		FORMAT	"%14.8f sec"
$$ 		TEXT	" "
$$ END
$$ T_NAME		D16
$$ 		TYPE	R32
$$ 		CLASS	ACQU
$$ 		SUBRANGE 0.0 1e38
$$ 		REL	"D16=D[16]"
$$ 		INV_REL	"D[16]=D16"
$$ 		UNIT	"sec"
$$ 		FORMAT	"%14.8f sec"
$$ 		TEXT	" "
$$ END
$$ T_NAME		IN0
$$ 		TYPE	R32
$$ 		CLASS	ACQU
$$ 		SUBRANGE 0.0 1e38
$$ 		REL	"IN0=IN[0]"
$$ 		INV_REL	"IN[0]=IN0"
$$ 		UNIT	"sec"
$$ 		FORMAT	"%14.8f sec"
$$ 		TEXT	" "
$$ END
$$ NAME		TDav
$$ 		TEXT	" "
$$ END
$$ NAME		SFO1
$$ 		FORMAT	"%14.7f MHz"
$$ 		TEXT	" "
$$ END
$$ NAME		NUC1
$$ 		NONEDIT
$$ 		TEXT	" "
$$ END
$$ T_NAME		P1
$$ 		TYPE	R32
$$ 		CLASS	ACQU
$$ 		SUBRANGE 0.0 1.0e10
$$ 		REL	"P1=P[1]"
$$ 		INV_REL	"P[1]=P1"
$$ 		UNIT	"usec"
$$ 		FORMAT	"%14.2f usec"
$$ 		TEXT	" "
$$ END
$$ T_NAME		P2
$$ 		TYPE	R32
$$ 		CLASS	ACQU
$$ 		SUBRANGE 0.0 1.0e10
$$ 		REL	"P2=P[2]"
$$ 		INV_REL	"P[2]=P2"
$$ 		UNIT	"usec"
$$ 		FORMAT	"%14.2f usec"
$$ 		TEXT	" "
$$ END
$$ T_NAME		PLW1
$$ 		TYPE	R32
$$ 		CLASS	ACQU
$$ 		REL	"PLW1=PLW[1]"
$$ 		INV_REL	"PLW[1]=PLW1"
$$ 		UNIT	"W"
$$ 		FORMAT	"%14.8f W"
$$ 		TEXT	"power PLW1 "
$$ END
$$ NAME		SFO2
$$ 		FORMAT	"%14.7f MHz"
$$ 		TEXT	" "
$$ END
$$ NAME		NUC2
$$ 		NONEDIT
$$ 		TEXT	" "
$$ END
$$ T_NAME		P3
$$ 		TYPE	R32
$$ 		CLASS	ACQU
$$ 		SUBRANGE 0.0 1.0e10
$$ 		REL	"P3=P[3]"
$$ 		INV_REL	"P[3]=P3"
$$ 		UNIT	"usec"
$$ 		FORMAT	"%14.2f usec"
$$ 		TEXT	" "
$$ END
$$ T_NAME		PLW2
$$ 		TYPE	R32
$$ 		CLASS	ACQU
$$ 		REL	"PLW2=PLW[2]"
$$ 		INV_REL	"PLW[2]=PLW2"
$$ 		UNIT	"W"
$$ 		FORMAT	"%14.8f W"
$$ 		TEXT	"power PLW2 "
$$ END
$$ NAME		GPNAM[1]
$$ 		TEXT	" "
$$ END
$$ T_NAME		GPZ1
$$ 		TYPE	R32
$$ 		CLASS	ACQU
$$ 		SUBRANGE -100.0 100.0
$$ 		REL	"GPZ1=GPZ[1]"
$$ 		INV_REL	"GPZ[1]=GPZ1"
$$ 		UNIT	"%"
$$ 		FORMAT	"%14.2f %"
$$ 		TEXT	" "
$$ END
$$ NAME		GPNAM[2]
$$ 		TEXT	" "
$$ END
$$ T_NAME		GPZ2
$$ 		TYPE	R32
$$ 		CLASS	ACQU
$$ 		SUBRANGE -100.0 100.0
$$ 		REL	"GPZ2=GPZ[2]"
$$ 		INV_REL	"GPZ[2]=GPZ2"
$$ 		UNIT	"%"
$$ 		FORMAT	"%14.2f %"
$$ 		TEXT	" "
$$ END
$$ NAME		GPNAM[3]
$$ 		TEXT	" "
$$ END
$$ T_NAME		GPZ3
$$ 		TYPE	R32
$$ 		CLASS	ACQU
$$ 		SUBRANGE -100.0 100.0
$$ 		REL	"GPZ3=GPZ[3]"
$$ 		INV_REL	"GPZ[3]=GPZ3"
$$ 		UNIT	"%"
$$ 		FORMAT	"%14.2f %"
$$ 		TEXT	" "
$$ END
$$ T_NAME		P16
$$ 		TYPE	R32
$$ 		CLASS	ACQU
$$ 		SUBRANGE 0.0 1.0e10
$$ 		REL	"P16=P[16]"
$$ 		INV_REL	"P[16]=P16"
$$ 		UNIT	"usec"
$$ 		FORMAT	"%14.2f usec"
$$ 		TEXT	" "
$$ END
$$ 
##$PARAMETERFILE=	(parm.txt, ASCII, C:/Users/peter/Documents/Ambident%20reactivity%20of%20diazine%20oxides%20(e.g.%20PyzNO)/NMR%20data%20files/Compound%2018%20in%20CD2Cl2/1H-15N%20HMBC/pdata/1/parm.txt, 0)
$$ 
$$ Current Data Parameters
$$ NAME           6A157937              
$$ EXPNO                11              
$$ PROCNO                1              
$$ 
$$ F2 - Acquisition Parameters
$$ Date_          20180919              
$$ Time              11.02 h            
$$ INSTRUM        aviii600              
$$ PROBHD   Z150357_0005 (              
$$ PULPROG      hmbcgpndqf              
$$ TD                 4096              
$$ SOLVENT          CD2Cl2              
$$ NS                    4              
$$ DS                   16              
$$ SWH            7812.500 Hz           
$$ FIDRES         3.814697 Hz           
$$ AQ            0.2621440 sec          
$$ RG                 2050              
$$ DW               64.000 usec         
$$ DE                55.00 usec         
$$ TE                298.0 K            
$$ CNST13        8.0000000              
$$ D0           0.00000300 sec          
$$ D1           1.50000000 sec          
$$ D6           0.06250000 sec          
$$ D16          0.00020000 sec          
$$ IN0          0.00002010 sec          
$$ TDav                  1              
$$ SFO1        600.0737804 MHz          
$$ NUC1                 1H              
$$ P1                11.30 usec         
$$ P2                22.60 usec         
$$ PLW1        14.60000038 W            
$$ SFO2         60.8167242 MHz          
$$ NUC2                15N              
$$ P3                14.70 usec         
$$ PLW2       108.50000000 W            
$$ GPNAM[1]     SMSQ10.100              
$$ GPZ1              70.00 %            
$$ GPNAM[2]     SMSQ10.100              
$$ GPZ2              30.00 %            
$$ GPNAM[3]     SMSQ10.100              
$$ GPZ3              50.10 %            
$$ P16             1000.00 usec         
$$ 
$$ F1 - Acquisition parameters
$$ TD                  256              
$$ SFO1           60.81672 MHz          
$$ FIDRES       194.340790 Hz           
$$ SW              409.026 ppm          
$$ FnMODE               QF              
$$ 
$$ F2 - Processing parameters
$$ SI                 2048              
$$ SF          600.0700000 MHz          
$$ WDW               QSINE              
$$ SSB      0              
$$ LB       0 Hz           
$$ GB       0              
$$ PC                 1.40              
$$ 
$$ F1 - Processing parameters
$$ SI                 1024              
$$ MC2                  QF              
$$ SF           60.8045650 MHz          
$$ WDW               QSINE              
$$ SSB      0              
$$ LB       0 Hz           
$$ GB       0              
$$ 
##$PARAMETERFILE=	(proc2s, ASCII, C:/Users/peter/Documents/Ambident%20reactivity%20of%20diazine%20oxides%20(e.g.%20PyzNO)/NMR%20data%20files/Compound%2018%20in%20CD2Cl2/1H-15N%20HMBC/pdata/1/proc2s, 0)
$$ ##TITLE= Parameter file, TopSpin 3.5 pl 7
$$ ##JCAMPDX= 5.0
$$ ##DATATYPE= Parameter Values
$$ ##NPOINTS= 3	$$ modification sequence number
$$ ##ORIGIN= Bruker BioSpin GmbH
$$ ##OWNER= AVIII600NMR
$$ $$ 2018-09-19 11:33:34.037 +0100  AVIII600NMR@AVIII600NMR-PC
$$ $$ C:/Bruker/TopSpin3.5pl7/data/PB/nmr/6A157937/11/pdata/1/proc2s
$$ $$ process C:\Bruker\TopSpin3.5pl7\prog\mod\proc2d.exe
$$ ##$ABSF1= 404.5252
$$ ##$ABSF2= -4.582594
$$ ##$ABSG= 5
$$ ##$ABSL= 0
$$ ##$ALPHA= 0
$$ ##$AQORDER= 0
$$ ##$ASSFAC= 0
$$ ##$ASSFACI= 0
$$ ##$ASSFACX= 0
$$ ##$ASSWID= 0
$$ ##$AUNMP= <>
$$ ##$AXLEFT= 0
$$ ##$AXNAME= <F1>
$$ ##$AXNUC= <15N>
$$ ##$AXRIGHT= 0
$$ ##$AXTYPE= 0
$$ ##$AXUNIT= <>
$$ ##$AZFE= 0.1
$$ ##$AZFW= 0.5
$$ ##$BCFW= 0
$$ ##$BC_mod= 0
$$ ##$BYTORDP= 0
$$ ##$COROFFS= 0
$$ ##$CY= -3
$$ ##$DATMOD= 1
$$ ##$DC= 0
$$ ##$DFILT= <>
$$ ##$DTYPP= 0
$$ ##$ERETIC= no
$$ ##$F1P= 404.821685791016
$$ ##$F2P= -4.88034942238687
$$ ##$FCOR= 0.5
$$ ##$FTSIZE= 1024
$$ ##$FT_mod= 6
$$ ##$GAMMA= 0
$$ ##$GB= 0
$$ ##$INTBC= 1
$$ ##$INTSCL= 1
$$ ##$ISEN= 128
$$ ##$LB= 0
$$ ##$LEV0= 0
$$ ##$LPBIN= 512
$$ ##$MAXI= 10000
$$ ##$MC2= 0
$$ ##$MEAN= 0
$$ ##$ME_mod= 2
$$ ##$MI= 1
$$ ##$MddCEXP= no
$$ ##$MddCT_SP= no
$$ ##$MddF180= no
$$ ##$MddLAMBDA= 0
$$ ##$MddMEMORY= 0
$$ ##$MddMERGE= 0
$$ ##$MddNCOMP= 0
$$ ##$MddNITER= 0
$$ ##$MddNOISE= 0
$$ ##$MddPHASE= 0
$$ ##$MddSEED= 0
$$ ##$MddSRSIZE= 0
$$ ##$Mdd_CsALG= 0
$$ ##$Mdd_CsLAMBDA= 0
$$ ##$Mdd_CsNITER= 0
$$ ##$Mdd_CsNORM= 0
$$ ##$Mdd_CsVE= yes
$$ ##$Mdd_CsZF= 0
$$ ##$Mdd_LrLAMBDA= 0
$$ ##$Mdd_LrNITER= 0
$$ ##$Mdd_LrRANK= 0
$$ ##$Mdd_LrZF= 0
$$ ##$Mdd_mod= 0
$$ ##$NCOEF= 32
$$ ##$NC_proc= -6
$$ ##$NLEV= 6
$$ ##$NOISF1= 0
$$ ##$NOISF2= 0
$$ ##$NSP= 0
$$ ##$NTH_PI= 0
$$ ##$NZP= 0
$$ ##$OFFSET= 404.5252
$$ ##$PC= 4
$$ ##$PHC0= 0
$$ ##$PHC1= 0
$$ ##$PH_mod= 2
$$ ##$PKNL= no
$$ ##$PPARMOD= 1
$$ ##$PPDIAG= 0
$$ ##$PPIPTYP= 0
$$ ##$PPMPNUM= 2147483647
$$ ##$PPRESOL= 1
$$ ##$PSCAL= 1
$$ ##$PSIGN= 0
$$ ##$PYNMP= <proc.py>
$$ ##$RDF1= 0
$$ ##$RDF2= 0
$$ ##$RDFWHM= 0
$$ ##$RDINT= 0
$$ ##$RDPOS= 0
$$ ##$REVERSE= no
$$ ##$SF= 60.804565
$$ ##$SI= 1024
$$ ##$SIGF1= 404.5252
$$ ##$SIGF2= -4.582594
$$ ##$SINO= 16
$$ ##$SIOLD= 1024
$$ ##$SPECTYP= <>
$$ ##$SREF_mod= 1
$$ ##$SREGLST= <1H.DMSO>
$$ ##$SSB= 0
$$ ##$STSI= 1024
$$ ##$STSR= 0
$$ ##$SW_p= 24875.6218905473
$$ ##$SYMM= 0
$$ ##$S_DEV= 307165
$$ ##$TDeff= 512
$$ ##$TDoff= 0
$$ ##$TI= <>
$$ ##$TILT= no
$$ ##$TM1= 0
$$ ##$TM2= 0
$$ ##$TOPLEV= 0
$$ ##$USERP1= <user>
$$ ##$USERP2= <user>
$$ ##$USERP3= <user>
$$ ##$USERP4= <user>
$$ ##$USERP5= <user>
$$ ##$WDW= 4
$$ ##$XDIM= 1024
$$ ##$YMAX_p= 426748042
$$ ##$YMIN_p= 0
$$ ##END=
$$ 
##$PARAMETERFILE=	(procs, ASCII, C:/Users/peter/Documents/Ambident%20reactivity%20of%20diazine%20oxides%20(e.g.%20PyzNO)/NMR%20data%20files/Compound%2018%20in%20CD2Cl2/1H-15N%20HMBC/pdata/1/procs, 0)
$$ ##TITLE= Parameter file, TopSpin 3.5 pl 7
$$ ##JCAMPDX= 5.0
$$ ##DATATYPE= Parameter Values
$$ ##NPOINTS= 7	$$ modification sequence number
$$ ##ORIGIN= Bruker BioSpin GmbH
$$ ##OWNER= AVIII600NMR
$$ $$ 2018-09-19 11:33:34.115 +0100  AVIII600NMR@AVIII600NMR-PC
$$ $$ C:/Bruker/TopSpin3.5pl7/data/PB/nmr/6A157937/11/pdata/1/procs
$$ $$ process C:\Bruker\TopSpin3.5pl7\prog\mod\proc2d.exe
$$ ##$ABSF1= 12.80962
$$ ##$ABSF2= -0.2096945
$$ ##$ABSG= 5
$$ ##$ABSL= 0
$$ ##$ALPHA= 0
$$ ##$AQORDER= 0
$$ ##$ASSFAC= 0
$$ ##$ASSFACI= 0
$$ ##$ASSFACX= 0
$$ ##$ASSWID= 0
$$ ##$AUNMP= <proc_2dpl>
$$ ##$AXLEFT= 0
$$ ##$AXNAME= <F2>
$$ ##$AXNUC= <1H>
$$ ##$AXRIGHT= 0
$$ ##$AXTYPE= 0
$$ ##$AXUNIT= <>
$$ ##$AZFE= 0.1
$$ ##$AZFW= 0.5
$$ ##$BCFW= 0
$$ ##$BC_mod= 0
$$ ##$BYTORDP= 0
$$ ##$COROFFS= 0
$$ ##$CY= -3
$$ ##$DATMOD= 1
$$ ##$DC= 0
$$ ##$DFILT= <>
$$ ##$DTYPP= 0
$$ ##$ERETIC= no
$$ ##$F1P= 12.8082599639893
$$ ##$F2P= -0.20834297338942
$$ ##$FCOR= 0.5
$$ ##$FTSIZE= 2048
$$ ##$FT_mod= 6
$$ ##$GAMMA= 0
$$ ##$GB= 0
$$ ##$INTBC= 1
$$ ##$INTSCL= 1
$$ ##$ISEN= 128
$$ ##$LB= 0
$$ ##$LEV0= 5
$$ ##$LPBIN= 0
$$ ##$MAXI= 10000
$$ ##$MC2= 0
$$ ##$MEAN= 0
$$ ##$ME_mod= 0
$$ ##$MI= 0
$$ ##$MddCEXP= no
$$ ##$MddCT_SP= no
$$ ##$MddF180= no
$$ ##$MddLAMBDA= 0
$$ ##$MddMEMORY= 0
$$ ##$MddMERGE= 0
$$ ##$MddNCOMP= 0
$$ ##$MddNITER= 0
$$ ##$MddNOISE= 0
$$ ##$MddPHASE= 0
$$ ##$MddSEED= 0
$$ ##$MddSRSIZE= 0
$$ ##$Mdd_CsALG= 0
$$ ##$Mdd_CsLAMBDA= 0
$$ ##$Mdd_CsNITER= 0
$$ ##$Mdd_CsNORM= 0
$$ ##$Mdd_CsVE= yes
$$ ##$Mdd_CsZF= 0
$$ ##$Mdd_LrLAMBDA= 0
$$ ##$Mdd_LrNITER= 0
$$ ##$Mdd_LrRANK= 0
$$ ##$Mdd_LrZF= 0
$$ ##$Mdd_mod= 0
$$ ##$NCOEF= 0
$$ ##$NC_proc= -6
$$ ##$NLEV= 20
$$ ##$NOISF1= 0
$$ ##$NOISF2= 0
$$ ##$NSP= 0
$$ ##$NTH_PI= 0
$$ ##$NZP= 0
$$ ##$OFFSET= 12.80962
$$ ##$PC= 1.4
$$ ##$PHC0= 0
$$ ##$PHC1= 0
$$ ##$PH_mod= 0
$$ ##$PKNL= yes
$$ ##$PPARMOD= 1
$$ ##$PPDIAG= 0
$$ ##$PPIPTYP= 0
$$ ##$PPMPNUM= 2147483647
$$ ##$PPRESOL= 1
$$ ##$PSCAL= 0
$$ ##$PSIGN= 0
$$ ##$PYNMP= <proc.py>
$$ ##$RDF1= 0
$$ ##$RDF2= 0
$$ ##$RDFWHM= 0
$$ ##$RDINT= 0
$$ ##$RDPOS= 0
$$ ##$REVERSE= no
$$ ##$SF= 600.07
$$ ##$SI= 2048
$$ ##$SIGF1= 12.80962
$$ ##$SIGF2= -0.2096945
$$ ##$SINO= 16
$$ ##$SIOLD= 2048
$$ ##$SPECTYP= <>
$$ ##$SREF_mod= 1
$$ ##$SREGLST= <1H.C6D6>
$$ ##$SSB= 0
$$ ##$STSI= 2048
$$ ##$STSR= 0
$$ ##$SW_p= 7812.49999999737
$$ ##$SYMM= 0
$$ ##$S_DEV= 307165
$$ ##$TDeff= 4096
$$ ##$TDoff= 0
$$ ##$TI= <>
$$ ##$TILT= no
$$ ##$TM1= 0
$$ ##$TM2= 0
$$ ##$TOPLEV= 100
$$ ##$USERP1= <user>
$$ ##$USERP2= <user>
$$ ##$USERP3= <user>
$$ ##$USERP4= <user>
$$ ##$USERP5= <user>
$$ ##$WDW= 4
$$ ##$XDIM= 2048
$$ ##$YMAX_p= 426748042
$$ ##$YMIN_p= 0
$$ ##END=
$$ 
##$PARAMETERFILE=	(pulseprogram, ASCII, C:/Users/peter/Documents/Ambident%20reactivity%20of%20diazine%20oxides%20(e.g.%20PyzNO)/NMR%20data%20files/Compound%2018%20in%20CD2Cl2/1H-15N%20HMBC/pulseprogram, 0)
$$ # 1 "C:/Bruker/TopSpin3.5pl7/exp/stan/nmr/lists/pp/hmbcgpndqf"
$$ ;hmbcgpndqf
$$ ;avance-version (12/01/11)
$$ ;HMBC
$$ ;2D H-1/X correlation via heteronuclear zero and double quantum
$$ ;   coherence
$$ ;optimized on long range couplings
$$ ;no decoupling during acquisition
$$ ;using gradient pulses for selection
$$ ;
$$ ;$CLASS=HighRes
$$ ;$DIM=2D
$$ ;$TYPE=
$$ ;$SUBTYPE=
$$ ;$COMMENT=
$$ 
$$ 
$$ # 1 "C:/Bruker/TopSpin3.5pl7/exp/stan/nmr/lists/pp/Avance.incl" 1
$$ ;Avance3.incl
$$ ;   for AV III
$$ ;
$$ ;avance-version (13/06/17)
$$ ;
$$ ;$CLASS=HighRes Incl
$$ ;$COMMENT=
$$ # 169 "C:/Bruker/TopSpin3.5pl7/exp/stan/nmr/lists/pp/Avance.incl"
$$ ;$Id: Avance3.incl,v 1.10.2.2 2013/08/30 09:43:33 ber Exp $
$$ # 17 "C:/Bruker/TopSpin3.5pl7/exp/stan/nmr/lists/pp/hmbcgpndqf" 2
$$ 
$$ # 1 "C:/Bruker/TopSpin3.5pl7/exp/stan/nmr/lists/pp/Grad.incl" 1
$$ ;Grad2.incl  -  include file for Gradient Spectroscopy
$$ ;   for TCU3
$$ ;
$$ ;avance-version (07/01/17)
$$ ;
$$ ;$CLASS=HighRes Incl
$$ ;$COMMENT=
$$ 
$$ # 27 "C:/Bruker/TopSpin3.5pl7/exp/stan/nmr/lists/pp/Grad.incl"
$$ define list<gradient> EA=<EA>
$$ 
$$ 
$$ # 31 "C:/Bruker/TopSpin3.5pl7/exp/stan/nmr/lists/pp/Grad.incl"
$$ ;$Id: Grad2.incl,v 1.14 2012/01/31 17:49:21 ber Exp $
$$ # 18 "C:/Bruker/TopSpin3.5pl7/exp/stan/nmr/lists/pp/hmbcgpndqf" 2
$$ 
$$   
$$ 
$$ "p2=p1*2"
$$ "d6=1s/(cnst13*2)"
$$ # 25 "C:/Bruker/TopSpin3.5pl7/exp/stan/nmr/lists/pp/hmbcgpndqf"
$$ "d0=3u"
$$ 
$$ "in0=inf1/2"
$$ 
$$ # 1 "mc_line 30 file C:/Bruker/TopSpin3.5pl7/exp/stan/nmr/lists/pp/hmbcgpndqf exp. def. part of mc cmd. before ze"
$$ ; dimension 2D; AQ_mode  (F1) QF
$$ define delay MCWRK
$$ define delay MCREST
$$ define delay d0orig
$$ "d0orig=d0"
$$ define loopcounter t1loop
$$ "t1loop=0"
$$ define loopcounter ph1loop
$$ "ph1loop=0"
$$ define loopcounter ST1CNT
$$ "ST1CNT = td1 / 1"
$$ "MCREST = d1 - d1"
$$ "MCWRK = 0.500000*d1"
$$ 
$$     dccorr
$$ # 30 "C:/Bruker/TopSpin3.5pl7/exp/stan/nmr/lists/pp/hmbcgpndqf"
$$ # 30 "C:/Bruker/TopSpin3.5pl7/exp/stan/nmr/lists/pp/hmbcgpndqf"
$$ 1 ze 
$$ # 1 "mc_line 30 file C:/Bruker/TopSpin3.5pl7/exp/stan/nmr/lists/pp/hmbcgpndqf exp. def. of mc cmd. after ze"
$$ LBLAV, MCWRK
$$       "d0=d0orig + t1loop * in0 "
$$ # 31 "C:/Bruker/TopSpin3.5pl7/exp/stan/nmr/lists/pp/hmbcgpndqf"
$$ # 1 "mc_line 31 file C:/Bruker/TopSpin3.5pl7/exp/stan/nmr/lists/pp/hmbcgpndqf exp. start label for mc cmd."
$$ 2 MCWRK 
$$ LBLST1, MCWRK
$$   MCREST
$$ # 32 "C:/Bruker/TopSpin3.5pl7/exp/stan/nmr/lists/pp/hmbcgpndqf"
$$ 3 p1 ph1
$$   d6
$$   p3:f2 ph3
$$   d0
$$   50u setnmr3|0 setnmr0|34|32|33 ctrlgrad 0
$$   p16:gp1
$$   d16
$$   p2 ph2
$$   50u
$$   p16:gp2
$$   d16
$$   d0
$$   p3:f2 ph4
$$   4u
$$   p16:gp3
$$   d16
$$   4u setnmr3^0 setnmr0^34^32^33 ctrlgrad 7
$$   go=2 ph31
$$ # 1 "mc_line 50 file C:/Bruker/TopSpin3.5pl7/exp/stan/nmr/lists/pp/hmbcgpndqf exp. mc cmd. in line"
$$   MCWRK  wr #0 if #0 zd 
$$ 
$$   "t1loop+=1"
$$       "d0=d0orig + t1loop * in0 "
$$   lo to LBLST1 times ST1CNT
$$   MCWRK 
$$   "t1loop=0"
$$   MCWRK rf #0
$$   lo to LBLAV times tdav
$$ # 51 "C:/Bruker/TopSpin3.5pl7/exp/stan/nmr/lists/pp/hmbcgpndqf"
$$ exit 
$$   
$$ 
$$ ph1=0 
$$ ph2=0 0 2 2
$$ ph3=0 2
$$ ph4=0 0 0 0 2 2 2 2
$$ ph31=0 2 0 2 2 0 2 0
$$ 
$$ # 61 "C:/Bruker/TopSpin3.5pl7/exp/stan/nmr/lists/pp/hmbcgpndqf"
$$ ;pl1 : f1 channel - power level for pulse (default)
$$ ;pl2 : f2 channel - power level for pulse (default)
$$ ;p1 : f1 channel -  90 degree high power pulse
$$ ;p2 : f1 channel - 180 degree high power pulse
$$ ;p3 : f2 channel -  90 degree high power pulse
$$ ;p16: homospoil/gradient pulse
$$ ;d0 : incremented delay (2D)                  [3 usec]
$$ ;d1 : relaxation delay; 1-5 * T1
$$ ;d6 : delay for evolution of long range couplings
$$ ;d16: delay for homospoil/gradient recovery
$$ ;cnst13: = J(XH) long range
$$ ;inf1: 1/SW(X) = 2 * DW(X)
$$ ;in0: 1/(2 * SW(X)) = DW(X)
$$ ;nd0: 2
$$ ;ns: 2 * n
$$ ;ds: 16
$$ ;td1: number of experiments
$$ ;FnMODE: QF
$$ 
$$ ;use gradient ratio:	gp 1 : gp 2 : gp 3
$$ ;			  50 :   30 : 40.1   for C-13
$$ ;			  70 :   30 : 50.1   for N-15
$$ 
$$ ;for z-only gradients:
$$ ;gpz1: 50% for C-13, 70% for N-15
$$ ;gpz2: 30%
$$ ;gpz3: 40.1% for C-13, 50.1% for N-15
$$ # 89 "C:/Bruker/TopSpin3.5pl7/exp/stan/nmr/lists/pp/hmbcgpndqf"
$$ ;use gradient files:   
$$ ;gpnam1: SMSQ10.100
$$ ;gpnam2: SMSQ10.100
$$ ;gpnam3: SMSQ10.100
$$ 
$$ 
$$ # 96 "C:/Bruker/TopSpin3.5pl7/exp/stan/nmr/lists/pp/hmbcgpndqf"
$$ ;$Id: hmbcgpndqf,v 1.6 2012/01/31 17:49:23 ber Exp $
$$ 
##$PARAMETERFILE=	(title, ASCII, C:/Users/peter/Documents/Ambident%20reactivity%20of%20diazine%20oxides%20(e.g.%20PyzNO)/NMR%20data%20files/Compound%2018%20in%20CD2Cl2/1H-15N%20HMBC/pdata/1/title, 0)
$$ Analyst LB
$$ Instrument Name GH003107
$$ Peter Byrne
$$ PB261
$$ Cryoprobe BB-H&F; 300K
$$ 
##$PARAMETERFILE=	(uxnmr.par, ASCII, C:/Users/peter/Documents/Ambident%20reactivity%20of%20diazine%20oxides%20(e.g.%20PyzNO)/NMR%20data%20files/Compound%2018%20in%20CD2Cl2/1H-15N%20HMBC/uxnmr.par, 0)
$$ ##TITLE= Parameter file, TopSpin 3.5 pl 7
$$ ##JCAMPDX= 5.0
$$ ##DATATYPE= Parameter Values
$$ ##NPOINTS= 147	$$ modification sequence number
$$ ##ORIGIN= Bruker BioSpin GmbH
$$ ##OWNER= nmrsu
$$ $$ 2017-10-03 16:37:12.575 +0100  NMRSU@AVIII600NMR-PC
$$ $$ C:/Bruker/TopSpin3.5pl7/conf/instr/aviii600/uxnmr.par
$$ $$ process C:\Bruker\TopSpin3.5pl7\prog\mod\cfserverav3.exe
$$ ##$ACB= 0
$$ ##$ACBTAT= (0..23)
$$ 0 72 88 50 88 0 0 0 0 0 0 0 0 0 0 0 0 0 0 0 0 0 0 0
$$ ##$ACBTBA= (0..23)
$$ 0 0 0 0 0 0 0 0 0 0 0 0 0 0 0 0 0 0 0 0 0 0 0 0
$$ ##$ACBTBLK= (0..23)
$$ 0 34 33 0 35 0 0 0 0 0 0 0 0 0 0 0 0 0 0 0 0 0 0 0
$$ ##$ACBTCTL= (0..23)
$$ 0 6 6 6 6 0 0 0 0 0 0 0 0 0 0 0 0 0 0 0 0 0 0 0
$$ ##$ACBTDI= (0..23)
$$ 0 -1779670019 -1779670019 -1779670019 -1779670020 0 0 0 0 0 0 0 0 0 0 0
$$ 0 0 0 0 0 0 0 0
$$ ##$ACBTDM= (0..23)
$$ 0 25 10 10 10 0 0 0 0 0 0 0 0 0 0 0 0 0 0 0 0 0 0 0
$$ ##$ACBTFHI= (0..23)
$$ 0 600 365 92 365 0 0 0 0 0 0 0 0 0 0 0 0 0 0 0 0 0 0 0
$$ ##$ACBTFL= (0..23)
$$ 0 248 248 88 248 0 0 0 0 0 0 0 0 0 0 0 0 0 0 0 0 0 0 0
$$ ##$ACBTFLO= (0..23)
$$ 0 180 6 30 6 0 0 0 0 0 0 0 0 0 0 0 0 0 0 0 0 0 0 0
$$ ##$ACBTINP= (0..23)
$$ 0 2 1 16 3 0 0 0 0 0 0 0 0 0 0 0 0 0 0 0 0 0 0 0
$$ ##$ACBTOUT= (0..23)
$$ 0 1 2 3 1 0 0 0 0 0 0 0 0 0 0 0 0 0 0 0 0 0 0 0
$$ ##$ACBTPO= (0..23)
$$ 0 100000 300000 150000 300000 0 0 0 0 0 0 0 0 0 0 0 0 0 0 0 0 0 0 0
$$ ##$ACBTPW= (0..23)
$$ 0 100 100 5 100 0 0 0 0 0 0 0 0 0 0 0 0 0 0 0 0 0 0 0
$$ ##$ACBTSB= (0..23)
$$ 0 0 0 0 0 0 0 0 0 0 0 0 0 0 0 0 0 0 0 0 0 0 0 0
$$ ##$ACBTSDT= (0..23)
$$ 0 2 2 2 2 0 0 0 0 0 0 0 0 0 0 0 0 0 0 0 0 0 0 0
$$ ##$ACBTY= <no>
$$ ##$AMPDFLT= no
$$ ##$AQSBDCH= (0..95)
$$ 0 0 0 0 0 0 0 0 255 255 255 255 255 255 255 255 255 255 255 255 255 255
$$ 255 255 255 255 255 255 255 255 255 255 255 255 255 255 255 255 255 255
$$ 255 255 255 255 255 255 255 255 255 255 255 255 255 255 255 255 255 255
$$ 255 255 255 255 255 255 255 255 255 255 255 255 255 255 255 255 255 255
$$ 255 255 255 255 255 255 255 255 255 255 255 255 255 255 255 255 255 255
$$ 255 255
$$ ##$AQSBDHW= (0..95)
$$ 4 1 8 8 8 0 0 0 255 255 255 255 255 255 255 255 255 255 255 255 255 255
$$ 255 255 255 255 255 255 255 255 255 255 255 255 255 255 255 255 255 255
$$ 255 255 255 255 255 255 255 255 255 255 255 255 255 255 255 255 255 255
$$ 255 255 255 255 255 255 255 255 255 255 255 255 255 255 255 255 255 255
$$ 255 255 255 255 255 255 255 255 255 255 255 255 255 255 255 255 255 255
$$ 255 255
$$ ##$AQSBDID= (0..95)
$$ 82 88 83 83 83 80 66 66 255 255 255 255 255 255 255 255 255 255 255 255
$$ 255 255 255 255 255 255 255 255 255 255 255 255 255 255 255 255 255 255
$$ 255 255 255 255 255 255 255 255 255 255 255 255 255 255 255 255 255 255
$$ 255 255 255 255 255 255 255 255 255 255 255 255 255 255 255 255 255 255
$$ 255 255 255 255 255 255 255 255 255 255 255 255 255 255 255 255 255 255
$$ 255 255 255 255
$$ ##$AQSBDNO= (0..95)
$$ 1 1 1 2 3 1 1 1 255 255 255 255 255 255 255 255 255 255 255 255 255 255
$$ 255 255 255 255 255 255 255 255 255 255 255 255 255 255 255 255 255 255
$$ 255 255 255 255 255 255 255 255 255 255 255 255 255 255 255 255 255 255
$$ 255 255 255 255 255 255 255 255 255 255 255 255 255 255 255 255 255 255
$$ 255 255 255 255 255 255 255 255 255 255 255 255 255 255 255 255 255 255
$$ 255 255
$$ ##$AQSBDSL= (0..95)
$$ 2 3 4 5 6 21 255 1 255 255 255 255 255 255 255 255 255 255 255 255 255
$$ 255 255 255 255 255 255 255 255 255 255 255 255 255 255 255 255 255 255
$$ 255 255 255 255 255 255 255 255 255 255 255 255 255 255 255 255 255 255
$$ 255 255 255 255 255 255 255 255 255 255 255 255 255 255 255 255 255 255
$$ 255 255 255 255 255 255 255 255 255 255 255 255 255 255 255 255 255 255
$$ 255 255 255
$$ ##$AQSBDTY= (0..95)
$$ 66 192 25 25 25 207 209 7 255 255 255 255 255 255 255 255 255 255 255 255
$$ 255 255 255 255 255 255 255 255 255 255 255 255 255 255 255 255 255 255
$$ 255 255 255 255 255 255 255 255 255 255 255 255 255 255 255 255 255 255
$$ 255 255 255 255 255 255 255 255 255 255 255 255 255 255 255 255 255 255
$$ 255 255 255 255 255 255 255 255 255 255 255 255 255 255 255 255 255 255
$$ 255 255 255 255
$$ ##$AQSBUAD= (0..95)
$$ 16 52 36 37 38 33 32 32 255 255 255 255 255 255 255 255 255 255 255 255
$$ 255 255 255 255 255 255 255 255 255 255 255 255 255 255 255 255 255 255
$$ 255 255 255 255 255 255 255 255 255 255 255 255 255 255 255 255 255 255
$$ 255 255 255 255 255 255 255 255 255 255 255 255 255 255 255 255 255 255
$$ 255 255 255 255 255 255 255 255 255 255 255 255 255 255 255 255 255 255
$$ 255 255 255 255
$$ ##$AQSECL= (0..95)
$$ 4 2 2 2 2 1 2 255 255 255 255 255 255 255 255 255 255 255 255 255 255 255
$$ 255 255 255 255 255 255 255 255 255 255 255 255 255 255 255 255 255 255
$$ 255 255 255 255 255 255 255 255 255 255 255 255 255 255 255 255 255 255
$$ 255 255 255 255 255 255 255 255 255 255 255 255 255 255 255 255 255 255
$$ 255 255 255 255 255 255 255 255 255 255 255 255 255 255 255 255 255 255
$$ 255 255
$$ ##$AQSECLS= (0..95)
$$ 3 1 2 2 2 0 3 255 255 255 255 255 255 255 255 255 255 255 255 255 255 255
$$ 255 255 255 255 255 255 255 255 255 255 255 255 255 255 255 255 255 255
$$ 255 255 255 255 255 255 255 255 255 255 255 255 255 255 255 255 255 255
$$ 255 255 255 255 255 255 255 255 255 255 255 255 255 255 255 255 255 255
$$ 255 255 255 255 255 255 255 255 255 255 255 255 255 255 255 255 255 255
$$ 255 255
$$ ##$AQSETH1= <no>
$$ ##$AQSETH2= <no>
$$ ##$AQSSPLT= no
$$ ##$ATT19F= (0..1)
$$ 0 0
$$ ##$ATT1H= (0..1)
$$ 0 0
$$ ##$ATT3H= (0..1)
$$ 0 0
$$ ##$ATTX= (0..1)
$$ 0 0
$$ ##$ATTY= (0..1)
$$ 0 0
$$ ##$ATTZ= (0..1)
$$ 0 0
$$ ##$BACSAIR= yes
$$ ##$BACSCAP= 596
$$ ##$BACSDEL= 0
$$ ##$BACSFCM= no
$$ ##$BACSOPT= <>
$$ ##$BACSTY= <tty04>
$$ ##$BARPTY= <no>
$$ ##$BFREQ= 600.07
$$ ##$BGAETH= (0..9)
$$ <no> <no> <no> <no> <no> <no> <no> <no> <no> <no>
$$ ##$BIRDS= yes
$$ ##$BMPC= 0
$$ ##$BMPCTY= <no>
$$ ##$BPSUTY= <no>
$$ ##$BSMS= 2
$$ ##$BSMS19FLock= no
$$ ##$BSMSETH= <149.236.99.20>
$$ ##$BSMSTY= <no>
$$ ##$BgaChFac2= (0..7)
$$ 0 0 0 0 0 0 0 0
$$ ##$BgaChMap= (0..7)
$$ 0 0 0 0 0 0 0 0
$$ ##$BgaChMaxv= (0..7)
$$ 0 0 0 0 0 0 0 0
$$ ##$BgaChRouting= (0..63)
$$ 0 0 0 0 0 0 0 0 0 0 0 0 0 0 0 0 0 0 0 0 0 0 0 0 0 0 0 0 0 0 0 0 0 0 0 0
$$ 0 0 0 0 0 0 0 0 0 0 0 0 0 0 0 0 0 0 0 0 0 0 0 0 0 0 0 0
$$ ##$BgaChShimMap= (0..7)
$$ 0 0 0 0 0 0 0 0
$$ ##$BgaChShimMaxv= (0..7)
$$ 0 0 0 0 0 0 0 0
$$ ##$BlaEth= (0..9)
$$ <149.236.99.253> <149.236.99.252> <no> <no> <no> <no> <no> <no> <> <>
$$ ##$BlaNam= (0..9)
$$ <BLAXH2H300/100/150 E 200-600MHZ> <BLAX300 E 6-365MHZ> <> <> <> <> <> <>
$$ <> <>
$$ ##$BlaPN= (0..9)
$$ <W1345096> <W1345092> <> <> <> <> <> <> <> <>
$$ ##$BlaSN= (0..9)
$$ <0236> <0075> <> <> <> <> <> <> <> <>
$$ ##$BsmsAuxEth= <no>
$$ ##$CFASMOD= (0..7)
$$ 1 1 1 1 1 1 1 1
$$ ##$CFASMUL= (0..7)
$$ 1 1 1 1 1 1 1 1
$$ ##$CNFTXDR= (0..7)
$$ 6 6 6 0 0 0 0 0
$$ ##$COMDIG2= 0
$$ ##$CPDBTY= <no>
$$ ##$CRCOTY= <tty01>
$$ ##$CSW1= (0..31)
$$ 2 2 0 16 3 3 0 0 0 0 0 0 0 0 0 0 0 0 0 0 0 0 0 0 0 0 0 0 0 0 0 0
$$ ##$CSW2= (0..31)
$$ 1 1 0 0 0 0 0 0 0 0 0 0 0 0 0 0 0 0 0 0 0 0 0 0 0 0 0 0 0 0 0 0
$$ ##$CSWNUM= (0..7)
$$ 4 3 0 0 0 0 0 0
$$ ##$ConsolePnSn= <>
$$ ##$CryoProAccPnSn= <>
$$ ##$Ctb1Eth= <no>
$$ ##$CubeEth= (0..7)
$$ <no> <no> <no> <no> <no> <no> <no> <no>
$$ ##$CustRegisterNo= <>
$$ ##$DATSTAT= no
$$ ##$DIGI140= (0..7)
$$ 0 0 0 0 0 0 0 0
$$ ##$DIGIB12= (0..7)
$$ 0 0 0 0 0 0 0 0
$$ ##$DIGIB16= (0..7)
$$ 0 0 0 0 0 0 0 0
$$ ##$DIGIFA= (0..7)
$$ 0 0 0 0 0 0 0 0
$$ ##$DIGIFOURIER= 0
$$ ##$DIGIHA= (0..7)
$$ 0 0 0 0 0 0 0 0
$$ ##$DIGIHAF= (0..7)
$$ 0 0 0 0 0 0 0 0
$$ ##$DIGIHRD= (0..7)
$$ 0 0 0 0 0 0 0 0
$$ ##$DIGIIA= (0..7)
$$ 0 0 0 0 0 0 0 0
$$ ##$DIGIO16= (0..7)
$$ 0 0 0 0 0 0 0 0
$$ ##$DIGISA= (0..7)
$$ 0 0 0 0 0 0 0 0
$$ ##$DIGISAF= (0..7)
$$ 0 0 0 0 0 0 0 0
$$ ##$DIGISL= (0..7)
$$ 0 0 0 0 0 0 0 0
$$ ##$DIGITYI= (0..7)
$$ 0 0 0 0 0 0 0 0
$$ ##$DIGITYP= (0..7)
$$ 0 0 0 0 0 0 0 0
$$ ##$DIGITZ= 0
$$ ##$DPPFAC= 1
$$ ##$DRMSETH= <no>
$$ ##$DRU= yes
$$ ##$DRUETH= (0..33)
$$ <no> <149.236.99.89> <no> <no> <no> <no> <no> <no> <no> <no> <no> <no>
$$ <no> <no> <no> <no> <no> <no> <no> <no> <no> <no> <no> <no> <no> <no> <no>
$$ <no> <no> <no> <no> <no> <no> <>
$$ ##$Description= <Avance III>
$$ ##$DppType= 0
$$ ##$FCUMEM= (0..7)
$$ 16777208 16777208 16777208 0 0 0 0 0
$$ ##$FCUPAL= (0..7)
$$ 0 0 0 0 0 0 0 0
$$ ##$FGSVTY= <no>
$$ ##$FQMIX= 0
$$ ##$FUNCMOD= <>
$$ ##$FourPeriBdEth= <no>
$$ ##$FourShimBdEth= <no>
$$ ##$FourierPicsCon= no
$$ ##$GCUTYPE= 10
$$ ##$GCUTYPE2= 0
$$ ##$GPREDEL= 0
$$ ##$GPSCUTY= <no>
$$ ##$GRADRES= 5
$$ ##$GTUTY= <no>
$$ ##$GcConn= (0..1)
$$ 1 0
$$ ##$GradAmpGain= (0..7)
$$ 0 0 0 0 0 0 0 0
$$ ##$GradAmpMaxCurX= (0..7)
$$ 0 0 0 0 0 0 0 0
$$ ##$GradAmpMaxCurY= (0..7)
$$ 0 0 0 0 0 0 0 0
$$ ##$GradAmpMaxCurZ= (0..7)
$$ 9.99999904632568 0 0 0 0 0 0 0
$$ ##$GradAmpName= (0..7)
$$ <GAB in BSMS> <> <> <> <> <> <> <>
$$ ##$GradAmpPN= (0..7)
$$ <> <> <> <> <> <> <> <>
$$ ##$GradAmpSN= (0..7)
$$ <> <> <> <> <> <> <> <>
$$ ##$GradAmpType= (0..7)
$$ 2 0 0 0 0 0 0 0
$$ ##$GradPowClkCtrl= 0
$$ ##$GradPowClkTime= 0
$$ ##$GradPowImax= 0
$$ ##$GradPowType= 0
$$ ##$GradPowVmax= 0
$$ ##$HDIETH= (0..5)
$$ <no> <no> <no> <no> <no> <no>
$$ ##$HFAC= 3
$$ ##$HPCU= 0
$$ ##$HPCUTY= <no>
$$ ##$HPTXLP= (0..3)
$$ -1 -1 -1 -1
$$ ##$HPTXPI= (0..3)
$$ 0 0 0 0
$$ ##$HPTXPO= (0..3)
$$ 0 0 0 0
$$ ##$HPTXTY= (0..3)
$$ 0 0 0 0
$$ ##$HpprCoverType= 1
$$ ##$IF451= 0
$$ ##$IFREQ= 1
$$ ##$INJPTY= <no>
$$ ##$INTFPR= 0
$$ ##$IPSOETH= <149.236.99.254>
$$ ##$IPSOTYPE= 1
$$ ##$LDUETH= (0..0)
$$ <no>
$$ ##$LOCKCONF= <DL>
$$ ##$LOCKTY= <no>
$$ ##$LOCSWID= 0
$$ ##$LOCSWIF= 0
$$ ##$LVDSSPLITETH= (0..5)
$$ <no> <no> <no> <no> <no> <no>
$$ ##$Location= <>
$$ ##$M2FAC= 0
$$ ##$MAS= 0
$$ ##$MASETIME= 10
$$ ##$MASITIME= 10
$$ ##$MASTY= <no>
$$ ##$MAS_CT= 0
$$ ##$MAS_SG= 0
$$ ##$MAS_TO= 0
$$ ##$MEMPRM= 0
$$ ##$MHFAC= 0
$$ ##$MXFAC= 0
$$ ##$MagnCoilPnSn= <>
$$ ##$MagnDewarPnSn= <>
$$ ##$MasEth= <no>
$$ ##$NAMPD= (0..17)
$$ <> <HPLNA 19F1H> <XBB19F 2HS> <2H> <13C> <15N> <> <> <> <> <> <> <> <>
$$ <> <> <> <>
$$ ##$NFCU= 3
$$ ##$NFRED= 0
$$ ##$NMRCH= 2
$$ ##$NMRMEM= 16384
$$ ##$NPSGU= 0
$$ ##$NRCU= 1
$$ ##$NROUT= 0
$$ ##$NSGU= 3
$$ ##$OrderNo= <10246872>
$$ ##$PAMPF1= (0..15)
$$ 75 56 64 96 80 80 0 0 0 0 0 0 0 0 0 0
$$ ##$PAMPF2= (0..15)
$$ 0 0 0 0 0 0 0 0 0 0 0 0 0 0 0 0
$$ ##$PAMPF3= (0..15)
$$ 0 0 0 0 0 0 0 0 0 0 0 0 0 0 0 0
$$ ##$PAMPF4= (0..15)
$$ 0 0 0 0 0 0 0 0 0 0 0 0 0 0 0 0
$$ ##$PAMPF5= (0..15)
$$ 0 0 0 0 0 0 0 0 0 0 0 0 0 0 0 0
$$ ##$PAMPF6= (0..15)
$$ 0 0 0 0 0 0 0 0 0 0 0 0 0 0 0 0
$$ ##$PAMPF7= (0..15)
$$ 0 0 0 0 0 0 0 0 0 0 0 0 0 0 0 0
$$ ##$PAMPF8= (0..15)
$$ 0 0 0 0 0 0 0 0 0 0 0 0 0 0 0 0
$$ ##$PH4= 0
$$ ##$PHF4TY= <no>
$$ ##$POWCHK= yes
$$ ##$PRAMD1= (0..7)
$$ 6 0 0 1610612736 0 0 0 0
$$ ##$PRAMD10= (0..7)
$$ 0 0 0 0 0 0 0 0
$$ ##$PRAMD11= (0..7)
$$ 0 0 0 0 0 0 0 0
$$ ##$PRAMD12= (0..7)
$$ 0 0 0 0 0 0 0 0
$$ ##$PRAMD13= (0..7)
$$ 0 0 0 0 0 0 0 0
$$ ##$PRAMD14= (0..7)
$$ 0 0 0 0 0 0 0 0
$$ ##$PRAMD15= (0..7)
$$ 0 0 0 0 0 0 0 0
$$ ##$PRAMD16= (0..7)
$$ 0 0 0 0 0 0 0 0
$$ ##$PRAMD17= (0..7)
$$ 0 0 0 0 0 0 0 0
$$ ##$PRAMD18= (0..7)
$$ 0 0 0 0 0 0 0 0
$$ ##$PRAMD19= (0..7)
$$ 0 0 0 0 0 0 0 0
$$ ##$PRAMD2= (0..7)
$$ 2147483644 2131230719 2147483647 603979775 0 0 0 0
$$ ##$PRAMD20= (0..7)
$$ 0 0 0 0 0 0 0 0
$$ ##$PRAMD21= (0..7)
$$ 0 0 0 0 0 0 0 0
$$ ##$PRAMD3= (0..7)
$$ 0 1048576 0 536870912 0 1048576 0 536870912
$$ ##$PRAMD4= (0..7)
$$ 16777216 0 0 536870912 0 0 0 0
$$ ##$PRAMD5= (0..7)
$$ 0 0 4 536870912 0 0 0 0
$$ ##$PRAMD6= (0..7)
$$ 0 0 0 0 0 0 0 0
$$ ##$PRAMD7= (0..7)
$$ 0 0 0 0 0 0 0 0
$$ ##$PRAMD8= (0..7)
$$ 0 0 0 0 0 0 0 0
$$ ##$PRAMD9= (0..7)
$$ 0 0 0 0 0 0 0 0
$$ ##$PRAMLED= (0..1)
$$ 15 15
$$ ##$PRAMP= (0..9)
$$ <> <tty10> <no> <no> <no> <no> <no> <no> <no> <>
$$ ##$PRAMPTP= 1
$$ ##$PREEMPTYPE= 0
$$ ##$PREPTY= <no>
$$ ##$PREREC= (0..15)
$$ 0 1 1 1 1 1 0 0 0 0 0 0 0 0 0 0
$$ ##$PRESHLD= 0
$$ ##$PTS160= -1
$$ ##$PTSA2X= (0..7)
$$ 0 0 0 0 0 0 0 0
$$ ##$PTSF2X= (0..7)
$$ 0 0 0 0 0 0 0 0
$$ ##$PTSFMX= (0..19)
$$ 643.52499 643.52499 643.52499 0 0 0 0 0 0 0 0 0 0 0 0 0 0 0 0 0
$$ ##$PULCHK= no
$$ ##$PerMagATempSens= no
$$ ##$PerMagEth= <no>
$$ ##$PerMagFluxSens= no
$$ ##$PerMagMTempSens= no
$$ ##$PramDutyCycPerc= (0..15)
$$ 4 2 2 2 2 0 0 0 0 0 0 0 0 0 0 0
$$ ##$PramPeakPowerW= (0..15)
$$ 4000 500 500 500 500 0 0 0 0 0 0 0 0 0 0 0
$$ ##$PramPowerSwitch= (0..15)
$$ 0 0 0 0 0 0 0 0 0 0 0 0 0 0 0 0
$$ ##$PramPulWidthMs= (0..15)
$$ 10 0.1 0.1 0.1 0.1 0 0 0 0 0 0 0 0 0 0 0
$$ ##$PreampModBisDat= (0..15)
$$ 20170428 20080211 20080216 20080304 20080121 0 0 0 0 0 0 0 0 0 0 0
$$ ##$PreampModPN= (0..17)
$$ <Z103205> <Z003506> <Z003473> <Z003524> <Z003530> <> <> <> <> <> <> <>
$$ <> <> <> <> <> <>
$$ ##$PreampModSN= (0..17)
$$ <00874> <00671> <00593> <00408> <00301> <> <> <> <> <> <> <> <> <> <> <>
$$ <> <>
$$ ##$ProdigyEth= <no>
$$ ##$RCUCDS= (0..7)
$$ 0 0 0 0 0 0 0 0
$$ ##$RCUCFS= (0..7)
$$ 0 0 0 0 0 0 0 0
$$ ##$RCUCSS= (0..7)
$$ 0 0 0 0 0 0 0 0
$$ ##$RCUI2C1= (0..7)
$$ 0 0 0 0 0 0 0 0
$$ ##$RCUI2C2= (0..7)
$$ 0 0 0 0 0 0 0 0
$$ ##$RCUI2C3= (0..7)
$$ 0 0 0 0 0 0 0 0
$$ ##$RCUI2C4= (0..7)
$$ 0 0 0 0 0 0 0 0
$$ ##$RCUI2C5= (0..7)
$$ 0 0 0 0 0 0 0 0
$$ ##$RCUI2C6= (0..7)
$$ 0 0 0 0 0 0 0 0
$$ ##$RCUI2C7= (0..7)
$$ 0 0 0 0 0 0 0 0
$$ ##$RCUI2C8= (0..7)
$$ 0 0 0 0 0 0 0 0
$$ ##$RDCU= 0
$$ ##$RFSINPUT= (0..1)
$$ 0 0
$$ ##$RFSVTY= <no>
$$ ##$RGTYPE= (0..31)
$$ 9 0 0 0 0 0 0 0 0 0 0 0 0 0 0 0 0 0 0 0 0 0 0 0 0 0 0 0 0 0 0 0
$$ ##$RG_max= (0..31)
$$ 2050 -1 -1 -1 -1 -1 -1 -1 -1 -1 -1 -1 -1 -1 -1 -1 -1 -1 -1 -1 -1 -1 -1
$$ -1 -1 -1 -1 -1 -1 -1 -1 -1
$$ ##$RG_min= (0..31)
$$ 0.25 -1 -1 -1 -1 -1 -1 -1 -1 -1 -1 -1 -1 -1 -1 -1 -1 -1 -1 -1 -1 -1 -1
$$ -1 -1 -1 -1 -1 -1 -1 -1 -1
$$ ##$RG_tab1= (0..255)
$$ 0.25 0.28 0.32 0.35 0.4 0.44 0.5 0.56 0.64 0.7 0.8 0.89 1 1.12 1.28 1.4
$$ 1.6 1.78 2 2.25 2.56 2.8 3.2 3.56 4 4.5 5 5.6 6.35 7.12 8 9 10 11.3 12.7
$$ 14.2 16 18 20.2 22.6 25.4 28.5 32 36 40.3 45.2 50.8 57 64 71.8 80.6 90.5
$$ 101 114 128 144 161 181 203 228 256 287 322 362 406 456 512 575 645 724
$$ 812 912 1030 1150 1290 1440 1620 1820 2050 -1 -1 -1 -1 -1 -1 -1 -1 -1 -1
$$ -1 -1 -1 -1 -1 -1 -1 -1 -1 -1 -1 -1 -1 -1 -1 -1 -1 -1 -1 -1 -1 -1 -1 -1
$$ -1 -1 -1 -1 -1 -1 -1 -1 -1 -1 -1 -1 -1 -1 -1 -1 -1 -1 -1 -1 -1 -1 -1 -1
$$ -1 -1 -1 -1 -1 -1 -1 -1 -1 -1 -1 -1 -1 -1 -1 -1 -1 -1 -1 -1 -1 -1 -1 -1
$$ -1 -1 -1 -1 -1 -1 -1 -1 -1 -1 -1 -1 -1 -1 -1 -1 -1 -1 -1 -1 -1 -1 -1 -1
$$ -1 -1 -1 -1 -1 -1 -1 -1 -1 -1 -1 -1 -1 -1 -1 -1 -1 -1 -1 -1 -1 -1 -1 -1
$$ -1 -1 -1 -1 -1 -1 -1 -1 -1 -1 -1 -1 -1 -1 -1 -1 -1 -1 -1 -1 -1 -1 -1 -1
$$ -1 -1 -1 -1 -1 -1 -1 -1 -1 -1 -1 -1 -1 -1 -1 -1 -1 -1 -1 -1 -1 -1 -1
$$ ##$RG_tab2= (0..255)
$$ -1 -1 -1 -1 -1 -1 -1 -1 -1 -1 -1 -1 -1 -1 -1 -1 -1 -1 -1 -1 -1 -1 -1 -1
$$ -1 -1 -1 -1 -1 -1 -1 -1 -1 -1 -1 -1 -1 -1 -1 -1 -1 -1 -1 -1 -1 -1 -1 -1
$$ -1 -1 -1 -1 -1 -1 -1 -1 -1 -1 -1 -1 -1 -1 -1 -1 -1 -1 -1 -1 -1 -1 -1 -1
$$ -1 -1 -1 -1 -1 -1 -1 -1 -1 -1 -1 -1 -1 -1 -1 -1 -1 -1 -1 -1 -1 -1 -1 -1
$$ -1 -1 -1 -1 -1 -1 -1 -1 -1 -1 -1 -1 -1 -1 -1 -1 -1 -1 -1 -1 -1 -1 -1 -1
$$ -1 -1 -1 -1 -1 -1 -1 -1 -1 -1 -1 -1 -1 -1 -1 -1 -1 -1 -1 -1 -1 -1 -1 -1
$$ -1 -1 -1 -1 -1 -1 -1 -1 -1 -1 -1 -1 -1 -1 -1 -1 -1 -1 -1 -1 -1 -1 -1 -1
$$ -1 -1 -1 -1 -1 -1 -1 -1 -1 -1 -1 -1 -1 -1 -1 -1 -1 -1 -1 -1 -1 -1 -1 -1
$$ -1 -1 -1 -1 -1 -1 -1 -1 -1 -1 -1 -1 -1 -1 -1 -1 -1 -1 -1 -1 -1 -1 -1 -1
$$ -1 -1 -1 -1 -1 -1 -1 -1 -1 -1 -1 -1 -1 -1 -1 -1 -1 -1 -1 -1 -1 -1 -1 -1
$$ -1 -1 -1 -1 -1 -1 -1 -1 -1 -1 -1 -1 -1 -1 -1 -1
$$ ##$RG_tab3= (0..255)
$$ -1 -1 -1 -1 -1 -1 -1 -1 -1 -1 -1 -1 -1 -1 -1 -1 -1 -1 -1 -1 -1 -1 -1 -1
$$ -1 -1 -1 -1 -1 -1 -1 -1 -1 -1 -1 -1 -1 -1 -1 -1 -1 -1 -1 -1 -1 -1 -1 -1
$$ -1 -1 -1 -1 -1 -1 -1 -1 -1 -1 -1 -1 -1 -1 -1 -1 -1 -1 -1 -1 -1 -1 -1 -1
$$ -1 -1 -1 -1 -1 -1 -1 -1 -1 -1 -1 -1 -1 -1 -1 -1 -1 -1 -1 -1 -1 -1 -1 -1
$$ -1 -1 -1 -1 -1 -1 -1 -1 -1 -1 -1 -1 -1 -1 -1 -1 -1 -1 -1 -1 -1 -1 -1 -1
$$ -1 -1 -1 -1 -1 -1 -1 -1 -1 -1 -1 -1 -1 -1 -1 -1 -1 -1 -1 -1 -1 -1 -1 -1
$$ -1 -1 -1 -1 -1 -1 -1 -1 -1 -1 -1 -1 -1 -1 -1 -1 -1 -1 -1 -1 -1 -1 -1 -1
$$ -1 -1 -1 -1 -1 -1 -1 -1 -1 -1 -1 -1 -1 -1 -1 -1 -1 -1 -1 -1 -1 -1 -1 -1
$$ -1 -1 -1 -1 -1 -1 -1 -1 -1 -1 -1 -1 -1 -1 -1 -1 -1 -1 -1 -1 -1 -1 -1 -1
$$ -1 -1 -1 -1 -1 -1 -1 -1 -1 -1 -1 -1 -1 -1 -1 -1 -1 -1 -1 -1 -1 -1 -1 -1
$$ -1 -1 -1 -1 -1 -1 -1 -1 -1 -1 -1 -1 -1 -1 -1 -1
$$ ##$RG_tab4= (0..255)
$$ -1 -1 -1 -1 -1 -1 -1 -1 -1 -1 -1 -1 -1 -1 -1 -1 -1 -1 -1 -1 -1 -1 -1 -1
$$ -1 -1 -1 -1 -1 -1 -1 -1 -1 -1 -1 -1 -1 -1 -1 -1 -1 -1 -1 -1 -1 -1 -1 -1
$$ -1 -1 -1 -1 -1 -1 -1 -1 -1 -1 -1 -1 -1 -1 -1 -1 -1 -1 -1 -1 -1 -1 -1 -1
$$ -1 -1 -1 -1 -1 -1 -1 -1 -1 -1 -1 -1 -1 -1 -1 -1 -1 -1 -1 -1 -1 -1 -1 -1
$$ -1 -1 -1 -1 -1 -1 -1 -1 -1 -1 -1 -1 -1 -1 -1 -1 -1 -1 -1 -1 -1 -1 -1 -1
$$ -1 -1 -1 -1 -1 -1 -1 -1 -1 -1 -1 -1 -1 -1 -1 -1 -1 -1 -1 -1 -1 -1 -1 -1
$$ -1 -1 -1 -1 -1 -1 -1 -1 -1 -1 -1 -1 -1 -1 -1 -1 -1 -1 -1 -1 -1 -1 -1 -1
$$ -1 -1 -1 -1 -1 -1 -1 -1 -1 -1 -1 -1 -1 -1 -1 -1 -1 -1 -1 -1 -1 -1 -1 -1
$$ -1 -1 -1 -1 -1 -1 -1 -1 -1 -1 -1 -1 -1 -1 -1 -1 -1 -1 -1 -1 -1 -1 -1 -1
$$ -1 -1 -1 -1 -1 -1 -1 -1 -1 -1 -1 -1 -1 -1 -1 -1 -1 -1 -1 -1 -1 -1 -1 -1
$$ -1 -1 -1 -1 -1 -1 -1 -1 -1 -1 -1 -1 -1 -1 -1 -1
$$ ##$RG_tab5= (0..255)
$$ -1 -1 -1 -1 -1 -1 -1 -1 -1 -1 -1 -1 -1 -1 -1 -1 -1 -1 -1 -1 -1 -1 -1 -1
$$ -1 -1 -1 -1 -1 -1 -1 -1 -1 -1 -1 -1 -1 -1 -1 -1 -1 -1 -1 -1 -1 -1 -1 -1
$$ -1 -1 -1 -1 -1 -1 -1 -1 -1 -1 -1 -1 -1 -1 -1 -1 -1 -1 -1 -1 -1 -1 -1 -1
$$ -1 -1 -1 -1 -1 -1 -1 -1 -1 -1 -1 -1 -1 -1 -1 -1 -1 -1 -1 -1 -1 -1 -1 -1
$$ -1 -1 -1 -1 -1 -1 -1 -1 -1 -1 -1 -1 -1 -1 -1 -1 -1 -1 -1 -1 -1 -1 -1 -1
$$ -1 -1 -1 -1 -1 -1 -1 -1 -1 -1 -1 -1 -1 -1 -1 -1 -1 -1 -1 -1 -1 -1 -1 -1
$$ -1 -1 -1 -1 -1 -1 -1 -1 -1 -1 -1 -1 -1 -1 -1 -1 -1 -1 -1 -1 -1 -1 -1 -1
$$ -1 -1 -1 -1 -1 -1 -1 -1 -1 -1 -1 -1 -1 -1 -1 -1 -1 -1 -1 -1 -1 -1 -1 -1
$$ -1 -1 -1 -1 -1 -1 -1 -1 -1 -1 -1 -1 -1 -1 -1 -1 -1 -1 -1 -1 -1 -1 -1 -1
$$ -1 -1 -1 -1 -1 -1 -1 -1 -1 -1 -1 -1 -1 -1 -1 -1 -1 -1 -1 -1 -1 -1 -1 -1
$$ -1 -1 -1 -1 -1 -1 -1 -1 -1 -1 -1 -1 -1 -1 -1 -1
$$ ##$RG_tab6= (0..255)
$$ -1 -1 -1 -1 -1 -1 -1 -1 -1 -1 -1 -1 -1 -1 -1 -1 -1 -1 -1 -1 -1 -1 -1 -1
$$ -1 -1 -1 -1 -1 -1 -1 -1 -1 -1 -1 -1 -1 -1 -1 -1 -1 -1 -1 -1 -1 -1 -1 -1
$$ -1 -1 -1 -1 -1 -1 -1 -1 -1 -1 -1 -1 -1 -1 -1 -1 -1 -1 -1 -1 -1 -1 -1 -1
$$ -1 -1 -1 -1 -1 -1 -1 -1 -1 -1 -1 -1 -1 -1 -1 -1 -1 -1 -1 -1 -1 -1 -1 -1
$$ -1 -1 -1 -1 -1 -1 -1 -1 -1 -1 -1 -1 -1 -1 -1 -1 -1 -1 -1 -1 -1 -1 -1 -1
$$ -1 -1 -1 -1 -1 -1 -1 -1 -1 -1 -1 -1 -1 -1 -1 -1 -1 -1 -1 -1 -1 -1 -1 -1
$$ -1 -1 -1 -1 -1 -1 -1 -1 -1 -1 -1 -1 -1 -1 -1 -1 -1 -1 -1 -1 -1 -1 -1 -1
$$ -1 -1 -1 -1 -1 -1 -1 -1 -1 -1 -1 -1 -1 -1 -1 -1 -1 -1 -1 -1 -1 -1 -1 -1
$$ -1 -1 -1 -1 -1 -1 -1 -1 -1 -1 -1 -1 -1 -1 -1 -1 -1 -1 -1 -1 -1 -1 -1 -1
$$ -1 -1 -1 -1 -1 -1 -1 -1 -1 -1 -1 -1 -1 -1 -1 -1 -1 -1 -1 -1 -1 -1 -1 -1
$$ -1 -1 -1 -1 -1 -1 -1 -1 -1 -1 -1 -1 -1 -1 -1 -1
$$ ##$RG_tab7= (0..255)
$$ -1 -1 -1 -1 -1 -1 -1 -1 -1 -1 -1 -1 -1 -1 -1 -1 -1 -1 -1 -1 -1 -1 -1 -1
$$ -1 -1 -1 -1 -1 -1 -1 -1 -1 -1 -1 -1 -1 -1 -1 -1 -1 -1 -1 -1 -1 -1 -1 -1
$$ -1 -1 -1 -1 -1 -1 -1 -1 -1 -1 -1 -1 -1 -1 -1 -1 -1 -1 -1 -1 -1 -1 -1 -1
$$ -1 -1 -1 -1 -1 -1 -1 -1 -1 -1 -1 -1 -1 -1 -1 -1 -1 -1 -1 -1 -1 -1 -1 -1
$$ -1 -1 -1 -1 -1 -1 -1 -1 -1 -1 -1 -1 -1 -1 -1 -1 -1 -1 -1 -1 -1 -1 -1 -1
$$ -1 -1 -1 -1 -1 -1 -1 -1 -1 -1 -1 -1 -1 -1 -1 -1 -1 -1 -1 -1 -1 -1 -1 -1
$$ -1 -1 -1 -1 -1 -1 -1 -1 -1 -1 -1 -1 -1 -1 -1 -1 -1 -1 -1 -1 -1 -1 -1 -1
$$ -1 -1 -1 -1 -1 -1 -1 -1 -1 -1 -1 -1 -1 -1 -1 -1 -1 -1 -1 -1 -1 -1 -1 -1
$$ -1 -1 -1 -1 -1 -1 -1 -1 -1 -1 -1 -1 -1 -1 -1 -1 -1 -1 -1 -1 -1 -1 -1 -1
$$ -1 -1 -1 -1 -1 -1 -1 -1 -1 -1 -1 -1 -1 -1 -1 -1 -1 -1 -1 -1 -1 -1 -1 -1
$$ -1 -1 -1 -1 -1 -1 -1 -1 -1 -1 -1 -1 -1 -1 -1 -1
$$ ##$RG_tab8= (0..255)
$$ -1 -1 -1 -1 -1 -1 -1 -1 -1 -1 -1 -1 -1 -1 -1 -1 -1 -1 -1 -1 -1 -1 -1 -1
$$ -1 -1 -1 -1 -1 -1 -1 -1 -1 -1 -1 -1 -1 -1 -1 -1 -1 -1 -1 -1 -1 -1 -1 -1
$$ -1 -1 -1 -1 -1 -1 -1 -1 -1 -1 -1 -1 -1 -1 -1 -1 -1 -1 -1 -1 -1 -1 -1 -1
$$ -1 -1 -1 -1 -1 -1 -1 -1 -1 -1 -1 -1 -1 -1 -1 -1 -1 -1 -1 -1 -1 -1 -1 -1
$$ -1 -1 -1 -1 -1 -1 -1 -1 -1 -1 -1 -1 -1 -1 -1 -1 -1 -1 -1 -1 -1 -1 -1 -1
$$ -1 -1 -1 -1 -1 -1 -1 -1 -1 -1 -1 -1 -1 -1 -1 -1 -1 -1 -1 -1 -1 -1 -1 -1
$$ -1 -1 -1 -1 -1 -1 -1 -1 -1 -1 -1 -1 -1 -1 -1 -1 -1 -1 -1 -1 -1 -1 -1 -1
$$ -1 -1 -1 -1 -1 -1 -1 -1 -1 -1 -1 -1 -1 -1 -1 -1 -1 -1 -1 -1 -1 -1 -1 -1
$$ -1 -1 -1 -1 -1 -1 -1 -1 -1 -1 -1 -1 -1 -1 -1 -1 -1 -1 -1 -1 -1 -1 -1 -1
$$ -1 -1 -1 -1 -1 -1 -1 -1 -1 -1 -1 -1 -1 -1 -1 -1 -1 -1 -1 -1 -1 -1 -1 -1
$$ -1 -1 -1 -1 -1 -1 -1 -1 -1 -1 -1 -1 -1 -1 -1 -1
$$ ##$RG_tabA= (0..255)
$$ 0.25 0.28 0.32 0.35 0.4 0.44 0.5 0.56 0.64 0.7 0.8 0.89 1 1.12 1.28 1.4
$$ 1.6 1.78 2 2.25 2.56 2.8 3.2 3.56 4 4.5 5 5.6 6.35 7.12 8 9 10 11.3 12.7
$$ 14.2 16 18 20.2 22.6 25.4 28.5 32 36 40.3 45.2 50.8 57 64 71.8 80.6 90.5
$$ 101 114 128 144 161 181 203 228 256 287 322 362 406 456 512 575 645 724
$$ 812 912 1030 1150 1290 1440 1620 1820 2050 -1 -1 -1 -1 -1 -1 -1 -1 -1 -1
$$ -1 -1 -1 -1 -1 -1 -1 -1 -1 -1 -1 -1 -1 -1 -1 -1 -1 -1 -1 -1 -1 -1 -1 -1
$$ -1 -1 -1 -1 -1 -1 -1 -1 -1 -1 -1 -1 -1 -1 -1 -1 -1 -1 -1 -1 -1 -1 -1 -1
$$ -1 -1 -1 -1 -1 -1 -1 -1 -1 -1 -1 -1 -1 -1 -1 -1 -1 -1 -1 -1 -1 -1 -1 -1
$$ -1 -1 -1 -1 -1 -1 -1 -1 -1 -1 -1 -1 -1 -1 -1 -1 -1 -1 -1 -1 -1 -1 -1 -1
$$ -1 -1 -1 -1 -1 -1 -1 -1 -1 -1 -1 -1 -1 -1 -1 -1 -1 -1 -1 -1 -1 -1 -1 -1
$$ -1 -1 -1 -1 -1 -1 -1 -1 -1 -1 -1 -1 -1 -1 -1 -1 -1 -1 -1 -1 -1 -1 -1 -1
$$ -1 -1 -1 -1 -1 -1 -1 -1 -1 -1 -1 -1 -1 -1 -1 -1 -1 -1 -1 -1 -1 -1 -1
$$ ##$ROBOTTY= <no>
$$ ##$ROUT14= (0..7)
$$ 0 0 0 0 0 0 0 0
$$ ##$ROUTER= -1
$$ ##$RX22TY= <no>
$$ ##$RXFMAX= (0..7)
$$ 647.5 -1 -1 -1 -1 -1 -1 -1
$$ ##$RXFMIN= (0..7)
$$ 5 -1 -1 -1 -1 -1 -1 -1
$$ ##$RXINTLV= (0..7)
$$ 1 0 0 0 0 0 0 0
$$ ##$RXMSTY= <no>
$$ ##$RockSwitchEth= <no>
$$ ##$SCMTY= <no>
$$ ##$SGUC1= (0..15)
$$ 17 18 34 0 0 0 0 0 0 0 0 0 0 0 0 0
$$ ##$SGUC2= (0..15)
$$ 33 256 20 0 0 0 0 0 0 0 0 0 0 0 0 0
$$ ##$SLCBCONF= <SH>
$$ ##$SPECTR= 10
$$ ##$SY2FLAG= 0
$$ ##$SYNCTRIG= 11
$$ ##$SamChgEth= (0..3)
$$ <149.236.99.55> <no> <no> <no>
$$ ##$ServiceNo= <>
$$ ##$Sgu1PowerLevels= (0..7)
$$ 0 0 0 0 0 0 0 0
$$ ##$Sgu2PowerLevels= (0..7)
$$ 0 0 0 0 0 0 0 0
$$ ##$Sgu3PowerLevels= (0..7)
$$ 0 0 0 0 0 0 0 0
$$ ##$Sgu4PowerLevels= (0..7)
$$ 0 0 0 0 0 0 0 0
$$ ##$Sgu5PowerLevels= (0..7)
$$ 0 0 0 0 0 0 0 0
$$ ##$Sgu6PowerLevels= (0..7)
$$ 0 0 0 0 0 0 0 0
$$ ##$Sgu7PowerLevels= (0..7)
$$ 0 0 0 0 0 0 0 0
$$ ##$Sgu8PowerLevels= (0..7)
$$ 0 0 0 0 0 0 0 0
$$ ##$SguType= 2
$$ ##$ShimMaxVal= 32760
$$ ##$ShimPow1Ch2Sh= (0..38)
$$ 0 0 0 0 0 0 0 0 0 0 0 0 0 0 0 0 0 0 0 0 0 0 0 0 0 0 0 0 0 0 0 0 0 0 0 0
$$ 0 0 0
$$ ##$ShimPow1Imax= (0..38)
$$ 0 0 0 0 0 0 0 0 0 0 0 0 0 0 0 0 0 0 0 0 0 0 0 0 0 0 0 0 0 0 0 0 0 0 0 0
$$ 0 0 0
$$ ##$ShimPow1NChan= 0
$$ ##$ShimPow1TotIMax= 0
$$ ##$ShimPow1Vmax= (0..38)
$$ 0 0 0 0 0 0 0 0 0 0 0 0 0 0 0 0 0 0 0 0 0 0 0 0 0 0 0 0 0 0 0 0 0 0 0 0
$$ 0 0 0
$$ ##$ShimPow2Ch2Sh= (0..38)
$$ 0 0 0 0 0 0 0 0 0 0 0 0 0 0 0 0 0 0 0 0 0 0 0 0 0 0 0 0 0 0 0 0 0 0 0 0
$$ 0 0 0
$$ ##$ShimPow2Imax= (0..38)
$$ 0 0 0 0 0 0 0 0 0 0 0 0 0 0 0 0 0 0 0 0 0 0 0 0 0 0 0 0 0 0 0 0 0 0 0 0
$$ 0 0 0
$$ ##$ShimPow2NChan= 0
$$ ##$ShimPow2TotIMax= 0
$$ ##$ShimPow2Vmax= (0..38)
$$ 0 0 0 0 0 0 0 0 0 0 0 0 0 0 0 0 0 0 0 0 0 0 0 0 0 0 0 0 0 0 0 0 0 0 0 0
$$ 0 0 0
$$ ##$ShimPow3Ch2Sh= (0..38)
$$ 0 0 0 0 0 0 0 0 0 0 0 0 0 0 0 0 0 0 0 0 0 0 0 0 0 0 0 0 0 0 0 0 0 0 0 0
$$ 0 0 0
$$ ##$ShimPow3Imax= (0..38)
$$ 0 0 0 0 0 0 0 0 0 0 0 0 0 0 0 0 0 0 0 0 0 0 0 0 0 0 0 0 0 0 0 0 0 0 0 0
$$ 0 0 0
$$ ##$ShimPow3NChan= 0
$$ ##$ShimPow3TotIMax= 0
$$ ##$ShimPow3Vmax= (0..38)
$$ 0 0 0 0 0 0 0 0 0 0 0 0 0 0 0 0 0 0 0 0 0 0 0 0 0 0 0 0 0 0 0 0 0 0 0 0
$$ 0 0 0
$$ ##$ShimPow4Ch2Sh= (0..38)
$$ 0 0 0 0 0 0 0 0 0 0 0 0 0 0 0 0 0 0 0 0 0 0 0 0 0 0 0 0 0 0 0 0 0 0 0 0
$$ 0 0 0
$$ ##$ShimPow4Imax= (0..38)
$$ 0 0 0 0 0 0 0 0 0 0 0 0 0 0 0 0 0 0 0 0 0 0 0 0 0 0 0 0 0 0 0 0 0 0 0 0
$$ 0 0 0
$$ ##$ShimPow4NChan= 0
$$ ##$ShimPow4TotIMax= 0
$$ ##$ShimPow4Vmax= (0..38)
$$ 0 0 0 0 0 0 0 0 0 0 0 0 0 0 0 0 0 0 0 0 0 0 0 0 0 0 0 0 0 0 0 0 0 0 0 0
$$ 0 0 0
$$ ##$ShimPowMaxUA= (0..63)
$$ 130000 130000 130000 130000 130000 130000 130000 130000 130000 130000 130000
$$ 130000 130000 130000 130000 130000 130000 130000 130000 130000 130000 130000
$$ 130000 130000 130000 130000 130000 130000 130000 130000 130000 130000 130000
$$ 130000 130000 130000 130000 130000 130000 130000 0 0 0 0 0 0 0 0 0 0 0
$$ 0 0 0 0 0 0 0 0 0 0 0 0 0
$$ ##$ShimPowMaxUC= (0..63)
$$ 130000 130000 130000 130000 130000 130000 130000 130000 130000 130000 130000
$$ 130000 130000 130000 130000 130000 130000 130000 130000 130000 130000 130000
$$ 130000 130000 130000 130000 130000 130000 130000 130000 130000 130000 130000
$$ 130000 130000 130000 130000 130000 130000 130000 0 0 0 0 0 0 0 0 0 0 0
$$ 0 0 0 0 0 0 0 0 0 0 0 0 0
$$ ##$ShimPowMaxUG= (0..63)
$$ 524287 524287 524287 524287 524287 524287 524287 524287 524287 524287 524287
$$ 524287 524287 524287 524287 524287 524287 524287 524287 524287 524287 524287
$$ 524287 524287 524287 524287 524287 524287 524287 524287 524287 524287 524287
$$ 524287 524287 524287 524287 524287 524287 0 0 0 0 0 0 0 0 0 0 0 0 0 0 0
$$ 0 0 0 0 0 0 0 0 0 0
$$ ##$ShimPowNum= 0
$$ ##$ShimPowRcbType= 3
$$ ##$ShimPowRes= (0..63)
$$ 1e-020 1e-020 1e-020 1e-020 1e-020 1e-020 1e-020 1e-020 1e-020 1e-020 1e-020
$$ 1e-020 1e-020 1e-020 1e-020 1e-020 1e-020 1e-020 1e-020 1e-020 1e-020 1e-020
$$ 1e-020 1e-020 1e-020 1e-020 1e-020 1e-020 1e-020 1e-020 1e-020 1e-020 1e-020
$$ 1e-020 1e-020 1e-020 1e-020 1e-020 1e-020 1e-020 0 0 0 0 0 0 0 0 0 0 0
$$ 0 0 0 0 0 0 0 0 0 0 0 0 0
$$ ##$ShimPowRng0= (0..63)
$$ 1 1 1 1 1 1 1 1 1 1 1 1 1 1 1 1 1 1 1 1 1 1 1 1 1 1 1 1 1 1 1 1 1 1 1 1
$$ 1 1 1 1 0 0 0 0 0 0 0 0 0 0 0 0 0 0 0 0 0 0 0 0 0 0 0 0
$$ ##$ShimPowRng1= (0..63)
$$ 1 1 1 1 1 1 1 1 1 1 1 1 1 1 1 1 1 1 1 1 1 1 1 1 1 1 1 1 1 1 1 1 1 1 1 1
$$ 1 1 1 1 0 0 0 0 0 0 0 0 0 0 0 0 0 0 0 0 0 0 0 0 0 0 0 0
$$ ##$ShimPowRng2= (0..63)
$$ 1 1 1 1 1 1 1 1 1 1 1 1 1 1 1 1 1 1 1 1 1 1 1 1 1 1 1 1 1 1 1 1 1 1 1 1
$$ 1 1 1 1 0 0 0 0 0 0 0 0 0 0 0 0 0 0 0 0 0 0 0 0 0 0 0 0
$$ ##$ShimPowRng3= (0..63)
$$ 1 1 1 1 1 1 1 1 1 1 1 1 1 1 1 1 1 1 1 1 1 1 1 1 1 1 1 1 1 1 1 1 1 1 1 1
$$ 1 1 1 1 0 0 0 0 0 0 0 0 0 0 0 0 0 0 0 0 0 0 0 0 0 0 0 0
$$ ##$ShimPowType1= 0
$$ ##$ShimPowType2= 0
$$ ##$ShimPowType3= 0
$$ ##$ShimPowType4= 0
$$ ##$ShimSysAngle= <>
$$ ##$ShimSysFunc= (0..63)
$$ 1 2 3 0 4 5 6 0 0 31 32 33 34 0 12 11 10 9 8 7 24 23 22 21 20 19 0 18 26
$$ 25 16 17 30 29 28 27 13 14 15 0 0 0 0 0 0 0 0 0 0 0 0 0 0 0 0 0 0 0 0 0
$$ 0 0 0 0
$$ ##$ShimSysMatId= <no>
$$ ##$ShimSysMatrix= 1
$$ ##$ShimSysOffset= <0>
$$ ##$ShimSysType= 3
$$ ##$ShimUnit= 0
$$ ##$TFXNUM= 0
$$ ##$TOSITY= <no>
$$ ##$TRIPLO2= 0
$$ ##$VTU= 1
$$ ##$VTUETH= <no>
$$ ##$VTUTY= <tty05>
$$ ##$WBREFAM= (0..15)
$$ 101.2 100 100 100 100 100 100 100 100 100 100 100 100 100 100 100
$$ ##$WBREFLM= (0..15)
$$ 1 0 0 0 0 0 0 0 0 0 0 0 0 0 0 0
$$ ##$WBREFPH= (0..15)
$$ 0.13 0 0 0 0 0 0 0 0 0 0 0 0 0 0 0
$$ ##$WBSGU= (0..15)
$$ 0 0 0 0 0 0 0 0 0 0 0 0 0 0 0 0
$$ ##$XFAC= 2
$$ ##END=
$$ 
##$DECIM=	2560
##$DSPFVS=	20
##.ACQUISITIONSCHEME=	NOT PHASESENSITIVE
##NTUPLES=	NDNMRSPECTRUM
##VARNAME=	FREQUENCY1,	FREQUENCY2,	SPECTRUM
##SYMBOL=	F1,	F2,	Y
##.NUCLEUS=	15N,	1H
##VARTYPE=	INDEPENDENT,	INDEPENDENT,	DEPENDENT
##VARFORM=	AFFN,	AFFN,	ASDF
##VARDIM=	1024,	2048,	2097152
##UNITS=	HZ,	HZ,	ARBITRARY UNITS
##FIRST=	24596.97802734375,	7686.668670654296875,	-1.3971513509750366211
##LAST=	-278.64306640625,	-125.831329345703125,	-0.50319093465805053711
##MIN=	-278.64306640625,	-125.831329345703125,	-2.8649013042449951172
##MAX=	24596.97802734375,	7686.668670654296875,	479.8856201171875
##FACTOR=	-24.31634515518084072,	-3.8165608207132390994,	0.0059985702514648436834
##PAGE=	F1=24596.97802734375
##FIRST=	24596.97802734375,	7686.668670654296875,	-1.3971513509750366211
##DATATABLE=	(F2++(Y..Y)), PROFILE
-2014b32K03r9L5J16ol4J80K19lk68J6j59J55j4k06J13mP1r1J88k1j30J78k3K3k80K9K49K4
-1985B29l15J08o2j64L78K7l35J40k61L02j53J06n8o2R1R2L2k11P3k25M77m5j42k44L6pm2
-1958b35K67L03J52m91j94K33p1j97J98K7Q9j83j8j1j74L61R6k74p0J29K37J20j84Q1k8l63
-1932b00L14J4k1N5k66jJ76L9j22J41j21m4J58k13j36k0P4K13J69j62k26p4R6L6L63o0k61
-1905g9M6J43n2M2L81K03m42j13p5j48J22Q1j43R4J16j08l7j35M0j57J70J0P8J49m13J03L28
-1878B04M5%k04r7nO0rj04m9K89L7l62J86o2j22J4K61m7J0m0O2q5n7p7P5RK43n7j54J34K9
-1847A27k51m6M0J85P1j70n1j42R6%K44Kj28j45m0K96k45R0l6j80N92k19J8K00k44j66J98
-1820I6j30K43j04L2j21m9Q1j80J38jk5J17r1l2r1K16j36j61J39M7n4j1l2o0r3K89M14j61
-1792B80m19lO9m8J27q9M6O5j61k5LJ16Mo0K60j2j93K82j61j12J85J25q5k14r0L9k6K26P2
-1763B01L61p6l39o4K21j75j25J07k8k1j41m1J98j83p2J12K42Rj92k56Q4K42j09L4J16k26
-1737a21O2J41K0K3K6j23j91J01M97k15k57J70j64L1O6P0r1K2l6r6K20m8j67M2l1QL1J57L54
-1708E01m06j03p4O7J5L76mp6k59k11J07J37J15j26j3J0j18J22J43l65J05n9j37J49R3Nn1
-1681e7q1K9M07o4n24K59NJ3k9O7j62L30n4k07L99L39l61m86K84j71K46L25k95m75K10L3r3
-1654a13J8M1J90j81qJ82j10K4J78k74O1r6k24J03L45J35j46k64K50k27L52rN5n7k38r5k92
-1627d00K63J85r1K14j4j66p5o2K64Kl33L49j80R9J93l24J98k99K90oK3J43k51J01L37k42
-1601B18k85QL0j44K8l4J79p4J23J81j51l61L04J21J8K75j80m63K93m5j69o9L98j57k05K33
-1575G2o9O5m1j58j69m3L79P7j77Q3j56N4J78q9J0j51K3M7j0K14K68k92o8L90j4l33l9J98
-1547B49k56j27j47j23N52R5k57r6J10q1J53M0j91Kj18J62j56K3l5R7P0J01l0J0j59K17K2
-1520A27j74P8J19o1JK85l35k2j2j73mJ72k59R4L01n6k90O4L76n0k36l4j91J05K05J14K13
-1493C57N1m92L37k16j27K01k18J3K78n7j92m8K2K80O8k80m5k0q8p9j0J70K45l11L14K31k72
-1466A12o1m6J15m3j26J24K37o1j05j79j25J67M30J01j92j81J25n5j19j98J66P9k19P4K33
-1441B53j68r9j28K34j52j06j8r5J48J32n5K4p3N5Kl7J91k40K91J3k32j80K85p6k80J45J55
-1414a1K07j39N4j45K08k54j16M8L06J46k12j4m4L5k90K04k02L51O7l23m4K27P1l00J11m3
-1388a02P8q8rP5R0M6m6j01J6K31mj92K18L55n62j38M2R7j67o3J70j50J28j06K91j40M6j20
-1360a05q5K29J98k14n3k06L60p9NJ15j65K5n6n6P5j32P4M7K06j48r9J15Q5J44l94M2j10K50
-1332F8J96j30p6lP4J12k34M7l4R2Nk32Q4J10M1j80K9K34k49j13K77j27k31J13m9Q0q0O5o5
-1303a76%L72N6J49o8j79N3j01k90J93j80P5r9J26J09Q1k04K03m7O5O7j88j11o5M69N8j31
-1276B37rj40l9M6RQ3k72L2J52o7j27l3L8rN1o3r4Q2n4J27q8j10K58L54r3j47k62l8J21N4
-1246ar3k2m0J38Kj07K0j7J51j81L00n8oL9j49J13N4l10J67R5j07J79q4J57j18k51j0K22L1
-1217A14l27L33J13m6L5Q7k01r6q1N1J26o2jN3L2j76J99j50j90K43J5j3j4k75L2J82K33j49
-1189F7l0l1o8k2p8J8j38R4K45K98k33k70K22j21N9J21j84j59K70K81k36j81J40m6oJ53k32
-1162f7l9K36Q0l34K28MJ60J70k50k51J07K72J03p4m05K20K3k77m1M0K37r1L0J99K2k81j53
-1135a32K94J94j2k31r6o7m4J30L4j38K01j50r0K05L30k71k27N9K64j73j83l9N0O2m6j42K18
-1108@M97j57n16L24k85J44L02q1l70k8J33J40l02J28r4J38K86k2l50l0J14K63m89J11K06
-1083F2l68N73j14k87J45J7J69k0k20Q8j13o7J02L0j82M6L7K39J44J13k76j03L8k63J43P1
-1057DL9o1K42l15K20k39J14L1Q6m4j23Q5O4J14P1R4K02k45k9p7l82N76L01n70l14o6l9J46
-1029a15O4P1j20kJ6K9p1k7J37J31k52j3J3j11J46N8J50J02k4j15j60R3K85R3j73l40L6m6
-1001a45J06J01j09q0J63j7qQ4J68p7rJ37j93k57n7N05k84k30K13P4k07J22r7K35j67J54J98
-974C23k60k55L69J9l03mK49P5j97k1J36j87K8K09j82j52Q2Q1j01J43p9K8Q5j77p0n1K62K61
-946C11l0l18l3Q4j61m1N57n5k32O9ll35K18ql1P5j40J7J51m5m3k21P9K74m2q1O5J8k40j5
-916a56L6R4M8j33J63l00K78j95K75m0j78J96L8J32j1l90J81j6P3k03N1J89j52J50L80k73
-890B37r6l9k42P8o6r0J54L77K18l47K0O4j16K20j77j40j02j22J52J7K01l47J40O6J05j2k65
-863a12M5J94O1R2j38j32J38k59Q5M7m9m0P9J08O1j73o3KR0j9J09R8m0k11j6k32K23O3p8j2
-833g9j9N2n6J71k28P9p2J40r4K4J6R5J2r8k46QJ94nJ10r7l4K77K59k95l31J17J57j69Nj6
-803a23K11j49L7J26r2l3J97p3K0j69J05L2k29K96L4q4j93J82Mj01N12j3k68k90j66O4l7R5
-775a05m6J26j68N4K25m1o5n9NoK89k11j42K9N4j48J27j54P4p6m5K76J06j09J27K5j99j26
-747a83J57K20Q8j31l75P2J64r4J68q3n2Rj62J27J25r8m8J09j74R2P6L0j02o3P1K55J81k8
-719C51j87m31J80K67p8l5l0K1j90L2J36Qo4k26O2R8p7N11p2k80J31M8j71j26l5J62Q3O6m07
-690b53J18K5K26j23J36K32r0k10n1J27J16k45j00M7o7R2j68N0K41L72n4m70K5K0Q1k8j36
-663h7N8j59J3J90j4j42J58K6q6J76n2n2j01j16J66N8j40n2L3K00k35J13J02j33K47l13q3
-636b25q3J75K02K16k25j83R5j71J86K02K84l72pL5k89J55n0l0J79k66J25L29k54M7p1J2p4
-609e8j43J28K05K13m76K24j95K00k31M2J46J48J13n23K72j47Q2p8O5O6j21Q8j3k02J40n7
-583a12o7p7J86L3p5J93J48r0j32L2J05O4l07L28J36k50j64j4j23n8m9K18K50j20M5j09K29
-556B20K36o62M47j70j91q6J60L2KQ4k69K84K95l05OJ40j04Q0P9j91K0j12j84J71J76k41L24
-529B41j74J82j92k84L78Qk45q9J20L29k54q7k25mL40K98j9l34j02r2M2J78J55o1L4q1j9J80
-501B23P8r1r4k51L80j04j83K38P0l13j88K08j33J11m6J06K10j69k17r8J58q0J97K38l1k84
-475f5J3n4J18O5j45Q6P2n3j39L32M7k90r6K7Q6k08J74l8R5k02K93k10k5j5K29k13J11K05
-447B00k53J8p5J86J36j24j30ro2o2PJ85p5o4K28J12l65K59j32jj25J9RK41j99oJ05k34K12
-418AlM3J77K7j73j81J00R8K54k76Q7j71K9j3J27N8l21J4K64j62j49M4J07j18K94j3n8N1m5
-389I2k66P8k2N8J21J37p7j41J04m1L4J3j5m0j23J54L7k99L65K2j8j30P5J52k66j78J07J25
-361E8o3J11j34q3N4j4j3L90r1k71P4j13n4K02J12Q9J4k05P7j01j59N6J74k68r3L27qm8k52
-332b32K40j04J6K4Kj7K05r0j30R2R1k85J47J33L9R3K0k71l8J19j25J33J54l08J61J87j45
-305A11k29N4k93O4J58N1p1n2o2M10J02k58k04N5L26O7l85J30j46K44j23r7R4l1J52J20j6
-278A71J10J14K9j76j18j21m7K22L32k78m57j53J49J69r2r8J12J31J73P4j06j46n9o0R9k39
-252b65j58N31Pj46j69Q8J54N20k15l94Q9k7P9K37k97N9K04k15K0j84j67P5L11J00K81j75
-226C43l80k03L22j03L0q7J81j92J38j74r6K29K34P5l58j67L83K9k41J06p8l6M6q6J50L7k43
-199a41R7j01K3R0R9qj73M0J76o7K0j60L35J1j32k9j1j19K55m18K08OK36R9J27k32j62K2K
-170I3j29K71K04j1j40k23k62N5r7L53q1K4p6L02k36KJ68M7k38j73N22k28j37P8k37J26J71
-143A48J08j31p5J91k51j78R4J44J69k54K61j70k01j57J27R1j6M0j55k2L5j07J38m3K01M9
-117C6K69O6j97j52J00j5j75l4J89j07p6m5pJ30L5j37J52k3M9J15o6j73L52j74J95k07j50
-90e0O0N2K6q2K6j07n4oj0J21Q9m9j56j05j28K83O34L17p73J0J77p6m8j60j27kL91J21m04
-61c0j7m4K02L2j82q8rO5N7K29k30m1O8l4LP3k94L54k49M17J49p3j76l57L7J48j6j78K81L52
-31D49K07k72m82JJ16m2k20J99K10Q3n9l37K10K93o3k77l0R9J69k81q3R2j39K98j82j73N22
-4C08L53m35m21N2J87J91j68j77O1oJ08j56J8KJ55J76l37j08J75j19k46K54K97k43oN7J6N1
23C9kp2O9KN8k0m0N0p5
32I
##PAGE=	F1=24572.661682188569102
##FIRST=	24596.97802734375,	7686.668670654296875,	-0.82757979631423950195
##DATATABLE=	(F2++(Y..Y)), PROFILE
-2014a37J46j20O4J00j3o6K08K21J9k84M2j54K3q1o6J28L6M3j55J76P0l26K54K2n3j86J67
-1987G8J31j9k90J30m0k52M10%k21J51k33J69o2O1j67O2J19Q8o7j92O2j07M54j37k00k06R0
-1960a88ko1K58L42J06l72k70J93p7j81J29J31N3k68J92Nj89J91J84k79m1J25J40Q6j82P7
-1934A02n8k22L94m7r5K5k80L7J84N7q7J28j66r3K09o2k67n6J23J49J96j28j84q5K3J34L37
-1907B68p3l52K21P5n3RL06J66m51j24o2JJ38L0j38J26J32j17m9j61O2k60L07p1j3K23l52
-1880b12J01L47k9n3j73m4RN0l7q3l5K39L2l02J57j17QJ3K45o9m2l2P4o5n5o2M4K6K18j07
-1850D6q7J77J9l49J22N1P5J8j29l3p3Q9j2J01n8o2l8n4L05o2j02r7k44O53j71MK14k72j37
-1821a06J78j00J73q7j0p5QJ25j80J23n0J4K13j66k03R2J34k4j22j6M1m0oQo5r2K43L40k07
-1792A43k62k4M1m3J08j4R5Q0j04q8k7Q0o4k8J87N9l08L32o3r6J39J32m6k80j13L4J8K10J09
-1763B07L73j23l02p9J87j57j20J80MM1j74j69K50r2k52L4K37O8j50k01J64K68j87QQ3k24
-1737a26K88M6j46K8k1j26k24K04M85j22k02M6j69PM2O3m4k4M0j07J13M4j12J19n7j79J43
-1710IO6L57l49q6k2R6N2L05m9p5k44j98P6Q8J19j24R1j2j38O6J20k95J7n5q4P8J76l0J5j00
-1680a30l2L65K3l68J64p1j9J11K5j48K00p1j15L22L82l45m55J85j48K54L33k36n01K84l7
-1655b8k21P7R0J44j37O7J77q6j3R7l48R7j12KP5K62M7j11k04O4j04L63O4Q3j40j99j19l14
-1627d27L49J47j13J58J03j29j76j31K72K6k87K96k07J24J22j64J39l39L91N0M6R9l40J09
-1603A18L30k80k35P4k5j27M0p4J97j78K31J70j59k53J68J39m9J57j61k62J89j04m1l7K70
-1578I8n4j89J40j5P8J7j97j84r3M19J35n1J29j94k4L3j59J91j48p5Q1nK11K58k92j17L75
-1551C68K0k56j15K13l45P0p6j97M34J30k19j42M8j03K09O6j52lj0L9j08l5kL3P8N4JK34j87
-1522D7p8K7j09J43J24m9m9L66l33o6J4j23n6J38j91N2J97M5j83j74M79K6l51j2j04m0K40
-1495b0K43J03Jm85M05k92jM0j95K44J60j45q7o4Q7K61P4k75j39Jj23p3%J91K82k93K02K36
-1467C38k69j24Q2J39r5j93J11K63N5j61k42j6J28L61J41j43j90J98j87j11o8J24l2k48J73
-1442C4J91j69o8l3O9o5j00k9p2P8R4L7O3j01N9l0p1J45k46L76N5j25k35R9j62j13J81L9J94
-1413I5j33j4J9J68k41k09J71K59J56j08n1M0L9m24K97k50L41o3k55O3J66Q9l59P8n1J09k
-1386g0M4J13K5rp4q9M5K85o3k52L12K94n64j32O1J76j39k26K47j72J79k13K90p4J53j65o7
-1359h5J76J27j85r1j74L07q0K7J13j11L0k7o8L3j40Q1K7K41j27j05N2J49R6l56K8j46L13
-1332A05K52j50j07j9Q8Q8k86nR3R3j06k45Q2O4M8r8Q9K60l01q3J72o6j40P1q1M2k0Q0j00
-1303a80P7K90m7J65L9j46K5o0k83J10l5n4QQ7N8M1j60K14j11R9O0j68j43r4M07J22q9l8j31
-1274F3L8P5m3n8j38R8M7r9l5lj92L4K41o8j82R3J8J43j54j00L11L70k17j30k76RR4N4q2O7
-1244b2p8J05Pk06lkK34k07L21n1j7m0j39J66Q3k81j2J55J6L03j11pj81j31m3J29Q3j85K38
-1215A24J1l3O3R2k81L5o2M1J18l7m8l0J11j14M4q2j01K81n0j17K2j85N4K42J65j60l2n0n9
-1186c8n6K4Oj34J0K21K39k66j28J59p9Q8N5k40N3J21L29k69k33J55o9J18J01j74j9K36J0
-1159B20l53K28L0K01K00k84l10J51K49P7j64l19K41L0k61kj8R9n0J25L00Ll48j97K54J68
-1133B70q4n8p6j36L5J73J4j80J65m7k58K97L58k65k94N8K32q0j20r5j9J36l9j75K64M62j42
-1106C96n58K94k99n5K98R9k37p2J39M3j83J49p9m1K66K0k96R8r5K73m24J09K86m11M88q2
-1080A26k26O7J03J35j16r7K8j71L5Q5Jj30n3M7K70J77J08k75q0J6k62J65J20L1j24L24l25
-1053b1P2j77K04j5k4L2r4K23J1OJ8J08J73k52K2Mn08N69L37n83k40o1n7J72N1N6r3l6l4Q5
-1023e2l6q1J23J63j82p2N1j25P4N8J12J84K0k50k03J55K24R1j15k83L8j8J44N4j64j04P9
-996a15J0J05J66J09j43j33J40q9j49j48M73k49j14J10J03k20J68j32J82j29L8K77j40k61
-972a41K92L7l25M6J79O6j60JJ90j90L2J76k16r3K3N7j68J51%R8Q5k06j1j08K48L19k3l43
-944A6p1J04j13j32L69mj61R3O8l01J59l0j23P9n4R2J46K7q2l14Q9L51K0j16K9J3k22oM9P2
-914D7J4j27M7j66J99k00L33j5k51K53q0J5M9k22J26n6J08j10l3J79j63J44L62k52o2n6l25
-887b42J72j16j0N5M48J43l03J13O1j22J82j44j29j25m7Q9J3J87l53J28P2O4J5k44j01K90
-861I6J10l0l5j28J48k16M6L9o6j03J0Q6P6j40pM9J0O7J53qn7j69j4j36J19J70n8k6o5p4n
-830a58J98k28J37q8P5o0Q8n3O8O1n3k45m2K78j5p6k6mK85L35k32l62j4J72Rl1j63K33j51
-801f2j4M7q0M1K69o9p8nj30J33k14M40L4j89k77J63k9n5N35L2k43l09j08l5J2K8J05L1j85
-772b12j2K08M5m4Nk0JK74j69p0k0K5p9O1k04J11r9o6L29jj13R9N8k20q9J64K59Q6j25m04
-742b22J90J44j33J32j45k4J12k58N4K53j43J4L9j27M9R4K2r9r8J22J63K34M0q5m11M5K24
-715A86j80m4L6O9k18K8J56J9Kk45L1P7n7N45m1l05l8J64j72j73P9J77J3M1l80O8L9K04j10
-686b9J03K55r7j86o0J70J74k78j20N1j23J80j88L2K08L58j10n53L15m0KK8j00J2j51J14J28
-659I5j62rJ94k4n1J47r7j98j26J32N6J00k3q9j55J94j70R7J6l4K43m07J55j43%L34K50k18
-631A07j75R2j40J66J95R5l29J33L4l16J47m8j5J25k05p1L65j71O7j02Qq7j91K48L14Q7m98
-604a65L10j90J46j91lJ25J78J06n34K40r5R1j05J12M5j87O1K5k05J35j03Rr9J80M2m3K42
-577A27J12j22p3m9R1n1k73L87L31j14l56p7l3k56N1K51J61m3O8n5K49J11n23O7N2j0p0K8
-549a9J24k4k7j64J48K47k85L9J69l9J19O7k59L0j17k43K01J76k64M14k29J95q1l97L95P7
-523B53k88j56N7K95j49k7k06k7K76L68L6m21k6k23K2K17R5j24R4p7j6K88J34j10j46k77M44
-496C06r6m43L96K8l13l1J53j04K4NM0R9k18q2n7J53J3K32J65j02j68j1l1l3J17j41K0J97
-468A18o5j79L02Rl00N3J6J0k28K48p1Q4j79K87j92qnJ79k44J12L79k59j46j7K01J95j87j61
-440d8r1j2J2J6O5Jk7J18P7k34J88k6Nj61pR4J39k14N2Q6k25J68r4J09K00J0j24q0j08K02
-410I1K82l42J03j70K2K7J28K8k85N2K35j59r0K6K0j27K43lm2J03l4l40P3Ql3J50K26o6j96
-381g0M7R2M8J4p1q1l7Q9Q3k67L53Q1Mj11P4J29k99j63Q4L1j06J37n5r0P1m7j1L15q5k93J52
-350A8Q1j91K26J15l7n7j39J21n4j50o2J93k84q0K28P5N1k04K57j35p1O5M4j4J69r9k36J95
-322B5O6k74R6K01P8Q3n7k52M2P6j87K04K53k64N4J56j98k07P6k22J0J86J7r5or3L44P8k01
-293a1j48jL25J06m52R2j04K39j60k8R2k5J83Q2j5K6J30J81k35k21n8J0J77K20k56l20j45
-266c16J25J07p2o2Q6O7J78J64j06j66k5l5k9j23k21L74Q1p8o0n8K79L72l39j57R4l3O4K81
-238C92k36J3K30j91o2k53n6o5M41O9K17j83l91j83K85n1M0j65K22q5J03k81Q9N6K85O8l34
-211b6j61L69N7j56m2m1J7R6j00j0J1k39J35RlJ08J8l5j37R1R5j45P7o4K27N0j01l5q3j17
-181a35K40l85L40j19K65Q7R0k22q9J1j32m4L30J82k7j97k29j19J4o6L43k06%L0K08j80J09
-154I9J46k1k60j26N50j64l31J29j99J15J34J03j58L5K31l22k12K6K97J77l02N1j6r7j78J53
-128a40jR2K9j15j42k2O2J13m2P3J13K88J16j28j68R0l2k55J2K20j85rL3l3K2Lj6J43k9j4
-98G8Q3q6q4K73j70J91j64j66P4L6j0qJ5j55l7M9p0J17J6M8q1j28m8J42N02K76n94q8K02j95
-68A8N8j27j28L1L42R4l63p9J0K46j1j27o6k4L8jK04k09O8P4l5q4k4r9L66k34L47O6j90j25
-38C6k67Q1J32lj26K58K81J98j77l81Jj16L4j59J44K53P2q8k92J54K30q2j67r9J60J26k98
-11i5N5J12l60K80j37j3M31K90l89l38QJ78J95j65k00J00K4M3k26J73j6J01K14l10j27J37
14c5j64j67K07K88l07J24j2P0Rp5q2R2k8R1J42j08N5j6
32H4
##PAGE=	F1=24548.345337033388205
##FIRST=	24596.97802734375,	7686.668670654296875,	-0.10408177226781845093
##DATATABLE=	(F2++(Y..Y)), PROFILE
-2014a7M3q2M7Q1j6p8K09J88lk89J16j25j31j20J17J10O0J3j79J12J66l96K11O4j21k0K15
-1987A75Po2k22J32nk52L50%j36J31j50L2pJ7k42J76J47P2j48q7l3J1L74k07k26n3J4j5l1
-1958b38J72L36R4j87k95J01p9j40K4K72j2j81K03j1j37l2K48k24j1J24M9N0j36K7r6l6L79
-1931B64j33j04L4k70j7J79R2k8Q3k16n9K06O5k69n7J14K2K08q2j55n1LJ40K77o1l25K95J0
-1903A65m8n2K30J36m04r6r7J31J10j1j07J34J02j32k6j62Q1l07M06j53j28L18k10N2L07j18
-1877A21o8j15j7L4K7p4m9j8J72K0j85J10j84J36rK33q5r2j6Q9n5n6k8oO6J68j62L1J59j2
-1847A35l94L40J3m1l1o8kl9Q9m2o3j32J6Q5j8K57J49k55p8k93N63j04k9K28l09o0J22o3O5
-1818D1o2j2l2P8J50k14J28q5O9K44k16l17K54N8M9j06j05N5l5J0K0j00r7K14K77k15j40l2
-1790a21kl7P8M4J39P7o5r3l3J9r1O3J5J18l07K51J7p6J03J49qk90j66M2L6J97J17L60j60
-1761C76k56p2J31j22j08K16M2J19j92l00L18nk97q5J11J28r0r2J90K68k24k9K4j21L83n4
-1735B59k78L7k4j45m9J70L80k8j54p8j63K3N2M4l5p0J40j02j00J88m4J81n6l27J70L4L34
-1708C59k66p6L2J00O8K23j12o9j78j59L5k4J08m0J44l6j30OL5k02j7m0k9J38J25o5R1j13
-1680i2r5K65J33k18P9j26j1J84l0j19N2n8n8K28L95k85l45J5j38K70L03j55m78L65m0k15
-1654a74M3jO3r1J61J57n0k6J4l75K04j0M3K7J63j6n4r2r6o0L74J49Q9k27j78j73l21M08J16
-1625F7j10J20J99p4k91q2J72M2j97K18j94L0Q2J1O3k77L96J28M6O3l80N2K94k99j39J12n0
-1598Bl7m6n4J90k71L09J34j74j12P7Q6r5J6j02n4Q4l9N6J5J6P7j69l6M1J12Q3j82j66j18
-1569c57L33K00P7J55j99p9j28j99L67j95j53J02mJ93K39k40j85L14P3j42j65J65l80K70m8
-1544A4k43L06J47j84j48m3l2J74N2p5R1l1l4m8j17L6n8J29K2J2M21j47m34Q1o6J72J06m2
-1516F1o9L94l17p0M3p1q7J01j26J16j8Q7n2k33M01J11m37jR8j14R3L32L1q4l21L64l78J12
-1488c4k8K6J97K7k06J3k5P3K43P9k58j61n3j43lj9K60K61k95P2K17k04j98J88J62j33k24
-1461a66L8L13J56k01k66O6Q3K44J89p2k17K43k80j24O0J01j20k56K27J42j66JO4o6l4o3p7
-1434a81oN0L3R3Q1j01N2p5j03J04j29L11J06k6k68r2q5R8k1oJ43j51j00K87O0j49k11J66
-1406a20J86J29j2o5J57L1m92K87k13L09j98j94J51Q5J00l28J5m7J18Q3L6J44Kn6j06r0O5
-1379b3K77m3k59L09K72n30j41P7K52q9l33K01j45K11k75K58J4K04j94l9J02M9j40q2j42K39
-1353C0r2O8J03p7K4Rp7Qq2j1LK77j00p8PJ72K5k91Q8j67K99K84j61j20l8Q3M6k80q2K08J16
-1322A94k42k38J24M4J2m1J33K69l10L6j2l6m3L8j68JR5Q7j22J59J96j42J56J13p7j6m8k17
-1294e5L9R2j9n8N4N4K1j46J52j65K19J4j86j25j31K98J72o6m7r2J00J05o0j78n4J30l3j17
-1266h2M7L4k58j3L69q1k20J01M8J54j94p8L12L72k83j46k54N4N2L4n4J49j10N8K4k78o6J53
-1238a56J80j87L05l7l8j08p0J37J12k29j99K15J32L48j25j19k29Rl6j9J62j00J33p8rN7J20
-1211A71l02J18j3J02J00j3q6j59J80n4j71K4k5K99r7j90L5r3J12K36R9j71k7m2n0j07J05
-1184a9Oq5n7J55J66k52mQ2j9P2Oj69J76n0L62k91l16J53NK46N0j46k1K05p6l16J83P6K50
-1155C72K22k88l37J16K06Q8k51k01K21M3k25K7q4l3j0K25L74l7m00j93J82J04p4P3p0j41
-1129i1O8J95%j78O8N6k77K78L71k50l21M2J71j7m7j17j07K24l5k12L22M32j63m72J64k50
-1103a46j16J12K70j13j05J18l5J5Q5m3o8J18M1j66J22k69K66l28J89K53l74K96p3j14j7J75
-1077I3J09k15K6l7k22J28J07m5q7np9L24J68P0k44l2k7k64J58J99K2k12M08k82q3r5K35o1
-1049E7j04R7n0K95l1p1o2J14J60k38N6J14n42M46L37n35j40n3n0J54LO1n4m7n5O5k2q7Q3
-1020i9J91r6n7J9j52L7M6L7K64N7l44j84J29J93O6n2k11O0J7J73%j83q3j09NK09K52P6j41
-991A20k45R8K0r8j85L92j83mL5Q4k21K24j48N7n3KL06l6k24J34O6k90J05P6L4j12J7K18j86
-962CQ3J41k76k0k8%m9M9O1J26Q9k26L9j00J62L80J7l83j15J37o0j29N9N9j12R4J62k55J00
-933Hl9k02J53L0J18J44O6j48l95J17M03Q1j32k9j8j70L6L0N5j8j20r1M1N0n5K57kk97K99
-904A72j04r3O6j51J06o8J35k5j21J36j34J09L12k25j0o6j74R0j15m0N6M24M6k30J68N8j26
-877A96J43j13j04j09OM0qJ96l28M4Q8M0N6j81k99M07J54j61O1r4J26j84K6K0p7j35r2R1R0
-848a01p4J9R1q6J38J97q4p9j36J44q6m2K74r7o6m9j47N0J52k05J44q5kl4J30o5OQ9k7k01
-818b32p3L14Kj92N6K3K74L40j86l55j29K62R4p4k90K33j24r6J9k3J36K26o6j48J37k49J85
-791F4k15N21L2k28k96N9n2OM65Q0k08k99n1j03R5k9J96o9j34J3M3J21mO5p0KK61p8l0j01
-761E6L2j1k9j99J28j63KK66j00o5O8J06k44k6J53K59P8j19l55K40J35j74O4k01O6J50l14
-734a97O1K95j83M5j7r7K2R8M0q1j40J94J4K43J17L1l30q4J40k46n1O4J21k27K1J73J9O0k43
-705a38K0O8o5N07j0k75j96K85j54j67J15J62k7L1l38l7P1J90q7P6K47j20j74m1K07J84l03
-678C1q5P7j21J51j98M1K87K99k03l73L03r8n7P9n4j0j10J32L4k39J10J78k9l8R9j25k56Q7
-650h8J23r1J04Q4q6k97J50o5J4n4J02K23l85K53j04m9K42K62j83j33L9j65J92J55n5k25J71
-623A34K9k91J78p2J9Q5j41l23M13k1K0j51Lkj29J92L72l8l73K66j84R8j40q1J11J97J00m52
-595a81J68j8R1j75J72M3k42rL3j25J46j19J02j97J52J10q0K83P3j47k2n5J3j68j31L19M69
-568E05J1m29j54P0l66J10K16O9J7Q9%K39rl74k08K30J26n6q8J98m8j17q2K1J83k56J26J50
-540A73J5J70O1l22Kr6j71J46J54k83M44k93K15K7l44L30J15k90j93n8J86M7l3j52k5J34M04
-513C63J15m95M1j79p3K52L0k34J39n7J9L31J61j28j85k04M12m3l70J87%j74J9P5l2q3O5k4
-485g2j7j68M6o5K10K6J94J07j73m5k4kq4R2o6j17K58m6k36K91l0k07J37k8r2j91K92j10N8
-456f2j07K57j75j2N0R9j36k7N25k24k88L4K40J89k53k29j07K25kk5j15P6J1M2L1j23J13Q3
-428I0j8j77R6O5Mj29J10k1j92Q7r0J69J73j9r6Kk31K60L28l86J72k28k4P8J13Lk33J02J68
-399A76j53m7L6n5p8J58l8j8J31k1l13M8L2q6J28K71o1k19l8K24N9J1j34lr1L5J73k30K96
-370A93J20J4p1J30J36l31k32Q8m2j58J30Nn4R8q8m0K35l1l52K50K82k70J56Q2j40q7p2J37
-342H8J6r7j44J59j87r1jL39Mk06K66j27j08K9O8J3K07j13l54K61L2k47O0K38J48N5j22q2
-314A04m1j0k16K91L09k00l6J11k40j74N0j25K5J86l1j42O5j23K59N7j45p9n4K87J56m65m6
-287b27P6J28j98O3P4J8J91M8j8o3J32L09k63l01P9K0O3R2j93j54j04Q8lQp7J12k4J66K50
-258B92j42j65N0l5j43P7p7R5L7m1K4n9K04K52m45J69K9n9L1L16j61mK35j75j62l26J25j96
-230b54M74L6J55j77l52j20K06M3K1k21K52k2N7k65J91j29L28N7l00j30L07P7k0j84l0P2J04
-203A76q5k01k8j74K08P6l6J13n8m8q0J33P0j61L2KP8J28k6q3j75pJ76k37L01k21K71Q7O0
-174B91k04l6lk47K12K33J02k7k26j57k6q3K3K74j90J00n1Q5j14J63J38o7k76o5N11p3l95
-147a08P2j14J01N3O1j51J39K34l06j27j19L60J76k92k01J75l2k25J69jJ25kk6j32J6lP7l0
-119a11n8J65K93J81p9k10J10j6l03K4K10k38Q8J08r0q3pJ06J14p1r1M8j10R0K18k33J76j00
-91A31j56N5J3p3Q3K9j93J7R5j09P3q9J39ko8j1M1K98K16l85j97K49k36Q5r7p7P4K39M3k96
-61a09j27L0K98k6r8pn1O9j36J42j00J22N9l3j56o3L1L53j76K87n4k94o9j36J62M0k7n2K26
-32A05J66K10m9k93L0j66k3j65Q1K81O8r5k28J07J40j04l4j61K04P4k90J60J25l52K8r4K01
-5g4L13K20l44k85K7J57J70j44k02J25M7j7k37K57k6K6K48k78r2O1j28j15J21K65j97J23r1
21g0O4k2j21o8N8Q5R4K24j59L7Q5
32B07
##PAGE=	F1=24524.028991878207307
##FIRST=	24596.97802734375,	7686.668670654296875,	0.54293620586395263672
##DATATABLE=	(F2++(Y..Y)), PROFILE
-2014I0o4J6k4O4j4o8J81J26o4k67K11p7k85K5J67J05M7l6j60NK45k79J4Q9j64J63J77j06
-1986A17q1j38J23L3k20K62Jq3J00l9o6oj9k38K38J63M3j87J9r2P8K57k48k24P5p2k7K6M3
-1957a62K72J14K4k48rr4j12M9L14r9j10J74k3m6k10K27j28RJ17jK1p1o4p0J11K72k37o5Q3
-1928C8k08j16J13J40L6L8k38KJ55J37k61k9J54r1J77m4j36K7N0M2K00l0k39L04k0n6j35J68
-1900A78J13k72o3j50J88N1m3m7J27L0j50K8j28Q3j87L25j98j04L01n9k0K01j95jp8k5O5n
-1872c5j12j7J3R6J6l6M1o8O6p6K23q1j14pJ02n1n5J8o1J21R7k23J72Q8m0l03M68m1j51n4
-1842dnQk5R5q0j84j31N5J29N4J74L48l57n9k68L84m0p8K38l40L9O1j6o6m7M4KJ25J42k58
-1812f0J60j09J01K31k40k60K77MO2j06j21Q5l4M2j0j49r4K00K37j81j11l3m1j1O2P7J51P0
-1784A99l7n5l7m4o4J43j53J21j03K3K2o7P5J68J1k69j47Q8j0J55J02L28j88k20m5O8o7q5
-1756h8K00O9K08j89m15L83M4k72m6p6P6l6J8J84K34k31n1m5K5L72j28l55M9J6j19J54R0J93
-1728B64N1j09j73j47R1N2L3o1p7K34m6k77K02K4K10l8l02J2M1L11j90q0P5R8N9J28j68m8
-1700A69o2j07j0j63P5J00J42o9r5l4j09p8j%J6J71O4q7J41j21o6O7K34q9J3j44O1J70q6p4
-1670B8q7n3j9J42L85k02j90j4j49J24K20p6l86M16j2j68qr5kp7K04J16pmo2l05K51O6N8j9
-1640G5P6k8l4K5n4j79L29K25Q2k92j80k11l03M25Q8q9J09K38j1l58k9M9O8j21J58j56j47
-1613b45R5J49j2j57L44K05K3L9l66m2K39k95k7J14m6L9j41K2J48k38K64R8j99oM6Pj03p3
-1585a18j0K8R1P0O7j6j88J92j43k17R3J38J34j23j28j38J93K50J65J79j70r6k81j15M05k71
-1559ik18J13MJ66K15j47k31J82J40k7j76P2k32L00l0k65J78J44j58j21j22P2R7MlJ76n8n2
-1531A4Jj41M2j24J50J3NN41o4n82N0r1J22P1m4k7L50l00l4O4l9p6N7n7J88k15M8P8j15J73
-1501E8J85m79J4K78j07j24L73J1j59m3K03m52K06M3R4J56q0k26M9J3M9K19O6k30j20j53r1
-1474b47L0mL50J98l27o3J65r6j87K01J76j65j42l2K81K11k15k32J12K3J09K56j7k99K81l00
-1448F7j70J61R8j61j60J41R0j63Q7J52j28p6j4j33J10K9l5R9P7p5M8j12j45P0L5J76J39O1
-1420B68k64j68J22L9k43L6O9j21qL61p3mk17J10J19P1O0n2K85ln61K63j25K77k70j61J75
-1393a5LJ04j78o2o1J00J37pJ39Lq0j36r3P7K12K2k17K41K84m51j52J11K74m0l74Q3j00K27
-1365E1k59J84R6J85j88oJ4k2q2j7j05J45j08J39Q0r9ON1p3K8oj68j7L02o9j1m5J58o9j95
-1335a00J71k11L07K64j61j15n0N9nk06j64K93J52l76r0R9P1j9o1J17K64k78J46j47o4J7j
-1308h8j60Q6M8N3r8K21J00k02J14J43mm2o5j19j4J80O1j58K9R2N3k00N5j47L20m2k24r4j08
-1279b10J37J97o9m8l3J44J24l2k32o8J29p6j16J15L5j73l6L58r9k05R8L4J65k26p3L07L56
-1252E03k56j99j72N7Rj2j9K10j25J5L5k31QJ15N4j38K58j7o0j05M9LJ29j68j40L3K20L30
-1224C86j29j59k42J10j0j51K16n5K6j42P3K6J36k19P7N7J36J10L1r8k75K02rk12Q4p7K76
-1197A68j24k14K7j3J33K12N2j77j1j3k4j70J35J1lr3N6J26j18j1NL7M8l0l1J94j88L70k87
-1168F7l93R4K15K68Kj29k3J50j44k36P5J41L01K34k57l69J1J78J36l08p0J58N3j73L2j44
-1142a31l4n8L13M04j03m19j48J00J8Q8P4j04p5N7J90nj18r0J40k03K09L64k31l15M8R5nJ5
-1114G6q1j93K82l5k50L80M21k15l76O0j49J4n7K18l3j34Q9n2J44K6Pm2l2M1n2J36k96J10
-1086Gk04K47J94l28J12r3Oo8K16Q7k95J51j14j89J53J21q0p3P5j48L23J32J8j94K2o1k80
-1059b63J34K72J8l07M41k13j58j4K15j06j38J39rL01o2j14j38J03J60j83P0J79m61K53L03
-1034D22m12p7k8l8R6o4R1Qk6m2Lm6l3j0K07k4qk8j87L0L1o2L52O3l84Rl8J69Jj8j33R5N9
-1001b2J96m5j66m2n1q5K8L24P4p0k04o6P7p4j45K54q5N1NK0k32K83j33j02N6K1K73N6j54
-972D2o0P9j87J60k2m1o6J4K17j71J61R7l32N3p6p7J88o1P6J09Q6k49R0p1P0M32P8m29j58
-943d8J60rj23r1Jq4Q2K54k07O3n0r0J26PJ16J53R9k27m26J55L98J36j28r1n7j01R4pN4Pj69
-912cr1J32j34R8J78Ll25L22q1q4N7j81O8o3J58N4k02P3n3PK24j83P0n3MOr5j15R6L51l6j57
-880D5J71N7j21R7j08n2q5K9K7k7J93k67o8J09M5J15j00m43M47J65k72J42m4R5j71K2j0q5
-852i4r1j67J60M1M2n3R1p7J13J98j27r3p5K98j14j31L35j50j23J7q6l0J12j30N5m4l4PP0
-823h0l0m9Q4qj16q9K72M5j39N9M6K30K69j47l11j88L27Q6r6l52K01n5j89R0QJ60J49o5j79
-794f7K34j99J35k43N49K2k47k82j6J4lL17J30j61k54k6j40J50m3K37j24n9Rj10J61N0J20
-767A54j37K0K51Lk0j91Q3K9j19j72J16k47J37J29j65N2lJ75k22k0J58K05N8j04k59K19J47
-740B77j95k9k23J63J38l13J66K37k28K9k8j06J7J07Q1o4j90K70j05J69J92J38k36j85M7k30
-714a01k4OJ71k25jJ93J9R9k31M3O0j19M24K9k26l00L79j19j76J23J25k8M5k77j84J17J79
-687Ao5Q4K06j52j64l3K31J65l08l3J21j00O8j95Q5M16K35l17j82K15j48r8J22Kj0o4P9o9
-659I2j92J17J36J8k4L9j34j18J60K2k00R7J47m0k75L7k6q5L7J14J96k70K07o2qR3K62j20
-631B20j05m3k37K48R8j39r2J24J0j95K05j14O5P3q7l08K25J41r5j55l2J29j27J23L95j37
-605A90k01J66j80N9p6j64J18J73J04l25Q6N9J04k51K06O7k51n1p3N2J26o0J00k70Q4J95j37
-578a50L02N0j47k7Nr2j89J07J06M83J00m30j82J37l57R7J55j0N0J08L4J95j03k29n6O2J95
-551B14l6j76K33o4j73k8p1J43j98J63R5N4K30O9l62o1n6p3R5J16k80M10l54K38J12k19K67
-524B88J27k71j99r7o2K93r0p2nl7L76J96n39R9j44p2K81pk74P0k9N8L06J60j32k08o7L19
-496B68k1k56m4J9M2qJL5j78J25q1n9N1m4n0K67l4J25N6k24O3k5L6q1M4L1k06J80j1k78L04
-465D7o1k7J29p2k12o3K57j52J2KK10j61k8J31K8j5j96N88j69l64Q1K69J58k69l03L2K67k0
-437I9n9k47J23L5Kko1O4J73o4j71K05K1j30K2J43j63j38j2P6J11J19k2q6J7k24K26L78l83
-408E2K46l12r3J30Q4j8j77J47R4j27k4O6j17nJ18j16j2J27j4j96K5K2n8M6K53n5k08j46L13
-379D5O9Pj85J25k04k6K63j75K22J19J1J1K32J52l70l54J35r5j16JK8L7J13j14j11J69Q6k88
-351b13J89M44l14L9K1j82q7l1J35J01j8j69Q1j07r3N5L90j40k43K64q2j01p8P1O5K83q7l35
-323a42J43j7k03M7K30K07K6j48R0j61j08j85L46L14j29q9O7k69j29j0rN6J90p6j95J17j37
-296a74J82M4r9pj00K12K05l80k6J37k0j29j0L9M6J84L4l1j34J12L92k56l43K32Mm9m0j24
-268i9J6n0N5j23J18j14J06p9J54K93k07j20J35n2j95J69M8n2J9m7N5l5N3J78m22M21o4r9
-240F2j1L35p9j0K17j72k47k40J91k32L44J7J21j50k76q0J29J41j0k56K53OJ0j75K15k79L62
-213A86L6k48q1K06J08J35k91n8J25Q4o5l61o1P8J30N4n1J20j26l2k7J59R9j27m7M6j18K08
-185H1J2j49k32K15R7r2J61k40K31Q1L6j85j5j1j63L51R4n2pj70m6o0j66J09J91l8K38k14
-157E7n8n8J74J38r3k79j5M33L2l11j09m9J09J9lj77K53J99k26r8j47L19J65k50j81J39k7
-130d4k62J50L4R2j5P4r2L0m0P6n3j79J98K84K39p1k45J73K5l22j6J80k69K00J58j59j61k
-102a7J88P1j13j64Jj47L19J82l21J69m0j33kJ2j53J78N3k14Q5J25j32L3j98J81P3nJ5k5J04
-73A25J28j75k30K58j27n3m9N4N4J24jk51n3JK66mq7N6r0J14k32L5P3R5J3k7j40m6QL22q0
-42H1K57j80l78nK6K16p7q2J0J96L9K58N2k29N3j39j05j88K6K89P6q3j64P4L8j26J17j94J95
-13E3K0k63K39J16k67j76R5J92J76J35l04k02Q5J03J21j11j95J37P6o0j95K68j1j9K58l07
12c6nk6J6j41nK36m9R3j82M5m2j20M2J1K14P3J89k00LJ96
32C12
##PAGE=	F1=24499.71264672302641
##FIRST=	24596.97802734375,	7686.668670654296875,	0.9714577794075012207
##DATATABLE=	(F2++(Y..Y)), PROFILE
-2014A61j61J40j21M5km0J36N5j56j95K77j8l77K32J30J28%j11j15j15K89j63j15R1j57K92
-1988A30P4j94o1n9J14O0j77J76k0m0N9P8j15m4n1j52K41J58lj83R2p8J03J15k60j84J40j29
-1960b10k8P5l2R4J50K15j48q3j28j10J68K75j84p7J40k0M2k26Q3m3PJ04nJl2j55M6J73J11
-1931B03l24j1J46j12m9j39J60R3K6j24o3P3J55k79R6J92j57Q9l3j21J46J02q8J18J0j61K95
-1904B43kr3k23J40Q7q5p3j57J67k2o2M0J09p8j60J26q8P1p5K01j44rJ98P2r3L8k11J15r8
-1875f6m2R7m0j24k3O1K6N6Q5n0P5m0j90K04m9q9k4J20m7n1O4r1J61J4k91K95mm0j27N20j07
-1844B83k47m5M1j1j8J08j05j76PpQJ34R0M86m34j6k37K44Lj62K37l28J32J9M1j68o2J31K0
-1815c2J26J02k89K16j30R9J94k23j32K33l2Rj13o4J01l4R6n2k12o7J88J95j42j25k4p8L9
-1788a51P5Q6J24O2mkn2r5j2J90k54N6J02q2q7r3O0J82Pk27n8J54n9P3O1K81k10k02oK1lm6
-1756a09J36P8K80j63m92M26M1j97No2j10j7R9J42J69k10m5j00J74K62j56l68N9J01r2K78
-1730A29M4JJ00o8k05j03J32L5L8j05n5L12J5k75J5P9K04qk49j43L8K84j40p1R8R9M4M5k29
-1701F1j6R0m5o1j49o1J71J17j09l4k4j70K6l5L8L4J59K9j25J66j02Jj33K84Nk7j15J69J04
-1672B48j29k0j55j21J8Q0L58j22k5P4k49l5P9j7k26M04J4j25m6j10O3l9K5N3M4M8j27k35
-1644b73K50J30Q0o0K1no5J35M9l40K47K83P6l19j78k15k55L98N0o4J18K17N1l41mq0J08o5
-1616e1J15j03k07P5J44p1l7K83K63j6K7l23j24J84k68O5R2k7P8k16J25R2j75J98Q7k23L5
-1589B2M6n6p3K3m0pJ58J02Q7q0l05K48j05k31N6J14J48l8o7j63L8K64K07J99j12p2m06RL74
-1560C40l46k63J05J6J33J83l3k05k7K13N2j56k9m2K69mk61M9J34j37q9j24R9N6n7K2K22n4
-1532F6k9L0j03J7j19Q7K2MN80L1n54n5j32J6M0p7J00K36k95L7O0l5k5J6K3K38l27j05K06
-1503d7N4p7K37m52L8L54o7k81L39M5j28J40J9m18K22J21J05J31j39k21J2M8K2J78L5j96l9
-1476C5k35M4k3L1M28J09l61j73P6K9q2J26J79j96l4K3J42K13k09j71J35l1j8L47mm42L69
-1449C07k62k68K21J08j57r0N9L7j57J69K23j48j35L6j80K42J4j18P8M6m1O0j13j93L8J70
-1423e4N7J34J33k21q3J54o1m49J71R5%Q7K03j70J19k75Q1P9%J01rL85o6n95K29k0K46k64
-1395Gj60J39n2J05lj25j13J13J53o4R5Kp5j57q6R7J19O8j33J35L15l39j14J41K24j4l90l9
-1367a51m4K31k01J06J46J10j38K2p3o7k7R0p1L5j14K34M6j82k7R2n1J07M5l37MK73l1P6j08
-1338eJ12j69n1K12k51L34J84j49q9n3K5m9r3j71K96J82m64Q4L6Q6J8j04L4K55k27K28k04
-1311Gj33J2n2M7J34r7j6rK37J2j90J8J35N4l2p7l5p7K21J56k46QJ51J06k75l2l7L21p8k55
-1281b2o2p2OJ78q6o2L8J60J23M5k07j90J13p4m7J10qp7k0L17j15j49Q0pJ77k55p2K91L34
-1252D47j45k72p6L0k2p4J0K41j14nJ9r5M1L6q4p3J88Pp5k6R7j05J29j13Mj97K57K69j21j47
-1222C1k09J54L0k08J70j7p1q9J84k6R0j27k2J36J27J16Q2q1l22J62J1q1Q0j81J89j32j80
-1195a84JM1J10J78L4j69J4J1K1k01Q2RR0r1n5J55L9r2n4P4M8m3N1J63k68L50k46l29j20M52
-1165G1K07n1r5k0Q6j55j59r2K24L44K40j89m27j34J74K10l09M1O5N5j08J1j99J19j69L52
-1139I2L82j85l99p3K0M5K49K5k29J3L5J55Jj3k17J28q0J28L29k00k95Q3N3n6M8%k41K77m7
-1110B8k77M24M23k80k86%n2P7k7P5rj55O6k4J88mN3rj29K7K1J76k66j05q4K78J23k70j8j44
-1080a80R3p4K12P0k93K21k00l6J05Q9j06q4J43j35K75P8k9j44N6n5k98J19K90K1l39L61j30
-1053C0j30M1J64j42j03J27J5K69q0j42j75P5J48n4O4J46l30R6K47k48p8J8k5jj34J41R3J5
-1025D7k3k4o9j1j17K10J6M5o3k19L2K3j38M30K8l64J20o1J18o0n7o9J32J05K17p1j41j5n
-996A6m5l10L57R6K8j19j32K7m7r7J59qN4Jn7k41L01r3o6L4L4J77J41o8j94J3l1J88q1j49
-966a12l6mJ89j41K33M3l56J29q8n6K96j29P0N7O5k81J54l3j2M73J44m70j92J77K4j40oj79
-938a81n9Q0K83j68M6n9mJ19o0J02J43J36k91l13J24L23J73j09j34r5k6J46n0P4J06k90K1
-911C7J09l09K19J14Jl39L17n5j6J00j98m8o5J78J17k57QO5j35Q3j06J61k0J41n9r6j42J01
-883i4K93p7j25J35O2j06M3j38L2q1K8N5m0J53j74j67J30P4J84j1m27L16J48l43J86J7P8j93
-855d2L3n1q9j4o9J49j7L2o6L6J7L7J49j40j07J1L68j56j51L49j70k03J15j1j27R0l2j01M1
-826a19J5O7r0rm1J8M5l0j18J76R7q1J08P5J57J59j15k39j92L13J6q3l28J34N5k19J37nJ47
-797E0P3p4j58K75j39R7k85N48Lk55k72lJ10p7J95J67j07j86o0j07J39l8K54j24j3m4j94J76
-769d9J06J67k13P7K38L6k0k82J59L6j86j32P9k67K47n8j24J36r7K60j50p3J65J07K4q0j43
-742c7J42J83j88j28j64J93R5k55K76J68k71l6Qj45L1J28J31n6k42L28j33J4K54K09j69k51
-716H5l0j35K0q3K08k19m7K17K6J16k06Q0L8j79L04O4j79k70L72p7j92R5P3RP6j94k77J02
-688b03J69o2J22J56j76j27o6K17J55k47QJ19p8k8j66J37N20J99m20m8J22j87j20J55N7kl7
-661A69qj42p8L1P7J12Kk3j26pK08r7k65J17J44L2j63l5q6r0J64K0J65j46J10k9O4l6K56n0
-631B90j03j38l27L15L2j45L4L3l0l4J94j62J15P7m4k83J30K26k29o7j04K02j69Q8L87j96
-605I2l4M5j84L2%j92J57N9J10j76lJ14J24k77J87J07k10rj26O6Q6rQ2l08LK65j75L01L7j10
-575E4r2P9j71K9J12k6L62J32l90j49J60l34R3R9o8N6J28K8J26j63r2J49j03K08j1k21K14
-548B09o5j97J3j18J90r9M7K1O2K95R1l58j47j4J5O1P4k47L30l73K32J56n6K09J31k49j87
-521B6o9j13K73j69K9K6q9J70K64n29J76j84nL09j4k04o1m8O6K46J43j05k01N6K23n8j31k45
-493b18J73J61m9n4O8k47J75j26K5Q8j05J7K94j41M8K3k46J43j8P6q4M0J07k43J8L2j50J93
-465@q1J32J23r2l08O2J72j75o7J33J63j50l7K03rO4l00N12j11l76J29K67J28k06k49K2K42
-438A91m1p5k67R4L8k2nm8M7K40j20j52K86j3k37J53J59k78p1j04K22N9O9K4p9n8j58J59M09
-409D22l36K97l86j64J72M9m0j28J84M4o8j6R4j74O6J28j57m9P6po5K2j2k7rJ93m1j82j85
-380b99K63Q0Kk07K30j99n7J89r7J42O9%J42L50J54l97m87K14j36k9j63mJ83R8j06j71Q3K41
-352H8j59K1N37l38q0m1j11j13j9J07J84O8j85L1m3j05J72L60k77k86K38j1p0k19N1J28L62
-325B90%l01j3q3j50N3J88K25Mj27K01k56j96j0K61K71o2j01L2k77o6r8J02Q0K14j10k16J23
-297b2j38J36L5p5P4j44J16K22k07J06P4o6r5j48j1K2J73M2o2j43N3M14k20l27L27j9q5q4
-269e2j42J43RL5q2Q4j40K7q0J44K74k73j6J88o8j76J11J47j33Q5n4L2nj43J47j05L82j52
-241A87j42m9L29Jj5J83j78k81n6J55k36J43K3J43p0k19j01P8J95k6k91K37J4l4q1K01l73
-214b63L98%j66l2Q7J53K72l50j20J71O5n8l26L0O2K4j3m8J44j75MjJ66J40j18l6P5k40J59
-185Dmj96j15L20N9j0Rj87J72N4J9j61l6pJ1L91ok58K5j4jj39k30J76J09J32L77l31k03j6
-155e6J57J28j01k69J6L53J10k22k51NJ06M5j8k88L76J31j27j52j42L10J44j95j24P8l1k46
-129b63R4O8jJJ68p1O4k4J10j30k20J55K50K70r7k36K63P7l16r7J33k85L08J83k32j91mK16
-101A93K8j18k06m3j24M67J46m05J82mr4j06M8k20K57O9k17J42J30j33J1k03Q2J34N4L0q1
-74A9J2j9Kj32J78kk26N0J50K1N4j1k80N1L7J49M2p4Q5j33J61k25o5J45N1n0j0m7n4q4K77
-43G2L1K59k69l51L3Q8K40j74j04RJ65o8L41Q5j89O1q4j73k10J4K56R2n0j13N5n6j53K74j86
-14a05J32l6j95K71P9j70q8J05Q4L8K2k54j8R7K8N5p9j53J14J11p0j93K84K5j2K71m32J09
13B0p9J73j87j53K00P5N7k65Q8q3l5R5N9K02P4J21k38m5K94
32C73
##PAGE=	F1=24475.396301567845512
##FIRST=	24596.97802734375,	7686.668670654296875,	1.2236928939819335938
##DATATABLE=	(F2++(Y..Y)), PROFILE
-2014B03k34K44k10K1J9jR1Rk47K2J62L9k68K29J13J65o6j96o2k20K86n0j38O9j18L35o6k30
-1986i9j2%J13O5j26R4p0JK8J69j19p8q3n0K24J30o6j52J30qJ08l5k51r5J40j07o4J13Qj76
-1956b68J44L51k9j06j53j30K56K42k41p3J11j0R7j77lj7k8Q8J8j6k5j65J05K19n9l07j2J75
-1928a3pM2k05k9J42O1kj61j0J56k81K44J94j98j8o9j01K89J42j95L9L4j05K73N5j59k96J71
-1900gL5J10j16j39J26j07o1J39R0k07q9K26j09P3j5N0J7PJ11K01j52j51j04J58j43m0J15
-1873A8o4r7m4P0nJ42J34j56K04j40l23J65mk0o0J42l0m5R1p9J69n7l63L61p1NL6N38j85l25
-1843GlN8m9qJ23j00j02K5n0o8J84M2N24n13J15k33J65K0k80K16k58K10jR8j97q4J61K7R1
-1814A20M0k86K75j51P6J51j61l9J85n5j03r5L8Q4k8J60p2k73k0J52J33j12j29rj08R5J15
-1787a7R2O8M3M2M0q4j19L3J99k99l0K69p9k42j63O5J90k0j48L1K24q2j3pK28k22k07M2QN6
-1757a02rP4O9K88j22m71L91mq4N6n8j70l8J20P3Q2j63j2l8K12P2j23l25N6K09j49L78K9j19
-1728A22J16m3j67n5J05J8M9j40n2L80M9k87j04J20J64K9j80k29k6K31j18j2Q6R7N3J8l30
-1701a06K1K50J6j07p2p0K2J07j70M8L0l3m4j00N8M1J20K5k05J73m5P2j74J77L8m0m0K89J1
-1672B92j53L0j52k40O2L0L16n9J30J66l61j32q1kl1L30K1p7p1q0J79m2j44m3J00J11j82k17
-1644c00K37J97R0r6J0J8j18K35J39m61J22L20P7l01j53j87j78L41j4m6J32J44J11k45mj95
-1618a25J46k9R1n2j26JJ2q1L6K28K99n6J0k67j60J39k00R3O9j4P2k58K32L8j08J32J07k22
-1590GJ0M9p8m4J04r7k8K13R3J05j40l24K25n4j51J2N2J19N2J0j79j02K16K06K13l8j3m87
-1562d9J11L39l98k49M6J8J03J48P5j45k08K50P3j12j15J17K32L3k32q1J38j05o4q5N6N0r0
-1535a44JK25k8jM0l1j3j21K1N0J2N41J05m84j40j62n6N5j01J85R4k89J15K4o5N2oJ16K53
-1506B48l57k90L04J93k92K48k64NK70Ok23J38R7L4J60j55k78J94J57Q8J15j67k29l9P8oJ16
-1479A51mj64O6k31J49j04O3M65jl62k15n2J48J8O5J66k27Q1P4K6J77j95j10J36n4j17M34
-1452C83j7o22N66k36l66J93J21j20l2qlj32K01K70j56j55Q1j89L23Oj92L7rk4R7o0k15mK40
-1423b2pP0J91j52L2J15j76n06K85J45J6J45P2j94J83l66R3O6o1J07N3M23j42n49J71Q3K08
-1396B83k38j56P3k4Q8J17j90j51J53J37j14L9l4n0j19l3J27O4m5j4J9L39k18l3J62J23k0
-1369B85l96j49O2J97j19M3J54%n1L6j49m7OJ92m8p7q6L14Rk91q9J28NK14O3l74RJ43J7J45
-1339A46j66N1j63P1J48k66L56N5j28n0m5qn3Jq6K40J83m88J89j0O6P7j16q5K52j70K76k05
-1311G2k01n4j09L18J30k29p3J14J94m8j30q6R5R6K5m7k4j71K23K42l03%K12J42l34p3O9K81
-1283C31q5k62l1o8m9J14o6L0k2J23R2J61j36l63R1oM8M8p6J0qK67j21o9M3l9J82k82n8K50
-1253D9L28jl48jJl9j35K3K42p7lk8M7N7k8j97k1J01K5q0P0Q8j39J11o3J39l41K11J90r3j26
-1222c8j67J91Q3j94LM9l8O4J49p6Pj03o9K02P8Q7J22k8k94P0MN8J07k50N4j32j21lN6N3J52
-1191G6M7j32K5KO6j98nj9J67m9j37K19J34j56q0Q0O4k3M7J03k86L05j64j88j54M04Q9j06
-1163A31l2j6L1r5j09o3O9L77K47j00n06k02J08K90k35R6l7M6l2nj46J40j65L12L07k65l38
-1136a92L5MJ70K41L1l62K0J7J11J2R6j95m7O4M4K63j52k84J32O7j15J8R9k55K26p3j99L62
-1108A38M21l32k18rPQ3M0qj6j61N5k0K14lP5J5j76QO2K48k48k91QK84N3j99o3j80P6m0J60
-1077a7N2j42J65k86J45N9K6j32p0J54j01K47J1o3j19O6lk94J38K19K2j94Q7n1l3P9J03j61
-1049i3oN6J5K45r3j75j31P4M6J42N1Pj83K5J88j37j10Q2oj25j40J53J82N8j6j9o8m9j72J95
-1019dJ9Q8p7k41K5K9p7L86k8l11J32n6J29m3q6j22J58J49K30p0j19oK0mm32J57J39J16m8
-990E3j46Ml1n1J33QN3j4q7j49J44m4O3k2L7M4K05J8k22j39J42J79j01k37l5j5J23q1K54r
-960G7l16J94m7L9K43j78P2j3K6l31K39J3r1N01K04m87k13J87L3j84N3k06k9J22K15j52L3
-933Do0N2J10j14Q3P9J69l05j37Q3J97J79q3j48j24M4J75q9J16K34m29J15P7m15K55P3ll45
-905b07K99m2M5J94j63j89r2J92J54k81k1J67j74o0P4N2OK22j12j19r9N7K75q6j36Q6P0q7
-877B5Mk02J45j23QJ19n1O9o0k20J40J08K48P7m13J93J24l03J17Q9Q1k43M3q6p4L8M2J17r8
-848h6M3m8n6J06qQ2j38j26Q8L75j73j35L14j20l06K17N8k10R8N3k71J43P0J31j81j03L1j01
-820b53K02j2j88Q6J37m7J81J16O7M9q8j58j69K28r0l0k23L4J84j95J15j6J17J8r5j07K71
-793A34r2O3l28N45k3k53k84R3J67j73K13J54o1j34j36j6R3k6K39r0mj42j32J21J45J97k79
-766iJ67K12K2j9l57K25K4k13q4J7j15J97k29N1O9j69L47o6j29J41rk2m6k2L2K31j53k20r
-737a36J42K3j57L54J18k91j52R0j51L1J39J66n7k88L53j05j18K69K32j50k84p7nM8j30K41
-711A05k13j11K45L8J12j61J01mj86J50O4j38j06K76n0j89K5OP4J05r6k68J3J48q4J74J12
-684A42j66n2j36J47J94j09j9N9o5r6j02J44N72J88m82L4L9k13j16J72R3Mm0r3j45J2q9J6
-656a07K27M2q2r4N6K18k09k95J94Q1R2k3n7j87mJ95o0J44l5j7%J50j28K32Oj13k33m04L86
-627b5l6r9J47m5j12J48J55k08J54Q3j3k69J52K28l51M2j55K05k03P8L35k00R4o7k00J6Q0
-600f6j23J78j04J09m0r3J39J31k45J35J48j37J3p4j2K2K2O4l10n5K90j77K75J1m5j76J41
-573B1j90J80J11o0K03R7l40p3J42l00Q6N9p5K2J43k1M9j73J3L31k13J72J8k26J43m8j85N7
-545e7j17K81n9r8l1OL60J17l09k31K3P4M2L3j85K36k54J05J50J02J56J47k41j63l2o9J44
-518A30k38J34O9n5j42L13l93K71k52j6L12rj43j13j15N3J70J29k4j43P5J62j27k4j41J92
-492G5J21o8p4N0k79K02j54J12P1j45J11K83k68l6K5k26J86j0J02r5Q6J51k67j49Q0j2J00
-465b8r1K56J31r5l37J07Q3j72j66K62J34j49k2K35k6R9l49L59o9l39J77K27J11r1j70m4J77
-438B10o3o1k18L3K4m9K3o5M9K83j62j33L26j3k98J92J58l26mj68L15J6L4R5n5j75j14J09
-410c7L98k52L17m33k14J90K2o2j01K13L5J6j9J04k25J32J52j57r7mK2M3J4n5jl8J23j5j54
-381h3r2J7R0Jj80K72l0k7n2l9N2k3lK93M50J39l98n59K71j71L7j48j82L44M8n7j07n2L14
-352A25p9j23N54l44j71m6N4j83K0k7K56J40j86K5jj27K32L24l63k81J54O8l2k19j11J80M18
-325B57J30k53j76j37r2L4J53J86j2n7K33l01q7LJ40K00j2q1J0k56J0j69J33J05K57j25j99
-298a06R7j32J15L2q2J68j90M1J71JK43lq0r8k34q9j3J55O3j05n7m2L49j69k07K79m4k0Rj87
-268a35J09N8L5l5M4j44r7l8J16K09k96J27J84p0j33n2K20j50J83k4k4K0l31J25J71L38k17
-241A93j75p7K91O8j1J45j78k30P2R7k08r3N2K15O1k20j59N3J97j9l12J93Rp7j5J81l21L52
-213H4m9m0j1k5J94L64l64j88J93P1o5k02Q4k0p9n6o5J87j69J1pJ54J63j20N8Q6k64j5m1p6
-183b07O8K21L5L4j16j34J50QJ4j36r5J4J37M22n7m39M2J69mk10j41J06J6K61N04l85l23J4
-155c2J19Q9q8k56N7K82J29j46l19J15M8N3J5l15L86M9n1k72l6K76J07j27j22M5j1j87O0P7
-127e5j45P1K17q2J28M3J40k31k49J15J76K73j33j63L39J25k87j92P4k99L99J86l01j62k7
-102d0J90Jo1j81NK5L13R6m61K08Mk8k53J13j50K12N9k04J67J13j12J1j77m9J62J00L4j26
-74b9J01j85K7J8P1R8l30J43J90j3N0Jl59J05J26N0Q0n3O3j67K08j71j16J13J1j03K7M3q5
-45h6j74K38J19K79k98k91J9J07K38k38l6o6J19j20M15N6j74N5j7k23k12J05J18J06Np6M5
-18A3j26o1K94j44N0r9p0K33K4p3%J06l0p8j19j72J93P9m1j1o1n6M4J38l6j84K59M7J7L11
11D47n94K15q1K82k20k69J29J59J4l01K13j54J5J36R8J54P8O8k75j00L69
32C83
##PAGE=	F1=24451.079956412664615
##FIRST=	24596.97802734375,	7686.668670654296875,	1.2490859031677246094
##DATATABLE=	(F2++(Y..Y)), PROFILE
-2014B08k82K88k52qM1M1O4K0j73Q8j7Q2j76K07J10J97j31k69j4k52K03M2n0M9j27L41k20
-1987A0j51J8J6J23N3p1J7j51K8M4K00p9o7j08KJ92R1j35r8J23Q7J04j78k22J4J22l6j47J70
-1958b9O4k11qL18P2q3j36j43K43K34k46q4Q2j6J25j39K8k3q0N9M5l4k7r4P1K58j95j76o4
-1929a89J23Q6J43j69k35J51J06M8k21k2K00j40J54J62k31r2j48K1L25J54k24k2Rq0K44J31
-1903B84k35l01K32o3K91j62j26R0j76mJ68P7l31J30K18j96J17k9r3K32k8OL40j83l20O4J39
-1876A41j64m4J17p8o8m8M0QK31J35k62K95k13m02N7M9O4p3J50On5R2l4J43q1k62J95m2M6
-1847e7J30N30k63l85N3M6q1QJ28p3m4Pp5p1J75M9M55o02L57k83J31K3k96J03j55K59j6J35
-1819A88k04j09J76L1L5l3k28L02j70N2J12o8j4J45p6k45J5J16L0k5K23n2k95K0P6N6p7j11
-1791a30mj18J32J65J12JRR1N5j26j10N1J74l07q7L68l3l44j12m3J60o4J3M7K80q6p6j04J83
-1762I7k18r4pO6L3kR0O7J79q2l51K70n6L6Q7p1j63m0J00poj06N0P8J72j53mk45NL03k13L93
-1730B08M0j36J13l6j21k5M2J8N7j44q6M12O0k88j36J43R5N9j04k32j31J55j50J61kQ2R8O1
-1702B13m08J1L65P5j44j3q5j11J39k54J16Q7O5j08j33O3M5P5N1k91J26M7J34j41N8j5m6O4
-1674a5M07r8j61P6j30k88O2j4K39mK64K35m43j94j09j10J55K09Lk1q2k6K69l6k41j32J39
-1647d6J50k26j89J69K72O8j31M5J7j60L14J86m92l2L33Q1k45j14j32r0K69r6m8J42L8J64
-1621B47q8k4k71J59mQ5k0n8o2j28j8K9J85L21p5l3k26j16R6j11O5N9k6K6k62L29km8O9J40
-1591B38j85m7L2o2l8J25j37mK24O6J04j62k72J40%o8jLO4J21R0j72j62P6J56K20K7O7n13
-1562g0J97L07m13k23j1lR7J24J44j00k22J53M1m8j74K31J94P5j92j95J59m3l8p6j0M1j08
-1535a63L2J87k6NM6N7l8j24n2J06J8M36J33l93j71j86l0J18l5O5j6k33J35qj11R5PJ94K47
-1506B95l68j46J38K23l35J12m2kO3R4j03M0P3K09R2k98j09K13J41N2Q4j89k36p7J04l3M1
-1479C6l0j52J74j35J75j67P2M49j18l18j73j23J77Q4K2J44k48J89Q8n0J19j84n3J06l3j80
-1453a29M79k5n19N78k64l45J2J27p5L4n5J1l6O2L01j55j09J06k00L67lk31rp5m4J54L7k32
-1425b38OK11Oo2K33p3J30M7k79k69K01J38NJ51j5j46J86m70J58N8p8P8R7L98k06m17Q9J73
-1397A12J67k24j39nP6O0J56k52r1J52R5j50L5j25l6N6n6J77Q4l07J22j8K79j25O2J75Rn4
-1369B35l94o2R3P5k0J9J19j32N2K2k06Q6j3K43l7j87j3L57k5l37l9m0J25K88N5l60LJ0P0
-1340a3J74k00%O7J8nk27L28p9j16Ll2k3K7mK5J96J48m81K53j6J9J10r8k27K61j06K90j73
-1311A19k44j43K7L67Q1l18qJ60R6o8o2j18PJ26J12Mp5k83K08K85l14OK63J36l60o0J21K47
-1283C12o7k59Jr6n6M0L5J19j06L0J7K94o1m94N5R9Q0J4r9N3m3K13j00Kpk5J69k91l4J74L50
-1252C19J11m15O3j6m8j77J2K15k3J0r1J47Q0n5k24l2K5J2o2J32L4r9Q2pK58m10J03J05k4
-1223B5j43j42K69J30j62k02J38J02J10R1j28o4j22j9K26KJ3J47O9k14m6m7J89J47k69q2j37
-1196a19n1J7L8k4J57P0q7J7m0R2j79l8q4J89K1j22K18J79j79p2N4P9K0j1K2k49K49n4n5j21
-1166f3K59n4j48N6j1lj0o8Q8k45M07K55j6n74L6j15K22j01Q8j00PP1L2o8no6K48J93l16j89
-1136a90P7M0K04K51N1m30n5jQ7J4J70j34j74J52l8J75q4k82J60J15j18p4J86k34J38j07o4
-1109a65K48L95l49j76J4K5N4J28m9l6j50M7n5K69J0O0K2j85j3R3L35k46m13O4K69j3j12m9
-1081B2j68l9J2O1L6RJ11k31K14%m4j67M9O1q0K60o2q7j39R4N4k46J68Q7Qm3j65NP8J11N1
-1050B0j49R1k3j6K56j10k26k3J49o5K45M0j76m2K2J42j28j24J50J8k13L3nK28J00l5j6m8
-1022I5j02j56J58%J20p1k51jM8k6L43o3k74P2m5K04pr1j99J48J80K37m7r6j7K5L2l74j52
-993c10K00J45j2j42L6m8L6R7J9N8n5m5j01k5j5J56l7N7p9K24R3k03k76K85J42j04k66o1O2
-964a69m7M4J64l2j75K03j9J01J68k04Q7q9j9k91K41N9j73N04K52m69k14J88K5k51O4j59K3
-937a88J83J45j60Qn0R6J03j30P4n1J71k39K6N1O8J37n7j35j38J06J66j18J73L43n30J59N8
-910B71m27J92O0nl17K48m1P3L11r3l02j32J94J52k81jK42j53K6M3r9j6K61j47j60Lj9K76
-882A59r2j28M8O0o9J1j73J57j85p0K08n1n6M6q9L6J02K93J50m04R8J12k18MJ67R6k95M2r6
-853a37pOJ34O2j54Q2l9j41J51k1L8j33j41J29L60j37j41K35Kl83K62J17k65J42R9k99J24
-826e5Q3J81j73k81J15q3L05n0l10P6J24l0K24J67j8k8p3r1j41J04j85N3q6q0L02j70R0k4
-798e4Q2kj17p9K50o2J9k95N23o4k22k54J49J73k72L66R4l8j17k15R2O3k8J92n0k3k61N0K9
-769g1J44K06l21K71J67k3nl97K50J7k07k7p0Q9Q5k65J50p1j65L91Qj50P5j25p3kR5o8K58
-740A66j02k89J63Q5p4m7L88R4k65k95J84o5j5J11J70n7l18L36p2j53K19K18j78k97p6J17
-714e2N7j33K84j98j86K74M9R0r6Q4n2j24J7j6j03J05J86o1j54n7r3J58J10Ok30n7J15j21
-686a98K24P1j12L0k20N0K88Rq8qp3q2n4Q9N69J95m90P8k7k23q0J64J05Np5j49p2K8j54m6
-656b46L02R1j32m2O4K06k84l09L26RP8J04m1k79P5J96j19J50L3j43L3K32j80J76M3j22l14
-629i3l69L88r8m1K47m5j60J88J24k48J69Q3Kk46K39J76m51J24j79K00j70M4K24j49J58j34
-603a7k10J0J27j7J62j88R7K2j46J44R0j82P9J79m6Oj5p1n5K7O1k69l9K14j12J97n2L2k12
-574a84J64j36K35R5m3J09J5l01mJ02k52P1K9k6j9J26j01J0n4l8M69k64Q9M8j98K5j2j03Q5
-545f3r4L38m8k05Pj34L91J16k25k53N6O9K7oj02J56q2o1J05K18J10J87k54j44kn2M8k73K29
-516E9J14%m34L27j38L33k42j78K62Nr6j33r1LM0J40R3p1KJ43j45J9M0J41K7m9m3k2k78J93
-486B1j44J59M6j71K08K41l75j40Q0j59J61oJ01j06J75J62k83k63J18R2L1r8L52J48j02l38
-460i0J23Mj57j17K46J22j68QK35m9J13l80K21o2k59K11J52J06L1r8j06Q9q0pj53k8%r0O4
-431a19p2N2L04j77j25L30L0l13J14J39l02N4j79L49k4J4J49j9k35j39Q6L33j48L02m41j98
-405b35J47J0n7q7J99N2J01k3R4k65K01J70j57j24p9O7J23lr8K3n5O3J8j22qj74K6jJ8J20
-375e6J76j1j45j06m2o2K7L18N06J17l73m84K25k01P2n7j30K57k3Mm9j00K87n2k16N22l38
-348F6k19O2J58k27P7j71K29J91j70N3K6j45K19K83l88k03J5J34j0j42j42J34L53K71j82l29
-322e7j25o3l8J79R0l8N4J82k75Q8q3K5J43Kn8%j84O1p1n5J32L03j22j63P6j16Q8L8j12K58
-292A59k30K2M0J86L80p6j00r8k54j88NJ03P7j35N4n7J60j16m4J32o8J16R8k16K8Q9N3J0j
-263A29j33k09K1M7J29j59J69J43n9q6j58J70j09K48L6p7K8l32j7L41K91k49j85q5K09J10
-237B13J0J23j60j12J04K7j48l24Q5K96K00k42k22M8J65Nk86R8op0PJ52j36K06r8J14l1j05
-209h7K01M04l40k45J85J00o5r6J21r6j70J9j61K08j29nk5J35J55j01J82O7k89j84N8J19N8
-182A9J04J1O1j88j16J70m6K2j18j61K9K03M35p8m77JK93j1k38k7M6o6K76O00l77m08L2O8
-154E9K6n3k34J34J89Q5r5k84K58k5j0M8k49L30k8j6m13K08J51N2l4j34k3M1r4M9O1j69P3
-125i7J89j18K09J36J47l29k56Q2O2K56j56l0L66J57k35k78Jk83M42J61l56o6p8J14J0M7j15
-98a8R7N0J54L3m76K36rN7m06J91k5J19K5j83J56P5p0K7j64j06J16J34K5j50L06j64k46J37
-70g9nJ88k31N9J86l9R8J7l63J8K47RR1k9qj91K57j03j63O4k1r4P5O9j21k00J83J59K93k81
-40H5l16K8J41K12k71M1q5L6r2M07K1j84M6L5k44q7J02l9J08P5m3L7j62M4K63q5j9j51N3J73
-10A29l1J7L8R8j33j50j81J7J73P1p7o9m4M2l7J50M0j36J65L3L6L59p01K82m7L28k25l16K3
18a46J88k9j92K64k06LJ92J21P7O8L9l00j44M19
32C54
##PAGE=	F1=24426.763611257483717
##FIRST=	24596.97802734375,	7686.668670654296875,	1.1083495616912841797
##DATATABLE=	(F2++(Y..Y)), PROFILE
-2014A84k80K33k30l6M3Q2O6Q0o8M0j37R4j23J87J09K13j89l07K3j61J4R7J03N3k04L39l56
-1987a31N9l1J3J33M0j3n6k14j6J24J65ql7j14rJ55N7j92j1N8J74R3l02j50R4J28J8k40K52
-1958C9Q4j79l7R5J26k8o1j35J18K52k00r6L7m8J66j61J17Qj15OO3n1j6m3L1K75k79o6p2K4
-1928a46J46K41r3l31J00J14M2k37O7K77q5QJ15k48j04j19J28K03J31j64m4o4r9K13K06k99
-1902d2j45K01j40L98j96j20P2j83N1J04P7l59K43K18l04K06j15j10L53q0j26M78j74m11J65
-1877F1J58j57r0J04r3n3l6J5L9L06J06l44L37k54l54m2NJ10J7P9N1q6P4L3Q2n4j26RP5mJ70
-1846A38N09l30m30R8K2p4K7J00m2j2j3q6j6J18J00L20o56O17l65J00K0j60nj25K69l9J39
-1819B24k09j34K01L2k2j03j27K79j79L6P9L5m8J12j03l42K60P4n4l2K66Qk48L2l7j4l2o9
-1791a15k7j00J26K18J42o2l4J23M3j70o8L8J27k90q2L89Ql53kj25K4r7J96RL05p8j10k18
-1763a83J72j96Q8o5N9mj6J53J03J4o5k36J42o0J09P3q8j12l2P1q3n3p2J33J25J47l60K21
-1735a5k21n8L56j78K51N9q9J24l1j14Km1M3O2j20j21L61P5k50j03J33PP5l3j95j98J49j65
-1707b35K95j64L9J69J24l02p6L37J23j63K2j14j77J98k84Q2J20J13j57j22N2M8L1R9j84j39
-1681b65J50J77r8M0r0j05J45N04k09j61J19j05k58L9j3J05L1L58K81m81k42j7j55J80O6m8
-1655e2N7q7K9L00j2k66j32J19J47k58q0J3L47J0j68J14j5j66L53J83m18j26K76Q0j84q9l5
-1628f0j3J86j61q4J49q6K17Q7n6k90J31K2R0j9Kj18k46R7l6J51L43o4j11k16J3M3n2L1N1
-1599Ao6l9j52L30k7MQJ63j22q6k1j9n3R9j54M6J97L7Q0j17k10L1N7Prl2J8J49J58j41j38
-1568aq4L4K14O8J41m79K72K85l95k24l9k4J14J29J68r5k27O5j4L0k04K95J57J04j49k62J76
-1541E5L9lq0j02J7j54J46J46p4rO1J52n7j28j25J81RK89J11k90j35j89M7J73j2o2p3j51J06
-1512a12J9n4m0N4K22K37l81j5P9J42k87p1J82J8j87J45M4R8l9L01ll95P5K64P9QL0k11k15
-1483a3j00J14m6j6nn4J08jJ48j97N0L84k21k37q5l8Q1R9j2J12k44K65P0r0M9j79QL6L1j79
-1453a62M31mk53M68l17l14j31J11n6J11p5O4J0j30L22j25k3J01j93L60j7k31l6r3j01J72
-1427a11J47k58J2J74P4k46K61PJ97k9l33l4J39J02l3J03m7n9J52n63K83K0l5J9R1L32k25
-1400A40k54K5K35J39k22j24q9J82L1J46l00P4J02L2j78R8j74nP5q0K54R1l74R9N5J31r7J44
-1372A56J85r0r6l77J71M0q9R5M3M5k48J19j7k29K51l5K37l8k80P6L73m9k87K9j62J49K89
-1345B61L3l24j3q6J09J67j99j4K89o8j65j41K49j21j50M9k8J1J29q9J07J78R4m52K90K8l0
-1318A14Q2o4l90K85l9K77j19k59j70K03K40pl43J82J10l6m8Kj15o4J39J78K9j18l59K00K45
-1291A55k87L1K91Q3l51qJ18K37l4k56K2j45Kn3J53J68j40l0j29M10om69j2J17R1Pn7N9j40
-1262a73J68n0M2n7L8J34k66l0R1L83J63m60J28j9n1j90j9J65K6K1j46J85J21m5j70r4K4m9
-1234a30lJ01n2j2L9P5L48m44j9J7R1j99l2K66J57j34k69J25K09J36J7j84j12j48J06K15p8
-1207H6j06J76J99j14j42j66L09J81k50j73j49L5K9oj02J96O9o7Mr4Q5j38K8r9M9R6m7J66
-1179E5J96j61m3LQ7Q4r4p2j72K03N6N0q7J13j80j09J14j5j6J8oJ97l35K58K53L6n63K32j56
-1150e4l9M4M9p6p9J89R8o2k02J00J70P0l02n7Q7R0J92K78L9m72j06l0J05j6J93q3j47J34
-1122A13j08Q6rk14P8J71p8j58K48j75Rj32M4J58L36l21j55M0JM3K13o3o2j36L6j01L44RJ9
-1093B36Nj65l9J42M11k55m73J03K32o6j8k0j64j09L4o0J2J45N3q8K18p6j10j91K03k4j19
-1066a83L04j18j12o3J14oj58J75m3l0P0j06j0k0J41J9j11J49p4o8K81j33k51M2K28k8J93
-1039B02L2l22P7K3J05j83p8J87M8j81J16j04J92J32p9m0j5j32q3J03k5J48n5k48m5P2J0K96
-1011A53n9k76j8l1L17Oj06j99R1J83K39op2m6J4N8k85j70J51N5m2j12P1r9J86N3K4N1j10
-982B1M5j03q0q4J97l8R8j47J83J45j71k62K90Q8j01k44q3J55k12J67mJ3JJ72m8J40Q9k01
-954B6J12j52n1l7L9Q9k33M43K85m15j91J74K6k76J2l4J5K25J02j76l7l2J37J08j13Q0j80
-927e4R1r5J29L4k7M8l8j06j25J51J07j30K41L97n64J53N6l71P7O3Mk08J28n2O1M21j3l78
-899@j51J78J11k72N6L09j41O0M0j95p7K73j63j94J34j14K57r9m3K5J5n6N1m8O3j57j53J85
-871a06j7j09KJ18m3K6K99J86l87L7J13j46q0K36J16l20J6p2L8m3J84j4q8Q9q1j43J24j9K4
-842f0j28p1J05L09p9j74J17J68l61J91J68k95K04J06k55O3N2J95j16l41P7M4L42r6m78J63
-816a50Q0MJ54K19p6n1p8n3j18k4j19P5j5j33L29j41P7l8N9J9j13j30K28l5l6o0M09j15j41
-787B7j51L7J41k17L93L7k7j20k60J78O5o8J43k0o0l44K50m8R5J91l17L50J09q5K8l84K29
-760A72K7k07O1j76K89n5j92J47k19n7L49N8j24j8k29r7M1J89q0J84l9k57K27N8j85N4L79
-733C00R6j87l28J52N4p4N5J47m9l26K83n9j22J40J91k15l28M3J54M8j05L26j67k63L00N0
-707A16N7j8L4r8k1j7j70p9K86J43j20r9p8j97J99P7R1j65j02P3j44K54K5l3J05k92l1L64
-679A60O1j44m2r1No6lN17K10m41J00p2k17k6J37R7Oj26j63K1j7n6r2K29J33j65J5L7J96k63
-649f0k07L11nm9J85Pl35J20J63j47J76M9k36Q3K94k06Q4P4j25l62j70K76j23k6L24j0j74
-622h9J18J37k76J49P3qk03L53R3n35J89j76K28r6l6P5o8J60j39j52j5J09O3J27j66R2j6j03
-594a12J40j8j35L7J95N3m1M2r2j36jJ00j90n0J51l5J05j65J21j22Q3n0K21O6j1J00n9k76
-566g9J5O6j88N7j4L3JO8j76Q5R5k50N45k60k8P8j44j36L4J20L1p7L44n6k37J09j79K58O1
-537A76j27j79Q8Mjm4j6J00M1j68N2K69P7K56k90j50J0n5ok48K87J58O1m51J00J13L67k04
-509B20l59J59L4n4j49M0j5j23J47J56l3q5J52n6J1J30P6p6J9L9j33k70J58o9J43J4j73K86
-481A89J87l92k26J40r9O7mN8r5K74J47k81k19O0J34j4r9M09J66j25l18J37o1j36n4K33J09
-454A87k05M6K18q9J21l90J32q7j41K01N9J06J26l9j48Jq1Q2r1q9l3j37J00m6N4L01j62j35
-426a39L03J06l10k6R7k28J04j28L29o6LJ61K1k09j89P8K13m2K42l99r6L5OK9m2O1O8J51k7
-397A06P3k78K74J75j80j17j08P6J94k8j39M9o5K1N2q9M4j48n1J5NLL20Jj18k31n0J59KK4
-367iN02J01l32l14J24k30Q2N3k5J44r9M8l2j35K71p5k15M61l18k10K01J49k16J11j95N8K23
-340A23j36Q2N0j34J46K32l63j13r3J62j4r3q7J52J86L77q9m57p2q2m1J91J4o3J29O8j58J60
-312G7j51o2J57k9p6K2p4M1L7j55Q1K97j01j20P9q9K9O0j45L12k46L7j17K90N09j34j23q7
-284C19k08k48M2K9O3j27J00k4j5p7J12m2o6K44J24k17m5J03P6N1n0j06k60N6n4N3J00J11
-256D4R3n0l7k8q5o5K36J11j05J5j73j40L02K35k45j70n2P1J28M5J25j14kO2l9o2k91j28L50
-227C1L29k52k59N0J28K6k35j7K9R3j9K4j5P3j20K49q0j28J46L99k96k71J45J34m1k2J45j44
-199A02k33J63k25J10q6j0l0J40J20m0K53J1l15k99L22J43Mlj2Q4k00j30K10j02L5r8j41n7
-171b84K23M18r3l53j6K66Jk09O4Or6J69O52l28m54L1K6k8j7j61J92O1J8q3j76L82o2j28O4
-142H5j45K66r0k5l09K91j7j2P7r7j86J17K4L9K6j32M6J32j69K85K21J27l92k35N1p1K30j44
-114gJ20L38J72j64l46q1j61L67J00l84Q9j34j8O6J52n9J81M1%m0m41K66l2J33m32J78Q1M4
-86B9k0j68J12K9j8N5j50q7JJ48Pj22M83j40m12Q7l6K85j15m8J50n5J71L7l21j41L67K7Q5
-57B40j3j12k06K97l1j89J2m7MR1M3j52j68J02J78K75k42l11J8J50J64k71J02m9o0o0L57L3
-29A55k08N4L5j80J7M8j45P0J37JL5j83R0K46k1p5j65J38J36p9R1J7P0k10j59Q6r7L7Q6o8
0d1j08K3O6j16J42J48p6L7j7L4L83p02L00JL10k04l01p5J66o6k3K53k18m2K65J24j9L5K3l05
30cj29M29
32B97
##PAGE=	F1=24402.447266102302819
##FIRST=	24596.97802734375,	7686.668670654296875,	1.0933690071105957031
##DATATABLE=	(F2++(Y..Y)), PROFILE
-2014A82k27J13j59n5j5J15R4J48k5jj92Q3r2J66J03K02k35l02M2p5p8N3K81O0l11L29m29
-1987b25K62j03K8J31L6M6j25j98o0J17J06O1k2j03n0J13M2k03R7o2K27P7l95P7J6J63K8k99
-1959b18L35N7j69n4o8J09M3O5j10p1K72j15j07k5q5K48k72K01R7j13o9P9n8Lk0pK63l15J3
-1930i1m6q1J49L25J2l91O9Q5%k09K01L38r5j43O9k35o4L1J00O0P1n1l8j14j28J47K44l29
-1902a14J6J65j24L85k15j00O9j65N6J6Q8l08K48K19l80L09k45M9K87j16k68N88j22m10J64
-1877I2K53j54j70P6j18m2kPP3L53N5l93L45k70k71j6k6J7J09kQ2j19M2J14ml%p6J17r2K03
-1846A80M80l72m50R7LQK9K9k6J1k2r0O6M3J58J90m94O30m36M2NJ3J0j81K68p1J07k03j53
-1817a29K31L1p1j61j5K21j76J9N7J51j22O6j37m2K29k9j51n6K82R1j44K7j72n7MQp9q2J01
-1788a05K54J70j14o7J22J1k07nNQ0k58j7L64Mk87O7j71j01M6J68l4K98o0j30l23K31j60J51
-1760f8q5K0lJJ76J55o8p6j87K4J9J04%r9k0k9M4j35Mj25K13Q4J47k43K07k58q8L62j16P4
-1730C4N5l4J51%j43M1j38Q9O9q7j22K17J45j65p7R3q8P3K1j41k02K44m9J96k89m1K20J50
-1702B22k09p7K46J58j59L6j55j66K29k84K5J09J42j95q4J9M7NJ37m1j53j5J94n5J00n4j89
-1675a67O8N61l05j47J58p6j76J4L9j2k4L98L09m75k72Q5j49J56o6j20J82j15M1K73L5k41
-1649b6r3Q8J15k72M0j21L83n7k01J89o6j22L25J44k58j02J53N2j64q5J01M3R4j69j47J55
-1623ak19K77K31q7k61P0N0J02m5N1j63k31J10p9J02L61l3j92k20J59j6k8J3K6j21r8Q4K06
-1595D8m0N2n6J63m5r5r9L3o2M6j50Q4J53J5M6jj87o4J23P7l7p2jJ41J98r8p6j55j51J94O1
-1564D5J80l89L44K69l60k49m4k2J24J69J75j25k87K3o8J19k03L03J20J04j14k51J66J16N1
-1539A96o8k30J2j84K21J15j47k3Q9K42p2j32j79K48j8J32M6j86l7j46R5K07Rj75j00r1Q7
-1512h9Q4k3j51Q1J96K31l84Q3Q8J9k75j01L15O0k57k6J79K00j35K95r0m35K61L03j7l1l1
-1485C50k21j64j03R6k7l0Q2O5j01J21Q0j84jK86k80j48NK2P1P9n4P6j97K74M3r9k8j80R5
-1456g2r0J35r5K63M7kL49l54k68j46N0r8J76o4R9M6k59K43n9O3P1j48L04m0k01k8m5m0PK21
-1426F5k60k6J60J59l71K00P7K34r8l14J12J16O3r4K0j4J7J01m40K63o0P5n4J1K48j63j17
-1399i0PK53J35k12j33j77K62oJ16l27K90L7m2k04J87j55k4J8r4L25N4l35N3J29J8j29J90
-1372A46J92j55j25l05L39J1k35K11Q5n3k83R8o3j11K61l0K02m1l39J44L67n5k07N0j52R4
-1346D6K39Ok77l3j41J16J47j65KM14j44k63n9J75Qj70J2l6M9J30j18R7J73M8l97K98R8n6
-1318A99%k6m01J59K3K44n1k55r0K54O5j21k12L21K8j76J2M9j24p3J23J92K0j17k81J65R7
-1291B4k44P0K92j5l05N9P6K54Nk58K7k04J44j77K22K17j45j3k37L91J7l35l4MJ03J9j4P2
-1263A5k63J59J7L4r6J17Q8k13o0M8L76J77m82K15j2n9j80n0R8N2K6j61J48J76j4q4j58P5
-1235a1o3K1J4j12M3l6K03M01m56j34m7K01k38P8K09J63j12k26M1K70J55o2k23j51j61K49
-1209A6J94j39k56K43L18k2j80l31L88J96k03k00j58J08K6o0j61K18M0p6jj40M4k2J24o1j46
-1182b41R2L8J01J93j16j2n5R5J62j73j68q0J90J27J18m9j0k30M7P8l0l2l5P5K50l45J38K16
-1154C44N0m48K78j64k59J75mJ2j35K57J36p3l90K68Q0k4k01m9J20J62J62K85j7n05q9n6J41
-1127E6q6J72n2m3R2j60K5M5q4q5K16l5j85K86j04j33r8M7J14K52k59j24L0m9J07K53n4q8
-1099E6j47K6o9L31%l0l3j20p3K46M28k65m93J39J80j03P6jj83r2K8j03l6J87qO3K09j54j57
-1070i8r3K25l7j69L04j32j34R8J23j79n1J58j21o9Q9L1J1j10R4jo9J64q8r6K52j45j41m6
-1042b30K71K5J46K2l90J60nO2k29N3J41Q2p4J17j34J04J44j38q9K9j16RL9m6J70l0k33r2
-1014b32P9O0K32l6l05lJ01K07j8j23j20J3J50K37M8n2q6LO9j99o5J09m9j42pJ8j66L81K0
-985A24QK7j49J36j34n4j58J55l8J37j45J00J65j37j58K12M1j00j95p9K25k07J18j55J54Q5
-959b2J37j42J57K3j68J39j92n3J86j05P0j90K41L09l29j53J49N6j85J10r7o1K08P2j79r4
-933a13j3J73J19r2Q9j98p6N7J70L4p9o7k2p7m4J39qj20L11L78n23J18N9k67m6O9K5j02K1
-904h5o9J5M98O5m24j30J47L8k64J41L70j39L9O2k39j52K63j61j31J90k10J91q9J05J8m9n4
-877e4Q1L7Jj00j60Q2M0j3k46L11o0n6K39J66l50J5J16q9j05K67J39l02l8m2N9r2J87r3J27
-848F7M3k04m6O9k2K3j21K4R8J83n1j69j0L23l12J06K06l06K56R4k05K3j2J69m3l26K0J64
-820D1L70j30o53K59Q0N9k6K59r4j8j05n2j02j21J83k3p0p6K25j04O8n7O5N1p8k35J93lp2
-791a66J92L61j50j38j15m0J05r6L13%j1j24k57K20Q3j36J17j0j05j72K23j02QJ58k49L71
-765B80M7j52P4l11J87L8k53J92k81M47j91j18J41k86j4L09P4o1j00k68O7n7J75J1NK6j65
-738a84K00N9k74J20L38J10o8k73K5J66j25j6J04k6l13K08p0o1O5J72j76m58L22N4J5n3L42
-711B03j09l26L02L7J9O3l3j29Q8K1k41n6L10J41j99n4l7j65J05J8J32q5j36L5j23K33j2L3
-683C5J66l00r4L52O2j63j5p4N6j09r4M17K25l48J11r7j97K1J08Q1J9j69j21L5o1R8j16R8
-655g4J56j74N6J2K04j60j80K90L3k29J92Q1l44J13R7j36K03L0k86J57L30k24k5J07j29l15
-629b15n7K18j02m9L50J6k22O8J98k86J05N6n3j44M74Ln02J69j55K75o2j29p4J2J21r7p8k9
-601a89P4R3Q3r9R5j02QJ77j36j68J6J93J48j17P3o5j99o5J92r3j03J36K6J4k78J85j7KJ5
-572a01J83L2RJ34r4k52j1O1j09N3q0O2Q9Jj70J53J01m00N32k16j37J04n6l7j05K93o3o0K95
-543B11q3j85J92j34O8n2l5n4J23n9m5p7N1N0J07k11K7K55O3L47l30k05ko6j5j45K78K06J22
-514D02l83j48K98L45j46m98K5Q3k1j64K06Kj35O9P7j8j38J69Q3L0Q9kj61J31J51k49k76J15
-486f4O0N7l6j26L39J42l09j75P2j22k9J1m2O1K39J18k48j65K6J30l3q9M08J77j65k61J47
-459A23j05j10RK30P3k41R4J80j38J29l62R3j22l8J51j8R5J78Mj65o6o0J80l8j50p6r2Q2n
-430a65K4K97j14j69K35J85k97j34L4j64J51n0K98j08oJ21N6j36j88P0R1K1J32l04K4m1l8
-403a75J34Jm5M4J27l5N2k48L38J70k31p9o6OK67n3j76P5p7J3P3n2M8o3o1Kq0LL16K2q2l31
-371a63N1K56j2k17M20J02k90j43M3k61Q0J59Q6M8j65M8m8j66K88j43o1L66k83j59K33R6j55
-344A0J19k01j09K41r6Q7Q1q3N7J63l15n4j33J55m2q1k4K03M6M18J1n45j4r6MJ51K9m8Q1n6
-314d1nJ50j85r9K22n9j35Q8l0k6J42p3n1J79o1p5J05n7n4R1j45K83k24N4j91K31O21j65j41
-285C49o5j19k55P2l1J5p7O1K3j09l7K27j22RJ88Q5j80r9J08Q2Q6r0o8k61O8j24M4K49P5L4
-255A38n8J8J56k69j12J64J76r9j6pj87J70J68k13j27J4j03J46O4J42m8N4j4r5L9j66k60K31
-227i4M36k48k30M2R9K9j88q1J59J96%j38j6l0r1L21j44r5M6L58k54k53P7J59OK2J64j50k36
-198a34K61k22p0l3NLJ91Q5RK17p6l26j78L86J08o1p8k2J10j75j32K32j61N2o2o0j78J69L67
-169B27j20j46j0J82L5j40J14l2j15N0O49k55m70QJ2k7k5m6J99q6jj41n4M62n3k34N4k5K00
-140B12j36o7l5K31j65o4J73j9l94J85J50K5k9j06M1Q5k18L27K70Q8l98j92K1j92K08q7K22
-113A36K89J77q1m13j58K2K43nl68K58j61j99J64J98k5K53K0j40j16l46K96n5J68m00J47J67
-87G1lo2j71N6j7L3Q3j17q6p0J14j6j3N30j14l47j80k1L94j7j65J14q3K43P2k56k39L75P9
-58A87Q1kk29k13L10M3j74m5o1J24Q2J0j62j30MK11K19j91j96oP3J02k39J25J6j50o6L12R6
-29A31k16Q9k9n0N2k1j45l0J48N2O7j90Q3K17K8j15j38J89J29j23J48l3J0k52r1K65j98j16
-1a39J11j7j26R7M2j66J00K70k0r6q0LL61n60K45M9K33j66k36j17J01j00J37K04j84r7L44
25A93J14j16k3Jk87K2L55
32B59
##PAGE=	F1=24378.130920947121922
##FIRST=	24596.97802734375,	7686.668670654296875,	0.94753736257553100586
##DATATABLE=	(F2++(Y..Y)), PROFILE
-2014A57j53P5j26r5j22J38J48J95k9k5j96P5n5J22Q8J72k67k44L5k3m8m1M04O1m11L10l87
-1987b42L36j57O7J15M9R6j82j83oj2P4R1l1n8r1N3M4j22J52j89K40O3l17J81q3J89kk60L63
-1958A78oj81n9j41J5J14K16p6k52K59j4j13r3o3L32l54J26K30p1j47R8m9K3Jq5K36l07J21
-1930f2l8j33M7L82J25l99L9L6n8j25L01L57j38k64L0j89KJ90P2o9j7M9j8j20j13P1K06l21
-1902a57R6J47q7L44k25m3O1j60O0r4J10k59K38K04l80L77l72K21J55j17l56O15m3l65J24
-1877I4L87j66k49L2j53k5N2J8J00L61om13L42k77k15Mj0rJ26p1R6j26LJ90o8J9J04r5P7j77
-1847e5K50M44l87m29L7LJ17K1m5l7L3j1r9J54j6J85J18k49M53m51m3l5J82P5k19K52j02M4
-1819A90j76j56K48L1r6k02P4J57j64j2O1K77k10j2j79K94J79j21k39q7K70J70j0K1l06p8
-1793g6J1J28j37p4P3K57J73j43p4Q4l4k31O3k7O0k16M8L61o2k03J10j98j80J80R9p7K65l3
-1765A47j47l43L23j50R9q1l3K5O7J36J86l4o8k24o4J07Q1j23r6J00m2K7j42O9j52K23j2J65
-1737D4o6J51l04q1L28m5n3rj1J73O4j81J02k44J46Q1p2r7O1K89r2r5L7j73O4M5p6j51L04
-1708A39N2J11l48p6J93J16j17n9J55J74j34M4k02r6J99k92M0M8J94k06p5l7M3J9J27R5j20
-1681a3j66J71k3J67M9k11j25N53l66q6J81l6q8rJ05o1j55L82L14m38k60J64j50J44j48j02
-1655b07K53j72l2K15J16j93p6O2Q1k61J62j83L08r5k02K30j16l3K18R4n4o5Q7kj99q6K55
-1628A05P3Kj12j88J38k48K50K97j05k08oQ0J17r0Q9j89j56O8n6L0L41j7k19p7J26p1k0J1
-1600c5k7j73m2K27O1m2J00j19J35L5q0j82Q5o0j0j19P0J08J1K9J35k04r2J76J38r1j33QJ27
-1571C6K00o9pj58k26J40k4J44k35L87K49l15k79l0j0J22K25J82j58l87J2o6J58j39K19P9
-1545E0P4r4j60J28J77J09l1l68O7o9O0R2k02j5R5L21q5j38j76K61n5%m2r4R4n8Q3K19M2k56
-1515B9j33j7P8J28j7k18J04J37K21l59J31J21o7l34J9L51J15j94k80K27K71j85K24j42l95
-1490a85L98L00j28n3o5k07r9q1L3K9rJ58J27k64J80j4j32n0J70k60j13P0P1J14N0j03L7j10
-1462a36K11K7q3j02j58J91k65K60J8M5J17J92K13l53j91j04Pj48J66k5J18P6j92m1K1J36
-1436@J7o5K23o7j65Qj9O5j32K15k03j40J93K22k80l9J19K30j51k40J43J33L9j70l5P3J7M4
-1408C5j96J58j57K43j12j40J52km3L0K14J56j75j65k56K84l6P5l32N09k3j18k24K67j42n8
-1382e6m2q8L64j3k63M9J64m5j84J92K02j77j33j85L90J6l22L12J06j65k84N9p9J2K12pJ57
-1355A92l1l26J34L42l5j43M9j30O1J70j7k29m9j57Q3J40j01%M51k02k73kJ42J47j80k0l9
-1328b3L0R7q1NJ74L2l25K75J66o5r2Rk83p4O9K01K4k38K1K39j27k11J09K81n7l00J01P0j20
-1299i3o3P6J52j1o9j72J80l3k36J08K62j26j35J6J3K85M6k58J1j74K40k36J59K72j25M2k18
-1272h7K12Nj70j4j40R4M3JR2l02J71L0rj14J60M4j28j18O9K99J74m77L28j0p8j52p2L7L6
-1243g6K8j06N5K15J3J1k11J18m4K5n2n3l6j33L68M09m39k32j5K08k23J00J47J58j02j58k9
-1216e4K96J67j30k27j86m8K51J71j64k65K16L70N6j70l75L06J87j43j83j56J52J9j07j87
-1192b04J68Rr3np9KJ51R9l6j43j22J10L5J81n9Kj08J14K41k22k31K1J75J33J54j3q9j97J55
-1163A49O6n1o7j19J45K54l13Q1J48M6k91K23j38l66K21o0J14j49K76J34p4m21K95j8o2r2
-1137f9r8J69K49J41K48j11n31mm8J45j85J20l5R5N2j82mO3N1k27K33k1j58L09m6k47l6l9
-1109a66J15J60j95n7k5j00K55K18k0r1j98J7L2K05Mo8q3m3j11M01L60k74m84J67J18j19J52
-1082A70J6k08k9J9q1l1Q3o9J96J88k18j56J2J79pj63K39j01j56J89J63l34M7J42j74l5J6
-1055a03J13M2j36N5k6l9J47r4p7J53j30J2j19J93Q3J08J7l80J94o5J8j14R7M5J19L5Q1j12
-1027A17MJ25j92j36Q5m8N9k1n6J84mk01j26N3J31J62k6l38J65J14M6p2j39M1q1Q8K31J01
-999B66m1j20QN7j37M4R4j04k44R8q5r4M55lk8Nj59J89j71pj63N6m9J50j05K6J45j00m8J18
-969E3J7r9j43m0K62k26J10q9J39R8R8k80J55k1j16J62j96l2L43j64Mp0l9L25k17j19J10J04
-941A29r7J98j35j20J25M5j64j48K0J85J18q4Q5j28j64R5J75N1j08j76Jl9Q4O3j72m0L28K86
-913D13m20Q2M8j33j20M1N3k0n7o7n9N27J25m39p9J11m6k54K35M07j29k8J03k39k11K24j54
-886h6J0J70k78P2m3K56K1j10o2P6Q9l2m6j95O1Q9N0k78K71m9q0J20Q4k89L1J16m6o3K41J76
-856B76k58r8m2O9j35J58j18L72j5l90R3M0l3K5j07Q2J11no9p5q5M01k38K8K30k97K75P2j55
-827A12Kq4J19J5k70MK40L79j48o77K08J16J09k31K66o7N7j47q8q7p0L51r2j61k3J37p3M9
-799e4o6R8N9l3k13J9L1L2K82L73j64k33j16o2Q8NJ90k1K4j16k32K34R6k12J28l1j37M2J48
-770A59j32r9J21j18L23j5k17J27k00J65K7l53L62l77N40k90p9J73k11j20K92N4J1j31j83
-745a71J10j27J11J13j78R0j17J77P2k83J12K78J24O3j93j15K46j57q4M8Rk85J40j07M6J4
-719f4J47j2l69K13l6j5j1L21k6l39K46J0j2J37j00j41J74P7k10n1K38J61k62m9K6j00K8j3
-691c2J16k1j71J5j10K02k4N6K12k39j47K53L7j34O1pL9j63j23K36K37k33J21j04j69M3R1
-664D2O8L8j84n7l4l0J59j61N9J48j60O4J8K16p9k01L13P0l64J23J62l08N4J1q0K05J9l12
-636b01K47L32k41j19J40j40j54p0J90q1p2L33K4k80O2K72k75N7L3j22m3N67p7m46J60j33
-610c7L15q4k20j95P2P1n2j6l8R1Q3L1m6R1j80J48K38j88k82J1J72K24j87N0Kk00j63K88J0
-581Ij65J34P7o1j28MK6m0M1J55rMJ67r6k25l5R6l3N4j41O7J98o7j66J74O6m46M25j55j96
-551b66J22O9J60j41K08j52l1K02j33n7K14p8p4j78L5Q5J50j01q6r5Q7j8J34j96K5K09O9M34
-523E97l44l13m2p3J5lK25K64J75l12k89L56K59p4n54j03J35jj69L39L6j05%r1j8j14J68K01
-495A65J02m2r6k14K74K62l43k89J02J76o9j21j0L59J09k12j04j1j70r9O2n4J61R2Q3j74j34
-468a95J8J02k3p3L40J82k08j62J39j17p2N9K17J0k54J47J23j87J40k71O7j35j9R4n0O2J87
-441A21L3j61j10j9K59J1k01j30M3Q5j1n5L08l1k34J16K44k61j34Kk09J93K4K77j35j4L2P9
-413A22o2j30P2N0lj9j66J13o1j14K03L8n2RQn3M3r8K99J60k98k9L0j33L48p1k06R6r3L9Q4
-382A26j4j6M7o1j4j56M6K50N7q4l90J79K77l1k82K65J04k49l6K3k35K2K26J89k7k08rp8j89
-353b68L36k46K18K50k44j17J74L9o6R9j82k29K35n9O0J15NnQ0k66m7j40J59q4p3M8K29o2
-325d1L95J03n85O6j01L1Q6R0l2j0j49J29J03j76o7K25l6j43J26o5j18K26P2j30l2ok6J44
-297G9l3j29J05j01J66j56N9j19k3P09j68j45l1k5k20R8p5m0kl9O5j44L2K83j21K1R0J1j10
-268C7j22J18M3J13j14k9k41P8p5Q0K11Q0l7q8P3L18l10k32N0K16o3n7J23j97M4R3j63p4Q0
-239d5j91J69j2J55J9O2r7j37J38k9k05n4N08k37j11NO6K4j58m4K11K72K1k78o3j00j5L23
-211A97k13j7p1K95k29j38n6J73N8M0J83j13j88K75j84k06N3qM9K60P5k3J25j73l05j3L65
-184B11L8j28j04oJ29j34r5K08k09O6rJj91J8K78j52J15l6J06Q3n8J18p3j21k1N85j71m61
-156a3m1K4K0p0O0J70k14Q6j44o7M27Lk77K5Q3J39j70j26K23J59k53q3K14N3m44J15K63Pr4
-127G5r3N5N3k51L12K66M4l39j39lk21J52j1K50K49J91Jm94k09J89J48j30k70L41j55k24J12
-100a01J71oL08ok58j74j03K17o4J59l97J43K45j5r0j94K2l1N3P6o1j34M0o5l4J24M53p0k31
-71b3k32q7M11M5k53J23j89L02J32j82j86J92J35R1J1l35k07K78J14j11j07n3J95O2J2j48
-45a0p2o1J79J34j26m4pm4L7j71Q3R4k33K0J63J80j86J06r4N1P6q1j17q4O9R5J46j59L5J35
-15A14O1j21r1K05J44j71J96p7p8k48K6L20k43j74O7M4j27J26J4j41JL75K1k09j22p2L10k89
12a39J18R4R2j21j16r5O6r3J70J06j00j37L95R8j92j03l9k27K45K39
32B61
##PAGE=	F1=24353.814575791941024
##FIRST=	24596.97802734375,	7686.668670654296875,	0.8477560877799987793
##DATATABLE=	(F2++(Y..Y)), PROFILE
-2014A41o4J58j72j94j28O3K11K18o5m4j44Q8k3M5P1J22k77j49Mlmj5L85N1m71K71k70K92
-1986I7j63J08R1Q2J21k29j80N6j35O8O7n0L8p4o0M1L7J14k75K22O2j21J52j43J62m3j37L28
-1958B36r0j91n0j28r4J38L34m0l33J58Q2j08j52Q7L16k33k46L84pk09J24j6L2M4k35K11k52
-1931b38K57n8j35p9L47K22l49Kj6j14K0L04L26j92l34kj13P6L37O6j61r4Q0Nj03r9P7R9k73
-1902a42O6J41l4K80k20M6L8j64P9k07J26k03K15J66k88L79m55L15J6o7k56M36M1l13J03M98
-1876E96j84l01k4j93MJ17L7J15L23o0m16L50k96j91M0L5nJ00j19J00r7k7K33n6k3J56r5J1
-1848A30k37L10L96l88l74k8M3J39K4p5o5N1K0j28K33m1J57J06q4K40l95j11j23L17J49k00
-1822F6K16j20l4j29j46K50L0r2k25J32R7j43n0J00L74k72j13o7M14J15j76k98j09K44K21
-1797B85J18J8m11r9KK78j96p4N4K29J36j47l8J4q6k44J31m6P7j55N1L97j49j61J37j87k27
-1770b93K65L7j25K14Mj66j74L02j69k0l9k9nJ41O8J81N8j9k90j05J45O9k41k7J43o3J9r8
-1742b17N8j02J73q9J63O8J11l27m5K66K2p6j20m8J52J49k00J82l17J68R8q6q2L3M05q7j32
-1715A20pk39P3K2J2o2K56J66N4l74o6J46L4l6l4P3J63r8N6k46K9J08k98J12m4K73j75j21
-1687a03j02L5J00M2J78q1k15J00rJ99J53j91k71M48l78Q5J63Km9l2J65q5k63L28K78l91j91
-1660h5J95j53J43j67mK28k27j31J61K16j59j28K8P1k12K62j67J06r5j40K13j44O3O1N3J56
-1634A44n3P3o1k60o5L82P8o9qj96J07k07J57K91j09j52p8J08J28j31J14j98q3L2Ll3K50l2
-1606A32j64P9M6j18j0K3r8j98J68J76p8k9J50j79Q7J03n1k19R9m1m8k7o1P1L1P2J86k11k4
-1577a33J62J84j54j92K6J55J56q1N3j34j89J25j17j9L5L11K13k66k89J1k7J21K73J86j74
-1552B36l94l8K5P7r0J12M7Or0j6Q8K10J54K2m55J42lj42J23j56k1JL75q9j46j00J97q4n8
-1523f7j63K0J84L4L1K12Q5k90j92R9P6J12k2k60J42P7K12l08J10J55o6l48J8M05J69j13m04
-1496i2J14K86j98J26j40k55M23K44k28m1l9j73n7n0m6R4MK02J69l42J65j08n3l4M1j42j18
-1469b48J4J17J62L0j52Jj5J11K5m4j52j8J60k95K39J05j20J59L01O5l06q1n5rj82R5K8J31
-1441F6R0r0k57%K11m6L2J38q1j41N7l0J72k08J60r9j84J48K38j82j27O6J69j79j80R7J84
-1414B4M6k53P4J08r6j3M5N1k12M22j42j61r1J85rN4J30J84j13j88k74K04l4K9k01N55o5j90
-1386F9k17L38j66q4r0m5L34r0j51N6J50p7j91J27K12j63j23q6L57N5l21L81R3k86k75M3l5
-1359a85O4J57K9J09J0k66N2K95Qj03L5r9M3J06l6j96n0j47K5J59k6l7M23k34k11M2J38K04
-1331C09j81k5k9j1N8j3j32J73N9k52K19K13o7j66M3j60k53Q7J55R5k16J07K03k97k7J97J91
-1304B80j19l84J82Q5o5j01OP5m5Np5J99m0k53J08K08j86O8j12LK55P7k42nl3K13k51L6L11
-1275B00q9J03j80N2l7l6M2j97mQ7k6J00j55J10k8o1j07J47jLj84J33J64J60l74L78k1j08
-1247G1j09q4rrK7Rj7J76K2J03k50J40j2K9j03qj11j17M37L80l93l11O5J52j90O4R9J44j08
-1218H7p6p8K95J76j84j88k04N5K05J49j51j34Q4L42J32j36l75J93J60q6j52j43J74J3j27
-1193C1j68L4Oj8J6M5Q8O4J2k8q1j43l0l1J45Ok1j46J40L09k32j70N0J19R5J63K1j24j52K16
-1163B16J08p8j11j91J77K24k44M6P1N6j34J22r5l21J35j09K07j52K71J00n7l32K14j15l8
-1138c0l3j45K29L33J42J73k22n55J22pJ14k73L6l8K35K0j55k7N8J61k93K23n9j01L13j1k98
-1111h8lj53J42Q3j61K9k4m0K75J38K3n8k62jJ29K8L3q5j16O2p8M67K32k80m44J77N4j22K00
-1082A57M9k01L5lq0j5j8j17K82J61k56p9L6J07L2j23J64l4j74K10J90m14J21J44k42L5J3
-1055b0J04M1j46O8n8j3J26j34o1O8p9R9r1J7J19Q7J5l29J81j26QJ25Pn9J65J04L1n8p6P5
-1025A90k10j33J44RM3n9n3J84J9j50j47lK00J12m7l05K90J15j37j35p2J76j75J4K19J36l8
-998A87j37L7K8j17J34Q7j28k72J31j92J10L98k6o8Lj53J96j96M4j36j7p4J24o1oQ8n5K5L8
-969hK2j07r9K9K68k66J64j7Q2J00M7m22J42l0p2J73j55k7M43j55p6N3k21K88j02j09N1J31
-941A27n1K99j17j69J8Oj33j68O9J64Q8r8O5l8j01L2J55O9j30k55M2J8J73j4j98K4J96J36
-913B09k80Q0mJj25j3P7L1j09j7j28M70J61m20k6Q9j12o4J32M06r9j09J41k02k34J60j53J26
-885a2J45k90q3O4L31K6j57q1N2J12m2Jk55J27J06O5k46J97l9n8lm1k08Q3J08j4LJ89K26k10
-855I6j40r7P5j61J44J5M39n0m02L6J6l5M6j00J03J20k35j21J08k9L23j41l1K47k64K36M4
-828B42j06nj45R0L4j96L1K52L64j53o70J59J50J50l78K03jJ47j86j44o5N7L74j28k23K2J06
-801a9o8J5l0J21J7Qj82n4j2J23L15M19j66l72j49k4Q5P2M9k7P6j01k04K44R4k71J56q1j38
-772a04K28O9j38j98R0L4K32p6k62J73q3J72ol63M31m15N10l25q1K55j39k06K70QN7j08j01
-745g6P8j81R4J91k93J17j13J64Q6k15M1K11J32J74j06k34K84j64j36j4M3k43R7j18J85lQ6
-718H7J63l65N0p6Oj4K62P5k98J33k6k5J88j44j39K25J12j51m2J63J88k81j08Q4k2j0k1R9
-690A13ok02K2j05J43mM0K37j27j98J08Oo5J48P8ok06p8rK42j20J32r9j37L7Q6O2N0j92j5
-660f5j11O3J25k38J49J10j31L0N7K05n3k12L77P0m18J8K25k36m1r1M5J59O2l44L18L00k54
-633A19j64J46j44J3j10J65p2j00K88J6l18J12L03k41J4Nj87J53N76j46m16J71j09L34j44
-608B64k95k81J33M8o6L8n6J71O6l2n1P7k04K78K83j74l63k4J38K62j90o9R8j14p8J13J23
-581I5j99R8J36j17j3j00ol9L1J54o1k5J75q3j94j1J43K4M3j78Q6K79j35k09K06J7m28K69
-553d2j05j54J01J98L09j55Q4k18RR9k04J20J65l6j62k64R1K02J54j27j14r2J02j10J46j33
-527a36J6J59Q7M98l19m28j28J0jJ13J76L28K14k54l35L12J25J0n09j19R5oj43L78P8q2n4
-500H5k54k3J7R6K67K07j85j88k59M15L45l97k75J20K38j74k23J24L35P2j58n5n6j88j37J38
-474a13O6P3o5M7o0q2oM7J2o4K23J77k37k5R6q8j6P6J82p2k16J86M6k15J42j31M7j51o7M9
-444a39k0jJ70N6j46r6k8L17O1k34j82J79J32l4j63L32O6l20m2K77j91p3M1k48J23P4K72j32
-416E1j4q5Q4j9l2Q5O1p1j62l2J63o0j76K25O3Kj5j44q3N1O1K44J46l53PJ46k99M23p4k29
-386c6J04j09R4R2L4j60J65n0k7k07P0K05R4j34l97K85K40n8k06J43Q6j90n7P4j95%J97K69
-358C26p3k16j27n6n5K24k92M53J15j97q8P8oJ3O0j35k38J63l2J1J41J12k9Nk20r3j16J66
-330a06j06M0M5J76j69L39J69n63J78j09J8J6J51k9j01j63K10M2j36RJ24K9j17J49j14k15
-304b33K61K13j39k54N7K5J80k5j67Q5l7Km8N3ml31P68j35j37QL4j57J21j11p3Q3j47O5j41
-275a84J13K82j22J1nn3j2j14J33n1J29j15kk06Q6j5R3J65J11j13j35J19M30k35l44r4K25
-248I7lj15K10j74o0K8j03l8J22j22J69j86J43Q4M3j75j63K18J16j28k10M45k35P7m7OL8j39
-220a02j1K37L11J7l98o9j42P4K81k79Q4j62K15k15O7j06O7P8L6J97o2j34K34j24k10N3KP4
-192A3L23O6j07L1k53k09O8L13n4j93o9L4J19r2k4J53k38P5L7L6j62q3J35q3L09j16M6J41
-164B16RP9j01j03l2M71q7m27j21L8N1p9J32J11k69K21p7j02J69R7k31mJ46R4j87j88M03Q9
-136C18k77o7K00R2m27L8L43oj63q6Q3L6k66K37K07Lk20q2j7j24M6K8K26K37K20O3n85j94
-108a37K85R8k12j37L13j32j80KJ03NL43l8l41j19P8J26m6J36l91P1L17J0j04k19L9J4J7L
-80i6mj45J31j25j36J86L19j0j01r7j38K94O8k39J59m07L50K15j10j41j3J72J18L4m10j41
-54b67J62J67k2j58j9J81L4O7j10%l9K4M2m7J06kj48k3q0j3J57k63J45o7K52j30J00j06R3
-25C6R9j20j04q8n0J04K63q7j7j7J00q4o2J78J69k19K41r9j72j73J07K77k10q6k4L7j21J05
2a7j0n0q8L92M5k72j01k19L20m6KJ18r5p6P0r6J28n6P9n2K3j25L68Q3k32j94r6Q5K21J32
32B41
##PAGE=	F1=24329.498230636760127
##FIRST=	24596.97802734375,	7686.668670654296875,	0.6720218658447265625
##DATATABLE=	(F2++(Y..Y)), PROFILE
-2014A12L8K66k25l24n6k0K29K16j07q0k6J19k9n3N2P1k48n1m1rL2JL57L5m84K22j62K03j11
-1985g3J30Q4J22J01k63j71J05k23P2Kl4J55Jj40mJ49K0k95J82Q2QJ33j41P7m9j2K61j92j30
-1956d3k2j33l8P9L06j7l10nJ75r5j83K52K39j28l98L26N2k44J52L2K5R6l49J22j21L22p6
-1929A6j41k4J23K88k57l6o0j48J64K15K50k32l29l6l3J48M58Q6k18j31L6K5p4o7J09k1j76
-1902f5n8J20K6K02j96J51nj63J06k32O0j32J76J10j41L26m73K97r3M3j43K37R8k67J25N37
-1876F46j83l16q0k12J7J81N8J10K36q2m10L60l28j91J11R4OM4j45J05m4m2K36J3r3J44j00
-1849A35k2k35L30L27l91l05K3M4L9M3l9q4N6O3j72K85l7P7J19j3M3k81q8j60K87J99j26J56
-1821B73j17j11p5j19K31K8n6k45J69M9j16n2J27M05k94j58Q3L60L3j84l19j00K22K21K04
-1796D59K2m70j10j2M17k57p1M4J88N5j24M2p5j41k41K00n3R5q2QM22j83j85J57j42k44L05
-1769B4j2j75J39N1j76J4K62j79j68P3O5r2J12J0J46J40O3l29r3J51L1k07L3N1r0K5l2Kk2
-1740a83R1k1N7J36P8k97nJ79P4j6j74o2k4K09j83K59k77Q4J14j14j03J80L87j33j53k5k77
-1713a99J16k5J13J4J04K80L8l80m8J26n7K2j0J6J12p0P4k64J87pk60J57j35L38j27j83j44
-1686b12L3J86l8J55l9j87K7k3J85K28j25l14K53l43L21J39J2o7n5K15p3l36K73J88l57q9
-1660d3J72j39J59j49M0K06k57r4R3K61j61k57j9J02j21L10j08j64p6k8J59j33J31r8J6L51
-1634A53p4Q0j09k91K1L96O1j00J04j88P1k19J14K54j10j10j25J29J29j51J27j95j1PO5o5
-1608c7Q3p5l3K01k8j45RL6j58q6K20J03j90lJ84k16K7J43oj65M3Qo6Qk8r5R0J30Q5j58O7
-1577e2J08K04k04k06K7K25R1j32J03j10j61J29r2j01J35K14J57k20k58O3q4J35K96J75j75
-1552B67l24q3N5K7o1J0L3j06j05J37Q1K09J69P5m31J59J0l26K77r5n8j58L94p4j59OQ8p3
-1524e6Kj43N5J03Q8m2J97J30k75k81K51Q1L4k9k79J91M2K16k52J5J79J6k68j14M46K06l6
-1497D77m27p8K47j79J9p5j24L97J42k90K8M7j59m1l2r8J29nK17K01l52J16j76L8N8p1j05
-1470i6r3l5R9J84K3j86k9O2J9L0J2j60L6J45k22J46J50j60J17L23p7k23M7knk07rP6J32R0
-1440A87K2l09j63K88j08J13O4o7j39J05o9K65k48J01K1j47N1J86q1j16%O6j64j99J7K60R2
-1413B8k94K91J9k21r4K45m9q7M60j44q3p1rL6N7J4K01l1j86k47O1L9k2m5M87q9k54j61L97
-1384B48k26j06p0qK22j57L1OR1q4o1k2K00j41j14OK31J07k21M03M7l94j96mL5O6J10O5O5
-1355A29R0k09m9K11O6p9J7p0M0N9n0j84m1j21m1K01L4p6L58k33j30Q3J26J92j67j8ln4K5
-1326A06N6k87J74J23j75J16K29o0k16P9m4l22O6J01J49j90J43J57m15K89J27R4j47l93J97
-1301d3J17Kj59p3k0n8P2QJ80K1k31P4J43j21J13j92R6R0R2j97lP2J75k31l9K57m3J55j42
-1272A15l1q1K5J22k12j13J37o9O9K9L5r7j12n3Q6p4J86j81J38L5J15j68L21m2j35o0p9n5
-1244a49j4J3J05k2N7J4J83k70J39K0L5j48nj31N3L51L19l23l77J20J08j62J2Q3J12j31K7
-1217A9j17K69J78k24j19j87R2J47J30j08l2j3K55K12q3l75J15J23n1j21j15J70J4j03j17
-1192d1k8K8M4J3P5J76k6j06l1j2j37o5k1n9J04r2o1L7L53k12m6RO5M4J58M6j27j40K68J92
-1162D08j07j59k23J55J78j57RLR6lJ9n6k69N4j43K80j47K47M6k4k11J22k13K6qq8J89L97
-1134D21J57Q8l21m87J65L9P0k85j5N6J37Jo4p4M4K23l18K47j41m2K94Mk81Pp7k5M8j22O8
-1105a83Q4K4J88M7O2Lk93l1K11j64O6q7n8J10m0M51R8k73l69J61oj27K17J10j27O5n4j11
-1077b6lo6r4K56J40k70L1LK5N7p1J11L7j68J73J91m13J69J65l24J08O4P2Nj54J10r3K1J34
-1048A90k21o6L6l2J15k2q7P7P6Nk55J18j62J11K63r2j49K08J16k1Qj19K1j80l9J46Kk0n7
-1019c0l3J65L5q3j60p5K45Q0q8k09L46J16l06j47J38J42k58m0J81J45l8j34P6Nj38J95Q0
-992B10j35k40J15j29J59L18o2q4J9j61J74j96Q8r2n4j13R4l5OKL7J1K0L8j48o6J07K45k86
-963a58K62kJ5Q9j1l92L0O2j54J57p0n9M96j07j35J49k04J64k3j19m1J15l0M10n4k03q0m7
-935F0r4j24P6J68L3j41L0L7J6pJ10O5j49k93Q5P5K20o6j05K1Nm3j16J24j13J05j04l8R2N6
-905a5j41M9j17L04J70l53rQ9j00M1K6L76m5j61J42j42k27J00j60J79J27k40k10J76L17K4
-879B00j96r6K8J08l5L3l15K67P6L1j59J48o4l4r2j67j06J53J03kL4J60K81j85j52j94P5r0
-851a90J33J47L73m3l08j21m0j5Q8j10R6J23l73l1J05O0J75l3o3K80k33J40J1o0mj82J36J3
-823G4j33O6K05L19j53o28J37J53J84l97K2J00K18k02j95j6J06L63j37k36N5J39r6pM1J05
-797H7o9M6j51j2l2L1L45M82j63n07k01Q5O6Q8p7k0J32r7j60K60P0k92J61j42p9L37Mj27k46
-768a81N8J46J46j31k63J89J0J78k7j75K96l71L46k82j32L68j12j92J99k5N2o2n1K5k28J41
-742g8K24k79N3j36J56J05j24m7J49J30K39k4l07K68j43j56p2N9j92Q4j8K38j8K6K67l89j24
-715a09p3R2l8J52J83k17j5o6JJ91j43j40K46J10r1j3J11K10k49k38J28O8j6m4J18l9k19N2
-687d8p2K8M1J1K32Ok43m5j7K5K09J59n0k18k7j86J96l1J43q4j06J1Q1O7L8k23J4j08J11O6
-657b0l34L38N6r8l8J04J61o5j80M57J9m07o2K46j42j44j19J57Q4J44l84L38K35k46j63J06
-631D3j11J30j27J36q0j44K20Pk25J41K31j74l1k7j77L77N00k10m16J76o0L21k14l45j49N5
-605a53R2j76P4j05K79P9j01j38N6p4K80L01j13l73p2J02K35j09k66K00J5k2j03K44j86K3
-579a1J94j48N2j38o7nLJ85j34o5J54n9j70P5J62O7Rk03J27L22j84k68K83o2l83J03q3J0J4
-550b20K91M20j49p1k48N4K7k77K94N7j9k06k71J66K31J32j45j26o9J15k20J64l8j3J07J00
-524H6N27k54m62j51J51j29J05J59L86K41k21l36K29k8J19m04j14L8j2j28L59J17p9r2k56
-499a49l1M6L3K71L12k54j82k81L95L82m05k29J24K77j71j77M4K66Rj53l6m7j52j47K14J66
-473A25l6k11J5P7J8n5m3N8o4Q2J68k31J16J5k6N2O1J15j51j07J91m9j96J13K0M7k00j42M0
-444a98L6kQ3P8j09M7j89L34J11k43k10K70J90n3k63L48J61m15j31K17j02j6J01k19j4J08
-418h0K71j06mj82O4k1Q4R9O1j30k24L5J83m7k13K05P1R0m8k57j03Q0J61K00J29l76J4K48
-390B04l43L82o0k42Q7j18J60J09J02l65K59k9l5k26O2K11J07k01l00K86J53j01p3J25N4j05
-364A03k08J84j76L1J06L11q8j86k85J31K0P1j02L82l8j32m8j2l4M4Ln9j52N7k1j7J15K20
-336B20k4n1j77j34j9R4p9J03O5Q3k92K68K00m07K39j33k9l2J91m6j65pJ47oj00R5o2J02p2
-307b8J68j33k06J46L11q7m22J13P0J95l4j60L4K5j50Q8L4P1m85P08n1j25L2K7p9J23j33p5
-279b3J62k08Kn3J11K34j30Pr0o5P9q2J38j84J43r5lj40Q5N2P9J09J47j75j93J48M91r5m02
-250D9k20J97P5k00K64j38j49Ml0n8J36l5J96k94M6J55J6k06j9P3K46m1k16K73k55K93r9r2
-222b9R1j08k4K38L12j7m97L7j81J37K22l36J84k07J31q1J23n8k1M3K6J78m0r5J61n5j73M9
-194A0K1Q5L68L9k07l6k80o2N9K31j60k44L9O9O0m9O7Q7k35O8O2L9r5j03l6J98K69k17j4K03
-164B36N0J3j03n9nL32j2l68k17J6M9OJ39K9j82K74l1q5j89K00j16rJ53O9j71j61L76L0k51
-135A3m4J64J03m02J9L78j3k22q4J24K8k63J15R7k2o0k8k1l6J0PJ82K48K53J01o57j06K85
-107A69P7k08p8K57j06j49p0K5RL49p0l61J41L8L8qJ55l34j60L92M8j05k16P6K9Pj02L8k5
-78a44R6q5j62M7J91M8JN1j60K00N9j60J89l82J35K91l9j38j91J71J61P3m21n0N2J49M4j73
-50a47J0J17k5J73n0N9j3j51l1N3K17kk15o8Jq0J37j74J81k15K07o4Q1o4Q4J19j27j16q5n7
-20b45j2L89Rn5k12J94k6q7J02J89k50K77j00k43KP7J75j08Qn2j3j18N0l0O3r0K81N4k68k1
9f0j23K56m5o0J14k30n0K50j60K07k5J1k60J64j01K88P2k24j46K2J11R8L8
32A47
##PAGE=	F1=24305.181885481579229
##FIRST=	24596.97802734375,	7686.668670654296875,	0.32361149787902832031
##DATATABLE=	(F2++(Y..Y)), PROFILE
-2014E3J37L36k49m18qlJ74J97j32j35J31J48q4j35J1M0j64J1q4k6O6j0L14K1m48J64r4J06
-1986h1lJ36J26J29K6k84j35J28k61P5k4Q0J45P4j50l9J45r4k37J31R4O3J26q4k8%N8J74k99
-1957iM5j6k08R8O3J53k7k51j13K48r1j82L43J51n4k59Q1N9k48J68P5%J43k57j32L0K93o1
-1929D2j60M1m3L14j53p8q5j13K13O0J51k33j46J3l3P1N37J28k55j28l1K6l5j4J17j21l0j72
-1901a17J7P4J22j44K50o6j47J22j30j04m9J20N3PK44m29J76j48K08j07J10J09k27J78M98
-1876F20j53k94j24j61m4K32P9Q9R8n3m05L61l69j81K21J37Ql5j44J22Rm9K13R0j47P8j00
-1849I8J7j72K68K38m03k37J14L4j16Q2L9o9N6R5k02K88k4l2J36j8j19j40L3l9N9J80k6P8
-1821B18q6j82k4p0J88K2Mk67J90J3p7k1J03L75k82j17J57K62o3j54k91o3K07J77K29K6m73
-1794Aq9k1N01l17o4M4J50n5q5J55j59k05p2J42p6O4Kk3L85j29k39J60r2k13K99n1j59j3R3
-1765f6j46J52K02j61j91J28J10j03m1PR5J56J48l03m8J71p6r2J5k2j17O7J8o5M4jO5lJ22
-1736F5N6k06J8P3J06O5j62k7j67J07j00K76k30J9J12j12j50L43K93j94j43j5k86J80NJ49
-1710G5M2j14L76N9l64k7J23j27N5J1J1K5q5R7k30L17r1j77J34j85L39q7k25j48M2K30n4L6
-1682E8Lj12k5o8J38K60k4k97O5k60M85J45oj08q1K61qm16K34Q5l48J0J03r7J96j19L8J76
-1654B88k51m7R4K58j79l83m9J41n9L18l6k82j66O2J21r5J50j62lM41j24Q4j36k11O6L29L2
-1627B01q5J82j72K7k71J20K12j20r1j39J45J04j39J39j82N9mJ14p8j26j24J50K64p9j39K5
-1601gL9j83j3K33N8k09k0J80k18j1J32N9j08NO6r2KK9j00N2J62r0o8J21M5J90k31j54QK81
-1571A58M0j80J50r0j79J26l1l3P9J33Q1j82j96J16j67J63K89J45j71k23j04M0K7m3n0L9k35
-1544b98k1J18J20J73J46J18l14J14l0l50M19j13r0k56L51l7j80R7l2J0Q0j26L7L1R1j15J84
-1517A27J60k20l29L56Q4o8l2k82K38L1K35j97j35J81J38j80k06M34K18K9m09k62J87j31j02
-1492a35N8q0L51K1k88J57J24j77l0k7j17J27l0K03K19l12P0k00J22J57j65j63l4K0RJ51L4
-1465F5j94n5J12rM2L7j53OJ53j83J26J55j47N7K91k02j21J63N8J0k11j31J07J04Q1J34l08
-1438a3j73K20j51J40Mj9j29J23j15L22k62O4J24p7l3O3K0r9k1j2r3j33j44K53J61j90L30
-1411A60r7k33OJ29j12J22M04j32j4q8j75J13L7j18J97O4j63j99q8J41l3J8M13r7l10o3M36
-1384C18k91j37Lj2R4k00K34r3jn4J25m6R4j68j15J30L0J03l3L71j6m63np3K0N0R4P9L5J94
-1354B67j69j33Q7J21o2%m7M8L7n6j96k6q4j02K39P6q1K86j88r2J17Q0J48j37j2L4q7kJ12
-1325A78m38J91K07r2l7K13m5k45J18O4l43P8M4J81j60J15J03m51N35N7J9j43l43J47J67N7
-1299A77k13j34q9J5J4J02R4Q1j51L0Q7m4Q7j88J65r2Q2j16J3J21J44j76k7Q4QJ93j08m2j00
-1270A7K5K04k46j65J58p1lJ86n3j53j55O6L0k20L75j53J26l8L1rK65o4j45j4n3j13O7j5J20
-1241@lo8KK42k66J08M7L9j80j3k0J11K57K41k41m31J28R2j38mJ03L8j54J53j56K02J68k52
-1213El3j51R4P8J09m6M4p6J25K87rl79P0Q7n6q8p3J37K6k8n1RJJ7PJ10K49j08k25l8M7j26
-1181A5n0J2j88J60r3N8k5J56j82O0l0L2rJ49N9j16j71L32K93j32k04k15Q9J32p1m4m5J68
-1153A40Q4o3l7k07j3j20K86j39K08rJ2p6O8l04P1L2l7J23M24J76K2l88k96O4P2L4k15L9N9
-1124A0q0KP6j17J2K09l20L28k52QK56J0k17J3K5k21J12L4n0J34Q6P6l9Q7P9k73n4K81k78
-1095f3J0p9L8J02n0M10nk54k50J19n4j52K06J98KO4j37j69Nm0p2J91J34k51J19m8o5O5l5
-1066f1Q4Q8j29J16J59l56K01J96l95J68J23K9m0j48J47j23O6J65l11o5J9l6J03N2o6qM9l3
-1038fj31jj73K69K90j59j92K19P3o5P1j15%j29M1J15m5r7qRJ25L9kj75j46K57N9j37q9L49
-1008B46J25m26j9J93J00l09q4J31J36l4j32J12Qj76K21O9j30j85R3j6J56K20j15n2J9j89
-982c8J44j69J18m1p5j78J27m1M4r5J72o9R4M1k44n4J77J95k18L33l2p0N7o6j93JR0j95m9
-953b34N3q7M62m8j47K05j25O9J5j28j55N7K1M88K1k17j50j09n6m1M7K24ok00OM5J22MM7K3
-923B06j59k86J01J20K47r3m7L9j52k04O7J59k27J32p0j4R2O4j43Q4j10J56J52k26n2J10l0
-896h4O7q4L42J8j53Q3p2j98O3j58J55J18j44k29J83K55J4k29q3RP3j5M5j72K69km0l4J88
-867A85j57n1j35l0j65J55J06j8K1J73L25j85j35k49K5k9J78J82K79J4j90k69j42K9J36j41
-841h8P1J26j59L9j41Q6L3N8m5L39k36Lk7j9Jj84K49kj05P8J13K39j50n31J41J06K13k94j86
-812b72J73K26j78j91M6M8L24j30j96O8K01j31kR8P0j66Q4j31L4k3j40L82N41j58n97j64J71
-785a3J9L1j67lJ80j22n1K52L0k66J01j81N7L25l3j10k08J0J88Q4j61j53R9O2J63j7LJ62k96
-756a5J58j79k13M35j19j13J08j4J1k7k9k7k60K27J91k53L4j24J18J25m4j24R4J15K50L7l24
-729C8J98r8j35j22M9j37Q6R7K66m9k3L09l97k90l8K09k7j1K73j12j76r8Q6J25p9j65K49O9
-701I7l8L9Q4K23j90l71J20J39J2r4J60r3k09Q4rj23J01jJ98J24k75j82j6J08K22K20p3j91
-673F6jj83M2J0J53o7p8j2N1Q6Lk87N1R4j9J5k32L64Op2j21J45Q4r6o7M93p9l58p8K23m4k24
-641a32M0R1K7K02m38L49J48k05j42L7l1J82j10J00j00k02J34PJ1J10O4q4p4o4j6M85L77k74
-613D92m25J67J8K76k72l58RNJ44j96K4j41L04J27j49k53rJ66J69K88k2l23j04P5J32Mm16
-586b68K45J40K3l30L51j31o8K34j53P7j22j24K9j3K32k21r6J07k3j47J69J52R3l8k29J75
-560F4L30j98k90L87j75l21Lj12J70p3L36M89j29k33k47R8K0k51L25p1l8k09j61J82K04Q4
-534A84j59j26j8J25l11J93M6l0K4R1N25j62l93q5R5j76J4J78M22K55k12l20J46j63K59l09
-508I3j55K7%j20L03J35j00r8p8o9p0J9K22L78k13p6l00K23L71l66j59R2L17o4j14j17J63
-481B44q0j83n2J2o2j26K69K40j47l23j4K14J37j06j48R4n9m5J41j50K09j06L9J26K0K9k00
-454b7N1J59j47j08K5J65O1k78j07M5qQ1n1R6m3J61k04J52J57k29j98K89K28o1l16L34K34
-427D61n01O1o6m7J4J67j45j66J64K38q2Rk20L0o5K04R0K9j73j73J6J89k7k23J52O7J84j06
-399H1k91q9J36J63J66J09l64RL05k57K45l1k51M0r6J98J42J86n42K70ll5k15K6K51Q1k37
-372cj40J98L5j65O3J65M9j9m12L28j78P4J3L08p4j26k01J46kj1M4K38j81n2J6n7m2po3L9
-342a7l2k0l0L3j8L11nr2j34j04J1M1q1J36J11J9k72L5J92j28K13j65r6j1J81q9j28J52M6
-313E9j4j20J70k85J56k0J81j02j62l0L63km97J39J02J79n5j22k8O9j73J69OP3l44M36Q4j23
-285A09J5l0rJ00j36n2K19k13r6O8M3J53j20M1j30l1P9k9J21l09J72o1n6k2P2J12L9K3J83
-256B55j95k55J45N19N9m13k67J44J50k74K62j20k24R5j2j02Q9N4K07k26q8J56MJ1K1j42K32
-229H5M6k24J62k86M89j36k15J74o0p9K14K90n4n90K78k36J36J66l77K53k01O8O1Q5j3k0J3
-202B9L5J24p3o6O9J0j18O1L2Q0L89pk95o5k30L8L8J29k68k71K26M7m9OJ67K2j95M4P8j9Q
-171b4r1r6L43K24k92r0K62O3n6p2OL0J89L5k90k93n7P1J45O0n6j6K65J0m1l46J02kMJ36N9
-140A82j24j37K55k1k01l3J31J09l85N9L62j6k55r2J79K7k45l1m6k9J41K4m7L6J4n7J39K68
-112B07K69J12o75OK23O5j46p6K07p9j23j02n0nL31r0k43K98l1l9K7K19k96k04K53O5j01j64
-84a42Q8J3K1j42L1R4L7m4k05KJ63L1j1J67j37J22K9o1K02l40j1L05K7j65k98R8K22J24l49
-55a29m3P9N7M3j48J4J00j55K83K4P8k2k77n9J60K72j5k33r3N0q9K5l1J89j85k6qO4JM8J41
-24A15j09j52q9P7j43L88J05p4m01L65j4j40rJ88k43K92r7k40J98l4Q1%N5k4m0j25k0l3J55
4C2n3J24M5j97N7n9K91j50j00J09j85p3L11k50K71K3l7l41J65j12J97O6j64qJ01L5m9m2
32G
##PAGE=	F1=24280.865540326398332
##FIRST=	24596.97802734375,	7686.668670654296875,	-0.039645619690418243408
##DATATABLE=	(F2++(Y..Y)), PROFILE
-2014fK02L40k34m26kM3J09J67j32j48K30J63j66j60q0M7m5K6j13m2J03k7K30J3l47P4p8K4
-1986b35J48J58K03P2q8k91o1J19k57Q7P5R6P1J32j47m2P6k00j42J09O9P5J21Lj06O5P5P6
-1958B61l94K94n5k96K11R0jp9j97k5J94j07j69L71P0j7r6m7j1k24J62R3m5J82j14k96Q1K00
-1930C6j3j74R4p9K93q0j14r7q0K09j23O4j48J58O4q8j39N67J78k76r8o9KJ6L6Q9j93J45k00
-1901b0j40O7M3m4L10j40j20J11Qk29JN7L4R7J52l36j4k4K63j29M9Q8j87K21M08r1k47j48
-1873D0q6j24K39J05N5p8M6m00L22l73l7K45J22j3j22j19J58M7n4J76J42j78j0o4J16j36J81
-1846B00J37m19j63J85M3j29nJ09qN1R7k17K58j4j46J61q9k41NJ89O5p8P0O1nl1k50K7mJ28
-1816a3PP8k77J78Jk2nM3K92k46k3J99J52j62j03k12j3J79J19J91K8m23l7k6N34l82m4M8J19
-1787A80j58n4K71k11k60J02P9j14k0R8j5K76Kk53J21q1j22K56q5o7p3m4l0J76J24j17p7P9
-1759a7J16q6j90J09j0O2K09k10J7K10k34Pmn4j34J53L1j40O6p0J20QM1N5p7K5l9J12J30j24
-1729H2nj52j12M0K23k12RQ5n2p5K79J86k49j03J9k78K35R1J43L2l32M29R6l26kJ19j71P6
-1701G5K7P9o1j75J24j33L44j17r0P7j89K77o7k31j27O0K38l3q9N3l8n2j28O1K62Q9k74k1
-1673e9j81N15J80l8j42j06L05R4n07J76K6l50Q8nk7K45p7J2J29k14j6Q6K55j85l44K9%r4
-1645b05L02K5j82j96n4J36q6J35q1L6L43j75N8j48q5O0K56Om0K06j51k3l38J84J51j47r0
-1618a03j20J62M4r6J53j63J26kJ41q1l23o1K50K50r6j03K3L4j88J6K24O7j45r5J41j94QO7
-1590f4J40j00J8J13j27k1O3j16L7K41j68r4J29MJ34k23p0j0K81J0j79J88o5k22R9J4J8O0
-1562I0Q1oj65j24J74k37J74K57J01j65j04j03mN8k9o1N1k38R1q8J67J11Q8J46j45L5j20j48
-1534a13L96j53j07k42K50Lk12J66j54J48J13j46j0K2O4j68J85J58j48k31L11P5j57j9j93
-1509a62J78K5K53j34l03J54K54p3k29L79K07P2l87l88J68p4k37K35j51K91q0r1J70J42k04
-1484A5pk2j32J14n7J55K25k41M8j73J83K02k67k18N6J02p3O1N3j61q9J39N0O7j2j66n9J72
-1456c5j65J63J28j40M0K43k99l6K43J16K5j81k50J19M3O1K35k82r7J16j64R9l7N2q8R9j18
-1429a10K98k53N7J81J8q8j24J22r4j3k8k5k2j25P4J76j59L65j96j65N9j0q7K51L21j11K4
-1402C36j24k96K14J0k40J62J58j29j38j05R6j0L5L61r4l62M2M43l26j57N6j2j2j14K79j95
-1376a22j07J22J81k9N2k37j29K52k7j28J97K92p1m73J70q2p1K4J35M0L3K85j50j80m7J53
-1350H3m3j5l1O0L6n0j83m0m5j21K06J03l8K35j15j15J31LJ07r1j4P1j04k9J52l74M7K80q
-1321I8k10J59j8k56J58J66k86L7K7J87j20L1L6k32N17Qk5j21k83Q4K14R4k50j61o9J8o1J95
-1293f3l7R8k9j1N0k9N9j14K09k36K8pK2J27J32j04mj06N3K10q0j7j06M3K60l11j90J60m1
-1264c4l8K68j51j73j40J58J3j94K95j05J08p3n8R3K08p9j27K1j2j68J65m1Q6K1j47l0K79
-1237A45k37N5N9M3j81O6O2P2J79J53j60m56P9R2j11P2J17p2j04K39k01Q5J44k63N5j17J18
-1210f7j5P1K4J05q4j5L12Q1l92N2O7j11n0k6Q1O0Q2J0N7n4n2J6J49K95j66l14l8Q3j23k2
-1180A6M2k02J44j5P2o7m7j67J38n4O0r4J48N5r5j46L21L73j45k46j70%R7qj04n9K43J24j26
-1151H8l7j26n1m7K16j24J56m8L9N9P9l36JJ16k8N3M05J93j0m09j73oQ6J1j24P6J9k64M1K13
-1121F8j12o0J25j88L45l72N2K10J7j47K3J06l33J78J00r8J14J43n0j06R7J53k18m8L33k95
-1095C7j32k9L9J10j01L48n5k26j03O6q7j76J58K84J48O1k30k58L2L9r7J53J32j80J42q0j36
-1068a41P7q0P7R4o4Q7R7k83K38K21m35K01J70m0p0j18J66j48J10K04l54j6m2q9Q8J10mm5
-1040A1Lj05N0r1j59K97K90j76j82J83Jr5J21o9K4j10N9P9r4j76R2O4P2L1Q4j94j93K41M0
-1011I8j83J8L08J41m72J13J86N8l19j45Q3J40k0j59J50K8k11K22N9j18j29R6P6J54J10j83
-985A01K9k1k11J06j23J34Qq1k50K23j00R0j18K38j10J68N0l44q8K23J22m6L40r3j61Kj05
-958a7K5N9M4k21k18J55j1K54kr7K26l4oL1j19k16n1J96M31M8k04j89j70j7O0pL20j1k45K6
-928D0k9J72L3k5m7j55k32P4J53K58j06k0N8k44q7L4J35k23L2K3j8O9O4j18O5r4L8J12o0r0
-898a88R4M1O9k03L30O9r1k3qj41M7j57Q1J20k9j74J11J75%k37j7k0rK8K2R9J79j11j27R7
-868B7L18k75j44j41J25k25J46J09n3j0K12L53j97r8k26k3o6K19J61K00J09q2l64k65Q6J59
-842E5j85L9J32M8P4k71N7o5J04K5M05k83j42o5J3Jj02L22J2r7O8OJ22j42l20J07J3K40j34
-813C7j13NJ17r1j22O4m6K35j16j12N7K49j49K2J36K6k41J21j19M7J9j15K14N60j56n97j3
-786h1J28Kr6k01K6J90j75J49J80j5j90k4q4J17K14l4r1j46l4J91M8j45j13O2P3J32J8J24
-758B25O4k02M1r8j98L22j32%RL8j1k2l6o1k02K20J03k06O7o4O1J32Qj65M5P3K29N6k88Q4
-728I2l9p0j65K6q5Q7K01K65r0o0L05l75l87M5K58J5j74L15%l26j13K04K6J9j97K33J9OR6
-699A31O8K24j34l58k2J48O6j62J99j38j66R2O4k19J22QJ56K06k92k63L0J17J87K54p4j38
-673A06kj97J7j1J53n6n6j3k4J26m2l78J75L12j96l5j1K51l4n5j78J49mj26J16M46k12k85
-645f4l7J82L8k65J48M9j6K17m81L73N3j33j09j9M1J87o0N7j22k48J9K9K27J12j34jj03p3
-617a33J87M79K36l33m17J56J08J99k97l20J35k7J85k14J6j24K14J97j62k00J0J06N1K49Q3
-592C84k24j16N2k7R9l25Q8K33P0m15L05m2j46K22j25Q4o3j55J9nK83l01j12L7L3k2J13J35
-564G9J00p6k63K11L05j73k40M54k97k28J4j04J67j49L43N07j03l74k26J37P1k25K99j76r0
-539c7j40l9J37J80J8j74j12N7J27k71J37Q3nq2L6M99n4k70p0K1j74o5J98M18K60k18l12Q5
-511B33k44M06k58k33P2L2r4K04J16j36n3J20j41j85N3J31L69r1L3l46O7L22k89p8K7L64R1
-484D92q2k67M7j82k34p2Q8N1p0K95K77k38l45N0J90K52j48k46J08k6m1lJ5K24k39N0K02l7
-456A11n3j98K00J15k34Np0K78P7l47M5J9j22J30j20R4MK55k08k9J90j96j81K62K30n7l01
-429a01K80K76n61L33k62j19J9K30m6k33K01J48q9J4k16K9j19K90M5k8k07o2j8J91k1j70N3
-402a43O8K40j83k45k3J96J07J09Q2l37K9K92j52J42Jk57l4k4J75J84K73n84J47K5l0j83k3
-375a48K74L2k20pJ12r3k23J41K15Q8N6l98L16k28J03n1K71l7o5o5R3m0l4J13O8k64K0R9m5
-346H3l8j18j05J40N3n0n5O4j49L71K3j31q8k9oJ8j10J37J66Qk29k08J55J48J64j90j64Q0
-318f0J32j63N1J82k4jj75K17l33J8K7J82k5j40j26L56O2m70J12J15J34p7o6q4Q8l8J54k3
-290B5J4j82K01K21j34k2q3L5N7j07l1K50j82j87J71n5N3k9J09q5n9k8O2P6k75J60l5j22M7
-261a35O5J51k7r6K28j59k03j3N55J65l98k54J14K01k58J68j40j14J07o6n1m9J14J65q8o3
-235h1K8J8J39O7j71J9J25k24R5k69O00j53l29K52Lj49J66K75n6o30N09l05Q8J25m13K89j58
-208a40M1R2N5L1J7NM6P0j30m6k5P0m8Q0J5O1L85n8l56o4j23P6L5K4l68rJ50Rj86O9K66k9
-176A5j38L8J13j85J39n9q1L51J94l10j87L07N6j05j5Q7M8N9L9k00l37k7J23J57o6j29J58
-149D5K37M1Lk29j31PJ5J21N5o8j49J51q9j50l7J14J40k81L2K98j9k30n5J65L1k13m8N7O5
-120a22oK6o2j0L9j29J06K69K47R3n98Q4J33N2o9q6J68m9r7j11r2o0K98p9n7L14o2r6L4K92
-90C70k45j99J06K7q8p8P4k4M2j12J4J56l3%k52R2J95j1j04J74q0O2kM0J95k86o3K41Q2j91
-60A02l09p3L14J63k48p3J04K1mj23K8J64k04K08R9M0p6l14l6K55K67l7k00r7N7q1j06J36
-32b3J92j56j81m6P0N4J0J71r0k03q5K08j14K09J75p5l33L39n6j65j32J62j86K62r4q3K80
-5A10j78R2K1L9M3k3j37p6j7J86j1j0J8r3J10k8L12k27j57J27q5j01L15l14L03Q9p7l24Q4
23ij76J25O0o8R7J58m6j86j00
32a45
##PAGE=	F1=24256.549195171217434
##FIRST=	24596.97802734375,	7686.668670654296875,	-0.13173373043537139893
##DATATABLE=	(F2++(Y..Y)), PROFILE
-2014b1K07K79j90l53rP9N0J34j20o5K07J63k43j09k41J10N0K7j30m4J23J2Q4Nj93o6r8l2
-1986c84L22K15K56k5k04k59NJ00k38J08J76M6MJ78j46l5j2k71l6J24LP7R5R7j40R7P5l0m01
-1957b03M91j23l34K72J25r6j67j47M2J80j22j55L63J1rM6p7j20j81J32P1j03K17N9l46K6
-1931a48O3N7j65J21oK55n5j36j02r0J92k99J07P0K25J00j21k80M52K23k76m6o2l9P2N7K9
-1904A98k26L12j88k05J9o8J25K77k05r4O1J41k69JnP6J03P6k24j45J55J67j35LQ6j45K13
-1877A04L05j3j90j53k5j50J58J43J4k62K30l20J42j63O0J71N7p0k06n2J81O4n0J34J51j97
-1851F3r1M6K02j41R7L4m01j2J21P2J7j48J00Q5K4P1k18K09j2k40K18k23j52pL04J54j34p1
-1823c3J05p4M0l21Q9N7O0j6J59k53J03M4L4k1n1J72j96J05K22O7k46o3q8L2J21P7J10K1l36
-1794h0K4j9N37m52qN5Q4k03o7L57k15k41J61K6j27m1J02RJ54J58k14N9j33J8J98j24L0j8
-1766C0k39N6J41M1q0N0K8R2m6j29P9r2j16K18o9R0K59l87M4k1l1j08K31K3k18K6q0J23P0
-1737a5q9Q0N7L1j34P8J68q5Qj16k49J38J90j91ML1K8j0J51J04k71o8O6k16K14J77J43jl29
-1708a06K80J06k66K7J02j96R0M3J92r9l02J48n1K81r2j1Oj63J89p9j90q9P8K20j2j45J12
-1681G3qn9j61m2K46J81k62k7j58M67K34p3j53j23L43J98n86P1K9l22J34j34N6K87l0JN9j58
-1653H3rM1K61j69k19N8j26j84K71M9n0j57j42J74j29J15J8L8K73j84k0j51NO9J81lNJ85j33
-1624A50p0l70K79N4j87q1K1O6n4j9J69j45J89LJ45q5j95n3J43J64p7o7J9K5j84J5J91J32
-1596A78p3j74Q8j57O8j0K19j31N3J42j58n1O4j38M9L50j23k54Q7RM9j77%j4K22qj26K03k7
-1567A60k33L7M0L5P7O0r1j71n8K36k60J36K10O0j55Nq2o0J05k5m2N2k17J45j37J04L0K0J60
-1538A41K9m1k26Q9L00j72r7j77J77Qk48K32j74J81J20j22j28L8K9j62J83J17q6j17K54N4
-1512B02k12K4j25J01LK48m9m31P1L40M0j95L20J90Q3l84m33K20n2j24J55j86J31p9J71L8
-1486F7J27k10J9mj48J00p9Q4K22j64O0j14K13J75l72j84J33J69j29m7N8r1j27J49J18J09
-1460A34r3j98r7J57j27K07P7j35P4J94l49J0K66J59K6j19l39J25j6nL13k37J7J8j44Oo5J35
-1432fl4O3o6J95k29P6J85J15j10l54K31q0j1LJ7Q9r2k7J08j59M01k60j06Q1q3kK55K29q9
-1403C40L1j69l55L16j2l01Q1K31r9p6p5j6K0M4L46q5m09J17M14l24j39Q1pp3m6K71k60m6
-1375b00K08J31l5P8k66j61L26M8k83K07J83r1m34K71o0j35l4K23n4P4L31j57j94j37J46k2
-1349c7k4k9P0M6k3q4j02k5o5M7J23K6J99l9j52J16r1Q9l5k8R7j03n0J71j62j48K91N8l16
-1320a80M1K6j97J40K61k24m1O7J74p4o2l5L4M08j4m9r9k28L3K44J13k69j69p0k7j9K39j18
-1292i5J5J02l5K9p2M3%K38k98o3Q3K3J11J32m0jk40P3K05o1J3j14J17K80l77k01J36j5mK83
-1262B67k50j26n1J37rj72J98l4P8j00j29J53J49q7q5N5K4j93K34p1M0O5j68j12K98j91j1
-1235i1O2L9j26J95P8k4J26N6q6m08n0Q3p2K18J03j71M7K39k47o7J13k55J44r8J98j14k3R1
-1207d0J61l1q4K21J58m06M4Q0k09qJ5J4J34J83M9R7j24j47M6J82L09j85l50l2Q9j30LO5j99
-1178i5J35P7O4j19j73j89K05n4J16k01J51L5n4L0J42L95j45k78j04o9P3J7j64N9J98J25j68
-1151In9k5m1%J24r3R1o1N2J70J44l21j58K21l7j5L42K06rl90j30k9Q5Kn6R5k4k06j8K59p2
-1120E6j45kN4L08m62P7J65L1j21L3J62l47J52J40j10Q0J86j72j48R3K11j46k1L62k98k39
-1094a01P0n4J18j71K69l8k00L9J6r5n1pK80K81P9k90l87J31Q9j52J54J10r0J22o8j56J12
-1067A0k16N4N1kJ17J8k35L16K13m38K02J98j33r0n3J65j66J39K36l26N4j12j64P6J15N7m1
-1040D5l2j66K49j23k49K85K83j43j45J18p4j02J63jN5j35L8L8j17k47K17J26J5J4J67k12
-1014F7k11K24J5k00N2K37J60m50J86J68K3k84j62j6J73kk11K02L3k50K17N9j01p5J22J34
-988A10J53Kk45J18r3j59L4q7J42M3m5j39J57k22J37o5K27p5J67Q3l88j48K13M2J86K86j73
-961B61k36m7j39K27J29k0k27j89R6M7J5J8K8K15M2q0L7r3j37q8K98K80qj70j99k06J7J50
-933B1p3M27Ok83N6r6J68M9q9j28j44j27LJ67K54j18j5P2k64Q5l9Q9j35j0P9r7K8O3r1J1n8
-902a89m1N5R9k5l3R9P8k90L13P7pj36M0o0M2j68MJ37O8j09K2J02pj83M7m9j00P1k1L42Q0
-871B58k19j80J73M87l60k86j30K16k49J42J17r9n0K54L63k10m5j65l3j62J98J23J64K16j1
-846E12m02k80O3J38k22L2J00K04Q4k89J3q6P5J30M42l53k52p4Oj5Q9K82L3p8M9p3k3j20m1
-817e6K6r5K63L7mj47p6N2n6O4j06P8j07PJ8K61j34N4J53j9k70J56j07J2Q4k5M3M89j58m88
-787e1N0P3M6k07r8j1J25j54K72P3m6p3j17N9O1M6ko4q9q0J85K2p7j73Q8O3J10N0J72Nj02
-756A56J4o9j59J42j31J15q5J04J4k5o7q2j36J51nq4R4j3L4J20L6j63LJ0K09K3k24m8J7K1
-726b8j99N7o2Q2K60K20j30q3K71l21k32J0J97N8k64K75J03m36j05K90k9P9k14K08JM2J36
-699A86M6K13r6l24q7M5J26k28K18j48j05O8J25j98N9QJ37K61k88k50M3Q9J17K50o1q5k3k10
-671a12Q9n8J37n6m4Nj34J81p6k34K29L63l18r9J35J51o6m0j75R1p5r0K48L35l52k00L4J58
-643B7Q6k70K08K7o6J97m80L92l5m3n1k2L2J69J0J5j44k44p4P8L04J40k77L1r9qK96L88R8
-614F85l72l72J71J67J02k83k35J92l1K05k42M4j12J14K58j46r1j2j0k8J84J82r6j14L1k05
-588a4J50k25j9K77J23l43J18P0j92J30o7J06J9j78l5K4L23l49j08m3P8O5M9J16R0p2k72J91
-560A2K49j25j44M56l92r9L4o7J05k17L35M70p9m63k10J71J49k39K66k25j69O1nM8J71o4j87
-533a58p3J32J20j81N0Q3M8j43r6M63N6j30q5n8j09o7J42L71K51k22l19M5k43M98k29l24J70
-506hP2n7P8O1j72N6K48k23j83M6M9K53N0J23l79m3K49j86kn1M07K48p6l75o1k72m1K4km9
-476b16J9K86K79l00k62N6J43L29j78l21J02M9Mj47J59K29l23n4K68r4j12q9K37P6k81P4p1
-449a38L08P9l58J71j8j95J17j40R4j1L42k03j63J97j49j80K21J89m1k24J90K79n39N68l29
-424F7k81L6K58N1k21K18M2j44%j49M0j16K74l3q1k46Q9nJ84p1n6k0O2J98k46r9L0K41P1p
-394H6L9l12Q6K09m9R2L0k63j15Q1Q8K19L44n43LM9k2j44m8K27j5j50P4N1k00R9j73K00J59
-365A02J15k12K54l29Q0p5K25J1l9O0J6p1k4J16r4k23L4J80ql6j81OJ02M9n6o3L2j43L03O0
-335A91j78l8N3m1J9j38J11K07L6k31l08J17L09J03j99k05J72R4k50K50J52n3%k11K25k28
-309d1k22L5J63Q0r7q0K59N8m00N9J05P7q6Lj19O0J01J63m6o1l7k0L24j44n9r5N2J1l7m2K50
-278B14j28k54K40j65m8K19J20l6j57j65K12Rj27J38k8j08m3P6J66j06k34L10r7j04m4M48
-252C08J70l77k10J04K27k05P6j96N3P4j38J4k8N4L5P4m5m3L8J88J13j35k34J91j78K3j77
-225b24N92j45l71K60P0k07J09K75j6n11N43l77L0J04l85K36q7J5N0K6P6P3ML5K8j62l1r7
-197h7J26K8Q6l3K4L57r7l83m9JP0N4n8l80J73L5K4k05L1L14n8q3O2J77m00K42k0p5L00J68
-167C44k66k86L21L8j18N3J78L6m6oj07l46J23J49N0j83j81L09K00N3L1q8k13q8MJ13N3j8
-139A09j68J18j96r6n9R0K21r7q6K02k7j15K0N2L5j66K6J64M5r1kr0p6P5j47P8K13J76M8m08
-109a52Q0L9M3mr1J39j3p5j16o6j68K55k8O9K77m4j26kL49j62j92J8n2p5K6M4o9N9o0L2J54
-78H9j11M2k80K09J88j5j12O7k9J9nJ33J65k28p3J53J14j87k92j10K85J63j41j00O8K8m3j18
-50a21O4K41j83M9J53m7j69k54J6L25K18o4j21q5L2o6j86K61K00j47k06j26R7K0KK01r5k49
-22b40l0K48q3M5J97n8k06K56j13j34j43L8q0J57q8J64K63l17K08n2l6J35L3j46j06nJ55K5
5H7p7k8NJ36k8K98k53k36J83pj24L11l16K83J60j04k89J8k79R9K7M3J71J84j17k80j09
32b42
##PAGE=	F1=24232.232850016036537
##FIRST=	24596.97802734375,	7686.668670654296875,	-0.12947890162467956543
##DATATABLE=	(F2++(Y..Y)), PROFILE
-2014b1J46J69j27k35J2R0nJ03j15N4J28J49k89j1m01K18O5N3j49l7J03J00l4k3n4k20%N6
-1986b75K47K68K66j22k70j54k4R7k26J21K32j9l3K16j49l1r3k89P8J46o8Q2K2J74j36Q6Q0
-1959B26j43k15M95k00k91K78J42j22k54r6N8J74j09j47L37j3j6J26n5k11j36Q0J1j17K05
-1934GK30l42m8r4J33j09J00J09K26n7j36j13j09J50k48K49P9J67J33j20l09J77K61k54K0
-1909A02k5p8J23L7n1k07M30j62j84j3j13K39J70k46p9nK35k60%o5J44P8K5j26r6O9R9p8n2
-1880h9J38j12J51K12N2j29j43K3j28JJ89k4l17L89k59o6R8N8J26rj52k48Q0J09O1l6R5J17
-1852A87k16j32K20K14j59K5p1k12O8o6J18J64j96M2J70l2M3j90J21j1k35K47l86K64k12K47
-1826A2K25j60j78J02j04R9l03J22N4mm6K34j90k7J61N2o1j66L2j39K53K21K7k75p4O0N4M4
-1798B5O1K0Jk38P5J1N18n17M7O2K9j64j34L74j71j72J52l5q8P8n7J4R8K65j59Pk17J77J43
-1769B05j71J02M3k94J2J11k7q5J68k2M4Rj6K7j47k04J08P6J63L07m56l0m5N7o6K90Nk67q4
-1740a87lO7J64k62J20J80L5j74j6J77n1J6j02k35J43K06j30m0m5Q3L1L0P5j80j34J12j31
-1713b51J37K38J53m2j73P4K7j87M6P3j94R1O1L06r8l54J35n5J84l2N4o7j28J05j15q2m9Q2
-1685f1J74Mj54J69j2n1j82j08K12K32k43n0q9L16K93r7j37j16L64K69o24r3Q5k32J49j76
-1659a58M2L02J3K4j3r9k3l8K70j29q6O5k42j24J05MP9q3j56K01j81J10N3M0K56j40j24j39
-1631a71L7R0Q9QL3J37j18r9j91K04o9k11J04P0j11j32P7J32j16K34JJ31r3p3J3M2L4k6o6
-1602d0L1K3j57k8J33K26j7k25L8j12J34n3K65j55P5J39j72q5L5j55R6M45n4m19j0N9m1j00
-1574a24L0pJ24j5m6J87J7j85m6O1K0J17N6j60j92QK81k33L8J57N3j27O6m9j04J42l1qL8k07
-1544a39J88r3jo5k2J62J65q5k13J89J33j46n9r9J43k8k34K78j40J17J18l5k43j5Lo1J39N8
-1516A5m7l0K20L2k41Q6r9L9m4K15N6m16j46L96J36j21K71J88O8m08l95K71n6m5J13j57q0
-1489a79J41J59r3J16j84M3K6j60Q3r5K1K13j10R2l8K09Q1m62l9J80J94j72j10K1jj48J36
-1462g6J50J43j62k25k2K5k0J87J8j13J29J42l60L5K49J68Rm2l77J33Kj77L61j72J46p7r2
-1435a8r5r1K11RL6JP1j98J08J57J85j03m94K51l5m1M1M4J78o2o7Jj29M22k88q3R3r0M6J99
-1405B59J41o8J3k12l49L92j9k65l4K60q3l2l4j43M4N3L63p3m45J45L47k91o9Q8pj09k9K67
-1377A10k58Q9J94M7p8J38k24k08L39J27k54L1P1n7l94L01j4j20j13K83j64J54L17j85j84
-1352e2j50R7jl0l8P1N7L0L5j50l2j1o9J25L1J58L0j63O8j75R7J2m6J07r0m7J66N3k59K20
-1322D4J01k57j22O5k9OL05k01j13J39J47k4r9l0J53K85j6p1q1j84kK62J12k77j69r7p9P6
-1294a56K60j05j49J93k9J3j41L1J32K48l11j18J06L1R4J27lk3k70N1J69m9L4j21K21K75l94
-1267A16k13Q5qO6K78l43j9K1O4o9j63J70L7L4j03j98J88Q8r2l4J05L8j98K80j07oJ40j47
-1239A0k36K96j37o8M7L1l2K95Q4j46J04m9l1k76j57l5J3L44P0k19K16K06k92j98O1k23K19
-1212a03r4L15j80j65J21K15M9n2N2J74m00L2J29l13K2L8m3K60K24N5J20j96k43R3K03K92
-1186F05j57l34l0P2j35PP8j76J32J70L9j81k09j16J59k5J13k54J33%J6J25J6L51j39k90k7
-1159e7j02P4oj21J60O2J11j65j22O9J5M5pm4K1n4N5K34K32k82l38L21m3p2K44K15J7l45j57
-1130d0j1Q0J0k2R6n3p1o0K37j3k23j24L07K80n14Q0J15M7j37L6K00l39R0J57r6O4K10k83
-1102B3j56P2K39p6K0L63l09k59J75j54Q8k24J78M7j52R9k6p9K6k5J27L77J26k85m32J81P1
-1075C5k06J72O1oQ6j8j66J48k67%m4j0J93n5k30M55J51m14J80K12k23j17L5J48j70J35K54
-1048C39k36J20j66k11O0M4R5jl9j14L51j58l85K61K68p4r6L7j35q0K14N9N3j72pnq6j14J24
-1019e4J83l2mK39k27j97K16j4j73j8J54J81l91K06J53mk11o8j03J19J8j79J93Jk72J65Q2
-992c7p7k2J49J56J46r0k63J62j64j6o4r3J43O5L8k0P4l97J71K5J96oR8J40l71k02J55j0M07
-963B93J77k56k55l3j11K66J90q4k09j28L4Q7k22JK41J63R2j53K7n7j6o2L06J66j32j28j86
-936A1j80L1K07j38N08K5l08P7j39J46M7j28j86j25j1q1J43K37j35k3P2k14J96o9N4m3K3P1
-908F8j83rN7p7m9J3n8O3J01Q7j79J31J07j98J56K0O7k15O7K2M4j84m0J64J08n8n6O3Oq9M8
-877co2j13M9nM59j5k98j22J09O36l88l93j15K30k33J15J32j34j05K78L53k21J8p6k5k07O0
-850g6R4J70L01J5l98j82k4P9k10J23q7L13Q1k19k9q3L1K26M31m17k34J7j42p7K98J95L6l8
-822A94L9r6j62p1J84p1j85K74J83R3k60k59J91qO9j42j01j11J46m3K26q5Q6J52o2k38J76
-795A19r0n9J56O5l7L25j64l57M7J8J39k09r0KO7l4K31l6n3O3j15O5K1j29L5k1l5r7J35rJ3
-764c4j66K8M7J19O6J42k5j2L3o4p4m4j45K14j58J59O2j6r0j11j29Q8j05J45N3K0K1R5N5j33
-734D1l8m2K02m6j59j18J4J05k23J53q9J03K51J39j64q4K21k44r0RJ08Q1k76J89J80m81q2
-707c40L08j8P7k07J69K4P7J51J9J97p9k92p3j08J65k65K04j13n1O8J24j85K4k2J39L12k59
-680D6k01KQ8O9J92m9o4m7j63J62r2J09p0m5L0k30K22q9pK20L37l80j44J98P0r9j8j33oq9
-650a81N6K11K02m76j02J04J67J01k51K21K5j26J53l36L01j03M4K6jk9J42Q3j7j65k08j4K0
-623a53K57J82l23Oo0O0L34K40j7l87k54K19J50lk29j44J90RJ85k80J07j31O5K76j19Rm8j19
-595B2l5P9K62L6j03J6l61J43j19o9K63J81k63k0J81k32k6J1J63R5k07j02N5L44l53q0q4L6
-567a67J42j4R8P5j6k21J06J65r3n2M03m38N0M6k8L6k78L28L91o6m74k04J81K21k46J97k16
-540g4k27K87j8n5J70j53j71kJ48J24j07k2N8R9j39k58M10J52Jj16j26ok7N0K93K25k13l20
-512a7lj41M78j81l75K59J10k1o2qj93K07K79k91p7k0L2P7J19J88l71j05J72p0M6j15M40L68
-484G25q4m31j44k76J85R6n6k71J14K36K50l23j95K5J80L45j97l66Q8J51Kj98K50K30l48k08
-458b20K78j37j31P0J78M8k59O4RK75N9k88K34o5k40P6j03J25j27M08j96k09J67j00j87J77
-432i4J12rj11P9K45l10N95l43m24J15K10J23j82K28l5k23m0NJ3j42K49j27r0k6RM1J78j97
-404a51P4l1N3N9j57j4N1K75N9j27m1k79J42Q8L0R0N6k61j66J63m1K32L84m69q7O6rj07k3
-375a41J09m4k2Q9j3j95K97j92j18K40J56LK59m40Kp5J98M9n7J53o1q3mO7k05o9k4K36J9m0
-345I4j32J05M3j9m8l1n5n3J48J05k24NJ25r0L4j36O9K27P2k75k60J67K64M1j83j94K01Q2
-317H2l16L98J02m9j9j97J95j40l24R5rJ83J0j09K24K6l30oO8L4o0P4j27j4J74K06m9j19P2
-288G5k41L82j39r2p0O2j5O5r2K05o1k91K74k45P8L06P1k6k54j59K84n8rJ41j7r9j64R5J63
-259A69j76j83K57p0m5J6L58Q1l61j58R2K37j28J1k53J86L9k19Q5K6K6j64K27l2p1M4J89J54
-231C37o2m49K18o2m8j36N41j13l16J77J27k39N1K72K6l66N38m45k0J03k87J10ml9L3m0J00
-204GJ43lj0Jj44j7j24J68Q9P2j04k9L12j07l72m1J21L2P9j02k08J09o3J16r5m3K24o6k5Q1
-174AK52l91J18Rq5J98J41j76l15K48K3r9J16K62mj09r0k4l22K64J60r3k23j96L85J61L8L5
-146B84L8j88j60m3R1N3K5j67J57k57j6o6k7K78N8j83R3m6K4O6m2M0j06K8K15K2j05k1j21
-117g6j14J13j01M6J25P0rj55pm6N9L4r5J23K9p1j20K7k15J16N6J00K17J3j26q4L89n1j89
-88E8l3j10p3J18Oj06O6jP2J15j98O8k73K91J55Kl8n4l8nM2J99J13j78o9P9J17j49k65n2J84
-57D3J26k8j14j8L7n1j32J05K87j36o2J62j62k70q7L0L65J46r9po0j0m7j52K67K07j62k02
-29b4j20R4m3J6K16j19k54L6J95p6n7J65k9p7J45j45o6j7k9r5K3k6L17K17m32L32j30j50K36
0A03J07j42j25j0Q4N5o9q1O9J30n5K57k39k94K71K6j47L08k55K00K21j15k26k8k65O4j10J30
27a36K18J74j60l08r
32b21
##PAGE=	F1=24207.916504860855639
##FIRST=	24596.97802734375,	7686.668670654296875,	-0.069882877171039581299
##DATATABLE=	(F2++(Y..Y)), PROFILE
-2014a1N2O0o6j34Q2Q1p3P7j19J65L6J28k97R4k77J02K9J07j87k7K9K13o2p1L5k06L3P6J46
-1985A5K70K49j91k63n1j10J14k16J09K41p5k2K50j55l7j57k37J88J44j24R3q3K08j15N2Q9
-1959A86k57Q3L62k76j72K48J30j04k96n9L7J49n8j50L02Jl7J31mk59r7Ro4Q9j8L58l03j07
-1931a76p2N4k1K1K28J90n7j14j38j01R0l3K60J5J06J57q9l11j22K83k10Q6J5r7J52j4j31
-1904b9j18M52j29j11n0n4K77K3k67p0n5K80k35K7j24J95Q1Qp7q3m6M7K6q7K24j01P4J24Q6
-1875B88n9j24O4q9j89K36n1r5L30k49j47J91L8J07l9k06j42M7L0N4k0O3N1k40n1L22J67j64
-1847A23l9j74R2N6k55J36K80j97PK13j05N8j26l4Jj04J73m15M92k90R8K70j73k34P1p3J01
-1820d8j47O4J8q3o5K86j00r1K32K8j07k50O6K1J06J72L3k18j32J67N0j9P2l2j9j66P4P4M68
-1791D54n58J20P0o0p7k00K98r4j05J51p2l1J72j97k4J25K87j05k4k74L09R8k21J34J02k95
-1765a7m3R8o9j45K55o7j2O6J17l8j95r7r8J56K22L39m43j63r3J99m0L27k2k65k10R1L3K31
-1737A17k24m9K57L9j53j56J54k4L9j24j03P0K44n5q4q2N2M9n1R6k9j87P9o5N0K63J65p8j2
-1708A98j4j52j00M9L3j49O2R5L80q3l51J02j14J22L2R1j24j09L8j24Q9m5O7J03K1j73K15
-1681A59k7l5j86j13J48K44j78j29M0P5L47r8j03o6L56K84o04l01J76j03J55j00j01K88L2
-1656A60Q2o2m0n1j34K81q2J2N7l33N8l4j54J38Pj09K05k14J27J1N0K85q2j88r3L1P2k2K3
-1627AN0P9j13r2j9J28j96j9J81K5k50P3k5rJ3J55j4J09j02K0P9Oj13L8j11Q6L1j06j16M5
-1597a66L21J3k28Lo1J87n5K66j42O0R8j62j08j3j39J51M77lm96j75J36j18JJ9QK0j4L3J39
-1568E2O0r0j32R2nJ56N4k10j74Q0K61j79j06J01J07o9N1j2j15J47n3M1Rj96K18j1j02j68
-1540a93N4J07K21q7o0J14p9q0Jl1J15p7j50K82j45N1J14Q0k49j36n8P0Q7L6l2rK03L4k63
-1511h0J24q9K0j15J58J59k79k90L03J65l7K38K10M7m44k94K51n2L2Q9j30j45K59O0k11J30
-1485G9j19O5M1j68P0j07OJ86r8J21M5J74n1n15J20K58J66k15j16l5P7j43J01J44J53k00k30
-1458a91K9n1J02J02l2p2J70Q0l67Q2K35J38k1K2l43J19Q7l31K96p5K53j66j6j52j23K52L0
-1431E7K8N5l7j70J42J39J96q0l89Q8Kr2N9O2K24k3p3j11m4M05k96o6R8p4M4J26O4n7j2k42
-1401B3k90M21j0j76j19K58q4k5J1j67l0N7L95o3m55J17K56k44M6Q5k0j40k2K72k03J61J96
-1374B50m7j64K14j28k33K79J65k01j24j1K7k63J48N2n9j30K40k51K52K57k34j51j23O2J6
-1349a57k5o2N0O5J02J40j86m5M5o7J11p3J01Q3j40%j43M9J9o3J02o5K0J26K10l19J15J25
-1321A18r6j58J6L2o8K91k16o1J33J07K6o1K3J18J74kr9o3j46k1K72R8k85j70j19j18J72K57
-1293A54m1k61J66K3oj93QK51K29l13j32R5N7Q5J03No9k11J2R9m0M7j17L10K65l34k42K9k6
-1264d7J33K78m23J06O2k3j73j48K51N7j3o1j85J13K7r7NJ78K7k07L18j39n1K43j11l29K30
-1237B1q3r8QJ4P3L60Q7k57J08j45j6r2j10k08J52K61K5k05L68J61l28k17p4j09K08j11M30
-1210B23k22j97K9K44J18J2n8R4l45%J91l20k6L3N1K83J98K8J21k50l16J48K10K63q9l00m3
-1183H0M4j21kO5j34J43K50mk52k03n8J60j6O7k53J14m1Q8J50n6K60j35k74N1j05J08m6nJ47
-1154B2o9J22q6j76L6J06J14j93J6l9l7O5K32L20k15m41L27k8j14J36K23M8k85k38N0O7M5
-1127Hk7P7m5M9q4J95N2k72j10M24K68n62P7M7N1j49M6K20l25MJ51o9Q6K10l76j11K3K19j3
-1098F4O0L39l24j90K56k16J1j96O0J64q7O2n2m7M9Om4M17J95k20m28J60M9k47J84KN6M7N5
-1069A85j89J67k55Lk6kN1j02m3M16L9l70J48K12k58j66J07J22j45Q6K56j07J63k13k23N4
-1043i0q6J15P0j3%L72k03m64J91K23J8m5n2j84l0K84R8J5k03o5m9N0J1m3K11n8rK94k38j62
-1013d2K12m7j22j44P2J97l07J81J45l1r9P7j51%M7q2J29l0j79m5J13m3L0J65J43J19j49k24
-985f5J45k06J38j14j43J39O7J44P1Jm06MJ54J59N0k1K14l10k41Q2M6N04L2l28j73O3r8J60
-957F8K22j30j75q6QJ19k06l5K79P5J06k13Lk3J14p7K84J22k61j01j52p9J7K13j84N39L7l07
-929A77Q8j79J27L9j24j82p7L4j22M5K12j50m7P2j11K31o9M3L0O3N2k58k3L8p7l3O4o2J26
-900g3j8K02k55R6J54r6L2r1J09k41P7P9M6j80l4J85P9m0j07Q5M9k7j2n1q4nO7M64r7l25J3
-869Ap2P29l64m09r8J74j84O2J44j24j15K03L30k40Q1K4Jk01j01O6J78L50Pl82m9r9kj02K33
-840D1l05L20J02j24p3r3L6K51L65m52q1L4k06j09L63J01J1K2M8o3k35j8K76j60k44K60K85
-813C52J66l33l18K24L5P9j80k29j01K49j00J30j1J13J31r9j48J79p4j39K16J28m5J38j75
-788A88k38M1r1K59j42j58N2M7N4J55j25l8J93r1QK4k13j3M3K0r0M9m5Q8q4j07M8J44Q4N2
-758A14m8P1P0q3M9j39k10K63j93J75J02J0q2j57j69N5q7K65J4M6RN6P2q7q2n9J84j08j13
-729f2l1o7R3k14K20j16J41K06M7j89n6J65j62RK2J9P7k45J24K15m58r8K98K9L9j68J02O2
-701BJ19J55kJ78p1k65l3k17J46j62O8m7k4J37O4k07Rp1J16L69k06j53m5J05N5R9n2q5n3n
-671g6J54j16Q2q8n9M7j03O2p7J78K08K58l98j30J93mj35J7p1j12j2J37J25P7n56L8J13J97
-643e1R4k14J90L7j77Q8j36J68j48J15J02Nr2J15J39k4j86j58Pl7K02K13l04j5pQ4L40P2r8
-614C24l79j7K28O4q1j54r9J70Q2J21l19K04j88R2K29r2Q5q4j90Oo4L27J52r3J0m52Q3k1o7
-585a23J92K30j99n7K63k94j90Q6K39J59k32j67P6L41l23l1r0o8K03o0Q7O7O8j79M1R1j00
-558C0oL16m26J88M7J1k6l28L17L03o3m04j43Q7K68k10P8j71q7L01m1j34J58k36rl0J02J54
-530D6o6o1J1J20j00k03J75K15J09j53j68R0J0k1K04J81j90k61j09J4L65p7k94K08J41J9k02
-503Co5j93L42K42l14M2j16N8M6k4K17l14j19J05M4O1j42M43M34j01m30j95j77K13J57o3l78
-476b24J57J47J93l01j71%K90K89k05l64Q1K26l6k05L33K01l49k22J32j62jN3J38L2j97M1
-450a24M7K39K1j68K50j12k56K3j9J74k65L84j95j56J05n4j74J32K5N1l1m0J92l0N23l38m95
-423b91K11J24J60j27K20p9k81j01J86k7k07K37k07J7J47j08P6J96l14J53o1O8q6L5l3P6K96
-396B80P0k03j47j98J31j5M0J19Q5k44j29J58j98K20L79l74r6O7Op4K7K5o2R5O7j14n2L04
-368A67j64k01J06J75K06K86n22p6p4J85N9r9K08j15p6J3j1j81J5o6K53J9l7k4J50Rq9k9L6
-339A23j40j9PJ51k51K4J71j52O2r8L2K22R2l33j76J95K18j5j40j46J63Q9l31M65M5k0n7j23
-311E8J32r7l35J20n2J60J52j63J52L7k68p4MK7jJ25j75K4R7K65k6j68J31l88L64j17j19k9
-283a64Q0KJ58j36Q0J3k49K36k02K70K17lm7l13L2K21r9M9J52lj10k66J12J42k04K2Q8j08
-255c0j0P5L32m5l32j25P9K27l7j8k74K45kk93J51Q2L7k61K39k0p4L0J56J85L1m98J28Q3o9
-226hj66M29n9k07N5J60k53KK38M3j68N09n01o4J16j57j8P0j26J34j08OK17k1q3mq3jj10J78
-196B0J26M3j74q5K49q4k63n1J76m2J01j06p2L0j45K53l2j01J41n7L9P2L12l44J8K7j11N2
-168hJ05o1k21N6M5o9J46L22o0j27j75L0k61L58J30k35r9j15K53J20MJ4J32r9j56j01L1N4
-140A3O2j29K06k07nn8o5J82J85k35j1o4J05J17j06N4l8n2K27Rq4k3j33j46J50m3QO0j6k0
-110e7K7j37q4R7K8j06J36N8r1r0J19j88J6O1M8J51R1r5j71L94O6j99o1r1j06J68l0j15N8
-81a03M9J23P0k63K3k18L10J28K4O1j06j26rJ27K22M6j35o2L2R8r6k08j8R6P9Q6j16j11K2
-52B5l9j51J25K97n5r1J16k43j61n7j4L55Q3j56J26k9l6l3q4K04K03j87j93p1Q2p7PK23j36
-23C3k20P9R5q9r0R0J0L6K2j15j6J01k6j30L9OK96J61n08L97j67k68L31J76j24j38l1mQ1j4
6A3j20Q5R5q9K14k26j67K78kj65L00j62O2K60j03j36n2j39J1j81M2K34J32j53k62P4
32a57
##PAGE=	F1=24183.600159705674741
##FIRST=	24596.97802734375,	7686.668670654296875,	-0.13029046356678009033
##DATATABLE=	(F2++(Y..Y)), PROFILE
-2014b1k6L1l4j18J86P2j62N5j20K43m5R9k81K20j50rJ5J53k40k0r7L28k1j11Q0j62K8R6O4
-1985E3K00K29k24j96Jj98J49k01O5K09j01M7K69j57m5k06j41K80J22j80J06j49J81j03K6
-1960C6Q0l49L76J91l49MJ91R0o4k79p1M1R2Qj53K58M2p4P1O8k51o6p2j2K66j82K75k38j40
-1931b11J19o9k1lK48J39m1q8j76m5M5R8K48m0O5J60l8k81l37K30j56J45L4r1J49p5j76K3
-1903a45L59p2j3j07N2K77j45k80n2o6K77k11Q8j68K06J27K5p4j35j09l0J25n9L00r4pL8R5
-1875B02J7r6R7n6l15K14n9J01K87k40j51J46QJ02k9j93j03K8k7N8j6M8l1k59J47K83R8j42
-1847A19r7k66L94K8k74jL32j62mJ99j66J44m5k45K8J0P3k77N22l19l1K80j66k26O7m9L9k0
-1819a13K1L0j82L7J90Mk0J67j9j32j14J75k8q5N6O2j21r1J10L5m4J02j1pj29m6J68L81n54
-1790a58J91Q3j71nk01J45Jn9J82j9m7K05k65q7J57K58m5l9k58L65P0k64J24J56k54p4Q2r2
-1762a9j87K52r4o2J10K36j06k27N8j61J07K46L33m01k46J3J73k9L28o0k23k35P7L6K74j57
-1736C6j79K51L7j00j56k9pJ00j43K4k4K56J4r1n9p4N2q2J27O4k03P2j1m1K46J76j08J26j7
-1707B57l48k0K5J2o3LJ40L85o6l31O0j67J50M3J03j41j27mJ5J62p5L9K2M9k15K22m3j3j59
-1678h5p2P4K11n2j93J19k02L91o9o1K7L10K42n25m26K09RJ55o1k12K67KJ56o5J5q0k28K96
-1650A52n2N4N0l90K79m3j59m0J9k3J64k07J58o7N4L23l8k01k1N0rj35J9P2J5j19k7P6P2k80
-1620b54J90J95j4k88J78q7j04J02N1k4Q0r7M5J41J9k44R7j85J92L2n3k03o2L82Nj87jj3K13
-1591A06j0K16r7J8J8j21j10m3o0J47M21J7m40l16J22j44J11l8L1l0j9P6P8P6L0k12J31j8
-1563f0J82M7k45n7J18J71j18k22j7K19KjK0j07J21q4R8l4j71K34P6j86k15J67L4J94p2P5
-1535A69L5k59k8P1J2P2j15m5K65j76LJ05J86j86j63j89J24N8P6pn3J55O7k85J21p5N5j94
-1507b01Q7K45j22k09J21N9NK11K45M7m48k11J77j5J10O0j13r8K36l2k97J67k4P9K4j73O8
-1480bj10OJ45q9J22J21J24j79m30J54L62R2k71r0o2J22j14M9J10J33j95k05P2RQ8j4n5m2
-1452a49J93J9l17R8K44P4n0M6k28O1J74k86M0N6L08k43O3j72j29K41K8M5Q7j19j49J71J65
-1425B71J39n8k76J6k0j39N0P2K25K8o0k04O3L47k83l5J00p0J4O2mo1k7k40k05L91K3r4j80
-1396a55K89r1o3N1j10j30N7M07p2m26L6J62j79J55P4m6j52j0K95j54J93K14j24k90K90j8
-1370B03k00J64J35j48k24j1J11j24r2J30J3j23J48k58L04J80k95l5r6M9Jok4p7P8J67K13
-1343A83k12n7R9n3J17j81N3R2j04n9M2m9n0j07Q8k6J22J04K55l50J4J67P0j92m1M4j06K61
-1315A24k44N8J01N2P2K2N1K7P9K0j21l9j10k7K79P6l01j70j13j18K07K32M6k87L9J16k5k01
-1287a55nK87J87l13j18Q9Q8Q0O3j3j28j05jol1N2q1L43K70k13k92qn0J55K84m74K07Q3r9
-1258I6l05m6L46Nm1Kj75M5l2q2kK66Mk37L52j61q9L58p3l87J24l4q0m9l4J75L96P8l21J14
-1228B13j91o8J05n0j63R9J07k9j38M89J17l53j89k03l0K07j47N02k50j50J1J24J66O9o7n6
-1202A25k02n7K03k25j15lJ73K63J44k7J03k77k42J02K10K62j3k99o9J6r6J2J6r1J70L03n6
-1175C30l21j87K0J67k8ok13R7p3J45J23q2J45j31k14J12p1J38n1N8J06j92K13Qj67j51K17
-1148hJ97l91M1p3J8N9J60L90j22l92J72J3j28M1K26O9k23j75L7j5J07p1M6J4J08j02J49J11
-1120B58k78p6N06K65n96N7n1L6j27P3K37l04r5J13m2J58J86m50k2JR4M2R4K95l31o4L00k42
-1092C7q3j40J8K26m8Ln7pRM8j32L70K60j27m31J18O1k64J80m2P9J3J33k21J66k17K4Q5k8
-1063C3j47p5J19L27r9l09J25J95k16j04J3Q4p9nK38L7J73k71k01O6j51J22Q6L2R2L59k50
-1036A94m16R2R9J23Kj39k21K3L65J25l3k22j34q6K57N3j87J80o0J1L27k42j22K00p8o8k24
-1009a81l1J99j63P9J41o9N1K15k14j04R8j1O2j1n0k78R7pO6J68J02O7j63j45J05k13K47j14
-981e7j86J17N7K28J24m8l40j39K12J43N7j63K88k14k60MJ71M93j15l67lJ26j86J02K10j48
-955A06j23q3J6J63p6j5J67k9Q6k43k5NK21j41K34J39l30j20r9N7K0J62k04N08M0k64R1k33
-927C0J13L4p2j19m0K7j29q1J77j29Mqj2J87l9N1Q5R0J6l08kJp2M0P6r2J72j21K94k62J7J99
-895A27om5j91Q9j96O5R7M3j41PJ92mo8j24J78J09kj24l4l9n5J43M00j57k90J45k87P42k99
-866B75l51p1Q1j09NJ37o9p0M9L09k78J18J27L4j71j38KJ20L72Ml93Q8j46r0N8K98l09J44
-838B6J50o6j23o0N6J77K48m52J21L5k35q3L10K8l3Q5Q0j1k51nK87k20k57K09L29K15l60k67
-810f7J64P2R4k28k64QK11j11l5O8J27R3j22k0J67o9k00K49J50j8pj82j24R2k46L02m9k44
-782a89J23M3J06P3j85j4K91n9o7O5j69j67J11P2q8k5p0J27%k06R1J09J18n2o2J72J15j77
-754H6J69j20k76K37k07J54J21M4m4j99k39Q3oK54mO5M%Q7l6j19n7J43j37q2Q5r3j6j62K06
-724e9j03J69J44l1j98nJ18r6O0M0o5N6j95J19J94m01o6K00Q5jj04KR8J63J57j2J64n9k40
-695A34qk56P4o2l5J7j3K14N0k23m0L5j27M17j40j11p4J28M7Nn9j45K1J50R2j39O7r6q1N4
-665a04M0o4m9L10J67J34l87l9J49q6j77O7jr5L4J17M9k5m18Q3K1K12Q4j76J26O3j47n6N7
-636a11M6j58J43J50lj36R1J66Kk01j00np9J40K15k65K9K7O9L22p8j46l57K22K30k4r8r7j06
-607a12J74J51J8l15K97k59J51J36o2J27j14k04M1k25L95K30q9J5m62JN3m0Q3K55j58jL10
-580C96l63r6n3K61K21k45k19R2L14k78J7r0j63K36q8R2P2J37j67JN7j16j5K20l55K76L8M0
-552B22o2l52K75K45o3k89p8l4K72j44m0j37Q4K52o2j70J20k38J14r0M2K11o5n6m7R7n7j27
-524a77J3K28J82j80j70J34M3n5J21J14j59j20k71J42K22Q4k32J38J62P1l01j13j77M07J82
-499B88k62J09k29Q7J64k87J95k03j14M8J57N4j44M11M47j20l87k13j17J88J77l5l92K04L1
-474E7J13k39j95J56K90J80k02l11Q8K35r0j68L90J28l40j52m7j57J21RJ31K9j80J00j5J99
-448A30k8k7K35j44k33l7P2K20l08K10k03k2L3k2j30J04K9Q1n1j53J62J88M06l26m82K77L5
-421A6J57o8J99r8k86j43L20o1k70K17j73P5K19j91J01K17l62J69j13R1j90J66m4J03L04J05
-395D60k34k38j28J11k5q4J57J24k11o1J29l63J80L19k81k3N0K2m4R7L7q6J17O5k46J11K31
-368A86j31j19j23J77L59K94n37j18p7J54M4j35K19j30n1K3q9J4j04l0K27orR3J52pj38RJ14
-339B61j96o2r4J89k21j0J82k25J03l1J4K02P9l24o0J06J96o0p3r9P9J06l14M77pJ7j02lN5
-310A85j02l27J41J6O1K82j73rR7k06j21m5M4L1J51k44Q1%L09K5k29J25k85J62q3j08K3P1
-282a28N3K07j17j57R9j17J37m9L19J11p8q3l08K03J70j05N3J73Qj40l09J13R6j60J63k4j83
-255e3LJ20L19j65k74j22Q3J89N1j3k64K42m7l40J94J33O5j87Q5oo6lR6K07J17m21J0J84n7
-226H0k02K50Qq0o1J53k48m3J88M8P8M34n42j02J30nj25J21k21K99j16j97K82n1j55L8k2R
-198e2j12J73J42J1k14j16J68m5m3l9R9j39J09p2K4l3o0K23j4j33P7m2J08L1L48k85k4M6j36
-169@j20N6N2j20q9J49p5Q9L48j12j12k08K7j29L44O9l68J70j31J23Q1l9j3J90Qr0j39o4N2
-140e1R7n9K06j31rn2o0L5K98k31r5o1P9J82j43Q3L9j98K40Rp4j0j13j93J70Jl3L1l2O1L6
-109B2k65J12k7k3j19J92N2j30LJ37j69M5ok9Q5J52l3j07K63J46k16p6k4j50J62n4r8L9P5
-80d1J82L8k55j35j35K78J32L5J39q5k41LK04J97l0q4n9QP0n0j14rJ3M1J93j17j66k5k7j33
-50a73P3K78O3m4L5k22K4k05k9L09O6k56K64ll3k3l8J05J85j98j91MO6q4l7K13j25j57J10
-21b3l4r3q1J2N3R8p6Lo1J88k1q1Q6l3K52J01n41L86j69k35L01K08r6j40n8p1J05K6j41O8
8f7M5p4K08l14J81J69p4j64K76q8r3K65p0l2n0Ln8j83j17K09P2p8j75P3
32a36
##PAGE=	F1=24159.283814550493844
##FIRST=	24596.97802734375,	7686.668670654296875,	-0.33454677462577819824
##DATATABLE=	(F2++(Y..Y)), PROFILE
-2014e5n6J03m1j83K76P3k59L2o9K38r9O9k33L72q1j11L8J60k81k1j18K83N3j31J08j07NJ21
-1986H6j1P6K25k37j03Rk45J99j80k3J46r0J68K63j54m4k30p8L76Q7k45J13j37J22j22J7M4
-1959C2l03N04M0m16K07J08L7k4k02j47Q8L0N0j31J95R1j14n0J63j91l4j18J44K83k29M2j58
-1932a03j42K68p7p8P5J29Q9j2p8k20N7K5J24K19o6M4J34J5k17l25Qj03J85K6p0J12j01p8
-1904a60M0K10K4O4j85J91K36l14k93ln4K49k01J77j84J67K02O5q8k18j8j02L3L2L50q2r4
-1877D4l7R6Q3n9J21m1k87O0n0K22K64k03j44L1k7R0J9j25j09L0n5P8l1M9j01k75L12K15L4
-1848B04r6j46j73M75lk43j02K81j00j6J33j79K75K2m33M7N6m2o9M78l22j21K52j36j53J05
-1822fj08l6O1mR9k12O3O4J12O9O8o4j13J7K13q2j92q0P9l9m5K4K5rJ26N4L1j25k40K88K54
-1791B92m93K38R8k79K0j39K2J02o5K40Q1j34J68k49q1P6K05L0m3j89L44O2k86Q3J95j78p7
-1764D3M4j10j25J29r4k8N6L17j69k22J76j27L8K23K79l57k34J19J25k8K85j00j60k00JL7
-1738h2L21j00k54K13L0m2j13j72k0J71r2K5p3J97N7n0j8k30O4o5J00J12j00L4K5j29J93J74
-1710A76j28K29J5m36j5j6P1Jl0J43L15m2l09Nj29J99qJ08r9j75l1K25J41j16Pn8P9k25J52
-1681D9o7J8j02j3M4J16J07j77P8k44K18j6k8J26K38J67m04k27K0K3J34q1k53K69r3K23j4
-1654A11N6j00l06L14n2N6M6l31M08k2j21r2q7M1N5j44J79q9K6L03k0j63O4J02j20k22k5J11
-1626b2n0j04O4O2N1j65J73J96m2k75K15j24j08J29l9jM0o6rJ81M9l12J12p9J50J8k1k38K
-1597b13K48o2j23K4K0K15O9J24l8l3q8l9r8j6K6Q5K89Mk66k03j55N3N7j29M9Q1q3J7P0LJ39
-1566B7k15J01rJ94L5k61J00J28N8n3j89l02L59O4k2L8j21Q5j14J58p9j34K40J38k45j36J59
-1539DLJ33p9J55J0k84q7J32K3J5j29M9K23k08JP9K52j05j49k60O7N8J46L3q3L5J11k97Q7
-1510f5n6J42k66K8K93J4j20R2p0r6J87K69P7l88j80P8N5J65K8j09m3J66r1k76J57P0P5j1
-1482A25j73P5r5l6R8l8R2J81P7k69k44J05M33ol34o5l6J36p5j2O1R3j51j46J51N9jj39k3
-1453a57m7J92j8j41J1K49jo9L2o0m4K29k01j79J95K98k92J20j75r6J97PQ6R5j81j33J91K30
-1425C38M1m5j88L9q8j75K6O5K00Q6m7k51J35K58k34OJ03p9k1J8o6q6k1j69j48L16R2n0k49
-1396a94L64r0j18P3n5j50N8L87j12l84n5R5J6R3M7p6o3n4L15j39K13K41j69l98L13O5j03
-1369A20N6K5j29k40J03J35j6k83J48N8r6L5j21K32J11l60J93q7K5m5mNo6j4J83K50k24o6
-1341g2J44l6J22k57N8L6q1o3J83q2r1j32k4O9J47J34J98l54o7K71J61k57q5N2j37K22k54
-1314a95K13N8k5J11J17N3q0pM6j23qp4j9K80N2l27j58p3j09J84J91J32k60r7K15l5j98K0
-1286a16K23J34k97n6R1J00O0K0n1j83J4K4j35j3M0K0K82L08q4l44k9o0J25K81m80K60R2j41
-1258H5l62J56K87q7k2M4j67Mp2k7o7L33ok99L80j63j09M57m1m39L1J2k3l9o8J45M19M7l22
-1229H7R8j57j96K81Kj10M0m1r2m0N73Q1l65j64k77j1K49j52M41k49p0L8m7J88J08ok04j0
-1201er4J24j14j33J8J38K47R2r5P2k70J6q1K15L17K4l48r9j5q1P4m8p1J94L25r9l69j26Q0
-1172a12J45n4r2j24M3q6J94O1p2J9o7NL2k7J11j3P9L2l02L92L9j74j90J96K58m07j18j0J00
-1143a42rOM37j4k72o4Q9j07j6K02P2j66J4rj40J42j33KJ12R5j05R9J54k37o1N82K57n99R
-1114A98j64jp3J19K65k67j74L0l4K71J48m89M0N6j18P3J24K40l17P1K99k34j62j06N2K37
-1088H4l1n1l4K9q9J12j06K30K81l2m13M2J18k43J62o8N6qJ98k51J50j65M3K00o2l04K2J76
-1060D6K30k33k35J28J58j43j1r2KJ2m7J44J73J57l48j04Q0K1J02j04O3J33L17k85l04O3j01
-1033a78K27L6j96r2p2L94J51o2k27k06K3L15N8k58N9m8P0L35k35j10J86j02k6j40j09Q9k
-1006a20l5J21j38K36K90k80j80J69J9j5N9P4l95l0K6P9J56M3oj27n2R7j95K84q8j92P2N2
-978g6K59J31p0k29r8P9J65J0k90L34j06k48p6K85M43k21l35J33J20k95J12J47j28n8j25M4
-952i3K20M4j4P2j28M2k41l3L3K73k34J63K01k90k25k1J92N5O5k01M27L2j73Q6l03R5L6J1
-924I1n5k5K2j26j62J15k6R9j06k0R5K3N0J24J06m2l26N2n2j0L8J03j33J95j69L40k32o9K20
-895A20O9q2j97k2n5qQ9L8q2M9J92r3j66j02L10J80J6k62m5J4o3J76K87j94j99K33m58O53
-867C98k19k34k4m7nk4R2J1l9o7L14k89N8K20N8j30q8p7K5L79L2m47K04j67j71K12L18k84
-839IM5J83n2j67J4O6M6R7m08L24L8k45r4K43j0p3J35J18K7k64j3K75k34k21J26L07K38l42
-811A68j61P7Q2J10k86k06Q0J76q1j51O8J09M3j00R8J45p6k43K52J37K3q4j76j8J86j86K1
-784GM6l16K00M0J39Jk27ML46pj40J14q3l21J63J20r2p8o3J26O7j90P1M4J43j19l5K95J46
-755D01l49K30m7l15J99k34J25J23P8Pk11l04J39m7K69J1Q3J1o9R3J6j42o0Q6j35n5J72q0
-727ej16r4R9j9J55P6q2j77O5P4m3P0M8j49N0j60J81J25l18j3M3J34j8l3j24J23J99J62rJ55
-697C99l4k10j7k59pJ9q0N0jK64Q7k19r8R8k10K65p0p9p9J51L3p5n3k18K75J21J4j66O7r1
-667a23r3N2J69j07l9L89R1j1l62J14J00j77k26J27P0j2M8O2J4r4k56N8l6J87Q0j60O1R3n6
-638c7k31K10l4j08P3J66j5j56O0J58O5k00k7m8m3K0J67k20J43L3K4K86j82j60k07K71K22
-611B30p5m5q1j38K12J87j00k17L20k91J53M3j6J31j42j61L6l56M48K63r2K7m07m3P2j1m3
-584i6K51j33J04L25m17M0j20J57K78k40k49J14K78k42L5r5k10K33r7J11P5J82j67m0M1r6
-558B2n3J33k37K92L0M7o4l43J91K31n3j97m7q8K29j01q0j41K29J79p3j51M9j25J21j53j6
-531a69K84j00k7r0M0l1n4l6J88K17j84j36J11P3m8N5L1j31K9k26K6J02K64k09O7J65J45l26
-503C0j58j57L77J31j42R9l40J06K78l59L7m6j43rK71N2j40L37M16j37l13k05o3J11J44jl08
-476a32K53r0J8j46j37L06K00N2j86k42J01J94j33q9L94J7l22m8j70n9J19J9J21L5k32J83
-450B6p9J29q3J05K03j43j78q2J27K45l27K4j57J00k8j3r4J10Q5O7j05j56J56K30K69l10m08
-423b87K98m6J18j0J82j05k39o8L08p8k65J41m1mK63k38J07K18l54J71j81J27k14J72l8J26
-397F3K95J59k40k80o9R3J2j62P0J75j59RJ07l74M8J42k11J19J9L4k4J75P4j23R9R8l10K00
-369C9J29j21k5k79J55M40K59m71j21o9R3J2j54J92j08j0L3j32J94k84P9J65m3M8J79J23q
-342C15j59O1J83k39j47j37K04j75n0J54k58J36L7J9J70L8k14k2mJ78r0Lo3l7J25k63M39m9
-314A55M6j34J29k5j15k92J25Q4j9L67j18k17J59j35j31kJ6kJ64k37N3m1K92R0k90L5j05q
-286a56m0M5N0n0J04K16l6m80K07L9N1Q8K97Oj33j18k34K89J44q5L0K06J4j82k80R2K9p1K43
-257B85n6k45k7J33K95k70j93j48J26J21J14Pk45K23r3l05J63J71R4j02m5J9n8n5J8K21J69
-230C17l17k9K06l1k03L5P0M2j40R2k25PJ10Q8K33L18n54j27J31J38j97J41k93M56j00l67
-204a99L05r0j50J15j7jj51J52J44j5k01m0N4o6J42rJ6k03Q3jR3o0lJ52l1j24L0l5J70k4L61
-173C97k24k8P0j42k24o6J44l6k6J57j02m1L35j35q7j50m3k4L09J0m07L86j79ON6p3K3J86
-145I2O3pj53j47L8J30J5J48m2pm4l4j28L91j71j59m3l5K51j57J27J14l68L06Jj03J3o9k48
-116b26J50J8o4K8QJ44k5k68K20j29q1q9K21J6j55R4J10j45R8m5o5K6J35M5QJ36J70k21q7
-87B7J7j58J20o5q8K5P7K38K2k13k28j41K23J67M8J47k4k87K4K02J32j02j7p2MM7k7J4j8n9
-57C5K4K67j20j71p9l2k5p6K17K08M4m6j28R2l26m7K76J03m00L96Oj0j0k3j3J60j72k21Q7
-28A6M8p0j09J86q5o3J30j82k2p6P9K3K3r7R9j53K53rK6Q0p7K13L9n14K96j57m4J64J85o7
1A35j19q4m4J01rj55M3MR2K32m00L53P2j55j41K46o4k14K34k4O0j7J34j46j73j79Q2J4Q6j16
31a52l
32a55
##PAGE=	F1=24134.967469395312946
##FIRST=	24596.97802734375,	7686.668670654296875,	-0.63993555307388305664
##DATATABLE=	(F2++(Y..Y)), PROFILE
-2014a06l9J50l0j66K48P6l34QO3J30j27O1p2M30q7k04P3J40k86m2J9M5J35j32J28m9k2J55
-1986A65q8n5K28k50J0k3j54K05j57j68O6M0K13K27j45l7k20n1M49M9l04J03p7R6j70qmr8
-1958a58M35o3m11L50Qk1Rq5k51J27J5M0p6J14J18j04k48K73q5Jj09K23K65k61j73q1j02L42
-1930I2n3j10J56k6O7J7r3k62J91oR2J83n2K9Q4N1j29k37j94p0K13j2m6N2j8L1n9R4J43P0
-1900A98k61L43J71m63k72R4k1J47j35K03j83J06K74J13q7k67L9o2j60J12L57o3j86p6J01
-1875B2J12j7J38n4k13j00l1K72K45j36j38j15n8N9R5l4j26M5n7J05n9O7j30k69L71J57k5
-1848A26k6j90jM18l1j76j49J64k1n1L4j09L71O6n04nL4j59K23L70l12j82J84r0m7J40k05
-1821a28r5R7j1K09k27O7o4K03J49l9q4n3J11J89j44k37j42L3J5J9q9N6M9J26J29O4j26k48
-1793a71K30R4l46K19J06l31l5m4R0J29r0K47J52k27O4j60m4k3J04J16m0j10K63P1k75L5K08
-1766B32q7o3j3j29j5J1n0N4j02L43k20j44K03q8J8J68J90l21j45J91J01k7J95j14r9j59p4
-1739a44J2L72m9l18K00J8Po4j54o2J46m0j5r1J19O0L1K3k75O9o5k8J32J00j9L5j97J01J57
-1710F1j39K93N5l60j10p3K49k6k0R3K02j0k80o8M7J40o4J28l2k07m3L58J08j48k7j24Q8j67
-1682g6J2r6P6l6K2P7j4K58j40j3r3k6Kl2J97J59Q5k62q4o0j0P4j50j01K04k44K65Q9O0r9
-1652D4l56L18o2N4L4j55L71oj04n2j08M4j21j8J68k0k5J87l0p7J46J69k20k80r4J67j08K3
-1624a11J4OP4n1J00J75n9k10J91j45o2J43j17N2j4m0m2J68N9k98P7L9J04pmk38J08J44j35
-1595g9q6K0K8J96J63RJ3p3j91J00j00M6P1QJ30m6k6j02j63O9nj35nJ35j12m9J47j38J72j26
-1565a29j9J5J97K5k61K31J30m6J6p8m01K31J24J7L4j77O7j34K05j15r2K44J60k82m9J43r
-1538D7P3j25J82L5k08j79J67Nl0j09Q1J65k08O9J7K56m0j03l21k0Q7K06Q2n9j27J29k89M3
-1510a74l7K63l08Q5K00J12l0J11j22l04J59K66J23k76j76k5J33J97%j22KP5j15j46R3J26
-1484A10N1m4j61Q9o5j24M5O5L5K20N1k98j35J23M40r4l84o4L6J26l5p2ON2p0p6K49M8j06
-1455A8k63J00J8L1j5J7l9K08o7o5J8R3j76K43p4k58K14K45l04J37j64j9J23k5J46P8k33j07
-1427a20J91L05n7m1j44J23j38k23pM8J78J30m7k38J36J49j30L1J16r1m7nj22j30MNj69K41
-1399e2J92o0l08M11p7j51P1pj36O0L82j74l59j21J13J81k5k2q9Q9j37L10j36K35K61j86l48
-1372h3J70Q3M2J5j19j96kP0J53M5l04M0M7m5p0M3J35O0k76K48o3J2q5k1K1n5n2J56K47k24
-1342hp0J74pJ08l10R8k3r7KK34o8p4j22p6O7Q7J92Q1l20r4M04J48l39j11P4j64J58q6K38
-1313I6Lj21J44J96M2j78q4P1j03K1l0kK72L1l60j10j5j45J44J29K10j86j62K47m3j99N6J01
-1285B5R6k53O2R4Q0J0j8r7j97R4Q1j72l0l7J76J38L68J6l71n0o3Q0K46m31K57J02j37j96
-1257a27J78J46j74O3L7j55j9q7L2q8L11Nl63L69j38r6N15k9m82k8N7N2j5o4K5M49lk70M0
-1228A41p3l03L66M0p5mj39j09J3O10N9l62j53l10rL29q7J80j99L5O7k11J92J24P9k71J32
-1201F2j14Rj6q8K0O5K17N9j49L1k20K39j98K10M02J6m18j22n0r0J69r9p4J89L13j17l77K
-1173a29P6R9r4j52j3o3q3K41j8or2J99M1j5n8P0L9R0p4k53M60J0j80j39J29K72l15j75qP8
-1143f3k8j91M41R2j18l42K02n8l4J35O7j17J84j6k23J08j79l7K00M4q8M4J76j61m1O21K33
-1116H51n56o6k57p1j3J81L14k15k11p5m1L71J11m73J5J41j41r3J52J84k54J43K59k02j92
-1091a38n5M7K39m0p6J2N0k24K24m8Q3K24L9l51o5K12j86J52j01Jj0K27k64J35j11M5K85r3
-1063B13l98J05J89J42l39j61J67R9p6N0j17j12Q9L9o2K86J31m06Q0P6J59Q5k89N7J17K54
-1037C78k98j44M9k27K63N3j78P5j42K54J79o2k02k73J90K59N3k45q9p9J61L25j99j55J79
-1012A25j09j4Pj16j7N2m4O0j15L03K73l36k14K40K2j04J58J84m32j90N9O8J14j4r1j8K0J29
-984@j90K82n8j64J5O6K32R0p3r0Pj09K05o0l02K62lk07j54L60L79k50k38J55P0l84J87M0
-956F8o9J5j93O4K75J42l2j0k13j1k06mO5K56l24Q4K82j31k98J7K32J12m4j85L16K1n0O9l76
-927a28P1L9R2j6j7K6j19j84M2R0J13j22p8L4R5PJ50J19j20l12J23j11R2k6J33j68J95j43
-899a23L35j94j30J97J26q9j42q3K1p9Q4N8o0Q6J83j36l30l1L99K54N3l76j08N5j1J47J46
-872B52k15p9K70m13L50j51n4K4k09J32j9L0Q6l4j33L52k13p9K48N2r5l1j51j9L55Q3n09K69
-844I9j69j91K98K93k30LJ72m9j95R6P9r2o4j31K95M8k28j38J60j9q1J55J38L8k81k5K57j86
-816E2j69O0K16K37k95k0ML2J17l45p3J10J61l6j38l3L5LK1J25J14q4k90K31J07O7r5j50M9
-787A3K65j39k41J19k43J49M1J70m4k60qL61P0j90J21lm11J89J59r4j19l2J16J12j29Rj6J34
-759I9j47N4L95J55n10J94L5l06J77k86J14J20R8N3j78l29J50r0K29N4J04K4j37Q8P1j51q4
-732dL1j19k5K30m8j25p2q8J37Q2J1j05p9J03L0J3O0K0k29J07j94K73N4k03J3j10J47J2J1
-703f7r6lJ95J65%J56Kj74o0k29r0Q6p3N6MK63J40j99j32J25j51j9j8o2o3J83Rj05Oo5K72
-672E6J3n8k02P5p2L4j6K11q1n4M21%j41l32K79Q3k49k23J17J29M9P7J8J7j39k37P7m3J60
-643c1P7j71K0J08L0l21K83o8q8j7J61mj43j9J22J58j68M4j03K4m6Rq0K01K1m4K42k26j05
-614a34mJ39J92p8M0r1j70K68K00k14p2K85k62N9j2M7J02j69p6nk75L22K53j00L5l08o0O2
-586b6Rj44K21j20J98L17m41J79j28j9L24k14k55J50K50k26%j13k02K04r2J28O1K22j64q3
-560C6K3m6p8O5j17K56M4J9m3l03R2K30l2j45n3m4J42j09l5j51L25Q9p3r1l4k3J18k03n2L39
-530A46j63Rj01j9m2Pk7J46K15j57q7M5J05j2Pn8j14J35j94n8P6L60k07LJ39K40l00j89j17
-501b12K49J06mM8m18J23L01k26k4l8k01M9K49O5j24K13L54j43k19j84OK3O2Mj29K68j92p8
-473g2l3lL71P0p4j58j75J04J32j44ML45j10k92P3k16L8J14K0J01M1l02K45q9L3j68K21J54
-445B30j08j03r6J38K34l41q1O1L2p5k5o7J24R3O2j18j50K04J78J32l00l13K85j14N2M6J82
-418A62j05j52oK82p2k49P5N2r8K83k41O9J94k79J62k53J87j75O2j0J32K65K16k38k65J4N9
-391G1L0j25j33K35q0O9Q3l78P2J0kn9L7Mn9K50R0j58P4J55k41J54N2j33M9l12N8M46J80l24
-361A15j00n1K0k3j61J37o7L8N3j03K45l50J53Q4r0J20K21Q1Pj54J14K32k78k51j21J98j52
-334h3o9J05r0K0Q2M8J25j9j26pn1J36j00P1l4j69J36j71L51p8N9j32K32r7p8k03L7R8p5L89
-304C07j3l75J55m4j14M5jo1J67j76l5OJ93J44k96j49J20j17N9J01R0j49J19J96P8n41Q5J55
-276e1qJ49K44q4j49j37j27K83J51n8LK50J3k27k01O3m8K1K95Nk89r3J07K60l45j23j51J60
-248h7M2J33J6k14K16j38k14Q8J95J08l0j26O6n3j19l7K05J60k26jJ82oj60j53R3J42j56l6
-220a10j07J53L7J29J82J84n26r3Q9K34k31J24k91N43p7m33K67j35LJ33o1l3j77P6J41l1j14
-193a24P4J9k08K39K3m2j74RQ6J54n7l3P6o7o2kn4K08o3L54j69k7Q8j23k11j10O1J3M7J70
-163I5j14j79K89j12q6m9j09M2K61Nj52K58k32q9M8k4J41J09qN4j50j93K0J64O5M3N4Mk7K0
-133A48k74M31p4k05k6j72K96j50J69J80n06M10l1j49L9k7k60M8J0o7L7N9J81p7j30K15k21
-106a46r9k6J65k1j12J12P5r2J53o4q3J2K0J30R8O6J69k10j04J4r1N4p3j08J8O7K79Oj71j30
-76i2k37J26J95R2P8L6k39L6J30M0j57O8j11J0M3l0J49k7j05K3K85j28j40r9o2J21q9l4L53
-47B35J36j09m2J10l88j03K91J46n29M97j0OJ3k8j29J54j01k96J48L4m5j82J51l7N2J39l37
-20b24J47j05J44jj09n3R3j21K38J3J20K7j04J73j3m36J56j44J55O9R9l9o8r6L9R8j07j71
7b20K9ML00K58l75K51%k22j06K31p9k65J78J7J14M4K37k39j46j88o5RK64j09j28
32b06
##PAGE=	F1=24110.651124240132049
##FIRST=	24596.97802734375,	7686.668670654296875,	-1.0328274965286254883
##DATATABLE=	(F2++(Y..Y)), PROFILE
-2014a72JJ16lp4J71P0l67OJ83Mj18R7O1M38j35k77R0J19k38j04J62j97K05j12J31Ml2J87
-1986B16j63j25J97k46J48j04K2J93j46k58N6J34J15J76j31m1j73j7M58Rl21O7jJ12k10r6
-1960a29m2J07L36j22k71L56q2p8L1M0k90O6N3j1QK5R9Mm86L52M7L5r5K44K26k71l21l3k9
-1931b31L43j6j18K17j77R1L2j24k84L16o1M9J49JPL3M0l0j35k75r3K25n2l7j5J29M0j47P1
-1902e2K14Ql05M86J04n73m0M1l7M5JJ46j93P3L10J48o5k67Nj4j22L8K98n0k68n2J06R7J1
-1873I3J52r3j33k06L2K19K14n6j30k48n0%J84K5j21N4m2J20q1Q9j12j91L13R6q9O3k20J18
-1845@L30n0p7j75O2N0j12n0M5L45Q6m63j20j4j03M20K27l03k15P4n6P2J66k99j50J11kL30
-1817A29k26O6j63K38J99j28o8K7J60J22k04k18j12p5L1J28q7N7oJ15K12O7j28j65J16q2j22
-1790a17J37R3k77j42jK34J32j01K25J72k89p6k8l3k7l9J83l3n4J32R7k23PJ76om3p2j39R3
-1761a9rk0N9k12L14k61QJ29p2L9R9R7k99K3K06R2k1O9p5m8j37j25m7M13kl82K28jM2pp6q5
-1729h0M3k5l8r7Q2K4J28N1k33J02j18o9M3K83n4K6k25l1J29j28L04R3k69j32m7L48r1j0L3
-1700D2Q2L4k19q4J25M7q1J72J1k25m6M11Q6j62n8j66N6p7j23M2N1k9KJ43j21L72r5j25L9
-1671A04q3o0p3K23Q9J7j23Mj02k3k3j94R3J51l24J99K15J4p5k77J95jO6j1n4K86jr8M6n1
-1641A29J5l28J48J16R4p0Kn1N5K00K28k89l21j50K32j61J24o4m9J25K4J2J29o8j05J32j61
-1614e2J1J62j96J05q3k9J6J08K5k31L9J01P8k8Lk13J93J33r2j22o0J1J47K56r9L7r1j97K39
-1585A71j42Q4Q9o0Kj29K04j3j33P2l7j60l0J32j29o8K23j88P9n3j03M0J81J9k42L02J24j28
-1557A07R2M8l98kJ85R0J6k51P4j47K31j26o2K48J46l11L1J41j9K3k01J68Q0j38k04J80k6
-1530b5l1m6jJ09r9J18o1K03j0m1l27o6M1K46J28J0k30P9k64JJ39K16l06J58P4J67N3J16j40
-1501B11m13M3K29J71j49j58j13J87K22j9j55K8k0j02k1O6J21J5o3j30R8k9k15KJ74l3K39
-1474A86N2k68q9J45L97j37l78j15J30J00rj22l7M7J5l4L36j3j87l45K64N7j63K9J08m0J17
-1447D6j03m1P5J46k97K08Q4k21J12J65k64R6j26Q4K4n3K05M1k77o0J56L74j20n3j41K24j23
-1420A61k88m4J1J90J33o5j64O3L2K9K7J52j01o6j6j65j49RJ75j76K41K53j06l05L30m6j44
-1393b9M9L8j11L8M00k22l62j66J93K58p8j13m0J47k17K78j08K61K54j87k70J9K9K00M5j69
-1367A37k70J57l2K05O1k92l9j1L3j03J42O1K8j83K17l4J7r8m6K6n3o7J35K03k21n9J87K5
-1339A26P2l39J25j9j62Q4K33rm3j12r2K5%K63o6k26LM24O2m21j06J23j33L8J43J83n6k36
-1311a16J86K29K9k43j53R9p3M2K3K0K48J7l95OK2k38J06M9K73o0j38J80o8j75P8o0R8j78
-1283a92J78J12M5o7n2j42k0k4J67q2q9p2K12l9M20Q1l50p9p0N5J74l32K06J18r9nJ35j9k02
-1254c2J92j7j50l4q6P4q7K54L1l20K24q4m2N11m5n03m4J02J27Lp2j07M92m0j98o4J1k74K93
-1225A15O4p2k7j54K9r3N76N7l45j55k45l9M18qk26n0J14P6k45Q7J29J46k24J67j33r0N5j
-1197g4K6k1J63M7j56ro2K82k48J97M67nm66j21q5p6K04j28q0J48K70j00l27Q5P2N9j45m3
-1169a26n0p7r1J94l7Q5O2K02j4k7j21M2R0R8j99j32M37m0j77o8P8K40j67j89m3M3k0j37K00
-1140E6J58K5l86J27j9o3O4P3p5L16mk88M5j86m9K32qm7j5J69o6%N97J98m63j62k80j67JK61
-1110D4L71j61k23j36k4L76Q1m25p6K31l3l20J52J35j12R7J91j54j54Lj0K30p4n1N3O1l13
-1083b41L52n3RQ8O1k31j94L17j05J62j64o0KK08k38J27o0K1L27j23m22J33J86R1l76j4J21
-1056g6K5%O0j15j83J17J34k34L47J14l27J73Q6K17M3m20N5M7J73k68L0K1k07K01N6r3J68
-1029A44j93O2K07m3j34l17K70K00N7j96q7j59J59L07j12k34J65j10m5J57j31n4M0k2J8NK51
-1002B05J80l72j85K73K4j86K47K71m21l09Q5M8J0k1j17J55j2J50k02K69k0j14n0Q9J83J1
-976A91q1N4J15k78K41j20j66M4Q1j43k21L84L20k08j47J09%l79K50q4J5P9k28M3K91K18n7
-949C23p9k77n2j30M4O3K01l36OL22N3k31o5K06J65j26j59J99J5O7L2m21M0K7J53Jj5L2j05
-920d7j85LJ74R7j51r6Q6J02q0J62J36k04k06J21j29J56q1J37j86J70n9L03j71j47J43J44
-894A92p7q0n0J3j29P7J07o4J08J63j23m58O4L54L24J00m29j92N0Q6Q8mk32L7K56k42nj26
-866a92J98K7k92K01JQJ13o7j72M03j15j36J92Op0Ok06RK85J15n20K77j73q5K69K32j61j9
-838A34J20m3j98J59R1j93j96J52K09O0j83j89O0j3n0J40J29K7k95l3K40p0j45L7J09K04k48
-811A5J32l2q8J07l90J24R1J66J1j13j01q8NJ79Q1Q4p9l59J83P9J09n1j09N8K99q2l54R5j21
-782a49M9N2K14o1k63l4L07J51k00M9N2l97J71J83q6j59rJ25J47n3q7o4R0j33J66M42J44n85
-754F2P1J00k39J64l45J27J24R3P8j07l38J47k2M8J11J25L3j95Q6J33j61j23qr9JK65j4n2
-726F5q8k08K14l5k4j06O3R5nP6M6m2k72J93k65L20K0p6J1j64N8Q1K5m1q2R5J58NJ66M4j38
-695A89j05j43j65J15m8N6qK00J75j61j38J35r3k33ro6pK17l3L0MmK27r3q7k60Q4m8J90k9
-665a08J48k3p8M03p7k13k14L11J14k68j57J7J52P4J06PK8j70l03J32j1J44O8k04MR3J06l46
-637b65L13p9j20q7J50N9r7j47M5K61j02R3j54P2l2j21J16J14Nj18J99k11L1J9L1J36l5J10
-609A86j04j96L36K07l15O0K20j99r2j5J08M9j89L3o0j23J57K22j13K1j80p7N1K0j45J72j12
-582g8J99K94m38L06j15j98L43j68k34J76K44k11p8j56j51J63q3J26K9K73j45j15JKp1J4k4
-555i5J93Q5l1k9k43M3J83j9j12r2J04J3j60L1r2L50rp6jj03M0J21k31l9L36k39L8o5l1j03
-525b33L1j4J25J91j04l9l3J46L3k9j31j18J83j55k6J16K88k03m8P8L40k63j79n4N2R9J19
-498A72rl24N7J88n0K3j02k26J22J74P8r2O3K76j27j11j70P3j5lm1O1K28k55j43O0J19M03
-470D29p6j87j25j12R1P0j11Q0K55k15k62J94k08J23J23j8P7M0l30K56m1k5k60K61P8m8k6
-443C3q1J19J91l42pJ47l7j13m8k9J27M3N6p0j68K48J47Ol00k30K41j51l2R4K21j00n6L8K50
-414A97m9k47M1Q2j61K84j96l6J46j26J30k43K04j56o8N6R9K04K56k36j96J27NRo5k93K67
-387C5K5J15M5m17J41J43m0j95R2l1j70K81Q3j80O7K20j25L8K4j23P0l04l7L80P7j14q0l5
-359a5m3l9r5L8o0Q7Q2n1K03k60J40Kj41J74K32M4L6j21J60K49l13l54p5J93j62p0N4N9o0
-330a06J26R1P2p4j18Jk3Q1q4J21j4k85J24m7K36r7N7q9K74j49K9j18m8L0j11L50J15m14N1
-301a9O2r7P6jr7J68j21j32P6Q4J59j98k51K24j03N6O5J46j94Q6J57J97m16q3J53n5J32J82
-273B56j44j21j28m2K35J86n0j5L02Lk69j07M1j20Q7L45J24l32j69N8K23l54r4r5J31k6J07
-246C2rj53K25j73j69P2J98J00J2j65J43m4j76JR6R2j78O2J55J0q2j74l7K25j04j79J30J23
-218C3K7J52L9O0m54L2QK35k20N5j40M82n5m17K01j81K19J23j14q5j63m6J38l5J6J35L5k80
-190b00J78M9p8j01l8J57K09n2j24J1r2M7l8j02K15n9L27j23m6Q2q9j66q7j9j3R5J83j06k66
-161b46J98l2j31L3j07R8J72O7kJ43k70j43M6R2J69J08j51O0j36j99J5J89Q0q6J51J8KJ04
-133B42l12L35M3k36k4j96K15j19J91K25n46M48p5j63N7pk29r7lj1K9Q0J71j01M6J83k97m7
-105a98j9N6m6L6L7M5kJ86q3j14M2j41K01J57L1J67j89j30j1N4k8q3j40KM9K92j8j32L3k82
-75b28MJ82J73lN2j57M1M7n8j80J55j84K1P4n7K62k9j11J8K39j39r0o6j06K65k9k86M20K02
-46D32j49QJ22l89j93L47J44n57N20n7JM6l7k16J86j9l54J23L1j9j10M2l0J51J36m23K98j51
-18a17J60pk17l0M4M5J82K8J53n7j10J27m1l30Lo5K77Pk6j3J0r3Q8J34j68j60lJ2M08K73l62
12A52J07l9k70q0K37r1k30J03M2J08J22L04l14r5k08l9L0K89j21k62
32b55
##PAGE=	F1=24086.334779084951151
##FIRST=	24596.97802734375,	7686.668670654296875,	-1.2727971076965332031
##DATATABLE=	(F2++(Y..Y)), PROFILE
-2014b12P6qj4M3J07M6l65P6K14q4p6J36R6M36j85l25Q7J17j42k17K86k35J05p7J12L6rK06
-1986B30k23r6J09o8J55j77J17K00j29k98Q2Q7K9J22j06p1r8M7L89l5k71J8N8J45k16k33o1
-1959b94K83K28j62j25L56j41j29M4J39k37j02J24p1R8n5K3K09l66K2J96N4r4K13J80k51l13
-1933a71j02N3L04K4j27K49k88J59K2j41k41L56j34K7J18Q4l7J8m0O0j5k57j38J83o3m3k8
-1906a68J91Rk02J43J96r6k32N37N3o23J16J9m2m8J23R5k18Q4K95J52l2k45o0L0j0j7J69m9
-1878A70l09J6J12O9j8J72j41p1j87J00P0J58J9j19k51M8L9P9k9l9J4l6J17p8R9p6p7K58o
-1849A03j66J67k22J71K17o4M2j86J0Q7j82l1J70J96Q9l42k71R0O5L82R5k95k12m8o5J76J79
-1822A55l24m3l1K3L85k05N7j47J40K05j78j1Q8J66M1k26j06j67om9K19Mlj41J12L09K5j54
-1794A38l5%k42J16N9M4j79r0j46L12J46p6K00J55l08j91J01o4Or5J79k4k8l0J33j32jJ06
-1766E4M2j9j12j31J63M0k4K4k56K57j65M3K1j00Q6L7L5k41J92J49Q7qp6J3jj37j42N1K51
-1737A33L7m28K73k5O2M8J1r8p1m1m7p1P2J0J69N4j66J62j84Kk1K92n6J2k19r1K6j2J62J27
-1707A22j80q4l2M01j41ol0j0Q0j21m2N1l9n2K21J8k29o2M06Q4j58q1j79j7Nj27K24k2q2p7
-1677a59K23j71M27m2k29J25o4j24j21K15M1l2mN6j35k6j35J03l5J39k70O0K71o4l5k05P6
-1650a15J53P0o2o3J76Rp6J69J8l8n00L14K4J98r1j89o1K08K05K52l16l36j70K95k36J78j16
-1623a00r1J83O4p2N2o9J3Q4j82Q7J83k78J41j69k0J31N1m0r1NN8O6k9Lj63K47J56j5j65j47
-1593a07qN4L33j64J9q2pK45k04P9R0j07n4k09L40N8p1O2m9j80n1J07j43n7K82j89n2j1j13
-1564a89M8J41Rk09K99J09j74J84J54l92j80K21J62mk80Q1j69K37j10m8K45J15l44J01J49
-1539A56l0j9k63J14J12r2j68J89n9J7K3j68Q0R1R6j24J31j4K8k11j8j96K63J76R1k10lk31
-1511b39RJ72J70k65K03k3J84J12Q9j43l88r5J27K02l1j13j66J99K51l2k04L6r7m4N5O6N5
-1484I0k3o4p8R2Rk46Q9J09j01K47P6j93o6J08L25j17l02j81J91O3mj61PO9Qj2L87j02k10
-1455A0k53K81O1k99R1J39l8Lj05QJ71J09l35J17K19j78mQ3j74rmJ30q9l7K23rl02L3O0M30
-1425C32j07j03j63K89m7l43l7p2K22Q2r3n0k5j10K25jK19j14q8l1j51L6k7J13j42L01K50
-1398C65j55k97J79J6j06J4P9q4j5M17k30l67k16K54L31o0j46k0J08k78K11j8K72K11j93k11
-1372F1p4p2L29J22j04k02M4j56K75M6k54q9o9J22n7J58J9J8j74J72rL9o3o1J1n7q0J31J31
-1343A57k26j4J76N3K4k97O0P1k20J00K09Q5pj00j01j6j07L37k24p0M8M45m9m69n0J55m7J2
-1315f5J94J20j18l51K50J90J8k56j98J45o6M8Q8L3K11Rm24J66L8l28M8o5L33R1q8R4j35r7
-1287a15O1k36K08j28K19J50K0j48r2j68J90q1J71j0j54m4J79k20M32J34k70j13n9L2Q4j97
-1261a55J31J30o1J46N3j72j15K94p8j65n1p5R9p9J84O2k66O6KK0M57q6m79k5J43J97J2r5
-1233I4k43N39l2j40j95O1j90J70Q1j07l1p9J73k04M51P4l12j66j39m3N00M9l76j9M2M9j31
-1206a24j07J24J70j28J30j42j50Q6J12M4j01R3M9j06j1M4K35k47J80M88k2m72q7j01lJ27
-1180H1j69p7J03K02n0k44J33O8L0j92N6p7M0j40N8Q7N2J67K01o6j9j86K4J45J02l20n3L86
-1152C42p1j68pM3J87J3j79p8Lj0j11O6J48J20k96oj8j15OJ01l7L95J9l46k3j50k5J97l0j
-1122c1p0J39K1N4N17J63l24k62k23j34qJ97L95j27k11j59lL27N5l72j90L10Q5m18Q6P8K7
-1095g8J6J11r6q3K9n3K02j17L5N5O3k23L62j27km1nn4k14K87j8J81k42j18J5J47j53J09L
-1066il1L16j46k76qJ79J02k69MQ2m0Q3L3j16j86Q4K00j77J74J09j70J84J25K08k1m95Q2n5
-1038c4Q1j48J45Kk27J87O3mK26k20j59K37l1j7l31K50J53P4j45j0j67L8K90J4k39J07j50
-1011a5j06K75j39r0K5j5mJ13K05M8l69q6K32N0k05K62L19l71l60O5O6p3O2K3Q2r6J31j98
-983a69K33L4m7j21J01J53o2j29J67J95l82K58j50pj79J27p0k49L41K74j36q2M4o7j89J87
-957G5j76O7J20k02kK46K72p5j28k89j0m3J5rJ61k47N8J67J91j83j29J84J97j66j17Q8K4J38
-929B27k2m32L3k3K10Jk1L0q3j64j1K36P1k32l7J81O3j74J57J52k70n3O4o8J39r3J03j90J28
-900g8L1K81j65j39J08J11o3l0Jj1j49M3J73n1J09J29q1m72M4K80L69J40m28k33j5K03N1j32
-872B6k23P7J90k7j92j08L47k7k02J06J8M1R5j41k00M43j8j51J37n6n1K0k34M2K17J10m74
-845b35K55j90O8K15J62r7m8N4l7j81J84R6k38k54L30J31O6j23k18n3NjJ02R6lk88k5K27Q7
-816H7j64K3Q0J30k32K60l4k41P7j28Q4K5J87N0r9j17k00N3K42M2O6n4l21j8O0J47L7o5PK87
-786B71j6k76j9o1k2P3K67o4k55lJ94J81j69r7Q4k83J07J96o8k03j8J52J84K5k00j08N2k4
-758a00K09M04J10n51r0J32j19J45l29J06J35N3P8k0l21J54M8j35J46J44K9k33R3K09j90j43
-732c6m2p4RK85kN7j03j92J30j55L2l7P6O8k9J40L7j15k34J95k64K57L7M5pj68o0J60K0oq9
-701f5m5J37j2J80Q3j02r9k5k10Q8l7O0k6P1J76j12j17J42m0k22j65m2J79J31n7J21m4J0J83
-672A41j61m0j75ll4K60m3O0M5r9L18j15j77m0J90J86k55j44m7J52O5J14L5K2j72l78K01M8
-644d6J33M9k41k2N0J80l71L68q7j82j03J11J54p5r8j35K81k4J14j93J04ol9J07L0j1j73J71
-616D6j55R9j1j3N0L2J28j08k12M27K09m07J51J35j27k47L4J39j5j93J55j14J8L3J80j34k4
-589G6l1r4L7K3q8J77j10R1K71m23M11j02l38L25j02j97J66K56j71j54k25q2J30q5R8lL28
-562A84j15j10lpl1k1K9J15J36o9m5j76P3O9k5q9j34L17j47j04m8L2L25q7j20J09j31N3J28
-533A08k25j0L03k99N6Kkj26k7l7J20J56m6J4r6J89O4n7j79j39J86o2P0Q1J74j89p8j0M25
-504C66k40j10J9j58Q4K06m7k02K8K5Q8N6j39k09J65R9Q6n0q3K07p6%j83J11MJ5l9R2J41k81
-474b5j44R5K25L90k14k81r1n3O5K1l8J15J45k41k48K79j78K02J28q3N6K7l07K24M6mj93Q8
-446Fm5J3L4m0Q3J39k66Q5J30p3j42p7M4J08n0L7K4j61K33J61r9l16j40J42m2OK0J88q4nO1
-415b6K20k1k57L8O4j69K70j15j65O3P2O8j31J60j71j09R3K4J13K62k44q4K50n3m9Qk66J45
-387a0J45J44qm88K14K92q9k43J31n3k12J77O0j79J09K62k6j04J1n3N3k97o3K27k1J38r2l0
-359er5k6k6O2j37J01J02k2J32j48J38p0j95J94K33K0P0n8K02K31l45m22m0J91j97n9L1J34
-331dj23K14J24J7j13j90lN6L7m4J61j4l42O3J04J21j11M5l5K59j71J62n3r9q0j21K49K37
-303C46l75p0J64j07Q7J9q3J78j16j98J10J3J25m1j26J07j12M5oJ94j83LJ24K92k94j56J02
-276D2j03N9J30j73o4p9kK28J99q8j5L54j6l12j7K6j72J24L89K40l59k40JJ83k97r5o3J26
-248Fq1N7p3l3K16j64k00J40J53P3J5j72K38l4k11J7J3J4j59J16J30QQj02j92K82k7q4R1M9
-218I4j5J64o9k8l40J50l0J42j54r2R3L37m5l48J40k15M27J16j73j45j51o9Q8JP2J57N4k69
-190a08L3O2q3Ln4J87K40o0k27l1n5J35q8j54J90rK82q8r2M2m8j10n9Kq8J00J86p7k18J7Q7
-159h3r9m6l6J59M1J37O1O3k82o3n9J78J46J50k45lj13j68K6J89O4k05K40K3L7K12k66J49
-131B07J61k61m2j17N2n2J61K41m79L67j09j28O5qj69j25l8Q4JLJ40r3K06J26l49L7l6j06
-103b61j5K11n9RQ4J93j01j55J10j60R2J80J5J68j74j49k7K36j09j02j33m0QK73n0p4K04k76
-75a02j24J24K65k7K0j08N3j5j35j39J87k62K0J41q0L15k5q7j1J46j50k4J9j52L77M1l87L45
-47B25K36j68K6J37l42k49L77P8m94M81j21k5P8l9k45K35L4l37kM6kL3nj12K10J21l24K90
-19A42j97J36mk82p3N3K17J42K0J26j51q4O0l4k14j12J27K31l8j59K1R6q3Q8J91j31j48p9
8a39j9M31K73l23n2l2k91r1K55m8j67M0M1M7K01L37l49k9k37K1L3K72j16l17
32b59
##PAGE=	F1=24062.018433929770254
##FIRST=	24596.97802734375,	7686.668670654296875,	-1.1261456012725830078
##DATATABLE=	(F2++(Y..Y)), PROFILE
-2014a87J07Mj74J28N7K0k11K7K02j18m3J39P5M25k14l50Q4J35k0l62L57j21p2l4O7L8N4K02
-1986B15k53k3M0J30J01k15J24K07r2l18M3M4l1Q0n8j44pJ25K63q3j59kO0J77j91k28NK11
-1958B1R7j96L5L45j62j62L6J97j41k89J96j26J84j12r8M63k75k88L40N4j08J36J31j91j65
-1933g8k20P6K49P0j80K51l23K44rj22j49L01k09M4R0J73j01M5j64J17J19j83j85Q9m3m3J4
-1906a27J45m0k21K55J25k16J0M24J8n92J57K2j9j26K19N8k53J20K51J16ok14r0M4J26k7m
-1879A55o3k76Q9J46L8j31J97j55n5j05J38n5O5P5r9p1R9Q6n8j86J28n8p9Q9j6O9m6O9K30
-1850B20j47k48K73j96J71R6q8J66j88J0Q2k45J20J82j3Q4j59k66J67N3L42qk76j73r1q0J54
-1823e8J82k38K8o7QL29j66K9j06L4J50j68O5J04J33k9j51L4k86O8o0K32P7o8k66J37M03n0
-1795C00k30J25j07k86K56J2k0j06rk09K08J55nJ76J22k92j67J45j40Qp4J52k6nj79J54j2
-1768e4k1L4M5J8j23q9J57R8l0k8k21J95j9j5n3j66J31rM4j8J45N2O5J7k13J09M7j46j33J62
-1738a9P9M3k72J49n0P0Q5Q0r3j44n8o1M5MO5R5K3o2K28k60O1o0K39k4J0j94r8k9P1n2J58
-1707B9j12j0m8M41j62j0q5n6J15k3m4k0q2l5K51J1j97j10L56J03j48r5j67r8N7N3K40q0j25
-1678e1j75K91j40L92K0k87J38m6j50j48J87K0n8P9J06j74n2j78L44j69J70k59L5K28j39K
-1652a4j61J4K96N5q0j28Q1M6j8K60M2j18n09L75r9K64q4l22OK72J62K27k97l05j49L33l22
-1625a73J91j29j24K34P4j40m7l8R0R7k00J13K07l37J53k39J15Q6K0o8P3j4p0M3MJr6K55J76
-1596B57O1j91k18j2q5L85j47n0n2K13K18k56N1P9j33o3j92L13J07QM2m6j79o4O7j65k2L26
-1568B52j75j64jo6K8R4j4j61K32P6j57K99K13l95k42J79K12j9k34N3j84K28p8m5K25P8l75
-1541a41J67J43l9n5k45J7J30o1j11J84q1O3R2k25j3K19M6j70Q0k9R5l7j1k43R1K24J47j36
-1513A01k4k15l4J27J56j96K25q5J70J41L4j38l08q3j09K18N9m6j63J70K69l9k55K6j21O9
-1487e1L2O4m5n7m1j8P3M3k05J38J5j48K40J15q3o0LK44l2j95j89J76K2k2j87J11P6n1JL89
-1457C58j94j60j18K40L5l64J73J43p3j13p5O7K41N3l20N9K69j42j05K6p6r6J56P7j93N5J56
-1430G9n8k61J34n4M57j5j80j89K47N1l51M8r7J20kj10O8M1j41J70j7K87j28j23o6m9J00m8
-1402h7N3o1L54K11j98k97K5J23o7l7J14o6q1M01j94l30k27K10M09Nj54m2L9k97J04J40K61
-1375C11J27k08j83j03j66L93K19j0j53r3k69L27K1j92j25n0J66J4J34j0L1k15J04%P3L2n1
-1348A24k8p1r5J34N0k38P2J38O6qj84j05K14k11NJ76J96K5q6j00n0k31M08l74J17M4M59j50
-1320B97m31J2J32K9N7J58N6j75l80K65Q4Lk04j11J43r4L5J30K8J64Mm37L05O9l35KM4Q6K04
-1291A40m7O1k27nPo2J39j82J67J99J0k06j48q7K53o9J75K6k35j4J56l56L62J92j42j41J2
-1264b2l4K3r1R0J17o2K34n5k78Q1L23j11j95p6n7J10o8J05R3k04p3J07O1L76j38l82j6J81
-1236C9K54Oj27l55N61J7r7l07L8r1O2R4j73k3O3K75k78K53J03k60j81j3k7N54P7k32j69r4
-1208c1k0j6j95P6J52m9O4j40m2l6K16P9j64K1N7m9K7O6J67k06J62M62l6m38k5j00O9K8k34
-1179a35q2R0J24K4j58J86M3pk08R3n6J60j99m2J77%K49J80r5%k28NK08R5m18l9L16m4j65
-1150G4J1K6J37J92j54r2l7j0j27M6Q8J52j94q2n0j62k4J23j0M22M8l88r0q9JJ49j0J7j00
-1121a33R2Q3R8M06J43j57l42j46r7J3J32L52j19j77j64NK65L4l23k14K84J77m06J9j4J24
-1095f5m1L3k5k2K6o0J62j38J30J4O4r8L61k30J0o1j68J34j18J14N9J92l05j75L5O3k0N9Q6
-1066A6r8K50j52m1j82J21J85j07q4N6m0J01Rr8k30P6K42q6m9J14l8J91J92J68r4n33J40j41
-1038a12L7N1J18M0l09J74P7N9K67k15l77K71n2J26l03J50J11J03j11O6j47p9K72J56j64L6
-1012B45k45j58L51j18j42jk8%J86J62p9k89OJ34J17j43J82L23k99l67MJ24rL5M3M7j58Q2
-984Ej71J67J13L2j97R0J56o9k15J90K40m00K47j40J28l15Q7lk18K32K40p2k0k6j11jJ52k00
-956g9L3J38j53l0J68K99p1j37j96O3r8Nj47J60j94R9P4K67j44j68J67J99j71o1pL4J70q2
-928A38m27Q8j21K89j4l6K2n7j08j4K64N6l83J13K26J9k44J44J49k82M8J4J4R9q6O9j79P1
-900a28Q9K76j58j39J19N2n9LL8m3j39j8K46%Q3Q0l8m39rK15L72J59l88k11j21L22O7j94j39
-871a02k2O3J83j65l0K58j11j28K3L2J07O0k45k04M49O3j43R3j09k3K2k28L1J79P5m02K31
-844d3k07K31J57J16n7r3kl1j45J55P9k24j40K90Q0O1p1k12j56N2J7N5O1m4j69kJ68K20k02
-815e6l3J36M9k56L39k0l70M0K35k1q9K22P5r1r3j85lK32L0O6j4k80k6l6N6J51k9r9K60M4
-785B34j34r3q9n3J03L09p0k54M1J21J39j18k51J03j35L1K01m8k23r8J87K25R2k87j37P6J43
-758A5J50K68N8m29k40J28L8J08k16K8J52k2O0N7k67J71P3k14J12J58J5k53J10K96k41j25
-732a0q1l8rK88j8J65r7j84L3k39J67qM8K5n5J92M1j62j80J38k50J71J02J45k6j57j42J99
-704E8J6Rp8j35J06o0J76J16o1j3N7k79Q4l9O4l8j03J39n9p2J49J0j54k35R9J60O1o0J03r1
-674g0NJ45j74O0j12Mm3K20o1l0J10j07J60r5l1L4P0K72k43j65p0J37N3P7Q4Pj30l97K39J11
-644F0J19K4k66q0nK45l99M54q4k54j5k0K23o5%j31R5M5J13k17J31J8L0R3k3k4j87J58j06
-615f8P7l8L7n1P2Q3r7k00N44J91m99K06L3n9l65J22J27p8j83K79j60J45n7J28j61r4J27r7
-587c6J1K1l6K18j21k3K62m11M78j02m14K70k1j58J09K71r7j90k77l1J38o5K3J6L07r2o3R
-559do8J4m5N0K9J65o7q6j12J22m4l9p8J3L64l05O0k72J90K71j21k37K33j09J8J34j90K0K64
-530A70l02O0N3J9j14p1p4Q1J28j2P6j19K14O9q4j99j62J70Q3J31pP5j64q6r1M58k40J4Q9
-501A65k94LK45n0q5mnP8N0j46j72J88M0Q9oj98J92RP7k16R2L5P5K6J0L7k82j16J04K96L40
-470E77l19l40o9LK8LN6R7L6j22k29K32j28K62J11j52M1jk54J79J45O5j34l6j72RN1K4L9J16
-440A18p0N9N1q0j48r9J38O9j15l0J26j05J62J94j83l25Mn0J65J00oJ4o2k9O1J94Kk61O7J5
-410b4j15K46k6j52j5J13j3k1J37j95r1P4m2K6K22k62M8L58r8j34P3j99L1K54J64o1n84K83
-382cM25j25k10J54o9k53L9L7j51J95K60K7k25l9N8N0k75q9P3m3L43j45m2j43oJ8R4j63J31
-353g7Q8j8N6m2J48j30k55J91K36OR4L1K44J84l69m20m1J65k42k4M8R5j79L69J24l7j27k78
-325a60l2J42OK4J93m2l30l5K66K9j28L3j7K18j58K61Mj11j83j05J00L22l22q3K06j49P0N6
-297G5j5J99j66k22J06k3N4J08ONj16L0q2K11j27j29J23L47j96j69O6j49m5J11j37l3l8N0
-269a56K76J39j72QL99m4l56O8J2k10J42M05L16l50k89n4J37k14r9k6J38j38J1j26J15J60
-243I2q2j71J26O3L4j5j49L18k7k15qk5J4k1PP6k7Q5l5j95K60K5PL2n1j16J82o4l9k16J32
-212cl0M9l9k95L11J64m6k39P9j70N44J10k29k03j53K8J9K0M5J62P2k06j00M1m8J15o1J73
-184A10K20q3l03l2O5J41j52j84J41O1K23n6j51j7om4j3L6j08M4J64l5j37RL7k1j65L7K19
-155@n9J26O7K6k48J2j48K35O6J90k39j14r0m1j0J40M8k05K28MO9L21k00k3K60k83q9j7q8
-126f2M5P6K31l46J98j32n8O0j5q6l6j8R1n0o6J31o9K84M5l78J08l7j39N9K10j20m3J20J90
-97A93j13j82K02j02r8J61J2J56j70j41KL81j81j20q8o6j6J62n6M2K81k23k13JL41Pj8j24
-69C0P3n6j74k0J27k39MJ49m8K72l0n8o1L6j55P4J33j98M43J05m48K62K44j57J9J36k69k19
-41b5L35l6l76M02j84n3R5k5k05K49N1k84j05O2j5J62mk21K53R7j73K45k39Q2Ml01q6K11J91
-12A07J01j1O0k29j2m4J1j03l4J45J42o9k77R0J48o7Q0K23k9j67j83q0M06K66k61j84L1k61
15b01j64K39Q1j19k9M8n0K59L45l34L5k37J7J7K45q2k68
32a98
##PAGE=	F1=24037.702088774589356
##FIRST=	24596.97802734375,	7686.668670654296875,	-0.84755110740661621094
##DATATABLE=	(F2++(Y..Y)), PROFILE
-2014a41J25R7k74Q9RJ2o7n0J76r7l4R2K6M09k09l57J05J54R4l07J68J4j86ROMJ54J65k47
-1985f1M1M7K11N2k38J09J98l3k91n7J0n8P2Lk18N5J75J13j34j5L9%J93j59r9L3P5o8k22K06
-1955b1L18j49j70oK16l3l30J47j78K61j27j60O24k26m39L68L9j37K7Q4q8K3k16m4J98J25
-1929A06l07K24k07K65n6o0o4K04k58Q4N8K37j72Q4k59J16K54q0k30m7Mj7J8Q9r1j69L24N5
-1901A05k98K10K70mm74P8M9K8j29K41K7k90J57K05M0lj76l5NK47jj79q7j76J76J98k1k81
-1873a18K05q7o8q1J83j03q0J23o0Q8J27J01j42k45K17j01j72M2J20k1m3K21K28k85k90L22
-1847H1j55J54mj41K71j81M2L6k80L04J43k22Q5N4j84J41k1K92p9k34j03o8o0J8J77q9O2n2
-1819a3n7K67j16k2o4j7L0q8J25P6O2q0K4J21l68O4m6K24J29j23l53J87M67j26l58K85j92
-1792C8j45K20oo5r1P2k04J4J29J03J54R4k54k0J31k30n0n1J42m9N5j83M7J09q6mJ2R1j15
-1763a42k3Q6J12k4p4r0J25N1p9m5j68J17NK8J12R0m0LN4l21J73Q6j45j15K67ok8j02L8o1
-1733a16O9R3J03n4j50l6p5R8k0Q8j1k9P7K86l43R0j08J69L8K9j61j23%P2j80J58q5O2p3M60
-1703C28j62k2j19o5J35N6p9k8p0j04K58J7j29j75K75J35j38j05j46j3QJ80K06j34j33j89
-1677b13K65m9K79P3k55O8o2j40j32J50K1n5J10J68k19j10l3L63k61K27l07M9J68j86J9j44
-1651b06P3L27K1o5j96O2J00J4L03J6k23l72L59k28K69m8l07Q2K11R1J53k35k12j03L29l72
-1625a57J63j26j18K59M4j86j39J32kJ87j89M0K24k78J14p1J07j47PN3J27l0j02o6P1lo6K23
-1597G1J81J21k06k63kk14L74l8j53k1L83J80k79L2O1j46q0j16K21J33R1J1k8j55o1J6k03
-1570i0L2L59j54k32ll5jO4o0r0J35J3kL77J96m19k42J06K35k7j45Mj52J85l9m2J73L8l78
-1541a94K22J15m5q3j77lJ63n8r7J56r6N2J70j70q1J92j6k05N5k6J71J15j9k66oK20J48o9
-1513A68jk02n2j3J78j11K30j14J30J40k8j31j77k6k17P9J06K6j18J34K59m0k84om9J23k8
-1486b4M2j24n5%KN6O3j62J25k4j52J92J53N3p4j43J69R7q1j65J33j6n5k03K06P5j18KL49
-1457C21k64m7j3J85j5l88K76J49j35k18l2J22K66J3k96N7K45j06j78Kj9j1J76k8k28J25N4
-1430A3r4j10J54o1M03Q1k07k18P7J31l06J51j06rq8m4R2K17q5o3L0K86j28j70j18N3J07o0
-1402g2J3O4L74J44k32k91o2K48o2r9J39o7j34L31j27k33k07Q0M84R2j56p7m3k81k7L42K34
-1375C75J1k31j78q4j84L60L14M7j30j93k97K86Lj14j41P0J35Q8P9m9O1k50PlR9J78j1q1r5
-1346G2j17J16j6k35J73Q7O3Jr4k50L29j96r8J38L01N4p8q0p5l24M18m80K80J1M62k15l13
-1319f6K8Q0P5J11J14Jk20l06J97m2j6r4J0J27j16L8J24LJ14km11L65J29l07n6R4o1K23j2
-1290A24J06k59mn9R8J24k44N7K40J2k28k11N9J87j3K03L7l24MJ42k65Q9K37kj52J20j29J4
-1262c7o0J04Q9j26K57j73k89K87K95j02k23j07l3J13n6J5J23j34j43J83O9K91j74k46m7K35
-1236A11K92j2j65l90N07P7n8l49q2J1MJ01k33l4K35L27l20J7J42j95j94J10RN47P4m1k87
-1209B04k03j09N6j38k8R7j0J6j35J42j38J91J26k03l8N8j9P3P0Q3j34J45M00n5l76O1r4J23
-1181A65m6l03n5Q3L2J07p4K54j4q0j77Q5rK45k41q1K05o0L02J39r7K5k28k9K78P2m81q9K54
-1152A82N6j88l1K4J12L38j21p7o9k5j73O7L3J40r8j05j00j45M0K7nL99P9m01j48l8K2J21
-1124h4M3nj04N1J05J22K91J40J2l81r6j00N3J27K65j33j22j64RJ95K5k83j30J48K23l26m
-1097a23j20J60o9m0P9%lk5J32r1J31m2O1K5L54l21J0Mk65K14m5n5J22J82l16j51N8lL0k6
-1067a33J71j46J32j13K00j95o6K70J1j91K2K5M6nm1k21j9K83J3k86J28L6K09K78J31j42n58
-1040a61J94j26J46N6M6J39l55N8Q8Q4K91j76m80K45j21K57k35J3O3J32q9J08j00j70K45K93
-1014D45m3l0l66j78L95p0j82o2m7M7J81J19j58j14PK1K05q1R5K91k17l41r6K02M2j6J8N4
-986A21j79J0j22P8K01J13k65N4J85qk17K3K61l20J86q9K17l24n4M9j43Q4K13j0M3j01j37
-959a31J63J48k00m1J25j06l7J08K88m3j01n0O5j82K0j99P5j69R8Q2K53j04j81J50J70j55
-933D6Oq1K6J82j32l30J21m5K06n6m5L1l6o3l0K71O4m15J46K12k1k70J33J13j89L9k0J01N3
-904A7r3N6j49JJ05K73j26j59J43K4o4K0M2r0j02q8L18P9M0J3j2l80m0J65L28J52l25j40k28
-875b20M18J24k07p9q9p4K93j31L6J84j90r6l8N4J79K8l50q4L12J17j19M6j33K1K1j76l9J86
-847fL2l09J65j8J92R7R7l6j40l2k1j00P8K5j64m5K24O5M5m4j84j32O3m2RM2p4J04k1R4K55
-816B19k18j49K10ok90L61Om00M9M97j11k52K64Q5q2l4j60p6J87L9P6L2k39qn9r4K55lk21
-787a22K44P6J3j30j71m9J31L32p9k50P9P1O0o7l41J33k6l4J95l5j84k74K14K61J48k74j10
-760a89J37K05P3P3j2k59k97N6J91O0q4m8J74j19L2J03j84J95M7k01M2J67Mk40R7L87k90r5
-732B5j12Qn0K71m7K39o2j86o8k30K55pL9l4q8K27O3j60j43N1k41Q3K12K01l3j31j49J53J1
-703I7J2n2j66Q9j03J07J38JJ07P8l50J06m5O9m8j48n4Qj7J48O3j00k04J56J40Lp5K3j26K2
-673a21J02j23J21p5K2m3J69q2j03J70r8n7OJ31M4k0L39k48j88n0R4O6k0J36%n2l73K55J65
-644A67J02nk72j65n3K91l34M87p6l01L9r0J83n1J12p8j10Q2J00k19J50M1P7O9m2l6j72J62
-616E8r0Ol5J39j17L9po9j14O32J45n87K38p8om03K00R9j30j52L63j92K53j18N5j84j70K82
-588E7q9k2J7j0K43j25p9K61l90M92j15m23J83O6j24RK80lj90k74KJ71n4JN9J97q5j3J1j14
-558f1L5m6L5o3J62l1j13p2J49j10onJ38K91m07J67l48K17K01r9l31K65m9n0J31j30M8K26
-530A44k44N5N6L1r3p8q5J4J14k7J46p6J90L9j12j94j47J54K00J53j19K2j36q4q1L72k56J60
-502A18J49l35j38K28lJ6o8P4j2%j33j34J88K1J02K7k31K18P6J09k45J7M1J23J06o9n6k71
-474h2j00J30L05K74l69l09q5M8NJ6J04L6m9Q3k25J05k8K76O6k09L6m8j99J49K30J50p8r7
-446A35j84q1m0J04nJ69J12j5p1q1j28o9K05K7p6j17J24k4J00K05k56k56Q5l0R7J91kj31n7
-417f9p8L4J71J5k48J40n8j5K19M5n0nk2j01O3J40j95j30N5q6LJ49k71J53M21j16k33J19j26
-388g6l6L27J83r6o36K79N16j20j22J62p9k77j25L0j00K67K29M1k81j53J76Q3k24j48kJ11
-362g1L34k24o5j82J0P3L9j60K36N1l7j4N9J50j75l04J74K38mR3J29K94J20l82l60n4R1k51
-334a92K9O8l8j29M84P8j00j05j87m6M8m0J11K27r6k99j9L22l3j57K8m6J83j16K84O4q5k57
-306a9q3n6L55k83M7J67j94MJ08R3K12k50k09R5n1k6K06R5m6q5Rj43J90l2l04J76L49j29j30
-277F6N3j74j30J41J6r2j16J38L16M6k66N6M29p5l89J52j1k46J43L73L41k92l04p9J02j59
-251C9j07N0J41j94j5o5J51Q0M5j08O3n3j2n8q7L46l1j87l4m5Q9P6q0mr7J28J8j86K86M4P4
-220B67pj43k71K29O5L8k00J7k9K3O9k78K49Lm2j09J1l5N31R7k65k48j59J36k5j1J7J59R1
-191A80j12j41l0J0J90o5J25J43j17l23K3J82Q9k10j73P8J12J61k9j95rK5J1L5J6p3j2R2J4
-162co3L7n9L9j41L4K55p8QK9K6j64O6j95K38n6K04j51k01RK5n8L6P9m3O2m6R0M01j44j20
-131A16L23k99j67Q1j70J34l1K10j78Qj66ON0k2J3N3M1Q0j07j24J82n2L03n2m00J49j0n6N2
-102c3J54j60q6J09J81j09j61K70n5k02Q0J2J17j75n8O4M15k30j32m1o0lKM7J32K19j38k24
-74f5j42L30O1k1j83Q7r0j80R5O4j29%R0J2J67n6l4j22o7j32K40K01k32M52J51n02K07K40
-46D42j16kR7j81j36K56j66k26K80k16o1Q8Rj25J98M5k11q8K7o8K53Lk88K75N6qJ95k78J3
-17F7J6k75Q0K22J05M4o7k3k66J16j88Q0jN0J37M4r5l12J64J24l9J26J72P4j96k93j51L51
10F6K60j87k51J23j76j33oK72o9j27Q9p3J92L35k79Q3j88n3j5J83j7j69
32a40
##PAGE=	F1=24013.385743619408458
##FIRST=	24596.97802734375,	7686.668670654296875,	-0.64334082603454589844
##DATATABLE=	(F2++(Y..Y)), PROFILE
-2014a07J35J80k71K5o4M5J1j26J35l7l6J0m0L91j79l46J80J26J84k14o9J21k33N6n2j7K38
-1987D6R6k06Q8P5J83K1k38J01J68K6k03j74l2l3J00L9j95K9J54k7j66J02J27p7J86j42K5
-1960G3P5m4k61j75L13K82j00j64q0K15N6k68M3j80K86j11n3N72k16m41K92K6j82r3M9M9J94
-1933A57j73j82J61J77l89P8Q0J63j06K1J2R2k17O9J7K60k32R9k36K5L79K3k67k11Q1K2j7
-1906a14O8j21l0K75L4k14J82R1j5k86q9J00P8o4K10j3l20J79J69n6l2j23R4p2L28M1l17j17
-1878a34o7L05K38j13l08J00M3m6j48J99q7k36J95j8J41J47J00j90j93K22j27k62J21J53j39
-1853a04p9L49K49l79k27K34j16J49m2k49L42j65Q7m3k25M07J01l77J09K30j18O7j27K33j20
-1828A86j63j3l5n1r6J72N6R3k5j43K19o5q9k8nj02J4J58K5l4j26K28J61m03K4k6K01J52j54
-1799A31l76K19M91j68n17M19k40rJ79pq0j25J52j52j27RK01J33Q4k10J60J35l12r5o3J02
-1773f6j11J73q5j09J77j92Mj5J93j27M3L1K4lq9P5O7N0j41L1o1P6nn8J70O0p5j25R7k37N5
-1742a73R1j23j05L56K1j84L8j6m4O8P2N5K8j10pp0R0qP5j10q1K34L24m29Q1j51R5J17P0j31
-1712G3j56M6M6j77R8r4J14q5M54j63l0j26o0J48J10j27L5o3k26K46M5n0k29K07J63j28j10
-1685c9j44J14J9J96J36j83j03j07J42N2J41R8j42m7j20j08p3J15L9k3Q7K27k59j49R2K90
-1659B51k59K67l85O0J21j98K7j37J97K66l1k9k31J30J12l0L28l3l31j34L01l24J94J1j93
-1634e0Q2J37J4M5j34p1n6K82l62J21j49n7K57k9k19m8J89r7K65j76o9K16j62J05K9P8l62
-1607b21nK54Q0n1m2j25Q0j0r7J78J75J58k18k86J5q4Q8J32j93m5M55J28k68M3M8j61j31l6
-1579a39J55J40J61k8kj11m0m2k61J08L68j28k47Kn3k8N9j07nP0m3K18L83J04m71k17M4K31
-1551A21k8n4m5o2J08Kl5Q8j1l04K37Q2n9j04j14Q6K12j02j09J34j08k4K42r9r6R9p1j92j4
-1522b20K0K43K03k6k58l5J70R7k8L4j65kj85J67k1K19j19P2J22p4j23k1M6k28j21Q4Q4m7
-1494a12J12K14k6k65p7O8J12q4J2r5Q3n3o3O3N0j47M5O7j22N7J73K03j15k91J13K39K2j25
-1466E8Q5m5q2j99K51O3j69j0K89k81P3M1J27p8l60L46J63j92l00J7J56K51pk68N7K04o6k21
-1438i7j3JJ43J44j59j31Q6m9j08M8J57k2L31J27j53k66j24J63k27K46j12r3j39R2j5L75q4
-1411A21k01J07K06j00k12j73J42P0o3k2K21L56N6k50k63l3L11q2j61J55r4j60K10m5r1j85
-1385a80p3N44J72j50j09j15k50m0M28J99j13k51j93l1j30K69L95K9j36k30j61Q0%l5q8J68
-1359aQ9J62mj12J01k49j00J6P1L44N2j30j29j43O0n8j75K31M9N1L8o4k80L40j75j56P9L82
-1331B89P9p5m7q9l18K99l28K05l7M48k39j71K8K4P7J56P0l6k46k41J33j40k4L0N6J40j18
-1304g5O6J05l3P0j5l43L36K17k45j32Q6j23J76L2J99k19r2j10J93J33k75m1K36J7k12k12
-1278b61J01R9P0K50M5l98j9J36p8j02J61J01j42K17k10J0o6J33Q2k42K21k77O0J79K24m7
-1252B47k35j39nJ09m4q2J62o4j28J94N2K25j61j58j00K99L12l4k02l59L95J26k6l01k81J14
-1226h4MJ05k06n6L23L27l33k11J83j35j08J22N3M64M3J72l50k55j48K0k0r8J3j1J13p8J25
-1199b6r8MJ77k11q1N1pJ12O1nm9J31L15q1k99J55r1J54p8l08L9K1l8J28NL19q3j93r9P8J7
-1168B0K74k46p7J87j24L24Q8p7N1j80q2L41L6m99j82K43J81k34j19K9J09M26q5l0q4n3k28
-1141IP5MJ16j3q6j57r8N4k1k0L33J10l69k01l1O5J19R8m7j05M0Q4J31J83J52J50l66q3j36
-1112a0R4J46J76j50n3j66J9J18M0k57m7K3K17j97lj23N6p6j13K10j0k8L4J07l4O7q3N1J31
-1083A39L28l81j0Q5k15J67Lk00J73J46k67q6O0O4o8j24K16j49j0M0L27j58j68K54Q4k76m9
-1056g5J26m5k6N5j40j66K95J07k53o2RK37L59J29j52n11J43m7K46kkK56l55r9O6O8K96j07
-1028C50m35J54k20L32j37r3qJ36o5J01m1k19K09M05R3q7m80j68M20j0j95j46m4J03J04P8
-1002A37j57L3j7p7K76n6L7K47j33k87k32K85P5q4l8J01j51q5m5k7K82J77l08LK22Q2j43k64
-974a47K96j68O3qK58k83j97R8o3o5J71R7P1j78j69L24J46k15q0O5p3k0P8K35j1l8Q1L8k52
-945E4N3j56p6l4J5J15J31n3j68J25J13j21O8j37pJ92j55j52R1M8J33j12m2P5k7q1n8K70R3
-916A97l22M9J65m8k23J03N1o5j8m2J76J9j20M9q8r1J06K51o7j77J28N5n8K0Nj52m2j02L39
-887I8J65j1p0pk94l2J14K62J39k68m5k73M22J94k03m1r2j23K43j26J04J34k43j22o6R1K30
-860A80Ql67Q1N8J32q6nj11O4K4q3m2J42Kk22L9J78J29L4Q6j0j65m8j7o0Qp2o7kJ63P9K6m6
-827C0j61J6Rj20K0k1N7K06m5P2K27j99k48J95k9k84L22N1k78J01N62j81m49L00Q5o9M6j19
-799I6j35J10M8P9Q2j83k1r7j39L13J8k45J74O3J46j52k69l3J53L37p9k42J04J8k1k6l14J66
-771d9nn9J70m0j02k78J02J87J92j18p8J42J87K8r7j13r2j46m9J81M3J8j12J93k14jJ03r0
-743i7K20jj44k8J69J6j69PM64l02q6j21N9j01K26o5K55nj81j67j18K40oM2r3j32K56R6j18
-714A16j14m2k27j4L45K04k3r0q8L2oJ5j3j61R1q9m0J46Q7J88N3l96J50n1O1n7p7j58L5k9
-684a52R5J05o7j70J96J33m0r1r4j10P8M1m9Q7m1M2m2J11r5j22K05p6k27J79J56M5p3L61k72
-655A13j86JJ5J19j59J66J6L2l58K97K02Q2m1k57k49m6K73j61M59q1l35M6q6M8l1K28l3k56
-627a82P8Q2j95J50N9J00M2m0m3j48J74r0q1J8K18j49m4j15k2N7O39Q0o51K63j91K9l17J90
-599h9J00j69l4L04k04L32j61l3j87m4K31q8m6K9j8K14j18n1K48l38M50j34l62O3J45r9j06
-572a65K75Q2j71k39P2J86n8k1R8J26q9J4oj40N0ol9j41J31J8q5q0J39j16J00P4J45J91m18
-543g3J95l19J60J29n3j37kJ8j31J02l1N7J88j60M7L4N0o7q3j03j4J16p5J94L7J13l0j38j56
-514a32j18J55K53J44k18K9j11r0j5K27k80K97J97l38k88J71J04R7j56J27n7p4j15r7J57O1
-488g0J41L9j87K16J14J19k54r2J2J48J82j11j16k58q5J55K32K21l47j58j04M6L4pP3k9r5
-461a81K39k33kJ08K62j4k35L2j04j38J29K66K35k2j38j69j08n8L5m8K79K07p5j87j12q9L5
-434h6K16j0Qj49J6M4R0J75l20j31J11k8j0K85J2k54o5r7j5J26J5j48K02j50Q2K11Q4O3Nj57
-404A25j81J10J60j54j94K1j31O0J21q0RL81j04l31J41o2n2L53K08r9n11P3N46m5l7J59p9
-377D07k76k93N1o1K96J86L3k58l09K73J47j48k25J9K04K98l06q9j87M2J13j23jK61Jp0q1
-350i6J56J42k00l12J38K33k2O9K15L35O1l79k69n3k6j07j4O1j11J10L50j5j77m5j9J3j05
-323f7j20J67K65j67k58P5K89p6k00K9r2J84p8K30J31l5l05n0j23K60k31K27R6k04j24J69
-297hK13K05l44j60R6p7j13K38J35m9k2qj87J44Q6l27J18L00q8o1N4j64j44J44N0j05j56J79
-269e1L15n1l37J29M41r9l84K21m0l02J42K82L27j89k80l8J13j70j55J70J14k35j1M2R4NJ82
-242B35l2j0j80n7r6J2L08n1j32k4p7J59J18j17o3j63J24N6j68L18M7J20j5j89l69K50K06
-215B10J07k41j00m2M1J49k19J05j17J9j0p1J05M49O7k62k69q5J55n4o9LJ50J13j7j33p7L9
-187e4K40o7N6K8j41k57P8K31J8k30j20RJ11J13qj78J61rj0N0n3k4k4j6O9oK8j42R0n3M5K48
-155A83n1j36n7M5m2R1k05J88j87J92l0j26L6J6q6p8J65M4l6q6P2M15j17j16L39k88k86J68
-127B7j84J81j37K13qq7k31J2K5RO9J22R7Q5j55k01K38k3L15j52m28J72M1L2K7O9j95o9O1
-98g5J55q6q1K78k5k10j2KN9j42P4P1L61k46j38rl5J7o2J68J27R4m5j77k08J84J01J6k42Q4
-68bj30l7R1Ql2j6J00N5J8r6j3j68P4J8J44J83k43M12J71n48J70K35o1l1K2q6l6J68k70p0
-38C0J29j95n1P4N6p2J13K6j32k6j9j17K94K6j98J60oJ44J47l09n5K9k01K40K28Kl3j56j05
-9B3k23K48l16J25R8Q9J35l5j20k00J23N7kK21O0J21k12l69p0J35K54j13j98J35r0j3j01K08
18c0k0j56J09pk3L17k05J04j07j43k7M5O6k8
32a05
##PAGE=	F1=23989.069398464227561
##FIRST=	24596.97802734375,	7686.668670654296875,	-0.58541816473007202148
##DATATABLE=	(F2++(Y..Y)), PROFILE
-2014i7J29K28k30K1j48Q7L4j66P7L4m3m7l7K76j41j54J13M7K55j06k32J18k03Q0j01J07J81
-1987H2lj45J27N9R0K0k05J22J14N8p4k48q5K6J30L8j37J3P0j37k2J8K18j13J50j46J02J36
-1959B58j39m42J51J15K52j9j71j51K06J16j82n0n2J95r8R4M50k26m03K00L7k26j90L0J80
-1934f5K98j13k88J47K05k47n6J40L9j35P6Q9%j12nl2K35k65Q1j06o8M45R4k92k84J12K5p3
-1906a55J26j09J3K27O4j25O5q7kp5j71P8Q2K4J81o9l50J88J44j35j02j9K02j32L49Q7l95
-1879i6j21j7M65K46k12k53k4J56kk21J60m8l32K82k5J31J57J02k07j29K13j48l07K11J53
-1854A34k46j35M08K90m09j75J27r4J63j1l23L02j43J34j45RL22O9m28J58K95r2l6k23J66
-1829A17j31n9P3j3m3j65J81J62J21J4k43J76j2j56lM0j74O2J85k4j24j96L95J79l93j7rJ65
-1801A08J41j52l27K00M74j66m95L37k40R0J52jq0j81K31p5j11j11J42J00R1j70L29J62l87
-1776F1o1n9j0j91K93l3j74J81k37oQ6J77j75R9M7j76J7RJ64LJ2j83J27O2N7n4j47J84N0k5
-1746I8k73R4k5q0K2n0l3K39J24l63J25jpO2N7p7J51o7mm1O2RO1j89p1L27L43n03L8j75L2
-1715a15J99J23j15j77Q9J4j49M9j08J27o3M10j68k0j14n9J63J40j68J24p9l44K21P9J3k58
-1689a86J85J73r6j05j60J71P7J74N3k23l9qpJ26L5Q4%j50j97p7J6R4O1J8L3K60k77j16R7
-1660A6J76j39K46m57N6R3j79O2o7K36J69r2%k02K04P1j35L50p2l98J59J98l51K9R1p6M5Q4
-1632A17n4p2PQ0l4K02l00R3k11L7K34j24k44J14J55p4K76j84j29J62o1J24O5N7l78p0L55
-1605A43mp1M2j29N3j8j42J26J75J70k29k97L5P1j86K87j30r5L92O0k25Q5N1j89k08M3J27
-1578f3J32K06p2K7o1qj01l25K02L36r6k25Pq7l8O4r2L6P6J6K48L68k5n33j71J0J96k3J3q2
-1548f5P2J3L3j5j9p2j34K00Q5j03j16n0J66K53j72q8J28j20j21K73j7r3J5r3p1j86O6K78
-1520D7K29j9k23m9J00K3nO7j03R9k05j9O3J94j14QR9r0j09J24J20k43k35k0J09M1J04J46
-1492A39Qk03j65J54O9j24mN8J11q3j13P3L4j10l2J85j30n5J20L50j75m12P9L63R9p8M3n9
-1464A42q9j76K26M4j87j8K45k41J23N2P3j39k89L45J91k15l60P7J63J98j2k32L4J66j2k23
-1438a14o0RK85J09k83J7Pj47o6J43J67NK50J29l1k86k96J26j41L18r4j08j37J45j30M66j15
-1411A68k13J51P4m6k35k11K31Ln4q4L79L13l9k43k19L6L35j08k05J63j44j57O5L0P6j70k15
-1384c19N79K23j34j23j61k12L7L92J66k22k50k15L6q3K11M53n3j85j85j1j29kM3M9J65N5
-1358A25K33j01j97J39k07j45P7p2M80J24j55j63j72l3p7m8K30L4M1O6r0k27K87j44j52%M20
-1331B73R9o7j0r7k80J36j29J06j01M16k22m1K5j1L5J75K2m9k49j78N4j96K6Q6M4J78q7Q3
-1303D1R0o5L6l3k56K56L14j66k09K4j49J20R9K91j55j86j36K17J45k88p1J74K0j69j59M7
-1277a68KJ68L07O8m29j12J36J10j20MJ21j21K87k53m0n6J42J05l38J24l04M18QJ14M1k21
-1251gj64K0R9l2j44J85lj10J96K4J91r9j59j62L59L19n1k28l01K71J51j3j88m17J43L6J15
-1224C1j08p2L10K88l26l31J92j24oR0R8L17k4L83l35k59j48q5J00j08q0oK37j09J05l3k02
-1197b05K27j88r7K9P9O6K6o9J9J12K20j12k12K38r1J60p6k51R4k0n2Q3P3L73j45l21nJ02
-1169E7JK46k04n6J35j79L16L9m5P4r1j51L76Mm67k68L04K32k85j96L2J00M53n2L7p4p8k65
-1141eL4qJ05O7l7k09r2M9k6k7K31J33k91k48p5J98P4J42p2j30N6L6J42R0J59K29l05p5j94
-1112d9J09J60J03j52K5j77M9L5Q6k47J8p0J81n3pj14n4p6K1J44m1oP2P0j3mp3K0K04K80m06
-1081C5m4J42j19J11L6l09K15R6j78n7O8J45j49k10J81j05j36K72L30j19k01J95J27l06j72
-1056a52K32j29p3J72pj98J51J86j89j35j56K69M10J61j44m71Q3K6L10n5j7L52l12k21LJ1
-1030A07K73j1l38Q1k80L06j4j29q9P8k8M3Qk06J66M75K14j36n59j40M30M3j82k22k0J25J8
-1003A3M7q6Q7l3j29K88p4J5K10n3k10l05K65R5j50q9J55q1j81N2q9K84K13l17k2K34J52l8
-975B53n36L44k3q3Q6K56k38k67J74l4j45N7K69L0k38k36N03J26k49n2j9p0L2L8J48NK0J85
-947C36J7k95R5r2j95J10j9Q6k7K0j34Q4M3m0Q7j91m0J98j51k3O1J36Q7j62m7J41j5j42r2
-918a64K56J40k27m9J02m7j46P2j6L6o5o5K29mj40J8Jj99J32J93%j27LJ39l6Nm7k05L1K1K22
-887F3K30n6j64k1j83J4M0K19J54k47K9k29K98K60j86pn3j44J33j38J67J12k60k02l6J22K26
-860A41kk22J38j87R4n1k9M8k9L0J8m6J29j7j95qK91N9l5N8L9j52p0l8k5j7j38J2RJ04R2J1
-828A2n8j72J78m9q0P5j79K08K14q0O8J87j63k54O2j8j92K12J15j51J41N61k27o32K94Q0m9
-801A03J35o0j55K1L3O1J23j03o3j47r3L29L1k38J19J4K67j66l58k2J63L23n4k32J10l5r2
-774A4Jk34J94j9m2J36o5j7j61J16n4J64N9r1J29J35K3j53k53K0l2qN0J12N4j64K05k55m4
-745a80L0mK46k1r0q7J56N8o5j39N03k55j18r8J08j44J47m9J99O9j52k62K4J64J1M0j44j72
-717b25K95J23p1o5j02j44p3L44J58Nk9J1j13p1L0M2j37R3o4j49J29J71J91km00K04n4L4o5
-688F6J5q6l0n9L4J08m8j32K17J42o7j00j25mM1J0p8QLM7m7N2q8j4J51n9o2R1O1Q1j04L26
-656C50l02j34M8q7J94k40J22N0P8l62L77K14N8q1k14k72j7J86M0M30j13l72L3n8r9j5L33
-629A47Kl27L0O2j28J06P2J04J5l3m0j17J77q7j28Q6K29j69j35j53M4J79N86J0o74K98k81
-602a25K6j54J13J44k01L2K34j92L59j84j07j32J15J02j05m2P0k3Q0r3M4K01k50L73j48k66
-576a29m4J85p4j35J84J26j47j64J71J80q0p5J36J24j00J5l1j68Q6O5j75j43N5N3oj25R6p7
-548a97J93J40J02R2l62J83l06J25P5l1N2j69J4p6l1Q9K1J30p8L4K8J02m6j16j32k4J33q2
-520a37J73J98%j39j56p7j07J57K60J14k67P9r3j09K7J15k65L76K29l33k50m9K35J42k16P7
-494a6l7j36q2l2N3J81J83L0j63K04J53J13k44k01n9J67K44j10j43k40j4J00Q0K17k58l4j31
-467a75O3P5n6M7l0r8K56k06o7K09K41j16k15J3q0n5Q5J77L07L4j84j70q5mp2p5L55K34r6
-438C12k34k15l8J80J90l2P7j72q6Q0J19J32l80KJ27n4j31L74K3l57o0k9N3o7l9J34J29k32
-410a94J09K33R1J63J5k51k42J10J90p8k10kj86R3J38k0l3K63p4l07M0j9l2L44K36p4l89j37
-382b23N08J03kJ49o4k47m27Q5o4K87J34K2j94l05K05K18n8l01M8K42K84l70j12j44Q0J12
-356c4p3K3J88n7j05j36K34J27k01k61Q3K13n0L6K61L51K0l49j73l3j60P3o1L6K8J67J86j38
-328A95k66N6J29Q2j89j38J11L01k40k04J58K30j09k47L2p8J92p9J29K02J3l32K1p1J2q7L07
-301A30L1j61j35P9L15J67m28p5J06q4j69J71J44m2O0j0k08Q0K10k18j8K18n7MN4j27j43R5
-273a1M5p6j41J56K67j47l64K22M29j08l30K60o0l85J67J22L01o3k16N0J70k14k37K85N2k44
-247g0K0R8K5n8L00M4p9k92r0j10J19K35r6p0J3j20J96J12j28q0j74O8Q7j51L24N5J50Rj81
-218A56k51J01K67J40k76j57n1M5J93j73m7j40J53j6j56K07L22K0k11k57K0J27n5q4l6J20
-192c9J30M0j18q9N4K74o9j3p3j13j28J9K19l8j85o0qK5J26qq5K54m8o7O8j19J0j0j27J29
-162d9M7j9k10J51N0Q4J99k4k36j76P6P6J01k10J13j14K4L7j2L0Qr4n3J21Q3o0o2K8L27j26
-132A10j9L11k35m27K19j13J52k34K65J26o6k41k7L8M7l3J63J32J04j79k99K66L2L20k41m57
-106b86K02J06J10j9m8k33O8JO4n6L7K27j6j73m9j3L0rQ2L2K68k24j52K4oN1m0J97Q5l1M1
-75B70r9k57J6J15P1k62N4j12J25K6k3J9l4J74O9j62j37J5p9K36%J03J26k33L60J57n84J43
-47I7K26j3o8o2RM7R5l06N7rj34n4Q0R4o0K6No5K1n8j21K82R6n7k0r2K62J02l22j13L8q9L79
-14B73K36r3j20k84j57k5K35l18O9J92P8J34n6j35j52R6pL4L06m0Q8j99l59Q2j13K01l6o4
13a34J7J0J00j4J3l3r1R1pj82K72j31J05k2j97M3m4m4J39
32a09
##PAGE=	F1=23964.753053309046663
##FIRST=	24596.97802734375,	7686.668670654296875,	-0.7242844700813293457
##DATATABLE=	(F2++(Y..Y)), PROFILE
-2014a20J16K28j76O8k09J08L4j56J6P7o1l4O0M1j04K4L1n0L11ok38j3o0J3j13K47P5j19q3
-1985i3J49rl2O0j37J82M7K8N9k52j28O8J40K5q5L6k0k10K04j45K41q7R7j44R0K02k05l21
-1957b40J98j14K48P6k05j74J83J39r7j29J31Q1j30K19L34k28l40Q8Q4k47l1j0P5L22m9l39
-1931a55J52K04j20j6K3o0j21P5J65n2j4q1r3J66k49N9L9l1L83J15l05j56K2n4r6K11q8KJ94
-1902A19J02r7m6k42P4P4p5j4j4J04J82j30k78Q4J10j32j38J97O2j02K75J24m04l3n1N66K19
-1875E36k92j75q8K08M5k64R0j4l38L22p4J33J53J22k01q5J86j72l04K61J60l08q0K61L44
-1850D26l85j51L7r8J93N7k53J06r5J39k33K73J70M7l73J95K61j05j52k62R6r1O7Q5Ml3j92
-1823b67K09K28J45N5l41J19M5k09PQ9j80M9K25o1j81j92L90J76l43m0J2J13Q8j12k21J27
-1797g0M17j20k98P2j88J27J61Kq0k27K97km2r9l7K9J04j42M67J94m52jj5r7j04K00o3j73
-1769a40J70j62n9J49J41k27J40R8l07m0J68J48o2m1j84K02J63P4r7k15J35N6Q5k75q4J64
-1743@n7j2kl8j1K57k52p9P0K2L3P0k50K85m8l0J6K1OO4k27K3L06L37n34l7j59j7K77J75j23
-1712H6j67J14j1j25lq5Q9kL17j73J9j05n2J80J44j96J91r7m08J92Q2M6k56J93J79l2q8j66
-1684a34J24J47J44k6k51N1P1j48J52nL4J17k07k36p9J17Q0Q0N6l2K59k66n8J7P5O3J51m91
-1656a95K8P6j35J48L0J93P0j47or6K21rk47L37q4l16L76N5l11j94J96jj1O6j10j57J81J80
-1628A38m1R8j97P8k65J16J82k17k06K28R5lK67k02j28O8LJ26O9N5k91o9L14r6p3J23j21K4
-1600G5k7j58N4J85J67k37l01O5J87k87K96n2j38K83j2j61J38P2k30k38Q3J16J22K14j20N2
-1574A48j5J7j46l46K82K46n7j91Rq7j4M4k1K4J04Q4J90L37j57n74r0J3J24KL6j06K21q0L9
-1545C6J8j21j42Q9J52J35j73j09K0J68K50k40k0J25j25j80K29O1o3k6p1Qk01k6K44K09Nj64
-1517H8o6J6n0LJ04l3K07j54k35J28J58j13m7P3o8q9K26J84k51k95j37J05J15J07P7N4j20
-1490a3k03J45Nj38K0K14Q7j05j32N7M6k4J2J49j59q7pM76k38l73l3M22J31k6K2o2p3j44J43
-1461A12K5j74J7K28k17J07M3L5j85k27L00K29j97m11J48J54J19rj85j3J39N6j53j35J9L23
-1435A48Q7l80J76o9k07N6J06J78LJ44J17J29k33l71k6p5L59l8p1j22J21j96M75j55j18J44
-1409A82p7J0k29j90K83m8l0r9L96K64j28k05j68Q0L37j26k18J65k05j23o7P2K41j64l18N74
-1383B09K27j02j13j73j64Q1L14J48k84k21j35jn2J73M90j35k70o3N6j69r1J18J71J10L7K93
-1357D54j91k90J66j42r8J18k21N04J89j47j85j94j47qM3J94M2L3N8j50j28K09r9j07q3M11
-1331B31J09m4K2j02k18l1N9K2j65L71j78N1J7j4k2J58l5m4k24j15m3k29J80M5j0K30l1P5
-1303F5P4q6J5n2j55J61L92r6k65o6j77J01J77L42q9k40j27J84J26k94l1R0J6j16j28k0p5
-1276b74K54L71J10m27k55J38K61j04q2P4j04L29k42j54rJ14J50k84j1J7L04j21k5J41j88
-1251a7j59J6Q7k3m2Q8K5j22K05kJ88k7k27k20L96L16n5k34k32J57J62l0n6l34J2M7J53k8
-1223D4j01K96K24l06k74J39j83M1P1J48J53j47N64k49k35j43j77J74p2j47PK88j43R3K4l56
-1197b67K59j51o5lJ23K5j7l2rP2J31j38j23K93q6J38n6j66J29n7n3L5J36M02j85m19N7J48
-1169A21l9J79j25l5O2k16K83Nj4R1K3k22L57ll84k44L22J82l20j64J7K2M30k7J06m0q5k60
-1141B2o3k1J17J46K5k38j47L3Pk8J07J42j92k71J2K27j9J95o6j87P0MJ63J3J43K40k18k9
-1113A87k50O5J50M2j30J05j94J11n6J59k53N6j24J59O2l2j01j35q1J54P8q2N1Q5J2k4n7M
-1085c9k7K18K07l97p8J67j4P0N9l42K20M7q4o3P6K10j67k10Pl9j90M41K92r5j96J43J46k74
-1057H8k96K75j64j15K40J61j58p6K50j36j91p7R8M09K04j53m14M1P5L27q8j2M13k27k83p9
-1031A12p4K03J08k19K4k68K07J24j25j50m7K3l3J5q6R9M88K87j73n84j18M28P8j52k71nJ33
-1004B4k4L2k5P0l0j30K33j26L1J85J1j19k46P7J05j78j8J07j5j22J8n0J65K16k93M4J61J65
-976B68P5m99J68O4k03J71K26k12k30K60n9k04k4M05m0k68j42M95Q3k93K0n3r8Q8m2M9qN4
-948E1K58K2l09J34k2k47K01l5N5j79J17j00L5JQ6M8k68JJ69j47K3L0K09O1j90o8K07J9k18
-919e6j33K21K01j25j41L6j7n8L2p2J00q2j07K60j4j24n9J01j47O3R8L6Mk30K53j0j9p3m4
-890a06k6O2J17K56q6k50l3p3Q2o9K33K10k63M5j67J11L17j46K7lj75L9j53K26J19k40j87
-863a33k0P5J41oj9J51l14m0j7J00J37j91L1R4p2J41k9j87L4L08qr8JJ03j13r9q0K6k3k4o5
-832a96K1O6O5Ln4k14L14j01M7O5k11J92K21j24O0J55j24k26q7N0p5J08J56p0J67N13k55o60
-804a94J42P1j7K11J0j40m5j0K7J33lj18k07K5L05L1k19P4m7L84j72m12m1J51L03kk19J05
-776A26p4j57M0j68J83j3mJ03j02N2m1J66p3J0J02j52J18P6M8j05l39K6L2L2o1K58L4k10K12
-747A19k08n6j43M4K74M6j01j13J09J20K4k65M65j52j83m9J48j57L7J3P2J47q9k92R3O4O2
-720B9Mj90j53L34J19o1J6j05o9n0K14Q2M9N1J15k20k10N4J04r4P8n7j58R4K17J17p7l49K54
-691A38n6j2o4J39k0r5q6KO9l8q0K14J73q1j10m4j2L1K3j72n8M3L2o9jpJ04O6o1J27n9l6J59
-658A59j14K35l27k3O0j90K61j43NK7N9l32M43J92K8j22j48k11q6J52K25L97j63m06J2k5j84
-631b19JL77K3l37l8N4m8M6O9Q2kk9k5p6J59p2p6P5J83j81k02R8j1J25M86n3o36L46k65q5
-601b31k0P1J87k37L2K04j60L25j85j20k1J27L5j28pJ19J3j16l9J11J29j35K70j47j80p4J57
-574b0m9n7L0R8j24l0K50J58j16j57J90J72j33pm8k01J54J24l29j2p7M8O7j47N1l6K13K03
-546B15L4J2k71J78l34J11O3o8K14k04o9K3JP9m3L0j1J5O3J85m1j75j77n2J61j7Q2L73j24
-517B53k70j59L6r8J18K44Q2k36J15q0j33K4O3j52L36K45l22j37kO9J39k06q9L3k7o0j6NJ93
-488c2K01J5j67J90K02Q2k14k74j81K01K92p8j55k04P0j8q5K64j55rj50J20J08j15N8K2j17
-461a29K30j47j04K41K08k13j47k8Om2O2L9L60Q8k39j91m0N9j19p1L48K18p6j92l37J1K91
-434H6J46l7J11j88j47P1J55J06m18J17J46r8k40M27K4m29mL2J17k7j52K43O4k42oK79P9K43
-406D58L2k95k68O3K15Pj82K2j97K1J03K0j5J40m9j80l7n1n3L33K51m4k94k68L93K85k6J37
-378E21l7j96m56P2j06K46P4J4j35j61N2K68K7l59M9K48K86m03j28q4J21P1N8jQ0j14j12j39
-350b44K25J16j81j98N8J75p8L5K26L22J3k91r1%k70K30r6J7J80J93K0k55l61J90K22J48k23
-323H2j73O3L18k98j31K00J55j31k75L3L2J62j15L9K60K4l40J34m4k13J27K46j1q3n0n9L42
-296B94J01m97M5J08o1j44oJ70q2J27J3j82KK97j10j07J33k1M0M6p2j61L2K5k2j10J06J81
-268A45k36k41K25L91j04k47K66n3l41J28j17K88N7j31J17K22k25k82L32k6k21O1J01l8j10
-243c9L77J08j30l77p9o1J65J70j63l9M3j54K18N4j25n0j26j2J19j42K83P3J78N7j49j99J7
-216A7K80J46l03j40j9J8J88j33j95L3J56n6k22K50J66k8j23k06R3J05k9m1p8P2J26K6j07
-189dq7Q6K84p3o1r1k1j15p4J55o4p8kJ5n0J88l7l4K51q8j41J08j29NL4k36J75J06p0j46J39
-158e5R9J35J26k2k89k97J71J22J02k19L4O7n9r3R0L0lq7j1M2J38n3k5J7J67j64J36K55j36
-129B18l88L3L9O7k37K56K03k0k44l4N6K8j05J74J44J27j77l54K28R8K93l08l91K03J56J58
-103B23p7j89k06K42l0r4l1J39J43k5j23m4rO8R8K8k8J59j61j83P9J0R5j2J66L0j24J09j3
-74B40k90j27J09J20k27J0O5R6m5KJ9n4K78N6l42j62N8N5K88j9R7N2k06L33J16o04J15K12
-46B45Pj16j24J00R4M3k49J28q4r5r6J00J31m7n2j0j8L7r2q4K48K04N6k08j84L33N4l06j61
-17a46L9M9M78K60j60k14m27p2J20J36k85L6K54K0J30qj25j87P2n0N0L50p9rj57k56J56j63
10a88K4O4Or3J32J52P6q2j45rQ2n5j96J47p1R1M7j92J21J23l14J52
32a28
##PAGE=	F1=23940.436708153865766
##FIRST=	24596.97802734375,	7686.668670654296875,	-0.92780035734176635742
##DATATABLE=	(F2++(Y..Y)), PROFILE
-2014a54J22J82j32J38k26J18J9j27j9P2r9J3J07j05m1J16n9j06L18O2j80q9O3p6o4L01k1
-1987A33k42l0J46r4q2R5l9K36j3p3J51j95j52O9J33K1m4Q4p0k12L29k17J52j6N1j05mK34
-1959B46k31j17J54k11J86J35k78p4R0J29k6k03L40k0k26L02K51k10k63l7J74k41N1k4k0K83
-1933A60Ll19J65J79j7J7p9j26o3K8K22o0O8j44j71O5j47J17O6rL34R5l05%m1k00J8J91o9
-1904b2pJ75J13j20j28k45J45P6L4m0j39J46K20j63j87QpmJ9J47j19j3J08J58l68Q3n3N33
-1876C50J61l36r7j08K18Q7k76K1%k95L24j34J93J29J47j95o1J47k05k50K60J69l08j9M3L87
-1850C52l36j26l0j32K35J20j91k1RL7q6K90J5M0k89K26J99j38k66j04j3O7O7l8J2j4j83K45
-1822e3K81J62P8m20L9J08k51NJ31j61J3K71p6k09n0J90J38k66m6M6M4rl3q3J8L26l7j17j67
-1793a28r5J21K03qq6k00K83L8J8n2j36r0J02j21N65K15m99N1N0j24m3J18j70j24J57q2r1
-1766a28J70J06k51J63J43k91p0J69R5j12r6j18K21K18J25j07k52K0P6K24k45k77L10j4PQ
-1740I4p0k50L41p1j84O3K8l5J00k37K27o0o0R2m3l4R1j93Q7K49K97m90j40n2O5J87K14j46
-1712G0j34J06j4r2q7j7L1P0J71j63Q1j21k2J93J23k10K12r7l61J57QN1k26K01J93N0o5j60
-1684e2J5K03J17q4k69J49J14k65J31K2k5J74k16j78p3J39N8Q8R0q8K31k35j9r9J08K08Nm42
-1656a93n8O2p0K51J18J17j1j76o2N8J89j03k56J93p1l0M05j00k25l86K92Mp2R3j66LJ85J89
-1628A80p9po4Q0k25Q9R0k65nJ82L2M2K59k17r3l4K5Q7O1P8j61m1K11j73l3J79j18ml7j12
-1598g3m9J87J61k42j99M8K03k30J80J4j61J71o7r9J80J00k72p3k2Q9J11J86j64O7J7K2j56
-1571g1j72J97R6oj59Pj0L6k8L2JJ21J27J01K80k69n46R1qJ0P3J2j30L30j45J3N1j87j04K14
-1541d3J15J91k38q7P1J07J97k87Q9J15j17j88J15J29rj5l8K7k02q4J51J69L4j00p3p1q9k8
-1513a59J66K1K75q1l68J46J11j17q2M4k0n5K63K28k47l33j00J54k0J27J4R3m0j62L8p3K2
-1486a55k0K72N1j16j29KQ4Q3O1R3j97r4j13N57k85l14l3L47J12K8K6n7l8j07K0J3j40J03
-1458E4K13k61P5L9K3k04j75K18K56j50l70J24J50L2Jj29p2J20J46l8j67J2K03Q2m33L22j20
-1431d9r2J0M2J78l3J9J28K74j04l73k31m1L58N7j6j12O4k07M08j62K1R2k06M3j93j46L06
-1404C5n0j8q8L09K24k00j43j25Q4L17j32k02J63k61m1n5l2L62j59k81M41J83n9q8j65r8O8
-1377a1J95J57k80j61n6o1nJ05N07j51l13L6J3q6j73J63K36K7L4L34k53l73J71p1m2J47k38
-1350a49L68K35j06j85k05k44K10j6J42M5L1K0k16j3J22l9m2j55L62J06pM7j10j47j48J76
-1324H2l7k05L25j24Q8nJ4n6J03r8k5j72o2j50K5J40K1n2J85J3L8N3r6J2o5n4R7M21o2k88
-1294F6j27k30J64K04L41k7k53q6J19N8k95O1J6Qo5j22q3L8J54M33J59m10l84J19L47q5q5
-1267C5Mj06L47j76l21P7M4J94r5k2Q0J74j65j45J96j43j19k5P6k2O0K9K5j55K03j7J98K4
-1239B55l14j16K55L13m0k19j70O6J70p2M1k02r2K9K17J5j15K83J48k82j83J08k41J7P5J95
-1213A41O7l16O34j14k05j30k12J65j5j62j5K92j53R6O3l97K26j14j0oQ0Jm2N4p9J1N5j07
-1185a92p9L15o5Q9l4o8J40j01n6OJ98M04j95m44L9K01q0R7l3k0k1k26K44pLR4J41k55K53
-1156C48K9k64j95L12Q2l27o7J0p9L58j5J62J4o7k26j90m7J39K14R4k38k32J5O6m5k0J27q4
-1128a26k34J36J71j21K55m1k46O1K0J85l9R8J90j26Q3k75m2J09k0j04J81k13K09j52K40k64
-1102f5O6j47J69J17o6q2j81r7K41M2j09J01J00n6n9q9J23o1J57J15l56r1J58P1M6P5k55J50
-1074A7J0lj06Q5K52j14j67j10q1q7M12K38q4j61J10J39k02k97J59j33LQ4L29o8l17K89j09
-1047H8k46N9m2L50K28j82l20K5Q8K97r9KM41j17k85j41j50N1K45j00k1k14J16K60j24k25
-1021a6j62N9l5m7R8K3M53K91j97n57j10M21Q5j18k92KJ53k6K7j3J9j2r9J47j99Q1J66M8k8
-992A62j42j33P2r0J63o3k2j4n1n1J00K05k65J71L9R7J85m00PJ02k51K10J82k07j00L24j02
-965A28k87J3M18r7k64n3M51L8l34R5j7j47J06j21m9m3O4L06M0k97J58L4k12K20m9N2l18K28
-937F3p0k4M0J72Jl34P6J37j77JjK49N4j85j12K66Q0k75j61J34K67k7k11l2L3K7j2j24J33
-908a2o0j62K59j0p2j49J67n1K5K6nJ60l37K19lm2j3J03r7L4P0K40r6l08j3OJ41j86K75K64
-878C73k71Qj16q8L71q9N1M0k17j2j69K90J46j93q4n7k1KNJ73J40l45j91O0K12J38l13L3J46
-849B2r5J18j1j83P5K93o0j48o9J54o8j29r8J10l8O9j36L3L9J8Kk1j31K71j14J80L5k30J22
-820A0K28j79M8J34r0j71k14J81kN0J43j1J82M16k73n29q8L6N3K34O9j07p9n5MQ3R9j61j59
-791a48Q6K35J5j86L2j03M88j66m09r7R7K84P5k01J02q9k09J44j02L0M1K2P3j38R9O7K34l8
-763B38p6j0k47J27K5R0k7k55o0K8O8q8L29Kk56K22j33l2o3j13K21J77j88q3M0J49O7k82L11
-734A81k5k58RJ77j31p7J02r5K13%k07L1j8J38q0k34L6K77Q2j13J12o8j2m0P8jJ01J49J90
-705E17k54l80M6J60k7M2q3j06R5K13j2j56k47K84n5p1k7K73L8j38j37l0Pl8j7J84K24q7j22
-676I6O0n1K5P2k68o4L3Mj10rJ44J31j1q5K54k02p4K50j02R7l37J15M2j93K34j0j5p1j8j77
-646b40L91J37mj70o1j22k06J84L54L53k01m26j9jj45J8L15L0l13r1O9pL6L4K8km1Oj2J06
-616@m3ORJ13j87j54K52m0L0L56j07m20K92j56j95j9R4J73k20n3K25j31K46j71j7pO9L3j09
-587a31J4J46P0j56j4L7O2k7J52j36j19n7J11j7k1k8Kr9J31K94J23j53k45K77K25j97m8m6
-559A50k33K48J42m24J55k13J8R9j11N7o3J60K50k5l5j86K02l84R7J03j55L06j58j73J15R7
-533C9N7q9r4L5k6J34K72l7k28k40j18J93R3m0N28k36l91j15J30n5NK33P6j34P3o4j44j8O5
-504i6q1L09K52k95k0N3r6R4j55j67K9Q5l9NK3J08K04nj67J86K45K5j67k83l17K21L32l3j76
-475G4j51J28j55M0J36j32o8j16J82J23j77J00O8j53K48r7j59K41J56k78m3q7P2l0L0q5L95
-448B62J39k84k41NJ25j20o0L09J73l1r9l09j0K89R3k5J15j86j70J2J80J06m16K01J71j44
-422H5k70L63J5m54J13J5J60K0j20K28K5k02j87L03N3L05O4l00k52lK08P6j38P3j75r3K6N2
-394a0L8N4n1p1n3l6j52L63K27l7k32k82K44M19r3J26kj33m59Q8j29J67kLj15k8rK82R7l88
-364a74J9K25K92l91j35k0J69k4J86ll4j62o0o7Q1J13j46j49O6J27q5R1J02K30M8j97m7L5
-336I0l22L10j05K6K88J98j23l29l14J93K59K09k15k31K5K98l17m3J93O8j36k40RJ39J40j58
-310h8L1K65j9l18K56m3k76J85J38l3RN2j25K83J9n48J83R7k4j14j18K23j68R4O0r3m5K74
-282A57j2j51O4J8M9K9j2j76nl1L1p4M5P8l11J35K5L12r1j62K44j2k65J13k06J57J47p2J11
-253A35K39j88k72L32j01j77J05P4q7j64M04J53j58m22j0J8J61J21k15o6L1j30K17n0j18K5
-227a43n8j5J17j17J55R8K13J11j23k01l2K89J32l36p5M3KJ35q9k78J69J28q7k64K40jl6l5
-199e8j25J07R9%J4r0N2R9n8j00p5J33K61p4p5pM5j85j40K6n3M8Q2L3p0K38p1n3K02j09k28
-168a32J44o0m5J18j87K3J70p6q0J48Q1J77N8n5l17k60K29O4J00k33k1K17k2l12J60K9j3p0
-140a65%J4K08o3nL3nj94K90J90j3l37j97K38J4j25Q4K18J8k30l4O5J1j16J51J39J43j55l30
-111a53J65J21K12l44k01J66J67J73j32l09L1J92l3k15j3J68N3m6p9j4K2J33J55k3r3L9o0
-84H2k27J53J3J31kJ01k9j77J63O0l06j45L1J40j33LJ57J9j17Q4qq0L76J7m73j49R4J11L15
-55B04k2J16m1j73L47O9n93O5J92%j75j41J77J01Nj17J43r4j11j44J02J82qj34j6K2L7j26
-27a33k7K25K97J17l69k57L55Nk59j96K5J94N31K93j99l10n27J47R3M5k10L3K47o7J09R3q9
0A66k70M1o3L4L38l8j15j08j47J85j71p8J60J0p6J80J37J43r1k85L9P5j27j33L3l6O3R1j66
28b09J78K74l68l3
32a58
##PAGE=	F1=23916.120362998684868
##FIRST=	24596.97802734375,	7686.668670654296875,	-1.2268471717834472656
##DATATABLE=	(F2++(Y..Y)), PROFILE
-2014b04J57R8j13K14j96J25Kj15n0O2j61N7J32j54M3J34j44k9J91P7r8p8J32j38j2L05r1
-1987A46l65J3J33o4K03j18j1K08n2j72J43j04j70M4J14L3j8J38o3j61L51k29NP8K3l5r0J84
-1959A64j97QJ22j35J08J04l52N9k1Q1L2j36L97q2l76L33K03j64j86j25K85k49O7n5o7K05
-1933B3L4k18J73J31N1M5j43j70J8lK17l2J28j83k60m5L6J87J6l0L01O7k90J51q8l66J53J54
-1905E7l7LJ58Q7j69j80k4O6j3J44m0k15J30K82j49j31Nj34Q2P4J17j42j1p9K01l28J78n1
-1877a19M43Q5l39k5j21K14J19k63k3jj89K45j61K94R0J45k01l8J00k38j45K01J73k53J1j47
-1851a43L81k83p3p5o1J57J46j17n7O0q3R6K21j15N8k16K63J64j41k90K7j1J06K4k25%K4r7
-1823b60K29L37J75O8m67n1J67k85%J57j38l5L13n9k28L2O6N4j70o4J05m7j34Q2M9r1K11P2
-1795H8K2l37mJ66K12m9p9j20J81L7N2J5j47k02N8r6O18K10n14P8J17j01RO6l23m4J37k1j02
-1766g3J69O6k36J61J59k42n9J11K8j30j30k0K03K12K00q5k76j15J24L52k25m17M01j5K8K4
-1740B15r2k06J40J11j68KL0j30J13r2N4r8k9J41j33j18J33m6N2J81K22l46j89O4Q3R9K47
-1713B40j68j15O4J3l5j95O4M3P8j5j23J29j62M3K01P7k12J82o5k22J21j18L1j73J92K12J20
-1686B07m4j37j05K35R5j16k76K34J15l31O4R0o2J73j85r2k7R4K0Q1J27j20J91k08pk15L78
-1659A79J55j45l08j79K7QL22J91K7p0j75j52K21J42j82r5j18n4K83L49k32j06l72K39p7q8
-1633b10J35k26K91P8J32j37r7Q7J18j43k4l0j68R4J38mJ5K54k16n0j28K1J9L9J20j4k1J02
-1605A75k12N6J89j34k3m6j3j53J48J57k53K2mJ01j37O7O2j61P2o4p5J95J16l02R3q6N7Q8
-1577f5J39j97O7L1jr2oJ12r3P4j13N0O1P1j22K3j8J37J36j0J98l39l22K30p3o8J52mj11K80
-1547A27j63m3O0j94J04J47R6K09k73n8R9PJ10k96K19R8j01j73k4J79O4L2j9Mj92j16M2J38
-1519H3M4m8o3j38kj89K75M4K61k1l71J19N5j02j05mN4k4K43K46k27l53MK17k18J73m2J00
-1491A1L0r6q6l7J56r7K43K2j14j14p9J27J78J13M9k37j10j36N63k99l00J6K54M7Q5M8m2J
-1463A96o5j20J5r9K13J70l43M2N2M8j76r8Q8K43r7k29j7J53m3K4p4j16R8K65N2j92nK5Q8
-1434I8m24M09j27Nl3k2J51r7r6K08L19O7l20m16j4K85J76L0j00mj76K95q3J08Rk69L9j29
-1406a11j23L08k3k5j02K42J90k53q6q6O0K80j29j73J56k90Q5%j40L88j38k19K87J00j5o2
-1380A21j43k0oN3J95k02r5k3r0N3J2M85r1k49Jp2kj74J92K48o0L9L42k75m15J35ROJ41j88
-1350g3J81K60m1j60j98k28K98m8Q4J0L3k3k41O7N3L5J3k05K77R2L3O6j21q1j72J79o7k03
-1322a80K88q9P7m2O1l9K1j42Pq7o4j20K06J01M3m9L4%j5K7r9K6p6L8Q6L97p9k73r6j79J75
-1291d2J25L01K9k47k1K7m4k77J83m1Jl3j28r8J60J3M72K04l92m10K7L62n5l4o4j37L46n6
-1263A71m36J09o6K22J38J7J2O0j21j72J52r5q6o3P2l6J25MK7j70J58j7K05M1l87P6K2L06
-1235B68oj83j11KJ72r2L7o3j52J7K75L3q9K54O8k64j14R8k44o7J00K29J08l02L65J8j73j06
-1207G8j68P5L3j23p1K72j38J16P3l61J67p6N8Rql0n9J19j24n1mJ57k63L10k4J9j5K8J23j56
-1177c4o3j0K62L85j72l98n2K50j17L1M4j2r5k08K05JlQ0K47k17N3R7j32j69K88j6l06K2J1
-1148b8p9K07k4J92P6l0j87k93r3J51K57J66k06k50k5R5q2J4k5Nj40J89J06j86K83j2k63L
-1120a79Q4J97p1N9J01n4K54k85j48P1p7j49K48k08L10k42L00k65N9j48J71J28q1n5k07j10
-1094b97K50L7r7J27J22j00j19r0K17o9N6%k83j9Q8R6M4P6j15P5k8O9j63Q6K68or2j02j99
-1065a68r5L62J86p9j01R2J14j27k52J6o8J17j23M62N6n05K79j07k37J37j21K73K10k13j99
-1040i1L7P0K22r1J7M47mk45j60j73k02L95Jn3j53P5L69j34l18k34O7M9k1J31m9M21K36k08
-1012D01m94j04M09N4r1k89K8J80l3K0k1m2Rm7P1k22R6J43N6M7pj95j38J27K62j64j39Q3j03
-983a03o4Q2K14k73K95p1m5K74k70q8R1k20J78J35j95O3L58j41l68P2L66j24k40%L99J5l55
-956a5J37N5k10R0j48j43l8J11K89Qk60J56M6r1J72o5Q7m03K96m2r5J66J78k9l47R4J38k18
-928h1l5m1K46O4j63j72L17J61k88j44m3L25N4k41r9Q8R5m9j80J44%j25J26J1pj33Q8Q0NL
-898Fj02K91k65M0l6m9J19J60j60j5P1J92r1l19K0P6J72k65K69K76k45l8q7k13M05m9N5O3
-870B81k49j9j91L54J70j35Kr7j16j36Q6K66J08l31k79J24K34J32l68N2J97r8QO9j83N7K62
-843B00r3j74j02J35k3j57M4J26m4P2j80M6kpPJ7k8J66o1K66%k29OK27k39M5J12o3q5k61K71
-812hM3PQ9N7J92K78k91l29j72o2J41J68R0p6r1r4K4k7J76j67J8M2J33j8j41Jj21N39j48l61
-782a08j09n6K71J63j75J01r0k05K62p5j70J39%M1j54J19J47K95Oj27j78l28J39qJ39M0j21
-755d2r3K7J01n1K33j4k98K28o0LJ4j32J09K65k89n2L1J07M9k13J31P1l21O0J94p5j49J68
-727Bk49K48Q3r2m9k0J58j64j36J05K09M9k01J74j0L6m2n0p1J52K50K19k22m45q8J89O5rj42
-698e1k6J36J80j64k13j00K64n0j27J03L38Q0j31k06q7n7l4K2J17K89r0j20J39r3K6J56l39
-671c8n7Lj5j72J64J34J32q3j22L08l04pK87p4o5l14K23K1j48J88P1J3j45r6PK79O4l0k28
-642dL9m1j98J15M14L01k03m23o3Mo4QK60K5k76j00R6j6N9jm5J3o4N2N1L6lP3q8M3j84JK56
-609G3m2n9K12j48j45K29o0j85j37J38J13j10l0J24j50J70j52Q2n8j1Q1k2k0J51J21r0l3o5
-581b3L2L0L1j24q1k6R3K2m9j8r9n9K60L05Q7j78l13L83K43k81j00k0k52L50J11l80K39l58
-553a75J0R9k7O3j23P7K69l8m4j47K46l87N3J69j87K25n7k76J85K00N5j05j78M3j00J95L49
-526C94j6k50k96q5Q7K12j65O32l25l98J7O8J5j56K60J20o0k7l7j36o9R9r8L23K58k53O5J04
-498B83k24J4j09m6n6Q9qK2K5M1J93k7j35J87K59m3j09k43l01R9L66Qk13r6J60k75K94m0j87
-469g2j62N3J46J08k28J58Q6j85K96p0k34K25Q5k87Q1j47J08k4j9j45L89J83k87k65j7J68
-443e6q8m8K86J09NMk47k4K35L9OJ01j49j78r0J83J28l56K37K06j77k46J91Pl20J20m0J80
-415A8O6q1K21J9j37k19J53RL44J05k79k01l4J44J04r9J30j36k00n4P4J03J4q2Mp9K6k24M32
-386A41J58p4k00k39J72M48j67J16L5p2m61J38j10R4r2l9j39Q9rK72J49l80l5J84K87l37j20
-359a91M6K13j67K71K6j23k01N2m2n9J11j07j12Q8P1o5J47qP6J19q4m7N9l12K93p9O7L26J83
-330E51k27l34j38M0K72K73j64l14k0K33k38%J37k3j17j07nJ55J17j95Q9K33r9k39L29n7k72
-303a20J46M7n2R6J65j32J77o4m72K11P3Pp9j39K66j70j31J26K7n2J56Q2j62J2O3L7MM2j67
-274cMr7L2l7rk2k8J64j43J94p7r0J91N4j78J07j39l2K08p3L6K18j17k09L09j61j22J39M4
-245A63j14k29L86J74j54m18P1R6J46O7k22j07l5J1J30j81r1J18kL8J03j31K8J13K52J56j10
-218B58k31m9L03J17l86j3J21J7N4m9k44J84R1j04k89J97j56J05n0m9O2J04K0P1q0O1O2j76
-190d9p7o1J66K07o6n3J10N9k47j23j42L5P2J90K6r2K72r4r3J54o6k19J2O1j21K27j41j43
-162a96K07k6o3J83K9J97J0j10l27l0J68m0R1k52j8K93K5l41N0K2j0n0l7J48J98j05j3O5j51
-133h3r1K98J28R6k97k68L19K8q3r1J77M8j91m0O6J8p8R8J21J50j22k84J69O5Q9l47KJ41J58
-104A96J69j68l30J63J06k4k57J0J31j9o4o5L0P4J82J88n4j58p1O8k72K10K5J37rK6q1j92
-76d9K11J04l17o9n3J09RNJ40o3j86K07m5j03M43n0n04q9R9N2L28J5J50j65j44M01M1n39k6
-47h8J71k2k35m8J67Q6m0N5J10q9j42j37M9K41M5k18k4P2M2j52K8K14L37J28m80k89L28l4
-19G5j92q9nK07N38L22k27m02m64K44L9jr7K1J86j60O1K22l7l44j7m7qK74P3j40j15q8J92
9B1j87j0J70J2pJ58J05J77n5l70K3N3k02p0J3k6MJ28j29K06L71l81j84
32a80
##PAGE=	F1=23891.804017843503971
##FIRST=	24596.97802734375,	7686.668670654296875,	-1.2047089338302612305
##DATATABLE=	(F2++(Y..Y)), PROFILE
-2014b00J64J6j37K82j33J20j3j22r0Q5k45R7J43j34J12J22k04P9M4K7Mn7J85j54L3K74j28
-1987A70m89N1J56J19K92k29o8J70q5j48K4j7j73K2M6M5oJ92qj12L21k24j37J73J7K4r2P5
-1959A09j09j1J06k7J20K9l49Q0r7K0P9l2L71j01n26L01J85r8j27m2L03l07N8j00p7J08M2
-1932i2m1J51P4Q6P4j58k13R6L0J29J8J54j90l36o7J21K13j3p1K60N5k60K68j17l42R9J29
-1905E7PK6J30L9k16k14J48J9j10K41k3k51Q9L44r9r7J6j85L6P6J05m1o7k26K50l13K49o4
-1877g4L30J0l06M4j52K01J44k29m3Lq3J24q0L41M5J02k13pN6k60j0J08J56j63J2k26K79k45
-1849a36K0j05Q5K6R0j8p0P1j67K26J29k09J03j50K98J76r9k63k1N1P8K4l64o3P9j2K23L86
-1821C88J86K9m71j21K01l15%J67j15j07L41jk20K4N0l2q7j16J77j37k0LJ14j69R8J89R0l51
-1793b05pK60J77j14n1o0N4J1O1R3j03k62k2k9N76J73m87P4J70l6N6M4m78L7J13K4j05J53
-1765A17K6j87J32J43j81l1L6k7j10j05RJ95J62K75m8k99k18K26M23k27n09M48o9L1N0r4j25
-1738D3n5K39j10l6M6k20Q7K0p7j43J18J11k16O9o0O7l9J30J05j08q4j3Q0L4K88j66j44lO5
-1709B8M5k73J13J16K9k08l7J05k02J36J98J3j85R2J0n7P4j80l6j32J87K15J56l6r2j96K33
-1682A16Q3j27k57K71Q5l02p1J74o6J52j35n6L6L8l2O5J67j16J54k11J0k12O29Jk57j55k08
-1655b24Mj8L47K31n7j12j51k43L52J08k16O2k30j04L90K73l14K9k62J31k04P5N7j63L89M
-1629A54M4k02j73K46K03q0j76j59O2N0J11rp0K48j92k0j92K3k3j9J42J19j3K9j69J16J55
-1602B05j66k2n8R6k04M1J64k78K76n4n3m9OQ8j43j7L7j00J48J10k37J54j17M8M5R0k05M7
-1574a48L1n4R1N3N5k68J94j2J22J0R1k07m9k7J67J11j23J07l46P3K13j44p5J72K8j16J62
-1547A11j25p5j0j43K57R4Q0J83k70j5R5j11J2k58L48Q3r2j58j56K15J42R7k2n0j65j31m9
-1520a13J39J2k2l1j50J31k37K41M3J57Ok70Q1ll2j33q3J47j5J82K38j86l32P2K81l78K36
-1493a9q8N1R2k5j80R9J46j61J89J2j02r2j53J36K37J68M5k78j46p6M97k76l24J13J38l3J41
-1466A11O3j7L6l0k46M2p0L06J03m33J0Q4J09r8m1rJ70n2n1j75J17r9Q0l9p8N8L58P3k37r
-1436C6q0P5k64K98r7P5n4p5Q8j80o6L05J83K24k15n28L3J22K93N4q4o3j23J66R0R9r7k61
-1408d6L4n0j27K68J4m4j26K33J47k85o3m1K9K48j15j75J47k46J76j4j47L56q0j74J51qRn0
-1380B1r5L9j07q6K43o5n2J1j05R0n9L96Kj65n5j62O5j14K07K23j27M2L07k60l91M0J21L9
-1352CQ4j07J4K61L7j19j73j95L25m2J8p2L9l7j61L6K0J20L7k39J77P3O4Q1j34m0j43J27o9
-1323a5j74K56q1M8q0J08L5n9j38O9l6j17MK51J08O6o9p4p3o0Lj11N4q4J12J13L47j41k16
-1294D6j4j32J69L3K57P0k54M7r0j35j86K62q8lk1j30l4J78p9M59K39l70l78q0L28pK6j14
-1266aj86L18J00l52l8p3R2L54M9r5j1k7j46P2m5o9q4P7p2J47lM4j38N9mJ95K7m08K57j86
-1236a47K80L9j35m7k6J38m0r7N6j84M9K89M9k4J96%k59p1R1j92j71J27K38K14j96l4J02j35
-1208A10p5o2k5L0n1j46K55j13J51N4l21J42l7J29L4q0p3j10J79j43q8Q2K08l87K85L7o6n
-1180h6J03Q9k14p5l3L33L49j23l14j24K53j54lQ5%j45j62J58K7l6M6L28j22j91J84k1j71
-1153a9K52p5k49O4PPM5o5J94J33J2j60l52j31J39K59K33j40k14o9Q4j22J38kj02r8K07M1
-1125A7j55K10J3k29q7J68K09j05N6J4k2M36k92k32R1p1k78K42j18L29l07L12k41M9j36J26
-1099aJ17n9j2k39o1J27N6m1J35J53j03j80m5K04n7l3j35j21R0M2m3Q1M4M2K5q7J48j65M3
-1070g5K48J25kj05k96j42K91J44o4l7Q6Q7p7k14m4l3J72k63M95J95n66J84j18j05O9j57K27
-1043B5J46k11q7P1L9J06p9M0M37Q5j80j34j40l58L91P5p0j08O5M41j32l98k79R7Q4P6R0j40
-1015d8M20J60k03m19p8L79nq5k61Q9J91p1J0j4j07K8J6L4j25k1J41M8P5J31j52k94K08L21
-987C68j85l16J63j32n0N1K53l14L96j46k28L28j20n9K9k22J21R5j21J81L58j69m13R0K88
-962B46j23k08J7L48L2l50J29J34k94Q3j12j77J19J28K13j42j81R9qP7Q5q3J44k98J89j5j80
-935a28L41J24m5l20P3J54k33l8r1J97Q5j47k10L32K38k62j20j87L18R9k28j52J39J29p1k32
-909b35J31R2p2o0N6N6l8j07K29Klj75L50j93n9r7k0K14J57k09n4R5J20q2k72MJ94J68l09
-880a17K06K33j86o0p8j31L37o8K8P1k50Mk32M06J77o7N9j25j98k29K45K27N7k85k90J16K09
-853E9J30l42Q8K58j09j59J95j88l1K18j07j76J7m7J8r6K13P4m9K4j82P8J6Nk3K1K1N1J6L06
-823B99k1k19j29K11k94R5M9l8K6j40J71Q6k6JJ41J97J21l12j06j29j10J44R5O0o5q2j50Q2
-795d3j33J98j46J66K4K7o0q9k2l8M75j24k91p0q1Q4K48j52R2j05j59L53n8k53J67m1j1j36
-767a78J20J85L23L4j62l26k22PJ4J71P9j6j18Q8J51q3J00ml00J94ML7R0j17M4K65l51m9N9
-738C9L9j6j02N9N5l26O8J85nj58J84k52J43J30L3j05J2J24j89m5J22J56L0k42J47N3P5n0
-710A64j55j23J95L34K06j48m15k50J40J71o1k30O3J99J38k99j46NJ69m2j16K61L09R3q6k50
-684A26j57r1J2k0j3L55q8q3J62j25M5K58l85p9Lj8k21K76J24J27j50j64L01k98R8K60m7k21
-656a3k19K32J5j03J90O5M2j64j24J25J79kl9l02J46jj24QM13K48j58m06j08QJ8k8K19Pk29
-627a05n6J07n3Q3k1j08K5o3R2Q9k6M6J28k04j9j75J28K13j3j26Q5j43P2J87Rj48k30J40M5
-598d1L3j3Q5k29J51j37O9j12o9J56P4q3J39J53pn3j21L1K4p4j19n8J3J07O9j13jj40%K97
-568C1K87N5j80l29M49K14l55j44K6k28M15N5k47K40m96L5P9Q5N0k02PK54K0l1j72K89l11
-541a04OJ99j26k7Q4k02M8K88P1r6j91K2j83J82M07L2k29l22Nm8K65k49O38l86j83O0q8R6
-513c1j81J86J81n7j28Jj09p7J00j43L26K69k10R8J54k97q3r5N6n5N5K8J5J6NJ73m4o7J68
-484B54K34j01m1j87k59J6L79L0k56n2J66l18M42j57k33j41J30Q7O7k63K23P1k02L29n9l07
-458a48J97J0k09J79j86J07j9j01L8J78K14k21j33p6K6n3k9L07M9j0Q8j77l2J57oN2R2q3j88
-429B3k15J67J65k55K23K52j87k31j7J9j08M8q6J58J04n5K31M3o1j85j6p0L57J40k46j26l1
-402D1N5Q4q1J83r3k80l2J1J58J0j26M5j25J13k29M94P3j48j88j71J38M24k07R7O6j6m83K11
-374B4o6N3j41j32Q8m2n9K60J88l33r8J45K46k47o8R2K29k85K57Q4j65k28J77o3j47J01p2
-347b02o9R9Ml8J67k4j5J36j0n7N0k74K12oJ11L00J46k82k76pj04K80L36q0l94q9J35m0m6
-318c7M6j07p3N6qJ23R0k20J42K05j69j25L40p7k62Q4J2r3J57K76r8O6j37l07J52M2J8n1j23
-289g8K77j10l41J33J32n8M9J63j65k6J22Jk7P8j35L3j19k8jl9p0K26J24k54O4p0j3Q7J30
-260H5p4R8j13j49K86j20p1J73k7j03K59k06o2J58K4j14k99L42J68j10l41P8J68J22Jj98p3
-233i8J4M3j0j61jK3J8Q1R9j55o7R7K77J91r7k58l3L08J18m30pK00N1l2k8j47J46M8j14k98
-203b22J39k15L54j80j9j6R8L6J19n4Q3K0k86Ro8J33J38m2mK01L8k60o4j06N0nK57j6j26K75
-173B67j03j20J53N2j33k63J58j82L16j09k15J46M8p6K21k6J84qj71l00K25R5j55P3k64J7
-147a70K98O3l25m8MK5l1j04L33J45j53m4J03k51P3K12O2J66k51k13L19P3p3k43Q1P7j30o0
-119f2O6O9k9J8R4J56r0k29K01l1l6l24J76J10J40J57j83k82J82J8%k55M2Q1o7n4r2P2J34
-90a8J99K11o6k16j18J65l01K22O2J01k3l0j22j80K54J17l33Lr5O4J66j1O0j23k37L24p5j12
-62a12M69j36m24n4J41j19L27J10J79l18j28M76M0m46j39J43m3k13J30MJ04j45K34M5j05j42
-36a22l9l8K47Q6k65n3J29O0j58O6K02L17J00n32k52K41m1j19P3J6R8N03L37k61m86k82K32
-9E9rJJ8NJ03k39nL46J5l64j11j1PJ11K14n3j83r5J79j77J32J29K7J2J17J02J95j2l87k6k
21I8k50l7M7K0j17J76o4J99L93l56k59
32a50
##PAGE=	F1=23867.487672688323073
##FIRST=	24596.97802734375,	7686.668670654296875,	-0.80004912614822387695
##DATATABLE=	(F2++(Y..Y)), PROFILE
-2014a33J33m6k08L34n6Q8l5j16j41J50k34N9J23p7J39J04k29J55m7o7J16p5K33j30P7K28
-1988C45j31n74O0K30K29L04l01j19J40j22m9m7Oj32N1n8l2jK43O1q5K62k12k37K49L1N1m5
-1960A17K2n0j51J02Q9J65l9k87K0j47j5J08M8L07q4n31J18J98j5j15J57K63m00M3j47kl8
-1933b64M1J52J01J7J06J11j45k64J54J07J1O3J39j64l72RM7J93kr6K00N8k17L28j20k49j8
-1906g4J38M1M6R4j3k32k12K11Jj84L14%k70O6L85l6o5K1k13p3M6R8J12j20k97K64k99K85
-1878C4r3K22m6k43J23j70J21J72j65p0L7k9rJ03L06%L4k12J3K1k55J26K6R9o7rj93J22k37
-1849b39J35j18J97k8o3J11j15O9j62K59K6k69J70p7L11K17o1k90q9J18K9O7l86r8M4M6K28
-1822C2M07J93k4m34j51K02l32MJ63q1k21L53R3j58p9J00n5o9j78K37j96J96j36J01k07L9
-1796b01K73Q9k96l8L34J40j89j1k9o7qM7J67m5k70n0M3M26J12m22M7K00N5R5L2n88R1R1O3
-1767I1j11J27Kj24Q4R7j21Qm6j7p6q0k2K04J14L20j9l17k29L42M21k45n59M54j43LQ1q8l7
-1738A14j72K64l4l9P9k75K2O8j50j57L02L8k25K35j15l0j21J27n0J54Nr9O5k8L32j39k13
-1711d2q6J34J37k96J15J93l2l50N7RQJ1J79n5j05o7J23Q7J6j79p1j01J68J93J36n7l6k30
-1683a41K05P7j30j99K40N0j53k41K07l8J37j00o2R8l1q8M0K16p1J17k54J24q5O53j57l14
-1657A00l6k12Lp2L48K33j21j37j06k86L94J01j90J21j20r9K16J89l24J46j82N7k63K09k4
-1632e5q9M16l9m1k57k44L90L09m1l32k21K30l9R8nj57K32j47j3j63N7M5m3l2J97OK9p2O3
-1603H2J02j95Np5J81k01j06J94k02L98j16j97J8K3R6j20r2J03q8P4Q2r3J17j29O5j3M6j88
-1575b29J4L2q6K69M5J8l04K35R4J70r9R8k64j38j0K00O6j69O9j47J43J90k00p8J67Q1j40
-1548B7N4n3m0j43o8L13O8N6J25k17L4N1k21o4j28M06P1j09j47k47K24K14J60m7j19j19j33
-1521e2j03J55n1k4J4j01J80j85J60M2J4%j10M3o2Q7j67j74K26j7J00K10j07k43L0L37m62
-1494b60K93j19n8J57L6k26J59J25k03J46J8q0o9j16J1K47K29R9l19j98J5L91k21k95J89j
-1468e0q1J76L8K2N6j3l33J04o2L47K3m95l2J26J95nj0o9Q7k0J26k34k8j40J90n0qO4L81K3
-1438C28l00J1k0L4k06J80n3J35m6j15Nk35K00K17n3L09o8n67O4pL46N2o3j04o8N4K87K7k09
-1409A35k13P7K6j38J67M9o6j40K75Q3k94q4K2J9K42q1k61J53j16J65q3j09L31Oj45M6j06
-1382d0k4m8J9K8l9Kp8J00m3O9j19R9q1K27R1q2p1k49J18k0K01J70j31K2K19k18k99p8K47
-1353hN1k6lp3K03J11p4j32j78L36k0n9j81M6ll9m5J8J95L5k65P9N1P7Q8j42k6r1Q6m1j44
-1322a74J90q6N0q8J24J43q5j41J04l7j51O4K80J49O8r5j38j56q7rj28R7l8J07J31L06k14
-1295A86j21K7j20J80k0K48P5k90J00k20j61rK35j22j1k6j14J7J69j10L79K72l39l22j42K59
-1269B0M6O1j42j58J78K62k51j69N1j64M88N8j96l1P6j30K6J3o3r0Q7j14J17pP9p5o2J8J63
-1240I1j3k38K66k48J54P4q3L2k6N7N6k63J20k00J20K49P9N5J12m5k61m8Q9j14j93P2K18L10
-1212D22j11l22R7p4n0O3m1m3Jj66K20j14J91J4k94J61%J91O3j30j03j40J98j42q1J46J59
-1185A15m07K30R1j21l1J46N2k16k4p6K91L01o5k09j00J69j93qR1K2j57j12R3P2r4kL83j5
-1157B26m15K78M0j89K11p0j56M9j2J13n3j54J82J73M5j43l82o3P4J96K77n1j50j26O3j46
-1131a83K30O4j87r6K11qj14J03K9j54o5J34K22j53R0l6k6N68k86l16J36m7k88J10QK90l33
-1104i7K59j84N3j37L6J03JL7k85J5l6N5M9J31J86p8k16lJ17l3o9k04J13L2P0j39O6n8J88
-1075b8J9j36J90r2rJ67K38Q0j32l62j72K00J16m1J2Q6Q3o2j97j4m7J83j77K71L34m99K3j26
-1047i2K4n1j31K20M5j37l8J08K8k9q9R7M04J23j05p2r3k50J37J20p6r5N9M71r7m31l27K00
-1019g7K6J68L7k53M41R7j75l48l9L37o5j09j89J44J78j19nJ1j71L9Q8K4o3j30K10K5L0K46
-991C58r1l50J88L58j61m91K16j34j8k0L02l34M60j88l14K50L2P6l5l27P7P1L3J98L37j87
-965C06m24N9K02j01j72PK99R6l14O3K01l77J54p5r6J50J19K32l13j09M4o7J63mj12J97j71
-938d3R5Mk53N03L8n6k70M6J61k13pj40J41J06j42j10J99K80k28j04j90K20J04j99j60J71
-912d7J12o8k47P0K00j1k12N3J18O3l44L71J5j1j84L33j34p6j02LK05J20k36l6J04K9q4j38
-884a34o5L19J34l45J27J38j13m0q7K8K85j43k7O6j97K2k54L95J69J0R1j25k51k10L29J35
-858B57j3k04k37Q3J15J22k39J24L14j44k86K70j84j49J63j06j60K36j33j3P6J63Op4k2j32
-832a67J33O2l1m8N4J9m7M6L24j8k03k53J69l02K20j03oJ38kQJ22m3r8K36J85k6l36J01o2
-803G2j50J44Q5J0p6m5k40J38j04J10j40K54K9m8j00l6m4P0L71r7k13j1n6j01K95j45N2j33
-775a09j13M25l5k47J48o0p2j21J33J83L02L1j82l99J5j79J19J32Q4Qj54J90K15j47l5K0k35
-748h3R5N5O0J57q1jK04l56p2Q3j1j03K7J30n8k29J1J02N8j39J79j94J7J11J73j33J1Q1j72
-719g8JJ58J11Lj96N6R2J01m7k27j50K03L89J68n9l51l07k7K72r6k69Q0K62J01l82O7o6J01
-691i0l5j7L36K46O8k9k54k09r6N1o6j90L88p5J4J01j39R5L44m19j19N2j9k05K63J08J23k07
-663B0k04K67j18P5K28l4l49r5J78K7n6K23j7N6j35j07J82J13m5m1l69K39j1j7j02L60K07
-636D75q1l89j07M0L9r6J90rj67J8R2r2Q8k1j60J2LR8J06p1R8J77l11o3j14J45J32M3j61J7
-606f9K0N4J56N9j00k64Q0j1J58J3Q7l26J66j35k4j20J03N0J07j52J21J64P2o1j20K1k1j52
-578a24j09m9N1J41J27j44l5q9K4K46K46L1j61k88M38J45l92j55P8j13L78Rj12K01o02J06
-552a52L2J99K2l08j3K11J21k2k24L12j90j6J86m2l35K51j03j22L26J01o9j67Qj75qM48J05
-525C76j72l07P3p0K07k20M89m23J19N5k70J79j76J04K14q2j90M9p3o5Q5k8J61K71j88Q0K04
-498D02l04j83j14J06mM4O3j1nkJ57m2MJ18J73j36K8j31k12K5L67J7k93k6J45k68M28k09k19
-469h2m6R2N4J1k75K89L2k06L11n4l58J68n4j4J80j84P5nj07J37k4K18j01j6p3q5p7k6L26
-440A06K3r6J38j03m5O4l9J12J01j2j96l31J34K11j46J69L03j74k29k10R0M2j4p0M7J25n0
-413e0K53Q3Nj32j06j79L41J49k05m5j8j5L1q3K22o0l22P7j12J94K4j61N3j48J67j89N28L
-385C05k36j70p2K8M20j85M7Q6L9m61K23j1J8j28k18K79r5j24J52K19k52j24J10J43j35PJ02
-358c3K04k73J03J54j55k46K69r8j88R3n0qQ3o8k1J45L9J16ll1l0Jk16R3J17J15K28R2k65
-329A67k01J05j89K19L82J7m34j74M7J74j35n5j64QJ69lP1O3k24J59J81j97j9L17r7k41J9
-302c5M8j65J66L68k9l0j98j63J15RPn2q7K31qk80m2J49p6R9J62k04n3J94o2n3Q4r1N1r6q8
-271a29K8l1k2K95Q6l12m4o8Q3o8J99M4Q1j23k21L57j78j72J44N5J6J77k39lJ58J6q7k24J79
-242cJ18k3k37RK18R1p0j57N4J02j0j41n6J3n6PJ01R6j75j31O2K61K24p5k62jK94J41m29p1
-212a06K58Q7j14l3oQ4Oj20k95Q3J5L53k88j9l7K7O3J20k6J12k9l43J30r8K2R1j0N0K43Nk23
-181BmOmj0K50r0j59K41r0j18K09J75p2m42J31k05L43q7j62J6R3j02K51o4J36Mk17k08M08
-152B31K4k48N1k47K9K50R4k81j09MQ3j9n1L29Q5j81q5J43k77J51J44k2J92j90j07L09J17
-125D19o3l42n1R2n9o7P9J45mq0N4J65o7j73K15j28j08k39K38P2J24J47j93k36J45k6M9k46
-97a38O2M6q5j8p8K2J87J91K35p2k54m1J56l24K00J21K6l4m6j44j59K75J02l42M4j11J3L16
-69A50l3n8j19j29K44r6q6M51k25k92j2K05k36J87K65J81m67j40N50N3l30k15Q2n9k8J45j39
-42a51J84l04L63l9j43q4Q6l4J04J03k26q1J37P8j47J02J71K57M8n36q7M4K1n8J85K9J4M33
-14D69L32l00n59o5J80n3K0J23KJ8k78n2M13M7l24k12K3J22r1K70O2k24j05J12n8J81Q4M0
13A77m3P0J43K20J4l60o2r7k06q2Q9J23j95J43J0J77L41l10k42
32i0
##PAGE=	F1=23843.171327533142176
##FIRST=	24596.97802734375,	7686.668670654296875,	-0.2777201235294342041
##DATATABLE=	(F2++(Y..Y)), PROFILE
-2014d6J00p6l20L62J7J8o5o2j94K38j39j6O1k7J30R0k20J91p3j29J82j40K67p6J22J94j07
-1987B82n58j0K85K55K76l39j45J26j66N5k1k2r6R6q3j99MK84J13q9J92j93k43K61N7M7J5
-1960A84N4o5l39R8J96K09r0k02n7j78kJ08R4K17m0m25j30K47Q9j80L59K22m83Pj71R3k3o
-1932b14K18L9k8J27J41j33l10J89J90p3P4Q4j07l70L3k4J33M5o5J11N2j65L22q4j32j52J88
-1905H9M0N7N2n2k09j31J24J2k32L58K4k81P5L88K3j9J2k35j99J7O0K65j37l14K30k34K67
-1878E0j28J42p3j33J66j18o6K20o8j47R4k5j13K92K38m6j3j86j7mk02K23j1NRm3j17K1k55
-1849c05K19j17K73k2k36K17j97O6p6K06p0k99K38J3K88K44n7l35j17J59k3J48l30n9n1L2
-1823a91K28L93J87p5l59j46J82l25OJ55k5l33K98K04m7k10J61k5j31k00K58k08L38k23P7
-1798a1k14L8K99N5k45n5L63J20k55K5j3j61K6nK00kk40jP3K38M0l28J2K00J55J19Qo29J05
-1769h3P9J11j26Q9Qp5L6M0p5L7j13R4o7j25n5K11J11L18j4l23j42M18L73k70n62M22j94m9
-1741G4J07r0K5j73J74L7j2J16k91m6M0j66j4L44m6j91L34j30j56j02J23j25K73N7j56M7r1
-1714c8L64j06k83j66K03K21k99J12K39q3m05R2k7J56r7J43j15mn2O3J76l2j87m9l6J46J76
-1687A12N9j29Pk10J74P1j30j35J73L8M5k54P7MQ4r9k2J17j20r2k3K64MP6k99L42q4O02k73
-1658C79l33N1j99j0j17L44K01j54j42l9j91K52J22j07Q5Om7NR6k69K07j55J8j81K05p1k7
-1631g1M21n5r9k93k06L87L98j2m56j54K30j35J01k5j96K00r1l1%P3J05k4j57J20O8P5n0m1
-1603H2N0j99M7q1K26j72k36K43m3L57j93k91O7J00J07j16j18O5m2K6K8L9P1j26R3o3Lj65
-1575b41j6O7M5K05L4j0k74K17J85K14k42R2k87j52M3J75K7o0J29r3QJ92k17r4J39J30j52
-1548F4k2L1J9k10l9K73N8J8N7j13O8k4k99o4O0L64N3j60j36j69R5K69K01r0j81m9j14j42
-1520a82J45j03m4O7k3J46j34J25M2q9L5j1%j16K05j92k50K63pJ5J81J7j41j05L77m60L25
-1493H6j28k00K26P8k30J30R1k10J28L6n5l9r1p7J81K79K11l54k56Q1K84j52j45J81j45l6
-1467a26J49m6P3N9k1k63R5o7L07n0k90m7o2K55P3jj20N0%K69j97k02q5K02p6M0R4L71p3l66
-1437e5N0J34K2k45O9j3J92%j52n8j21K00J59j99K55Q7n47Q8k3K86K3m0j21k4rM27n9l08j51
-1408a33J67R6j45K6O9p4j13K96J0k85j20J00K6K53k9l50J48k2J30j70q5L20J04j26j4j09
-1382c0j14j7J12p9K04N7l55J17n8J43j37J00o5QJ56J3l6k17L9O0J73J10l3l2P7j71j72k3
-1354a70J98N1j64J21oN9J21m0q1j20L09j6j37k71L1Q0M9j01J2K55K7k87j1K3Q0Q1j34l6L
-1325g4Q2Jj41P2q1J04m2P8K48m5k44J07l9j47P0K87K03N2j11j61k20j08j2q9J17j1Q7J19
-1297A02K85k58j1nj31J98k0K71M0l44J28l34n4O9K04j46l8l2q2N3J46j04K51L07k87k67j31
-1270a90J90P0O4j37r0m0L87j44k67J45j80L72L9k74LJ52j38J6P7m9r3J00j33K1j4J28qj64
-1242a57M3J05o7RJ92j40l0M0l4J18k0m1J30l23R4j99J75J85J23J09J9n6k56l2R5m2j84oJ83
-1213C3L66o1m06k7M9n5J41K6j04l2j25J59j39K23l5k67K16K9K35R2j69j25j32J98j48r6J99
-1186D5R2l53J86J10j00j09J41J5j17N2m5N8K31j4r4l7P0k24j9R1N5j36p5M1J07j62PL44Q6
-1157B46l64J47K5k05J74%n7J7l4J77p9k81J84J79O3j28l56j4Q7Q0K66M3p2j78K2j26K57J22
-1129A95k42q9K21m1j05JL2n6l4R6K28k06J33m3m0O08k54l90J61k8k64L5R1K51l15J46r6P2
-1101F7j66o0R7P4P5l38R1QOKJ11K06n5k23K1LLm8j3M0m0J05o2l4p9J69M4p2J08j8k6O5L03
-1068C64J39j77l90j71J17R4k8L9Q4J11n6k10L6n7J66n4j3M57l49j47j23P3j69O6J31n1nm8
-1040a71J05N3r4j10J50L20J09l2Jo0j66m5J51p8j12M1M59k7m17l54K93m5K28k7l78M71O1
-1013C26j27k81pK94r1j49q0J39J54j32l6M3k34M6J45K1o3j75L45l0o9L19m2l75J83L70j15
-986C79n54J79j09k5j08L42k90M76k08j93jJ48K16o4l86K5M1J61J52L11k04m21LJ17o6j34
-960b13J0K30J95k49n2K41l76K93j10l6J87K9K82m03r6N7K1J2l8j70K12l5M1J0k16N32n7p0
-932B31k08L2J46j57K9j87J05J22j27l8J02K55k06r8j45J78Q6j94j21J84N1l9k28j0K88N0
-906A01j84j19J78J40l17K09L8j7j45K68r7m0m5k4J45O9k29P2O7o9j12O2p6L18Q8l75O5Lm6
-877g2K2r7J52K87k29j03N4r1K3j63K17J48R7J09r3k56j55L45L7r4r7j48O4j5Q6r8J50L47
-849D27j89l22K33j62k20O4o7j27M21p9n2J45R8q3j34m5l4J83R9r0p5J19Qj17LL35Pj83l34
-820a71R4j84K90k55K0K03J22j73J39m4j68L25J39j36l46K47lj90J50J25k4r5J3k71J15k7
-794a05P2j24J63M6o7j17np3J56K79p3j33N4m3j97L02j61j9j48r1M69j2k04J25m2j14j52J72
-766d2J61K33j1j82l06J13k50J72J21P3l2k01L10K77k00j45L3j31k9Q6O7K04l6l9J08l05j05
-739e6P8l1j69J40K52j48j82J3k2Q2j17J68j25j7l4L22j36k6M4j47L7K19O5n3q3j9P2J08j7
-710B18k45j48J44M09J31J5k81l04k02L37j03j06j20L04P2l77J77j16Q9l8O3L86J84NJ7k26
-684B85k27j07O5n9k44K60m2J40j8j13J71L74m49j44J28k8k09K22P8J18k44k26K54J04n4K26
-658B61m0m36J0J14N2nK54j37N0p4o2K00Q8o8n4l98L01o1J02j93K69J90ql81j6Q1j6j85J68
-629Fmp5P3N9j19P5Lj90m1J03P7J16j03J38K20l83r7k9J05J1J16j61J7J55l6J21R3m2k35k5
-599e2o8K55M1J10l96J59j46j17L5J42j1O3k10J07J59J34n1q1k1p6j94om0j5J81J92j21j17
-571a44nPJ49J93K0j36k09L67M4l80r0Q8NL16Jl7J66o41J94k2K72j5m25K1J53K00j7k52L06
-542A29o7k5J62N3o05L79j3j76K20J34m1j29J5r3k45M00J89j03k49R6k4J24j39K85m46L96
-516B27N0m49K61j67MK08q9j93R3k9p5J13P3J5K36j94K6K50k56k56n1J9L0O9R9m3l3NJ55p
-486I1L2L9R7j45R0q3j60R7L61l2l20k2J00j62K83j86j57J0M2N9m4k39L22j3k15K43n4l32
-458b98J24j14K10J33j51L4K1lQ2j49J65K5N5n3q7j30l3L15K5k11J53l6n7l8o6J78J29L6j91
-429F8l13NK57n9Q3L47j42k28k28J44O1m2n5p1J10n2K76J06M6q0j22k73L14J16j57K5j5n1
-401G0j6r7K39m6l07J68k15K07M4j69L6j3N1j39N21m4l01r8L2j95M49q1n3P3J01l00P5M2l0
-372Dp2j98L26r8j29j1K32j47j15P7J0k7P1R0J30j63l7J66j09k38K85j19j94R5n6O4M2j14
-344b35k7P8J40K84j24j19L9p1j50L2K08O7J27L9j44j70J99j97N9L90J11m12k42L7K65k06
-318b2j48%l1J67J0NM4j84J25J41j73N4K83j16j92j4J04k14R2M16O9j04k54l7J02k2k3q4l7
-289d3J30J02j71j07L7q6L23O7l02p0K62j32o2N7m7N2m4j06M6mj6L19M6l23j09n2J70j21J60
-260b4J33N4j41k03L21k20j26P7Q1J08P3k64M5J47K0m5j32P9J9O8j81m5K08O2j28q6K25J70
-232B95q6k36k4N2q0k3R7Q9j86j88J05J38K49m0k42J6K74J66l89j38K79J00j78n4J60Pk7j27
-204Ik82M4J89L60l53K%n3R9M8k2J46q3l06J74j27j16J54k9P2K41l2j57M5J14m3K1J96j75
-175A36j81J78n5q7K84K58l4n21L4j90L02p5m4m9M4j31K79p4O0L5k34q6M76j9k95K9j94M0
-147a14J13J26k10j46P0J07j8m1K93K7j81j18J73k28J21J11j31J81j15M1K90J41l9l75j82
-122a04O3K0k2J11J85mj78nJ75n5j16J90k04r4j35K10M2J26J36k14k31R6K6J09k51K7L3p6
-94a40J2k0j02K27J78K62q7k45J07N9l44J63J85o9l1k6j46j50K57P0l20N0m5j15M39m8j83
-67f2rl4P5j05j7M03k94j72O9K54k00j21M40J48n55p5M71O3k07j96k5m0Q9J31k04K86k53K02
-39F2j00j72K4J44Jp9Q1q5l2K4O3j18J47J12J91j0n00J38j69J34l6K27K2j9L41L08l09o24
-11b34J54J01j11L4K03K3n5k69NL46L8k47k15L3J56m6O8J39j80m7kR3J21O0L9j64K5K17K63
17E48K1l17o6k04n4j56P7K27k04Q0L8J43K49k66j62
32d6
##PAGE=	F1=23818.854982377961278
##FIRST=	24596.97802734375,	7686.668670654296875,	0.230619773268699646
##DATATABLE=	(F2++(Y..Y)), PROFILE
-2014C8Q6q2l83L14O2q2j06P7o6J32n4o8pnR9Q2j82J86n7q1J40k19K75j5J79J87p6n32q3K89
-1984D8K31K29l39j49J33k05J30M1n2o6J35q4l48K2K93J41j25J20j53j49J93Q7K4P9J18j39
-1958B15n04Q6K82K31j20j19j20j80N2P3J08J13K4l02k90L18J87k63M42J88n13p8p2J10J7
-1933a15KJ93k2o2J50J49j39l28K00K56r4M1Ol4l40j4m3N2J26K0RQj10K57pj5k62K43PN2J1
-1902A97p4j53o8J9L9k61L70M7k78J15L42O7M7j1k58k86N8r6L82j15k99J55r7J86j42R7p6
-1875i3j3J60o7k34K97K0k69J55k6j13L53J68p9Mj45j20k6j01K59j6q1M9p9l9K3k47K02j14
-1847a72L21K3k96J84k76N0K2J34j36j46J31J05K21K33q6l62o8J42o1K55k54m4r3l0K11L45
-1821C53J60j16k52j15J57k84KJ44N8k87L0L09Q7k62J90Lk60j54K20j79L99k65P7j82QL08
-1795A49K7k19o7L52J18k96M7Jj95J16r8J54J6j84P9J02M8rk35oJ66K37J21l7o02R1P3J68
-1767A17j31L4L9o4OJ1m2L0j55K59q4j72p9J55J58K77l6l06k4M49L06k84n14L57j96r2J14
-1740A33j06K9r1L5Q0K7J39k72r3l6j42J65L32j26j26L68j35k69k0J08o4K26P6j74K0j43L72
-1713C13q3l15j26J57K78k97J26K38j26m08Q8P0J67j59R9j42M3M8m9K14n0j87J4K3J29J80
-1687B45k8k38j0j62J67N9j31r1J02P4K04k65J8K9m8j10J07Q2k21P7q3J64Q0K6k06M59j71
-1660A29M92l30l30J20j69m0j54L40J47j52j22L4j14R8J65K5%P7K0j44Nj92J95j72Jp4J71
-1633B6q2L6M07n3j33l16o7K51M43K1n18r5J86j97J18r6j42J16l4o2K03P3J13pj81J9J54R9
-1605B82r2j48Oj69Q6o4K52j46k34K02M9K84k78l27J22J84J26j22j43OK1Mn0J45L5j16J18
-1578C3r1k7j53m6J15J03J43M7k9k78K05K52K69m01N8k72m3P3J13MQ2J86j80j29K19j79j20
-1551d6Q6J59j46n3J12O4j99m6J75N2l6KK6O7j10l07P8R0L29J7k40j21k5l7K82K03j37k22
-1523A7N2o8k01J04j08p2J04Q6N2j21J35M1p5J38q5l8j55K87j99k95K38L4o0J67J58p2k80
-1496b16M05l92L28j13j63J11J03k03K7M0j70J27N8l1kj26O3k8K66L49l77l02R0K03q6L9J62
-1469A62k73N2R9j66J37M6n4r4M1p6K03r7m6Qj74J37J26rj67O3OL60r9k94o5J57p6O4J16L44
-1439D31j81l71O3K76N0l12l5K2K39P3j85p5j08J60J26j56L9K10m80J18rJ93k0j8j25J2j0
-1412g3M67j27l65q9K59J60j43j08N4n2m1K39n1k61j13J51J7K61L2l58J22j7J22j81j58L00
-1386D7J93j08l4rn9lqj52L85M2l78l7r0K08j47J11m5j36J51J02K0j75m3Q9J22O5J49j05r6
-1357E9j41n2Q7R4N1k95K49J50m9J0m1k8lK56m4k01k69m8J75J02j33k2L08K9l01p9l8R3M8
-1328c3q7o7J62Q4L9j78o0n3J70lK7L34K5l86N0j4j02K4K82K48K2r9j49k64j41j8k1J45rO8
-1298dQ2K78k62R9q0j69K15J8K92ql97J33l83Q5Q3J98j74r2k4m6Q8J14q7J05L40k06k32r0
-1270a24J75O2M8j02o5j61L67m1l36K02r0K12j5l32Q3J75j61K2J43k1r8J10j14j21l3J87M5
-1243A7k28O6J9j23K57R7M5j31j13%J99j7j22J56k75K1j56J49J35J53J19o3l5k23j2J15nj75
-1215a30o5J73L67o0l03j31J52o0O7J30r8j41r4J04j51K32q0j71K44N0K51J12j97j40j03J85
-1189A43j50j27K49J4k52J55Q9k3j60P1l8pJ14j3j30J26J9J3K8k0k20o8J08R1r4j2KQ7j97
-1160b02J06J75K00k18n7p0j83J26J16K0Pk9J48o3l19J52J13O4r7j94q0O9O5J78J20Nj98m5
-1132i1p3K21J61k68o2K41o5j37p2J6N2kP1K09k33J57k2m9N42j90m20J39j1k01J2J25K31k69
-1104A2MRR0k21q6Q3J16R2l59J14J26j7p7P3J91n0k01M0j03N3j2R6pr8J31Oj02O0OO1L4nJ7
-1071G6k8j4L13J72k23l89j46R3M9m6N0P2J64k7k29O8l3J14P0k64N18j77k66j20QK6O9J0r5
-1042a85O9m1N5R8m2l5P5K08P5K1N5n8j10j50J79q6j37K5M11N2l91l23L24q4K53j05m93N10
-1014A70M2o6k19QK63p0j67j4R1J36q5r0P2k72N8J38Pj09p6M23j18j76L46pl45J86L50o7n53
-985a44J39o4j08j80L79k01M42k12p4j11J44K89n5l56K7J1J77Q3K87k27m28L6m3k7o7J10M6
-958a27L04j64j97K52j87L34j85J0K55j43K90m06r7R2J36j95K8j96R2Q3L9J5j39M83j47r4
-932A36j43M6R9p0N4k25O4J40q2PN2J67k11j06q0K11R2k33o5J87k1J2k15j5K92R9j40k08J73
-903A7J73k48k0P4j5p7J79r1J2L1p0O7K2j48K06jj37j43K21k5K06M3l88L9j25k6J23p1J72
-874@L25k87j97N3L8Qp5jJ14J89J17l3k11j30L29m5j79K1m7N4j11J0M2J53L51k26l05J20j12
-845c5j42m6N5j23M21k9p8K02O8j66k44m1Q8K15J13j46j02J91jj57q5L41L6j58l57Kl7K95
-817H0k98J0K26K12l26J22m3j34L55N4j94k76K55M1k19J53J77m2j14P2k12N3j2J35j23m3O3
-790b8k7p4j5j31K14K07n0n2J10m2k58L09j84j04o1j22M29Oj38R9Or7k44K12J33J33q2j64
-762a5o7M7k75K06J48N7p7k70M20L33k10k25J6k8j23Q6N9K29J3q0Kk19j22K6j3j32J54L57
-734B97j76j80M2r0L0r3J39l7L5k50M13j11r0K8j36R0K85K1j48Q0n8qR4N0k02j33L7L89J00
-705D18O1k17k56k38K55r5M6k19K31M9k90J40r7J09m1J01M23J30p5L6j80k15j25O1j6j73J9
-678a58L1K27j34k4K27L44m78j19J81m4k02J53K5J08k54j00J97K19k21K69o8m74P9P2P4M8
-652b2K54k55K7kkJ98R9q2q9l68L18j24K05k51J70J95K8l81J57R3j09k68J47L8L5P9J4j30
-624b6O3M8j79q7J41L5J27j29J61K47m13j44P4P5j48K00j32J2K17r5P9J20K4j61j46j37L22
-597A48O0J42m10J19j74o4R7J26k6j5k42J10J51J58l0l4q4j29r5J3j2q6J87K42p7j97N7l5
-569a00M6J49K8j31j05K60o4l42J15j9R9K48J8k2J68n85K27m4K73m9l49j00J40J78nk28K68
-542G4L3l6J46J64n45J71O3j48M9J61k3j01M0J3j44J0K49n2j58O6M9P6o3J19m09N34N7n98
-514b03L37j53j34J75m4j51J25Rr2J75J24p9J71k18m7K84j76k67J04Pj50P3J38m5m7j8J65
-487F3M1Mm5L4j35J29l8j20J89L77r3l37l7L6l5P0j03q2L3oQ9q6j53L09n1k36J59o8r2O2p4
-456a96J63R8j08nM3P6J3j58N3R9Q6j2o6j71k4K89L1l07J45J6n9j29j09K42J63N0j60k71n3
-427b61K50Mk0L67j06k13j15J37M7n5q1j11N3jK63P7M9l3j07l37L21L8j01O6k5o2l0j03K37
-398A48m7k26J93k93K06O7j51KJ03m8j10M65o3l23L1J02k05K39Q1j71qJ60j09j11Q7r1J5j35
-370a92L24j01j22r0J84l3j16L2m1K2J07P3K1j7j6O1o7k37K45j03j31O9q9J27j5j01l6j5K08
-341d9M10j88k33J30j42r6Q9K08j5J1K0P4k18K42j73j21L47J82l18k73Q7K18k16k20K03j02
-315a43J18K5p0M3r4M0Q0r8P5K58j37j10J2J08j90k9L72J89j52l12Q1J03m8o2j41K0J5J67
-287A20k8j13j26L1M88m2m27r0L09j71n9J5MJ9K0q5N8K5o0L27Ol04j28%J99k2O5J20J2j42
-257B1j25J90k03j3J5M4J59k3k79P5J30M0rl8L4n2Q9j67j3Q9M4j50O4L48J95j64k77n2J12
-228H4p1p6Q9P6j97k47K46o8K53nk15QK63J73l44j22K47P3k11n6L03p8m4j35k63M9K63L72
-200C67l82O4K9r3J24l9m9J79j30k40J60j42l3J71j39L0K10p3q8Q6K02m9N7J15k50j81J09
-173A5nm7L34K94mn41o6j48K06p3J06l2p6j61L19o3k0P6k30rM57k6k81J1j36P6j00J65j07
-144f6j77J44J27k6p5K58k2j66j31J84j52L3J03k50J46l7K13K63J34Kl55k70l2J07Q4J40J71
-117C50j4k56p5J74m8o6J39k52k3p7J85N4J61J11k57k82J13J23J46k63q4M6m4K5L0j71J81
-90g4J84K82j16j53K23o8l51J14K35j58rRj48j49K07K6k39L8J04k47M15m1k92J80j9j08r7
-63b52Q7L48k97j11J58K70j51k32M18R5n19R3J62O0q0j03j05N1M8Q6j77L54k18L1p6q3OJ36
-35aN1j75o4R8L5o4j8n3J70K5J64o0k67J57j48O2n8K46j3j1K48K78k56n63K12K2j88O2K21
-6A12N3j01k30P2K67j8j60j57J1J53M1j68J67m2L1n1J38J4P6K3l21j9L06L12J9k62m3k56R3
22F0j85L3K60k06J10NQ5J56k38n9
32B1
##PAGE=	F1=23794.53863722278038
##FIRST=	24596.97802734375,	7686.668670654296875,	0.4298267662525177002
##DATATABLE=	(F2++(Y..Y)), PROFILE
-2014G1R0q1l53K09O3j83n5K00L8J%j19l8j0N2Q9j25J48k5NO5k79K55M0K51K05n1n04j57K41
-1984D3J77J78k93j42J62k22J48J00o3m4J61o8m29L0K53J63j80M5q0k3R4J15jJ40J56k33n42
-1957c55R5K74K02j20o3j57q0N6J4R0J3J11j91k46K60K76k77L42J60m69k18J75L7K5J0J72
-1931A36p1q9J60J30j57l03J90K89n6k4p4L9k99j02KRJ97J01p8o2o1J49R9Q8l07K48m2L1k5
-1902A18p1r2lo1M8j62K35O9k32J48K49R0J29m3k82k74J63k92L51o6k60N6R5N4r9N8o2O1J31
-1873E6l2k97L49P7l17J27J8o5K71J19p4R2j25k40q1J8K40j0j13N3j06K6P9k39J52j15L48
-1846B11R1l01P7k15k4L6P1j35j0L8J50J20J89j24l47N1M3n7L55j97o0r4p1J53K67J15j48
-1819A84j31n5J37k10rJ31J41k38j43K79K14k10J98Km28n0J30j26L91k65J16j23p1L02K3k16
-1793b7q3L21J23l05N9K9j61J92j83K6Oj14J73J35j20Nj78QR9K74J05r5n26P8O1K15j02l1
-1765a6N9r7NN3ol1j35L49r2j68n3MK08K22q5k57O0M46K41k74m18K59j64r2J00j02m5Ln4O8
-1735a2N4J34k29j09n0o4K23L03j87l6L38j49l56Q4Q0mJ88O4j63j4j81L62p6k95l2P7K94k91
-1707d7J55J91j68l97Q3J88J40j69N8j29J6J19j10K24l0j47R0M2J13J78q3l09j17j30J94M5
-1681@j26p4L6J48K85k74K4M3k25p3K27L2k59K36q3oJ20k3n4M99k98L43l29k82J59j35q6q7
-1653b62K31R1j15r0R7n3m5K30J77q7O0P6k02m5j53J43j99k1J6J29o6J07L76m6j59l30Q5R4
-1625C9M41O1n07r0J54j75J29k20Rn2J2o8L66P0O5J1j55m3K21Q6j37k29l0j14J04k1K84j34
-1597G7k44J69R8J88l58j84P7K35J40j24j52n4P4J0j53K24J4r8J34j05l0j43q9J41J22R5P9
-1570A43l7k95J75K86L46n40l8k23J37P4N7oJ83J97k82k24K38q7j41J3J58j24m1J78P7j55
-1544F9n0P1L7j00j1J50L1j87j92J68O9L09l8l30j06J34r3K23J67j69k39J72qk45N9n9o8M5
-1516a91K01k7j93J68O0L0J72k16n2j75L23j82k69J15R9j25J87K62k3m56M24k81K93p1j28
-1491e5MJ26j50k5q3j6J7P4oL9j04J73j01P8M59l77k90K1J51l8K20J32l77J41N8k67K06K5
-1463C5j03N5J3q7P6j09J28O7j71m8J62l6k09J13j1L95L5l04j27J28m2O0J24L10k68k19j8
-1436e1L29J04l65j09L8K48J55k07o6j86J32J08k2j80K43l74J54k7J16n5Kj29M5L9M14j69
-1410A87l47m3L06K11j32k01NkK6J40q9k28k9J34k2K43J01l48J13m3J56j24k66K23K66r1m0
-1383A06J16J5Mj70r1M09k7l46j36j29K46j37J26l5n7K5J13O1j50p3R1M6M6L33j74k42j55
-1356a85L4J90oO7l24K82L13p6j66r9J9J45K04q9k36j86j06J79J35j65p4L57N1l03j05j14
-1330b58J28n1P8m5J98P6O9k31j44l0J95MOM00R9m78r1N0j3o9K68K67j5n6j06l03j69k1N7
-1301a85J62k2L0M2K77k44K14j47k38K18O8K74l6m30J24k94R0J52J96k27j68K0l5J35P4p6
-1275b6l0L62j01k25m2K01M6L0n9o3j43J89K9l83K29J3J47j05l70J61J47j87M3J94J1j00J15
-1248H3o3k14k1J54O2k44P8q8N1K63mK56j67k74k6K57j9j66J35k01l2o2N5J03J38Q6j03mj58
-1219a25L3J44j5j71p6K13L16j08j54o4J12n6j14K33m1k62q3N4qP5r9K7J90P0K32J20k07j49
-1191H7o5J50j44j56K91o1j34J29L6Q3j60l0j23P6J67L1k28pK4R0P8r5j70j59J49J22k1N9
-1163A9m5K6j83J60L1L56j04k48k33P2j06K46O0K6pN1m0k18J01m1M0m4j9j26j8R5R9J65O3
-1134A78j79j21j3J48J73k65j6K61q3k04q3l3J55J8O6J62k02J52Ro2L73j00l66O4J5j16PJ32
-1106G0K23k10j24J05Q9k84mL2J16Q3l15M9K22k2q7M5J28o0j50M9j40R1j1J33k9j21J35M2
-1078E5j34K37j30K6J39q5qk3o1K81J84k58l60j28J25Jr9P0K1K22M5k24J04jJ7J69k64L63
-1050B84n2k96j25J4K38o3j13p4N5oj7J29N0M2J1J23P4K9O8r0q4j84J97r9j48L4L45R8l84
-1021E6k27K89q6K53j92l60L56K3j6j60J4K44k6j53j5K9J38j5j52J09k70Q2L7oj85J44L97
-994C08k20k57L38L2k41J54K94l2n17J36lk11n2K46j54L70j95Op9N1K74j0k66L9MJ49J6K72
-966D52k62m49K66j46j13M5J50j73L60o8k91J79O5K97k31M2L54l19K01l47o7J04K29l70J69
-941G7j70r5J06P7L8r9M25k17j28q4Q4K1M0O3k43%J53rM3K8N5k42j42RK73J31k77j3J84q2
-911FO4j93l2K96J25j00k20J39J54j83k33J24o%P3j14N1J10j13pj2K1K75o2j64j02K31L4N6
-882B18J3l79N3q8j43K12nP1L79k97k99J11J08kNj39l4K78J21M1j37j26K82j03k58J33M1N4
-854A10j63n8J46J26L19k37k67k2j5k0%M6j45L47Lr6K37Q4k11l65j8J80K17J04j84j11K53
-827B60k1j72j64L31M7j32l29l6JK73k79K6K55K26m14Q3o3K6L05n5j82j17J01R0k12J17K06
-800A71o0j28J11j18L2n3K27j25k70O5O6Kj6k26K28J51k9K5J50m3l09L13j94j63Q3j30K66
-773B6J9o3O8P4j5l08J57J05L2j67j31J79n5k67K17J88L8o9k72L79L84j63k92l0N5j52M8M1
-745B6K44N0j28q5j25q2j02N9pP2M01j67j77P4q6p1n9P2N4J23k08J65m5j59K9j36J85L09k1
-716B05k66K67q5j21O6J44j07j19o3L16P1P9j56j79k23J54j11J53k02J04Rj42k4%J22j9J04
-689b3M23Q8j47K9j37j85j39N2L7q9j80J38K30k03R5K49K81n00n3J94o3j69P1n2R0k22M4J94
-661E3K05l82L55j20m21O5P0R0Q4K11l35pO8O3J85J34r9j40k67K78j64K57k78J00K07J1l60
-634a37L50P2k17k84Q8J03J43M2l6j26O6R2j47r1J00j8J41j49J66K53m03j87J83N9l14K78
-608B7q1m9K37j02L0J50R2o9k61k09L71N0J73l60Q7k40O0Q6Q6k3q5k33J26J51J24j1J0j48
-580a1j69N0k8K9j06J78K58l2k60Q6r7k3J64N5j65j3J39j21j54J50j22J37J79L1l4K27n18
-553a70K22k1K17p1k36k22K06M2Nj62K11R0n4J47K89m58p1J21j05q7J83j8j03P6J21l0k29
-526a07J92n2m6k2J28R2j2Rl12N27P0o63L71j36l00J39Q0j10J33J9r2K28J16j14J10k34j24
-499a10K93r1k18K03Q0k53q1J72Rl5r0J65O1m7j09L1j17J25Jj11K54M12j31l41o6m2R5j37
-471g8Kj7O3o2J03j00o5K72p8k51J13r8J26N7o8R4Q6q1m1M2J37n4j19k4Q1Q7M9l7j88%K50
-440B01K7l63J39L4m6j21j28J75J88L3r9k32k5J84N8j04L41q2j80lJ42M3o9j31r9j0J09K31
-412B13JQKq8l70L78o7m7P3n0o0j0r5K33m1j27J69l47J97R6j26l4J71r1j11L62o5k97J54J57
-382A88j56K0K18k35j53J82R1k89J20j59J17m4L09j25j20p9R1P3j31l8RPJ07P1o8J10O9m8
-354A37o0k46J56m7k1L4j30J65q5p1j8M9Q7M66j89l41K06j76r2J73J99r3j19Q7K75k86J91
-327B51j27k62K56K21j66k61J09J33j54k32K92j62P5L6j44O8On6mJ8M2K50j59j0P0N7j13q4
-299e0J89L16j75l69J91J08p1r4j96O6l0J05J23r1k67K86M88j37n36j25L40j41o7L8L0n7N6
-272g0n9Q0N0j40L29l1k78j08O4J79Q7M4K7m6j27n2N8o7l9j8K0J85p9k80J02Q7Q4KM7j0j6
-241B5K8j71P4j18N8l5J76L79J78k27k71r3J65n1j48J04N5k04j98K69j76J72J4j94j1K65J42
-214B07l17RJ63nj94K1L35j56m3j45j92Q6J93L93l68J54L0j36J41q7r4K08j55k04J31j35J01
-187e9J66k15o1J70j24k2J10K64k1P4K9k94j53N9M4k6L37K90K9n06j65p5P9q8K55J9j93j57
-159b34L48n6o2J03k26K1L67pk12lr8J27k54J35J9j77J69J51m5j34K57n9j57j36J74q0o5J03
-131c1k47Q0l3L51K36J00N2l07l13j52J91K12J49J18j6k98j48J58m0k8P0k73N4j5J67J09K15
-104C61P6l10l35K33R4J62k59k22O6PL9N9j13pK10K83j57J9K58j86l30M7K63k22L3K2j62j38
-76b09J48l8q4M8K24k36J56rk15K12l3k63m5J64L02k16j02J90K53r4k07K68L4l98J97j08M1
-49b0JJ2j21J41k3k0q0L69j94j23O0kj00J34J04j43k27J35J06p1r7K0J20p0K10r5o5J09q7
-20a7k2r4K77q1JJ76K40j69m57K00m1k40J66J10N9j17j71Q3K55j09r1p6J1J16J03l64J52J49
7D9J11m6Q1j11J40mm73p7M02L34Qj90mk09J71k01lK10k03K26m8j9P5k18L7
32C8
##PAGE=	F1=23770.222292067603121
##FIRST=	24596.97802734375,	7686.668670654296875,	0.34526869654655456543
##DATATABLE=	(F2++(Y..Y)), PROFILE
-2014E7J07q4l01J57J5n0J03L3P0j01J8j74kl5j5J05o0Q7OP8K0k05J06Q2L29K37m4m60k25
-1985a46J34J10J41j87j55K10j94Q4J49o2l9J74l2m30J7J77J94k15p0L1Q2mJ36k1J85J42l11
-1958A00l43J53J20O0p0o2j70J02Kn0M3j2J80j24k33K44L56k56J44J43l54j03J89n8J5j4J78
-1931A80r6j01J32Q4j83k19J44K87K1r6j37R7k60j32M0J02J57J28j52j05j7L4J81J79k99J93
-1905A62q7%n2m7l9O1q2J7n6P8Q5j36J51J20R0K13p2l02j65K36k57M0k7j94L6K13j05L1j0
-1876i8m9R6Q4j5k51L44J11l11O5J02o2J24J01qK00j37k91j93J09J83rp6L3j21Q5J31k45J25
-1848B7j26L62J70l16k4j11o5l7K5q1J5N8J33RJ38j21j47Nq6QL84j54j28m9m6M4J67N9j63
-1819e0l3L0J39j15k6J04K00j93r6M0L03j06K14j9n63N0J9o9L34k30J79o4j43K50M6k27j06
-1792a32K98J05k79P6Q2j19K20k27j33k5l6K52J66k45R4j79K8M0K51Q4j32m33J08L6K09l8
-1766G1q8L0j66L0J69M2j13p1L27r3j40J3r8J73J72j57j71P3M14J95k24k93J20j29n8Q7n0
-1739F5j32J2k3j7O1Q6j74q4J11m9J56K61k07N9K56j69m28J94N0M6J65K5j28n4k14L48q6k33
-1711a03K9O3K70k60J77J18k23l90R3K96R0j35K7j03k9J44j28K23J2p6J58K2Q8J48j01l04
-1685A06k03j14J60L0j11p4pK13K92k80P4N6l39P1J57oj74K75q7j11R9o1Q1N15m29J69k75
-1658B7j10R2j05j29Q7qP9o9o5J27Kj62L09L07j59k7J00j92l3j53J03j82n0MJ13m9J87L26
-1630C70m3j90l11K33p1M03J00m32j31J54p4J09k52M4k19L7O6L51P0j4K9r6q6K49N5j53k71
-1603g3n0n7J00L8L25j38k81J42J15R2m17Q1l0K45J37j23j26j23J17L7k75K86jp6J43j13j1
-1576c6j13j21J16J11O4J04k1k79J04K75M44n80k50L3J59N0J4JK49J48l51k32J86M3j43n9
-1550h4J29j07JK24N4j00m1j1J7j58N2J88k7k35j5J86N1K88j03l98j16K99q2J02J09j55k52
-1523a84K77N1k77Q9l2q0%K65m5k63J26J23J10J32l27k5j76L12j43j85n5J57n4R8L08J8n07
-1496b87L48j65K25rr7r2J69q6L6q2o0j15O5L2P5KJ59j02j30M90l33j83n3L0mL49R1m54K59
-1467G8Ol22K71Nj45J49Mj01m6n4J83J28j36k14K06p8k51J70m4L78J81k62k31J37PL2J15K73
-1439D39l03k1j06K83J68l77j28NK07K26k11m4l20J55Q9J02k58J45k42J84q0N6o0K2j58R0
-1413a37J00L11j81k67m1L26K33j21k42o3O3P5L7j04j93P3Q7p6J87J76k91O2o5K04n6l01R0
-1386a14L25p6o1K25Q8Ql25M1L43j26k72j75j37K24j07J37k7Rj9N0Q9j21o5J21j2J5M31k26
-1358B43l28j79N0K67q8J14k06J56M41o2k98k16N6K67J79j29k48j00j01J20J40j91j37M02
-1334A52R6k93q4l7R9j53K24k2J15O0Q9k82j46o1J79kJ0M50J61m85k93J77Q3j52K17K55n1
-1307C06Qn0l55p7oL6J46n2l3J8K75k20L46j82l19J85R8K10k0m47J20j29L0K78J62l03k41
-1280b16J06o9J90L1q4j26L66Pk34pK46L4J0j5m9j35N8K1l92K28R0J78k11l29J29J00k06Q6
-1252a93K20K8q6J15Rk06%M2K6k05N4j45K92J24r2M38j71l32j37K83k7j74Q7j45n2Q1NJ1N1
-1223i9L0j5n1p0J05J75n9j66l4K69K55j62o7ON8l3l29L16M0l25m2J00L3j55K4J36J11R1J88
-1194C30J07j90j49l4Q9j24j77L18j15l3J03l1J94j16j24k35J24K03Q3k49j12RJ04J12j56
-1169f9o7j88R9J45R3J10j17m4j43J84m7N19l8m04j60J04j47J80N5N8J4m5m7r0R3j71m8L6
-1141a35J29j57j09P5R2J71Q8j31j65K9P5J52k34K6K64q4k81K7J9O0OP8R4j01J42J5q3J15
-1113A77Kk21k9N4n2MJ35K13j58k09J64P0l35J16k3R7N6k40o7K75Jl6L3L4p4q4M8r8Q3k1J21
-1082C6l9j15J14L3r3M02k23n1K24j24q1k0p2K22J85k76k80j70J68qj35J27r2K29J46j83J66
-1055I0Pj14K33j39J80j6k61j16J42K78k03k23k6NM4m4P0J69J17m4O3J21jM3j44q2j62J88
-1027A75j14j27O6K88Q9m08p4J98n9K36k78j33J96j0nj06K7K30Kj30m8j6J48L3j96J55k61
-1000a22J22j03qr7K04L09l09k76K89J19j07O8K00j0m48J52O5j64k5J57k18K88j64N3k8l5
-974h8J82O4j34M3MJ32l3K61l04l22M16j74j84K2J57j91K17K3k35k5K80K13k20N5M63m04L
-947B21k62LP6K86m64K92j54o5j04J26Q3j13L79k52j35n4J16p2J55O3k40o4J41O4P6J1l8k47
-919a72j2l4K29J90k80J7J81j17R4j51m2K88J19p3j84J12Q9j35l28J58oM6m5j23L3J82j35
-892i9k9n3J93K92j08j70m5J77P0q5Pl45Q1J6j60J61N1o1M17k59l89K48O4MQ0n9k59K04J15
-863E9J24n8j28K03j33l17K22J08N6j84m6J71O6K60k18k22j15J23M7K6M0j60K45J5j10K36
-837C10J35k07l60m4J73J93P3j92r0K95o1j68j74K86J6j13k54K0q3J96k24J37K65J47m30N1
-811a03j09K24K27j57j10po6J76j75K6J98q9j46J23j6M9j03L09j19k76j20J67O5Kk29J13J03
-784d3nR4J66l9l31K74j74j46J47j40J24K7KM3J42J07l68N9Q1m4k27J05J65j05j71J26J93
-757F2K9j1j99J67M37q0l63q2J18j22k0K8K57O2j81j15o1K8j44O1K6N5L43j50j45R7m7j59
-729a09k4oJ03K14j19j64P3j99J8M5J33K65n7l80M41j21k38M3K44J4r9j29J91L4Q1q0j02k00
-701a28J27j94J98j28N7r9O0j94P4J04L3Q3L69N4j85Kj06j54j40P6N9lj57Q7J57j99J81K50
-673B84K07m96J7J77q6j05mj50P1j18J14K23J29m96M48j84k67n4J09J11Q3J29l28p1J28J12
-647a7J76J77j15k00j29K12j69K46k86R2K03m9k76M78K7l26k22J0J38K36j2q2j14Q8J17j05
-621I8r0L9p1J55j65J68K32l58j60K27M9m44L28j9j55K16n1k6J99J44Nl47k21L66JJ89k55
-594E4R7l20J30O9L7k1j24j89J40J65L4oO0j98j15R8o6P3j18J97K39kl00P9j65JK55Q1j94
-565ij5J1n1k4P2j33R5J02K2k7L21m72J77L5J27p0j14k97K63p3l5r2J67R3p9J63M08l46l25
-536a06J59o5j67K10j5j46J13K17O9k84N6j15O9j56J99J71J1n6k18M59Q2o42L65j10l18L2
-510a86K10j13J11qp0K37P1r7Q3k29j80K63k7j49K48J61k77k29J57J05k7j65J35M2r0j35J16
-483d3q9P3J6j49K65M46j24l28r5j30K08k19L6M4J26j20L9q1NK13r8k32J39n6J80M7n3N9Q0
-454A59q2p8K4J79j10p6m1k1P7J30k1j71L3K00Rl77J64%k8jq9n1J94oj4j83K4R4J11j25K61
-423A85r0j29Q3J54L5r0j70m1r5K28K23o2q0J4p5l21M16j71j5N9q9n8L3q4K42no6J37l62J79
-393a5J22j14o2J90q1j24K24o0k48K40K05j10j10K82k40k26R4K58m00J36j93J63N7L11j61
-368A38j34n1RJ65j52j21P7nP1R2n8J47J32j05q4k42PL9J14Mj55J69j51n6QJ30l3M46j34m10
-338a43K35j52j57K50K04j43k62K51L78l19L7p3k95J13K27J1k16R7Q1o2k09K67k11M9M0j78
-312a80J07O8j42r3J49k5K56j70Q0J14j8Jp0p4M26j70m24K87J01q8r8k30R0M3j15K58n6j63
-284a36L48M04k09n92qK14l4j23J40Kj04K4o4J15P6k39L29n8k61n1J15J22J65O5q5j11j04
-257f0Nj7J28j30p4mJ98p7k26J51n2J47j1J14p4J14k2j82J04k95J18J10J88L61J37k63k37
-230A51r8J89l7k29J63K7j95j66K38j54M1J4j65J4K24O8l31K36M1j19j18J49K48k10k3j52
-204a94p0R7L9M29k89K12Nk05J55r4j28K24j54j99J04j07J96J62k43j53J39j98Q7O5K92L3
-178B05P2m8k89j03K6Q0l8L02K61O8m23k53J8k3p8L03N9k65l6K83o7o0J07k44P3K26lj07j4
-149C2q1J71j94o7J37j83J91J70p6j77K87p7j47j71J59l1j10N5j2Q6j07K50K07N6R9k52l14
-122i9j04J11L11J35M7ll01k08J32k6ppk77J31P7J30J63K64M6l57k96K89l8J73k18l02M6P0
-94a18O8O2k6j48J87K57k16K25K18k62k75k8K64k52P7lj90o8J03j26R9O6K84k07j52M2KQ1
-66c6l3j72JL6K76j30q3J62K09l7j67J24k5k40K81j55kj05R0j09K19l8j58L2L32j79k46K40
-38H7J4j92J74J31j00k20m8J80k6r8J0N2j12K77j14K4N3k2q0j32L27j54l3J32K00j11l70K26
-10G5q6k21K86n7Lr7p9M2K80k03m8J2K9P6J20m21O5L03J82k0l9k23K37l1m59l8K73K89j6q8
19A46M0r9J93k08m4J02j98M04r2j64Lj90J12
32E
##PAGE=	F1=23745.905946912422223
##FIRST=	24596.97802734375,	7686.668670654296875,	0.087093181908130645752
##DATATABLE=	(F2++(Y..Y)), PROFILE
-2014A4J22j01k25J52m8J84J42j02K4j66J1k21J10l9j22J06qK5K2J23L2j33l2J11L95K64n0
-1987E90l95k81k4M2J43k3k16K63j23n5J96o0n1J72K0l89OJ37K14j73k22J19J20q5J50l5J92
-1960B32Q6l45j55K81M1j81J7j06j32K38n0j01J3J45R8j19k53K48M10k10r4J40j94N5J51j52
-1934F3Jo5K03p3p9N7Rk25p5N3K51J15j55j68J33k43P2r0J57J34J13k22q8M1QJ16K70k84J07
-1905A36j10l6o6j1mJ13o7k0M3p1Q9k4J35l0P4K80r3l08k5K63k11j19j18l5J29J22k48J93
-1877a9r4l7J09L6j9k06L53J33k84L0J73r1o6J19J17K76j65k90k59J07J01j0J4oj10J44J42
-1850A98k59J29j40L65K45l48p6l7j03j03k1l0rJ33R3q5J26k9j2j02j28L9L48j08k47N1J0
-1823a00l5K1L3m9n4O2J67j4m3M9K21j46k9j60L20KK33l6n64O2q1k5K47j74K44k1j64J42Q5
-1794A93k38j32K93M5k27J18J52j21K13k24k62p7P4K59J85l15K12k11K8J4J89P2j04l63J69
-1769e8K4J33K8j19n5k57Q8L12Q7j74k3K65j02j13J08j10N9J39k45m9qL71J77j20j83n6j07
-1742A2j0R7K8j21j34N6q4O3k2j06R8J64n4P0K01j79J31J55j76l38J31K9R2J40k7q0r5k37
-1714a96L29j03j55N9J08K30j99J75M0k86l33O2L66L1p3Lq4k5J09j18K25M7kK07k4M8Q4r1
-1686D34k51j94j16O2K9r3p8M9J78K46k92J40P4l02J04L0k5p6L00r6j69M0q7K00N05n38j7
-1659E7j46J32o6q2j13J95j52J08m4n6M9N3j02K44L85k20j45R1j51K5j51J04j13l5q5J49j40
-1632b09K57K64n2k16k02L04k29L59J21l21j87J84L5N9k09Mk51k5J60K88Q2p9M5l7j34K42
-1606B53L0j42k67l4m2Q0J04L59j48l29J07J13J5k64J54j03K29J10j29o0j83J38P0k77K14
-1581bk0n2J59j23J7o3j34M7Q0M2J04J8k13K7J94N57m71k64J34K3rj4N0K77M5l53j33OJ86
-1552A15j20q5R3j39M6K44Nm8j9o0Nj74J56J17p2k12J01J90K9K55j66l72j19L56k2n3N7p3
-1524C5k29K71J01k95J40k2r9J2K74l6k29m1K22J14N4l79M6j78K65q1q9j17J27J0qL02O2m00
-1496a68J72q2J34O6o3j82K39k5R9q9j30j65K1R4Q6R4J02j05k31M06k26n4p7j17J2L65M7m56
-1468b33L87o9l05K99j3j58J73qj03j39L7J43J99r1l61K55j12j73R4l2K74L13j97l40J93M8
-1442H1j3R5K31k80J24j54J72K27l30j21o9J32K75j95j4m58K35O0J71k38J1j11J92j29j1m
-1416a21M6k41J61J32K01j65k07o1L65K13j18k36j25J18J14l8j05j62J40M3j21J05K44j77
-1392Eo5o6K29Pk65k9L68o3j24K94J48Om36K13K35k28j78j57j24J63o0J42ok1j0j3J07q1l8
-1363d7J97qp1M14k55l62o0p9K77j47K16j09QM91l4l42l39J08K93J90j41k50l5r1P5J13j66
-1336a54j30L28J60k71m8O0J06j33J93j6J1M4R2l16r2j42J42lM7M70K01m25k23R3J34j75J19
-1309G2K37q0N9nm21R0pk7J20r9j20L5K62j84M78j88l69J00Q3J18M1m43J21J4O7L49Q9l78
-1281A4k52J76j36K32lj14j35L20J00k42JK96J9j6K9rj48K6p2k72J42R4K60l06k37K1O5o2
-1253b09pK08J1m0J10Q5j72lj9n9j31rM5K65rj67N46j54l19k31K73m1j57M1j21L3J81J5j48
-1224a83j01R4K25k13j01K04K08j18j49ML19K06j69p3K4J8J5m39K81J23k82LJ71k6k76J79
-1198e6J07K9J12J39O6j62j28j6J7j01j81L21j37K8P3r2K83m2j87l27J23K11J36k26j37J5
-1172a32L1J16k09R7p6j39J66K22J25k03j10q9J82l4O22j5m93k2M1j48J20J0R5K1q2j04L2
-1145B4Q4k00j65J16K21j87j30LJ34J22P6p2j62M7M2R8j65K3K39o0k58N3J17m9o1R3K4M6J69
-1116B22k7j12j86R3l2p1P4l1jJ46J81j19k48J81L6l39K31o4O3K0j51j99K67N9N1K0o6p5l1
-1087a08N5l3N0j8J02n3j06O2lM1N01k85j28K71j36j64k0m8J56J71k54j47k74J67K3m6J40
-1060h4q9jK55j17K38%k57K51lR3m7j99q4K26K85l14l03K0m3Q7kq4K97J75q4RJ77l0Pk02q8
-1029H9j06J35j26p7J05K50L8m51J06Q1j3J99l54Q6J19m8m0n5N5K11j0j11q3k9J42M0j95J95
-1001A53k38J59k40L3P2J17K03l65r4O6K66k4m1Q3J4l10J03J34n9o9J39l04K37j44M8nr7M0
-973a23J61RL6RJ37n9K50l41j30M79k18k50jJ45j99J00R6j73j18L50J00j58N7N54l85k31j87
-946i0Q3K5L07m62L33j31l9j96R6J31j76L49k32l8r3P8j20K24O6k26o3P6R5J01j5q4r8J46
-918D7j26nK57k29J2J86j31R3q8k3K59Q0o5j11R5nj05k86J52j2M9j66j8j22K41j19O7j20K56
-889F3K80j34j73J1J04P6j86K2k85R1P1j18J11R4j31L85j91l86L20l0K5J60O7l30q1J04K15
-862A54Lj30R3j36l19K53J53O1j70J7J33j5J88j72j79nJ49M7M1L3j72J31J0j31K00J96j57
-835B76k89p5R7J50K6j64m1L24j23j53j19K22m8j21j36J01j17k6n8K57K41ql81N4j19L32J43
-808B45k26l2M0j75K95j70o7J66j24j70J06P4P8j23L65j14k27j26R4R4M2k32JM4K8J50J58
-781A94l1k98J66j31o7J23j35L3L6L3M3J81K34m27l4P1q0m5J31P6p9j29P5J34L3N3j60o0M87
-752D27Rm36j23J83o1j16L0K69M1k20n1n6J40q4Kl5J17K02j47p7J02Rk17jk0M8K87lm98K38
-722d1j44p4J93R4J77q1l95M99j53l48R9K75J31p1j70L8j0Q4L3o6j57J72k95J23LR3k49K48
-694Hj32p0N7R9N4K64K6j78m0p7j46j23J92J2O8m6j1K5j17K02K23J34m47N8J41j11k4n2k25
-665b36N4J5J03K44M5m28L96k26j06j36R5J40N3K7k05j12J06J35J69K18j23k61J2J51j72K05
-639A63k87J39J81j21j44N13l1m22j28j2R0L08o2j16r0J09J15o1q8k7j06J65j69J79J80k86
-613hq1K13L8m17K40M3k16J12M2r2K70J62M6l92j45K99q0J77j11J31l64J04N6rk1j23j52J61
-585a17J83q7j6J26k34M0K9o8J01j39K33K00Kl12M4k26J39L46Q9k11o9j28N8MJ5r6M6Rj0M1
-555hL89m44R6J00L4m8Jl19K74q3j38n8J51N4j08J91M89k18n21J44k7k07K53ok07J27K98J30
-527C39k91k3k07J77k97K46K81J3o9j53L46R1n78L55p2k39j6K13j25O2o0m5K02Rl0R4k05j97
-499a79J88Pp7K39K23k48k89Q6J98l0k18R6jj18q5J79n3N4j3j98J93M58p2k93j21j72K52j24
-471a18n6J18J96j49j26k0M3J30j19j42J70M7J19L6j2M1O8j06j17NK08j58m4l9j54Q1K16l0
-443H8j16O4J38j8l54K22p1k7J33q7k14J76o3Q6j15Q3qJ38q2J73j16p2J19J55pj07j65N0j98
-414a95L16K31o2j71l4n6j86L82k36k9N2j49n2Q7q3K61N4m6J14l28J45J32j12q5J78m2j26
-387d0P3n1k07K71K50p4j64K82k08j96l1L35m04J30j43O6J54L29j76j50n2m8K37j73j86J30
-361d6qjJ33M0J18J41j18j17k19j82J39K50j6j54J49j98o3K3K03j12L61m5m17K07q0k67L01
-334B2K18j47l04L39M02k85j75n5j87p1K12J61j55Q7J02k2j99J92k46M4L3r5Q5Q0k03j37K20
-307h4q4K57j60J39J13r0J38k0l13M72j38m55L41P5r9n7k55J13J43k78K58k1k5L73K77k59
-281C61n62J16R6O7k06K26l9j22Pj08J58J00l33L25o1k18J6J22M7J65J06j82j59q9O4oK71
-254A62j57j19j07J94l2j36K03k41K07l4J51j43K74Qk05M9k29O2J21J72L22J03k71j92o2J91
-228B91l1l07K54Mj68j74J72q9l6Or6O7J20j3k80L66q3j79l3K04J34k38J2j20j5J24r5M41
-200B38j44J81k8k91J66p1j46K21j30k10R5p2K27J65k25k11J12k54K54q7K62R6O5j04k39l6
-174a66l1J09o2K47K20J14l06k57M2k8MJ51N9k86Q2K32q9l8R4k76J73R9n8Kk6p2J87j15k00
-145a95K03j89K19J77j18j72L07p1j24k42J51qo0o9J83J32j72J28J66J9J40k03k74J4l1L47
-119B58J01j9K1k63k51R8nJ3q3j91K21Q2O4J85K94K8l84k23K69j97J85j37k60n1J29J09N1
-92D4P5j72P1K16k95M04J27k82j87m4K19k76J00o3j88Q6R7j27R4O0L18j77m42J04J53m2J7
-65a10Kk8r3K65q4l6J06J45J9j20Np8n4L43o1l1k89N5q0K62Rk22P2K58j73l15L85ok23K29
-35A52J25r5j97k28K44N2q9j5km8K52j23M9j4M8j06j58L83j86j53J11J69j06k81K69r8j38
-8a83L51j80j29k4K7NK79k76k2Q1N5O3Q8l42RK90K34J3j86k97L37l7k87j7P1J59o0M7Q6J7
21A72J94k00j01m0j83N96j10l25o8j45J66
32d4
##PAGE=	F1=23721.589601757241326
##FIRST=	24596.97802734375,	7686.668670654296875,	-0.14388217031955718994
##DATATABLE=	(F2++(Y..Y)), PROFILE
-2014b3J05j34j12J41p2L46J69j70j02j97J5j96J93k7j27nLj1J0J41R6p9j16J05M33K76n9
-1987F03l13l18j80MJ90J06k46K42l5j99K22p2l1J25O9l12k1J97J97j22j80JR6j42J53m2J48
-1960A40K9l29PM13om16Q2j32L3K11r4j25R8K37rj60k94K73M15j47l08J50l0J87R6k25pj32
-1932d3K39Ml3j6q4l07R9l6J63K06j84j77J63k62L01k18J38J44Q8k88k1J17M0n0L58k77J4
-1905G8j04p0o9L4PJ50n8k5J19j71O3P3J08j72P2K93j06k88R3K60j55p7k14J9J72K2k78K50
-1877B6j68pJ08J3l3j67L33J48k47L0J98j28k69J87K52L00j97k78k60N8J1J1J04o2m5J80J07
-1850B05k74J49j40L51L04l86n6k4j38j13p0Np5J97N3j32J89N6%j77n2o2L26m6l65J84K3l7
-1822a05j44J80J26p6j50J83Q6o2l3K05j01L2k40K30P6K47l0m81M5j50j0J54j13K87jj23k
-1795C0J24k28j45K76n5j44J76K18j71J83j79l20K7N3J67J80l23L08k39LJ1J26Q1k0l15J98
-1769B2K7O3N1j32j67q8lL55J15k09K7K01j35j05K12p7n9J18l31Q5j55L28J83K9j16k49r5
-1742a05M4J44R5o5k96O3n7R3j56J09J02J64m4j0J23j16J69N3j31k24jK1J32J09p9k5j27j32
-1714a47J82j14p7O9J81J89j26J57l7l15j95k4L42k4oj8p5L6N1j12K43O2M3K28p6rko7j69
-1685A90j38j17l4M5o4p5J00J35J80l17J87R8k30P7q6k2L9L03j11k02l2j00L10M68n95j97
-1659a88J22K35k17o8p2K41j30J08o5p4m3O6PJ46M06k60k71N7r7J09j20J23n0po9J71k57K22
-1631B5J97p4k05mK51l54L32J07k03k19K09J15j6j59j0k09j0Q5K14J19p4L9j4j95K19L6j36
-1604F6k38J2p5N1J74L70j58l64N6J02j6l7R5j23K15O2j55L8j81J02Q5k35J17m8l2K01j39
-1577e5L5nj41l0K5K0P9P7j26J0K5O61k79j64O3r5q6k6J44K66p8k87l8k20L15p4o7R4j97K5
-1547a29K42n2jJ0q3J5j35K05Oo3r9Q4J87LK08k17k18o3K17O0k11M0M2j85J61J45l03J60j
-1518B5r3O1K38l2j49k34L10N0nk26J6k08K01qpj01P8K2j01K64J02k59M7p4L0J42k0k53L17
-1489A33J6J38j12j82j48k0J52Q5J49K7j20k41K51o4L4r4j58j5K57K1k62L77j41k49K96k8
-1463A02j52J46l5q5j87Q3J03K80n7m71K51j24r5K5Q3O7L99j29m26K79O6n9O9J75k06J95j54
-1436A43MK76k16j12j72N3K87j58K1l29J16K6J75k02n5k0J84j30q4J00N9l27K03J26J05j14
-1410d1k26L4L29J58j29j94j73J55J47p3r0j45J54J4j28M9K50k6k50n3K05O6j69j00L92m7
-1384A09k36L15J85lm85L93J26l05r3r6j21J18j5J59L6j57K7l0Q3l3j7K87K6j85L22k53l60
-1357b03J16j53J56j72L60p8j31M46rl01j89M6J16K32j17k57L9r8L5N4L0l0J1K24k43j1J42
-1330A5J31j18J39or3L2P1l29K1j59nJ1J28M40K10l42j41L2J48j64L1K53j01P1Rm82K46k8
-1302B0o3R7j55k05J24J98j09N67j83l93mJ9N2J09l12M6Q7J83L36j1m21j88J93k07K42j8j54
-1275a50j8J95J53k30k4L37mn1P4N2j70N3j85j32J00JL49l75j36m2Q3O3j61J66m1N8Q9J46
-1247B00j26j2m4j58o5q6K35K05j17k33N65j16k57k10J95o9j22Kq6J65K00K5k98j01L24J98
-1221B14k50k16K22K43j79j38K2L55J57j38j12k2j4Q6l37O2J88j68J6K23j00k47K16N8n3J34
-1195B22J05mj41q7on0p9j72K97j22L7M6j25L30L8k07k74j4J93J80j85j12N8m2P9j18J31j0
-1167c2l66J82L33J08k81j59k0J43N7O27j8n00Q7k9j44R2m4J26J3n6j71J07N4j67j18O0K61
-1140A45k26j51P2J10L5K2j6j30O3M3K9o4l4J92j1j68mK23j10j63J01j5J91K23r6j42k38k
-1112a21O5m1M3k4j5J60J24q7k52J61%k23K61n3j2j7o7j18OJ75J22j6j53n8jQ7L3J6k9J09
-1082G5p8j07j5l3K16N18l18j76K72j35k16k2lJ07J37j74m8k95O1O3J2J91m6l03L48l2K95
-1055B94j7l52J90J11Q9p6j34m5K43K64l63l55O0p7J15L2j98L71K12r9n9K12l0j2k53q1m7
-1028eL6j24j3J36K12k1m24K07j1L4J47m13K56R3p0r6rR3J88n7r9j15JR7J1j22J94j88J75
-999A13l19J05J53L6J22l71P7j50M05Mj41l5O5j21m0J88N9j41J38k92K60j80k2k9j00j57K89
-972h4J16L1J1J54p4K40l52N2M74k64l02pJ24k08L1J32j05q3K69k4o3O2N98l13m15j20J22
-945Bj6L06m22L13q2k7j54RJ42k68L27j44Q5j48j6k3J52Q2k16j9K6M4J14n5p9J15K15j78k92
-916b07L38j55l5K11j34O2j0K1K13J9o9k3Q6j09q3k23J58j1K8k77J76k08J28n5J76j63K30
-889H4K47j45j72P5K9N4k36M5j93N5P9o7R5J36j14K69j21l50L65j34O0K41J74m19l19J22K88
-862A48L1j32m2j26j78J55J80P0j17O6O8r8J16j10j41J55J49K7N4L5j89J5pj61J39K43p8j89
-834H3q6j8R5k4r7K0L39j75j50o3J91r4j72pJ58m8k61J37K86J99j96k69P4r4L32O3k44oO8
-805D1k10M05k15j35J42j45j30J06L0J00j00L87j14j79o9J3R0Q8k19l1r1P1J87J36k7k18J5
-778g2q7K1O2j03lO0kR3J63L33m65r4P6p2KJ76N0m0j22O8M3N1R2j36k71N29P6m87j51K96n
-747H1k61N4K61Kj98N9r3K11n4k5j14K01M4j58J4Q1O9k43LK4p5L26J23m79J24j04r8K37N4
-718F6P5r1k40L70j34j56M6J21K02l6k02j16l1R2J78r7q7K37l09j22J94J31k63K77p1j89J2
-691a43J47L5J39qj20j10j1j76n6L22m9R9N6q8j33KJ75J71O2l46N3R8j34N7p0j10j1QP2K47
-661A78j8k96K78k02Jj48K3J66Lo8k6r7J7J32J64K52j20l19J36J19k08J66k84K07J53j74l5
-634@N00q8n04PJ0l3L38q5j15n7R7Q3k4q5q3j11J65j49J95J06k06LJ86K9l46J23R7j47k6Q6
-604c4j82L41J45N4l86p4K50j54J19M7J56l64K5M3m0j8q9j11J71J84k09J2J69k84J93n6j7
-577a09J09j91K83J54l2k90rk45K93M05Q8k30j05k67J01L6qn0L5j03m3J74L75m14J1J44m2
-550G0j3R6k95K24k7k29o3J60pj37K23N06r1n33j0L2r2J64%j61J7L70J49k97o0k75K76j57
-522a60M9L39J4j5j40J81J10m93L38j4j71n0J86j09pj22k8J41m9P1J32j76j83R6J4j4J86K45
-494C71j83k91K8K50l8k43P9k1j25J1J16mP9o2j77J5M39Qk36j42k3R9l5j20J87K49j36l18
-466b23P0L2L2r8k4J43J61L7K4M9L0M9j43j44LK20k03l0m5k13J02K37o6l2Q2O8m6k91K73j22
-436f8m6K22j06k60J38j37J61l9J37p6J15k2J39j15m6J09J29r8j14q8J32k37L02K40nj97j67
-409Ck1p6L49k55p5P4k41K6Q4j04K80J09m4J01k59R5J26j04j15J58%j12m9l5j37J74K86m4
-381A94j76K41j53j32m4K80l58J35j36l6K44L39j51j43j01p7K76j78k13J54pj00J82J49R5
-356B84R9j06j42j79k12Q4L48l1j16J14k12p3J0K61j46K20N1l84J63Lk75K21K31j06j87K46
-330A66L95j91l15j63m4j31J41K24q5J03J57m6j87R4k59N3J8j4Q2P1k42p1J53q6K18j20J51
-303G2O3j41K81M1l99L68q6l75K66K3j06L6k74J46J88k28O8LQ8L84J35k90m41J74L0J19k75
-276a30K72r7j20M1j52J87J21l09K19l0j11NJ14J0M4J43k37j54q2J25M1L20j02j32k55J67
-250a02K4m1K48k96J18m7J44j96M09R1k30m8j59K3J04J19K71R7k55j45jJ88l1l68L42pj25
-223A27k07Q7J2p8qm1J02K7l8j31L08j78n6j03J78O6k52N4m4n1J66o4L27KP6n4l37J60l6j65
-193a51J92r5k03J09m3J82J83j68k18P5j29K29q6K6J48P8j44j57K9j28J33p4J89J80J55j77
-167A35j79ol7M2M4Jk17J46J81j05j4P5l10K77M5j70Q9l6n4J57m2k33K11j88K46J66j66j17
-139e9K84n2q3l16J51j2K8j77K74J69k27R4R3j1J86j54k15R7j40L17N5n2M0j92k82N4J4P2
-111d4j54JK55nj5J63L03L1l88j54J89l12J86l2j62j18J36J49L9J73j64m1J98l95N00J4k51
-84A02p6K8J48l20P5j35L8R5J11j02rL1L42j51m73M5J21j27J50R6m9j90K59q2L1N4O4P0p4
-55G2o4j28J29L89L9p4l82q0m9K54Q6j86M5J65j73l03M37l0j80K52R3j29j69l48K75J50j01
-28a0k8j7K6J68j11M2p9J20j06j59M15j56l25P8J61j34j99L08m9m1L47k26l12J08Q7J0K34
-1A52l05pJ07P8Q0J9k60K2J93K61M6l26k69L62j2j04l9m8k5j20K04J30J00J92j69j71j82j23
26b14P08j04m67j34q9K03
32i7
##PAGE=	F1=23697.273256602060428
##FIRST=	24596.97802734375,	7686.668670654296875,	-0.060102205723524093628
##DATATABLE=	(F2++(Y..Y)), PROFILE
-2014a0M5j45KP8m2M11J86j61k81k11R3r3J61j5j32o2n6K3J9O9J59j9j39M4M44K70o0k17l42
-1985A9j42R6N8Q8k44J98N1k27J42j01R5lP7k05q9L25J72j13j72o6N3j65J49m7O9K6k81J63
-1957g4M56o3n34K7q0J58J70j29j27J77K94p8k20l27L03L72p7l85J24P3K69L3k63lj93K60
-1931A63J17Qm6j40k70Q2n4KK84j74j85J85k40M16k90M3J72P7k91M2J61N2k04M27k65o6o6
-1904f0r4o3P3pJ72p1J4J62k25K9J33P1k67J29K16j28k07J23K55r9Mj97k7J55m6k10K01k19
-1876a83N6Q7K5k8j42K53J57k06M9J81j60k57J53L02K69k29k63k20K9m0R5Q0j34J04J63L2
-1850A73k85J67j05L10L36m12K1o5j55n9p3Oj85J89K3o6K38O1j9j92M5k42L73Qk10R1m3k7
-1822i7j58L29J60p0k81J16J80q6j22J61p2P2k12Q0R6K53Ql54K6j81m0Q2n5K94%l3j46J43
-1794I3j86j03J77j47K3J53K74k51J37j08l05R9K3O4J48k56L46k52n2J4R6J11N5k38J76L1
-1768A22L2K2j35k68J52o5K79J22k25J01J45j77j33L07l6j45J02l63J75k31K12J88J81q1m30
-1743a49o2Q5K26J28j4l05p6M9J11j04J35K9J35j6q1L0m1J85m0k0j50j48J7J61Q2j14K7j49
-1715f9K7oj04PM9K37J59o9J36j16k75j06p9K58n9M3l4q0J23Qj21K78O2M1K11j16p1r2l8q3
-1685A21n5r9j10P0qo8J20R7J31l05J36J27j57K6j81MJ68K74j31k20r8j01M09L98n60o0J32
-1658F0K00l11p4n9K69j12J29p7q5p1NJ07N5L88k62l73Mn6K09o6J21qK2l0K05l27J21J33j07
-1629A0j07J64J36m30L27N3j04k01J97J67j13j04J4j77L2kJ39J85mkm0k34K03P7j74k16M0
-1602a64q1j6K46L58j65l56k4R2K3P3K0q4K22Pk02J48j35L8O9j81O3p9rK53j63L0M2j42p5
-1573a92p6mM5J47m2N3j99P22p4q7Lj71j39k7K43K21j63k16j5k21K47j5n4J20k19n4K26j06
-1545d7M4M8j01M9j15K16r2K3l1M2J67j9J56k59pn2O6J36l32P4R5j61N2J94k99J15L3l3J18
-1516H0J66m2n7m08L48n4O9K1j06k74J45N4M5o4N8%j54K11J30j31rj38q1K13K7k56L45L0J52
-1487C20j40k04r2m3J86Q5J75m9j45k13R5J01O4q6j36o1Q9P7m9K92j76j90K79l0j46Q8q2m6
-1459c7j83P1R5L45l2m73R3j10K%K04j02L87p7m26L15O8r0L6J02r4J94j05k12L09m1j15k81
-1431a57L3K14j00N4j45j9K2J18j67m2OJ69p4r7J49O1l33J55R8J8l8k19J49K12J02j49j42
-1404a22j66J34J68p7n6j33J11Qo3J00J05J07k46q0M6N7m1j06L88l3l71K88J95j5m31N05M1
-1377C13l29l4j3j19Q2K5J84Q8k81M4Ol5K5k7L57N2k91K07k19l17K81j51j5k2L49j08k13K84
-1349A23Ok05K9M9j57K73o9k64J58j33l0QK91Qk54J98k18K2K03J48j09P6J9j68K5K6l02J72
-1321g5q0p9J2P4L67J92k79r3j0J40j39NL04j25N7j0m81L14o6m9P7k04o3P5Q3oN91j73m20
-1292f1q3o0Q0J08j25kM3K94K70j16m13j25K13k53J99pj23M3J13J46j93o8L54k9r6J08J20
-1265C37j83P6k50oR1j36M12m03l6l7J39P8k92J13p3J73M0J74p3j4m8k45l7j27L73J21j76
-1238ij86L87o1j54j39J36j14o1n0KK02K01K3m18J12L58J08k62k79K33K77k41j55N5L72Q5
-1212D22j09j23r4o0J68k11j29K29m1QK44j65k06K43K1j24J53R1q5j44l3Mr3p2j49K47p8m
-1184i0L6j14L26R8j75j94j07J13K16j56o6R5m1N3k9J04J0m42R7L88O8l04j59N8K6J79N37
-1157E27l4m29J51r5j27Q0q4J44kkj78R9Mj08q1N8K64k67j84J80R7m8o5K4q4Q4L5l1N4j13
-1127a31J49M1q9p4L14j27k56R7LK88K69j51j74m4j14q0opJ8o0J65M9m9k32J13l4j7K24J6
-1098A01j12o3Ml3j21K30J12p6k13l2L4J31R0J0r3J33j04j00r9M9K67M65l24j82K28j32j92
-1071b2k8K9Q8R2n6k5l11L8M5N7K38l9m61L21O1L23l6l52K9J90J18n5p4j8J88K23l37l94J06
-1042f2r7J31K5j87L37K24q6j43K14QLk93n9nq2r3L4J62J59q2k26J24m9P1J00l87K79Q6p3
-1013C3j39K4J31J71j23q8j52O2K2m3K7J35j18J66l01J43J72nQ6l53J54k36M17J5k18j36J64
-986A0K5j99K00J63k08J26j77L30k49j32o4J3j0N4J14L3QJ51q2K32l20K02L89k98l26OJ11
-959A02k20LJ24l9j6J57j39L5Q7N79k40n33j4R9m5K96l88K72mm0p9k9J01l33K74j0J59j91
-931c2j04J01O1J02k06j5L5m1J16j02m0L00K48k09l96K97j14j01K47j36J5P5P3J56m4o5N1
-904B72P2k00n1j75J52J1pk98L07j99p8K8K40j90K06J87j47j56J36l1K6k48N3r1rO4k6R9J81
-875A28n8J22p7k83L86k20R6L09K39m99m58K08K67K3j31j86j15MM3J98Q2n4P9Mj66N8m8j07
-847a56K62J58J9P0N3k09q9l6j99Q3K54J4p2p4j49L4o2J7M5L37j84j61o1J97o5j84K6J66O9
-818A03k17L1L00J53l68j06Q2j29L23lk04n5J01j75M64k87j75J37j30j8J75j65P8k3L46j14
-792A24j39kk8N2J28j80j1j84M6J98J14l6j31j04q5J13j4l8%J11j09J84R1L73m65j06J00m2
-764d0q5K53P0k4j11P6m9Q4J03j23m14N24J23m88j29M07L9m57P8K32k3p6Q7j35K55n1l5j70
-736g9K46p6j65J02M2J20k35qP0j84L18K38l60k7j02p9K37%k3q8j06K65k1k8L7l6K00Mk29
-707C3k58M6P3K98j83%K88k70k29K19J20k46K65k1k58j2J62L1M1o6j8k20J27n4q2L19o2Q1
-679A24J27j39k45P3J35J05pk07LO0j47J14o0K7k4q9M9K30m5j98J63r0K8j30l8J69o5j22J32
-650f7q6m0J11J55K82j11l57K41J11k80J33k66K55J32j94K9M62j36n67J93K5j58K90o6m2m3
-624FK8K8lp7j33o5J47r5J87L2j36P6J68K8k74RJ34m0k3Rk69L55J19M9l40l8K24j80J1J99
-594A36J46l33m2K4o5Nl5m5J47J55k33J19Q7l68L18j46P5J17k62L25J01j05k31o3j37L10M28
-567D28Q4k48j06l37J7R8j1nO5k15mK69K85l62l3J38q6J7J60k39J17M3k65rJ05n6j25K12M51
-538C88K0m21k07J34L2M0j6o6j24M37J48l17j08k95L72j7m5K63K7P5j70k3J53l94L02O1j18
-511A31j07J54n6q5j75k2R3r5J69J68j45j54J5NL8J08K18j07k50J2K40l6k47J07J6j11lJ8
-483a01O8J00j05j30j60L91R5j65j69J52m2l6j22K21K87p2l29Kpk3R4j02Q6K54l9MJ15K7K3
-454C17j84j45K0K18k42l0n3l8N5J02j19O2Q3ln8j82K67j22l0K11j42k33J54p3RK7J85j00
-426d4O1K1J47q1n4R0Q4k23j11O5J64k47K54K27P7j49l26Kk7L46k45j09J07j84K0oj25K86
-398B0J36l7R8j84K5J15p7j62J51L0r5j19Qj4q7L12j3j67J69p9o2L2J67l06J40j65j04L10
-370D2L24q5j07j87p6K76j61j87J33Rk02K11K15J12K4q7j48j23j11m6L54n2l3O9j96n5j6K82
-342A79j40L3J28l23J26P2k49J15K31l4j02J62L88p6l20l45Pj17R0J98j0J38J89q5j58lk43
-315a49N8KL3R4O3k72MO6m2J53n9J21k6j60M02R7l82K02k7k65J52o3j01J65k24J17J78j94
-287e7n3K6J43L83Ml11k53J62k8J42k95K73j69r7J13j74K01J35k59J16J7j4j8R7L3j70J49
-260I6k29Mn9O5K8L12Kj36l50J23N5O3K71l29J7l6P9k13M76J93k40j39j15j6J04L5K24J22
-232D07k30j01O2J96l5m04L89jo3k52QJ32j12m2%J02n0rn1K53k27P3j83J15Q1k87P9K7j15
-203b38K18J1K10R7n6o1k55J06j0k10J30n7j13R7qN8K15r2k08M3m8K10o4j47J37J25j85p6
-175a71P4j35M0o2J43J55J65o2q7n6r9R8lj14j7R1J26j07PO1l40L33M4k58J29m6oP9Nk02K08
-144gj66K43J39k12l3K18l8k9l58J51l9J17k03K40J85k61J68k3n1K48r1j74J50k15K31J7k7
-117A80K9j07k98j0K1J89k09J51K88j29r1J04K97N9l73j13P7k46R3O2o8j04O9J85L2K45j59
-90A74j10K23m51M40q4j93L9J43R4l80Qj68K96O8J11j14r1pL61j30m00Kp1J16R2P7n3k54K44
-61a8j08J08K7k5J05l6p4j64K55M30J12j38l92k21k9J86J63r5PP2j67k29L90k7r5K25N2j87
-33A27j42k26J00K53j37k7K4M9N8o7J0j29J97r8j31M02q0l72r6J79j36r8K63O0K9K91j96l36
-5b29R0Q3K2J93k84j2R0R4J14p2j93L6J00K62P5m29o9K25M3O4p9j33j99l6K19J58J36K04j12
23C61k43k89L4O23q4n57j78m5K37
32a41
##PAGE=	F1=23672.956911446879531
##FIRST=	24596.97802734375,	7686.668670654296875,	0.10944482684135437012
##DATATABLE=	(F2++(Y..Y)), PROFILE
-2014A8j2n4Qj3%M03J82r0m32j85K00o7J33jj65p3j20O8Q8mJ08P0j31o5M39K52m5j17l59k5
-1984A1R4j8Pk18J74J16j87K6j34K76j15mp4k09M53J64j25j81j06K3j50J37m8oJ08k54L02
-1957F2L86j45m73j93J09J82J32j55j21K21L24j02k79k47K30L05ok99M6R2K92k0k71J9k16
-1932a27K25K31K9l7j37k35J5r4r4L27j24j88J51j41L98k88j03J98R0j38J5J24L9l12M53k24
-1906E3j11j5j03m9R3m8J92j08Q6J65k51K2J43L0k54J89R9j65m8QK78o2P7j59o5Q1o9j45J40
-1877Dk15J21N2L9pj33J58J59j68P2J46j90l6M3K21J89k49k42j14K1K5Q8j0k13L11J02p1k86
-1849a83J67j9K24L37m06J16j21j38J0o5j4k08N8J3J16J79J6l9j38J06k82L60ko4K0j55l2
-1822a44q6M22J32k9l29K1K61j13j90J09q2R1j46m4O0K52R0k08Mj87j22M0LK66qP3k53J25
-1794Hj20m8L3j6R7J5L17l35Q2l4k19J41l6j7J06j22L10k44j40J3R6J53Q3r5J10K8L1m1j28
-1765B8l15L03r9K03J12k10J78R4j99j94L78kk05R0l15J98j58J2J55K89n3n44K5Q5K83J42
-1739B81J4k74j04O7J07l2J01n3J02J7j43o6K5J91j17J39j06k97RJ70O9j24P0j72J73j41p6
-1712a70P1K0K53J30l9J29k07j71n9j17J57p3P0m8r1K03k4j21L16N8j1J55j29j20j55ol2L6
-1684B5o4j51Q9O1m6J18M9J06k31k1J62o6j4k21LK66K18j52k32j37n9M41K92m24R8P1J18l38
-1656c9r1q3K83j11J37m6q2n5j00J72j9L51k10k54r3p5K04rQ6K4M0J7K22l67K6Q4j38P0K40
-1627A84J5m48L12k5l3j53J62J99k13m9O7j65R3n4Q7K56M7o5q4j99J85J22k44k18M0l0n2K16
-1599d7L37j57k89o9K5J16L3o2QK53m4k58K49q0j6L0j22O0q0J9K70j98J7O9j30q3q8N9j15
-1570b93J39K6J11j98M92R7j8l3j99j42j8K97J60j81j96m4j43J67L3o3J37k00j03J79j55R8
-1544e0R4j29R2j40K09j59J49q%J24k3J08k95K03n6n6J78l78J10O6j33j8K50k64j1O4Q8J47
-1516A62O9n0K2n10K91j63L94J15k36l61J25O9P0j4O3l9j57J74J35n3k4k29j93K72P0j86L12
-1489A28J2J48j53k00j4n6J86R2J96j17j72j74k7K03N0k4q8j23p0K76MJ81j60j37K60j3j47
-1462F1Nj38Oj34K1R6L71nl85j08J4oJ7K83j63K61n8l27K56O4r9lL0K9J31j5m55L32J65j34
-1432A12k69J06m5k1N7J5j30P0J6j11Nl3J57Qo2J42N1l19J09N9o9N1p1J07P3R5j54j18n0L0
-1402a89J44p2oj05L4K2k3K14k2J37j25j04Q1j91J9m5L55k8k98K9J93J0j00K80k0k88KP2j19
-1373a43L9P7J93J38k80RJ2j93R8q3L85M8l55J02j52j43K97j29j11J06K98j68j82PMp7K20
-1346A7P7k86K29k4k52K78j87j9N2L55L4l15Ok32N3K30J48j04J7N6j82J9k8j23J92pp5o1J3
-1317a19L02J68k66q2n7J17j02O0L56j49M2n3l88K61j12J3N5k29P5M4qP7N81j67m55j25o7
-1290b28J45L0%Om2L55J76k05l48r1K57k59R0K7JK1P9Q9j53r5L37n8j34J11J78j67N9k43Q7
-1261B5R0k69M36l85N3qJ91M1l57M3O7J57m1J65k2Kl4l10n2n2L71K8j67m6O7j7k5o6J14j66
-1231a67kr5P9J93J88J2m90L02L50J2k54l06K78L04l09j96J36L61j6j09r3j08j49K22r3k47
-1205a97K47O7j6K31k11j60K53Mj74J69R0j56j60J1J3j04p6j22J82rr5N1n0K72J28r6j33j12
-1177a53j5K42j53j4R9oP0j4J09pm54O8L21K4k29p5K0MJ72L84n2l10J66j46r4P4r8J40qM4
-1147A09j19L8n1m8n7R4K51k92j33J56J24q6j67M7m3R5lp2J82j98J53P1n5j44L73j00l15Q5
-1119a05P6L09K95j68k12J00j39k39j5k9R3j50J53l4Nj95M1n1K01J62J12j94j26O7M3n3J52
-1092I9L6j42k29JJ11J20J38M0k00J38j21o3j24J58J80L69l05j51J47j26q3l1J5Q9P3L4m8
-1065A25l35M5M6J10K60q1m42J73J54L25n5k80j66K15J36J3j3j2Q0J71k49m22J68j15J37j8
-1039c0j47K92K15o0k28J86P9N3l26l8K3j88j7L5J91R3j56j0J0l4R8Q0l08J70R2o6j53K8J60
-1010D4J72j77o5k01J14k3j00J83L4m5J38k37J54J68J2O3l62K01k50L37K6k69j79K49J18k87
-984a82J23K30k45R5J4L85k93k65m8J36P6p5J9M0lJ11q8K32k30K93K33l17l17M4J27k38pP9
-956g1QN9O7k41J25J24N06j97o02J54L3p6K79l45K29P6p2j6j7L5k35P0J28J84k14j65J86J9
-928C1R7j78p0O7j03J27j51J8M26K48k23l70K24j24j41K59j45k2J58R8R7q9k6Q5L9k66J2j37
-900e9J20L6o1j70K91j75k31O9K68j88K14R9j58r8J71q0K8k51M6rq3P1j3J01K24oj4p7j82
-871a17L84k67J23L48K56n56m41K43J97mj22k49p2P2j1J92Q8j8P0l9j94J1np4K86J70L0Q4
-843C85Q7k24j63p7k33P6K00J02M0l9k60j5J6O1kL07j50j49j32K15Rj17l1J25J90j75p3K94
-815B67J23m91P5P3k19L13m8r6j80J49r3M52l61j83J36q7M4K57k61rR1K30j09j00O1m1mJ49
-787A38j13J5k25j5J84J01n6o5j16j33J66q8M4J6J84k11K53J9L10m19p8J36Kk36L18J05k5
-760B11q1Q1j30J30R6j15m05L86J69m18r9M68R4n65j9K03K1M3K7j69K86o9l4j80K16j41j42
-733a36J67mJ49j91k7R2k26K61L13k46j33j16m0K10o3j11p9LK17J42J7J7j22J40N1k47l30
-706b92J77K4L40k76Q6L13j98j85R8N1j97K07J8k67j1J48M5kj54J00j89J42oj04K97l0K9J61
-678C25j64k65N3R9M3o7o1o2L7j31J13k9J57m8j95L8K05l9j27M1Q1pq8n4J40j49RJ00n7q7
-648a89P8J40L01j04l45L22J10l53Q1k21K60J18j84O1M12j70n97L99J7k34J51NR3q0p0l8q
-621d5n0j31L3N1j8J37j9q2J39J64L3k22q7J48O0%n1k68K43J09M8k69m6K05j49j19L23R5k75
-592d3n6J4j18O0K0KJ21J04j31J93l1l44K62k19J71J37k72L01K7k01j40r2J2K30M10P8k62
-565B33q0k55j62J12nL3J15k18Q3K20J55k85%Q6j05J8J86j63l0J11k45O9K4n8m4R9L54J00
-537C48k68k53J43J06n3o6J0k19M98J72l44k05j71L68P4o0J10N4J47k02k35K27k75K22J35
-512B63p7j63J11J8j44j98j6J23q5J17J85j13j17l4qP8L6J48m6j94M3J72j5k41J62N2j13l7
-484i3n8J43P4j32r4j85K79J58r3k17L04q7j19p4J71L15L7l22p8k7L6J74j93M4K92r4m2J81
-456C00L9j5k25j08M0K06k65k2m3J00K4m6j65J31P4n9m8p2K22r5M3J41j96j59J75k8j38L6
-428a53K22q9J1L4J57m2n6Q2L4l26r3K22J52k55K19J87J41o0m28l2j8L86k32j04J18j63J5
-401g1q6l9K07J23j2J00j26n7J06k9k28J60M6q3j44O9J15l94L06K3j34P0J6LJ17Q0k56J11
-373gk03k2K40K73J1n6k98l1K31j13j29Q3M1j68R9K06J71n6q5j30n7m9q0K73p9R1J6j72j0
-344a0j7K70j10j77J65k39R8J16k28N0K07M6n6J08L94K0k86m37o9q1M4J42O4J67J82j06j08
-317A49p3k03M6j3N1J09N7l02P3oRJ04QN6j21j44M62J40l37P6J9j57N6j82n7K78j44M2J40
-288A36j69j04O2J12L83r6l32l1R4j11J57k50K27k21o5J90j85K21J39j87L1N0N4l3P1P3l32
-261a16P8q2P7o6L1m9K71J22j20l54N6N6J63K69l42o4Ln6j05L92K86k32j81j16n1J25n8K20
-233A57J42k08o8J10K18m4m16L75K3K6k94o8K37j33r2L7N8j13M7%K01k25J47k12M6J53l51
-206b47O5P8j65K69P1J24J37j80l7q9N1qk51K0j8J2P5M6p3K14k3j98K4J1J89m3j27K4J68k17
-176i8m1Q9q6r9l4J37J47J13K5Kr1k10K10k2k64J81K6O7r0K4N8k90K32O8k26P8n1O2k8J7j44
-145b38K24j20J99J07k49N8J20l6K4l53J54q7J94j78J35J84k29K87j64j24L25qj65J86k53
-120gR9J8N4l7k5k94r2L1L31k55K60K87k58j38J4K81J12l50j14K8L7j45J06k3n0k3K13L3K72
-91C65j67j27K75m41K53j18j56J36K56N4m16o9nL57M2P6j50j33m2L72j08l51pr0K36K6qm6
-63A4k86K10j53J85L7j13J22j0m2j59K81M67J52k14l40k93l2O2K18Rj7Lj44j53K86K3j6J60
-35B57J5k33j37l9p9L22j74k7J01J9l5Qo3j11K56j13q2L35K1k76k27Q8l0j6J15J43O5K26j18
-6B11k98pM8J7J78k23l5N4Q7J54j76j39L1M3K41J04m70J56M1J13J99j06k13l25K51K5J51J39
21B51K46m1l12l22J53M24n6n63q7m6J85
32a68
##PAGE=	F1=23648.640566291698633
##FIRST=	24596.97802734375,	7686.668670654296875,	0.062357030808925628662
##DATATABLE=	(F2++(Y..Y)), PROFILE
-2014A0l8L3No9QL35J51J4m49r5J87r1J17J6k05o3j09K7J67pm5J95r4k10M04K25j1j8l79P7
-1984H8P5p7q0j16J37J44j40o4j26M04j61j31O1k84M53J82j33k08j27J4r1J09n1l3J71k62
-1958b46M51K42k43l47j41J10J17R9j66j15K19L30q6l17p4P0K34O3k19J9O8K63m5k66N9j82
-1932a03J28L01K5J1q8k23m6j78o8L06n3j94N9kL20k26j81J51J31O4o1J6J7l42L95j37j00
-1905g8Lj08rR3j05K08j55J72J35k51M5J03j4j68K00M5j66M8j58L43n1J30j20r9k9n3r1P8
-1877e2j30J37J8L5Qj06O8J51j34Q7J12k19J58J0P7O6k44j91N2KP2M6o9j37L62K3j85k58J28
-1848a13J13R1L10l57J94j55q9N5p3m3k19J24RJ41P9n0n2l8J34j63K76r7L5j4k75m8QM99N2
-1819C34K6l10n7L10j45k16P1j47J05p6j09k2K55K13q1k0j77j86k1N4K05pJ55l07P1m6lj12
-1791b43K67M5j48L51l96K5Nn4J90j49q3Q9RK28k17j46m6N7J90P8J07K0J7L7j13j11k80L24
-1763E3j31J65Q9j56K23L7j82k50M14K0k51P7k39K05o9r1O8L25k9m81M2R2K67J44K1k39p4
-1736E0N8R1RN4j23Q9L6k02j48P5J95j63K96o9m20QJ49O1j22R8k08K99j94p1J18pK39R6l5
-1707B59J37k98l8l1j33M7o1O9m6j08K56n6p4L18N3r6P1j11j33j22K8j01J25k7j46Q0J30r
-1679a7J13j3Q3j43j90K07N2oj86n8K67J50j65k39j35L8L63J62k26J71L6K7l13r6j27K82j41
-1652a04J22L2o6k5j91J57m4L02j10o0j00j25R1K1L4N6L0O0K10l66m0N2j31K27K47p9m35K86
-1624E1r6kj01J40K07k81kJ07j62J56n5Q4K95L1j39j16j12J70J42k97k26J6L4j2O1L25j25
-1597I3j95n9o3J85q6j67J27L04q2k70K89l9m7j0o6Q6m6M6K46k41J1Q3r5q1n7Q2j40KP0J54
-1567C4o5J12J93N5l4j78j08j7L00J02j47k24r7o9J59N3q7J27j24r5Q8k01J69J36j65J33j72
-1540a22J59k03K79J1n1N5kQ1l42L85o8j17J76l54J06nr4k9K97k27j18M8K36J27m6k8P2m80
-1512b54J07m9O39Q8l55m40J32L9P6M1R1q7j30J64J34m2l0k95j19J33J04q9K54l2J32j32j82
-1485a02O2n8J34J15K35j79j96j32n9J65K3J01n2j90p2M15p6O5j06q6K51K3j57r4j82N3n4
-1458a53m0O6L44L7k19m3k3j13M3L40j74J23q8k09J56N9q1n0JJ11J7J01l44P1L00j61j01J27
-1430I7k04nk9R8k00J56r6rJ2r1J48P2j3J20K2k68P8J4j19J07O6L0p6J73j30j39M7K4L5q9
-1400a69N8n8k7L7l2L13m1K9Qj11K44l39j50P3K99l7j88n6N5J30N6J5o7j94L6J43j26j5J45
-1371C1J71J71k08l3k8l11J78j73L65nl21K3p4L7K41j03j28J70K32k19p4r9l2J8K07R3k57
-1344a28J47ok39L60k47K5J12L36O6k95j31k72J9K17J26r5k9R7j37K6n3J7J82N7p3j48m8K67
-1316A53J54k94o4j31O0l9J68L76j61M7j03k78J74j40Q3J7k20J57M2m4J32N50j78m90j33l
-1290a65J44j8O2M5j34L48P5k63k35p5L08k30o6O8J21MQ1J8j28r9L00r7j29N3K19j07oj77
-1262h3J31Q7l51L90l24J32K0K14k1l27n0K58J08j42J27K4M0nl53r9N5L06n9p7N2j54n8R2
-1234f7k2J08k06M8j15J22J57J65%m87M18K99p1k33l01L53L22l88k31K77L08j41j38m2j2k25
-1208a02J66jk92K62J34m9J94k32j27K41Nj91J82Q4j98j50J5J7r0r0o4J22O4k16Q1K3K02J38
-1180A28jj03p8j45K58j66L2O7L4J17l2J43m6m46M8K26jr8o3qN7R9K06o7j79J38j79m6P4q8
-1150a19J02J2O0k9j3p7k5n0J48K31k85k8nJ92p4j95M1l9O3p1jK22k75K20Q4r6k12L87l1l18
-1120a81O1J60K67L00j37k56J67j30l05o2J6J30k60J28j25P6j46m1J67J69Q6J93k20k14J38
-1095a9J18M3N5o4j90j46J9J53N9J76Q6k92R4j27Nj19K11P3K58k66j08M9j09O2l3k8R8R4O4
-1066B16r1l66O7Q4J74K55j61m02P3K23L15o9j93k40J14J11J05N1k3n0J22j34m16K42j51J32
-1040a2n2j29K58J85m0k92J46J56J27l54l1M9k40O5pK26K8k56K14j02mJ24Q0k77N3J15n2j43
-1012a65oJ73J99j92j7j66J4O6lQ3p3J1J12j87J55J70N7J6l86K70k44K22L3k81n3J43J79k60
-984a30j9K24k37M2K49L89k81l71oJ99R8j48l8M0j6K9p8K42r0L09K9l21k69J00J65k37m3K0
-956a49K8J36K7l34K10J39M08j91n52K75l6j21K44k30J62J17j00RL0k9j39j06K36J75k13k06
-930b10K31K1N0j15j61Q2j28J75j79P0M71K17k19l29J98j57j01K01j63j1K21P0M3j00N7O8
-904C02j9l00R7q2Q0L3j36k6K32j27k56j0K74j59K58Kj95K5J47j28O9k50O5J9j68J25l2R2
-876f8K46K8j19j18o8L63k52J35L40K34n77l74K34J41l0r5j10n3l1pJ59O9k0O0m1j58k7nm0
-847a84K21J79N4Q2J35k21k01j24j68P9N5J64J29Ol04JJ41k2p4K46j05r6j89J66Q1l8o3M1
-819iK84j41j57K72J13n30K25N6l24K86p6O0k78J46NL72m20j46J18m1P3L10k67q2J87P2r9
-792Im8J07l9o9J50j8L4k79n1J48J01p5k8m2o8N5j58J06L8K74k47K48K0J18l32l3J66O9k81
-763a25K24J33k5l2P3j93J78Q0j08l43K12K36l22j39N25J68o14j44K10J17M7o5j76K93q8l1
-737I1j36J09j61q8K03l9J55j20m2P7k02J99L21j72j80j28kJ63j12j91p1J09K27K66J6j6j55
-710A21O2J03k48k30J32KL36l40J54L12j06j40j4n3j20J05N1k14NJ15P0j1k19J62q0R3Qj18
-682f2K42K6m0J60j67k29j0O6Oj06N8q0J4m9K3K8K26r6k67J8J83rm7j18K66p4k8k0J01j63
-652a48J10rpj28K8J20K97j01k62L68J02l85j1j52K19J11j49P4L58j86m33M16nk59l3J16K25
-625B76j51j52q1n8M2K9k4p2K9O3k8l5K02J51L7j94j51J39J31Qp2k36J11J17N4j94p0J59q6
-596e6j25L09J2j88k6M2k30J63N0J6R8M2j4K40j10l41J86k16J98J61k16K43q1k81m0o4P5J54
-568AL51O6k64n9p5j24j49L8K6J54r4Q4J37J4j89P1M9j23qJ76q3j84J83j64J02n3j6k6MK67
-538A12J43j25k40J25J58j10j46O6k66N33K42l56l22l9L53J19o0n3P4J78k06l84K89j28R4
-513E1J78m7j82M4J02j66j48KJ71r1l1J83p0q4m3k1J09nP9j2j85J12P9K3k30J98N7r9o6l9
-483a31J59j3j35p8j11K11J57k9k79M15o2j67o3M9L40J62l22j49j5R0K02k48K7K76j09j29
-457D8K48O1p5k61l4M3J96k63lj3J44J1j49j06O5P5j02%nJ66p9J42R3k21r9J44lj16j27K47
-427B7n6j6K5J38j0k6P7pk79N1J26J21k69K01J30J61L6m52j17LM42k35o9J02j54%j56J21Q8
-398CP9K6J07r9j36J07K5k97J73N5q7j40J32K43l47n5P6j5j03J37M3J54M0k08M0j91J30P6
-370c2J92J14pm14N4J48k9p5K8Q9q7j0P7K55j07j21r1J5n0n0J74q6K24n8j52M7RK52q1l38
-340a10J22j42Q0J39k21M4J56J10m0Q5M12P6k70m83j23M5jj4J14J84J39j00m0r7j76L4k9N6
-312e0J18N1k92J04n4M7Q2O8k9j70j11M24J63k87K4M1o2J2k30L0K48o6o7J03j34j18J19KL88
-283C54j54l55J87lk20J62j26J41j63L1R9j52K17J27r3k8M6Q9l6L9Q8l30m2R9K1p6L0j33J85
-254DK32n9k75m3L4K46K43l38r6N6k05L4K38L45k12j53j68m4J13j23K85J08j88n0J34K43n8
-227C03m22L21N7J41l14j61L05j30j41P6l0j61J22L4J56j81J60j85K6J95l81J4N5j51K92J03
-201A03N0J32k66L9O1J6k2k50q7M5P2N1R9j14J29J9j90K0O6J66l4l5o8J62k31k3O4n1j69k1
-171b67J65J56J6Q1P5j04l19L57m8l22K40k7J6n7L9N5k61Q7J09r3k4o3J17j22J6p4K33p9J43
-142D5Q4k33R6Ql9N6k72J59j41K19j26RJ72m4L08k92k06L63R2j78K12k51m7R0J17j34K7k67
-114a73j57J71L27k86L16K45l67j26r1K40J84l39j29K62J01l26J04m1K0j20K33L7K45j82r7
-89E1L26l97M1k3j34J25L28J6m00r8J47L66J9Qk00j36o1L65p0l28LO0J81j3j15l8k95J61j90
-60c01K36P5j77J14PJ4r9K08M85J54k82k46k84n0p1K29Q9k2k8r6r2J41J11K8Q6j9k29j63J47
-31c5j18K52j64o2J73m5l6P3j83O4K25j64l9K22J28j44k56kQK6M8J25Q1J88k9l03o4J0j2J78
-1A45j40m9K2L5J97k69j15PM3K01J37l80K39j16J84K91r5k78l95M29q5J03J45L18J1l76l23
25a14K05K13k3m61j3m4J26
32a11
##PAGE=	F1=23624.324221136517735
##FIRST=	24596.97802734375,	7686.668670654296875,	-0.07053966820240020752
##DATATABLE=	(F2++(Y..Y)), PROFILE
-2014a1o2J05K0o0l7K18R3J22l28p1J59j34R4M2k27l7j01oK29qj83L18m4k86K53J89L7P7m05
-1985d4J30O4j13j57P2P2J27r7j34o8M51j69k17J69k68K91K24j29k52j26K6mO4o3n0J55j74
-1958b20N29P4l43j98M3L2L2P3j51q3J26L18m0l11J36j01J44J29j92M1K4K02l2k62R7j24M3
-1931a4K83qJ09j9k17j02k64L7K24K2k09n2J66J99j40j46O6J66K07j41j27kk29J93j0m5l0
-1904h3j14O0P8j61K10j85K44Q4k14P9K2n5q7J78O2j08N4k94M18n4J75j06j39j40j2m6J5j9
-1876a38J32j1J6J2n2qJ27j01Q6Q7k35K96J0o1r2j80J1Q7l6R1K6q2q1L60m5k82j62N4K22p3
-1846b2K67k63K22j44l8P7j01p9j80K57PQ4j9j19p1P5J45l3K29k44P8j2l69Q4j8N41o4O5k31
-1817A24j16L15j74k01O9k65J49j9j43J0J42L52mm0j54j83l1%J15MJ86l16RK4K7m9L37ok92
-1788a30L71l94j8l7J52K57k64j55J18O7J20j67m6m5j19J77P7L24p6jL8j79p7k33K79j63J67
-1761D3N7o6K09k4j38k69M25L0k90O5j64K11K3j33MK90k0l81N4J38K04J22J3k11k1N0P2J7
-1733C10oj54R2L1k54k03J07K04j69M03j9m84J6J02L8j23J10k44L83j86r7J66l1K07N1m7J57
-1706C60l72R4j0j23o1l3M8k1j30K65q8M0K60M0j84k5o3q6N2L7l21J88Pj16M6J84M0J12p0
-1677G0L8p2k86K52J75K9k03q4K04Q7j62k34j05J04K55K4j2J69L0n0k55p3j39K38j83O9J40
-1650B6m7Pj74j6O1J94MR3j14j91P3PjO8qR3J66l17n9K4m7K74K15j38m12K67j24l1o8J54J85
-1619A64k62QR1j35K01k8J17L05m5k10j32mJ38J50l05k23k0Q1L8j30L17o0j11p3o6K19j33
-1592a08o7q9L61j05j32J73k9n0l1j8J14%P1K00k83J6J03l5r3m0R5j72j01R6J92O2j55J10
-1564H5J37J1j10p6m6K74O9j05k69j53j6K25L2j09R9mo4k9k14K42J56k04J70j55M5k45L97
-1537A43M3j16l6L8Q9m07N18q3j13J45l01P5q5n3QL17j96j41rL52N4j73N5R1m21jK25O32L3
-1508F83m54m85J32mP5R7J33j36r9J53J54p5n6k88J2n4J20mJ84r1J00n6j67J14n0K2J54K95
-1480D09k35k10r0k3K0L7K44n1k46L9M20k04k5l5l6K59P1j75j95j55N2K8r9RK47R4J4P4r5
-1451A43k31O9L85j61K6j56j03M4M6m8r4N0R8j24K24r8n5J71j83Q7J22j68o3j42N7j95K33
-1424f6j64N9j1q4J09Q2M5R6j8j62M0l4l0N0J43q0k21L45j10j52J07N8n3j71J36j7m7K6m5
-1395a69L52K4j70J16p9M12m25l66K24K36o0j29j2mK06N4k32j19o7P6J99j40o8K15J12J79
-1369C65j17o2q2k84J77k04K67j30k9%j21Q0J76p2r6J90J33k26M8J6l0o0P2Q8k10J30Qk51
-1341b24L94k95J23J23K76J05k32j64k94o6J40R0q0n3J32p2O8l6M8J66J11o3k27j23K43J55
-1315B45l44R9p6j06qJ64L44j44P3j43j86J22r5O9m1j77J79O7m2J79N00k18n16j14M9J13J
-1288fP7J09k07K69j6k81j05k5L15j94j88N3K18JJ00k0j21j12K83j63n8o9K56rq4j03J09R2
-1260A21l19K21k32J95L6J91r3k03j55M43O6k48O5N7R5M0l74j59J67K02j23O4J05j65j58Q3
-1234g8j9J07k18P5r4J30R7J42j2l94M24K08j25k08k78M43L25m64j85M08K10k74j59KJ34k12
-1208a5j8N7k75K79J61p7J53k26j29K03J3j69J91O6k22p9j9Lp1l1n1J32Q8k13J0M1J57J41
-1180A00O4q5j8k82K57j73O0KP6J74n6J95r0m30M9J09J0Jo3l3J04M8N1p8p2Q3j98QQ7o6K1
-1149a45N8N2O7k8m6n4n4J95K03k54P8k38K94k8j94N8p2Kj24J85J24l15L02J11k04j62K37
-1122D8O4k57J4K30J78K87p0k98J71j04k79j00Q5J09l13J00l2m1r9L5K22P7LK33j82l12K18
-1095a3K05J50o1j67j91o5N0J44j5J99J25l37Nj14P9j24K49j6J50k16p9m4m9J56l4p2J13J38
-1067A66L6j32l90R7J50K29K35k50l54K2K46L05p7j19k12n1M3K01J09m0j62R2m0k90K58k33
-1041a61J25kj44J82J41m5l07J22J98J97l69k9P0k11Q1m7K58l4k66L68j74l6J51P8k81l1J58
-1014hl7j28p4J66K42j44L8j22j46J95P7l1j66M5J15j82J41J81Q8n4l70L56k43J07L0k22P1
-987g5k9K05j74m3N1j77l3M81L39k12l84l9K35N6j78m5M7l5p4l1K69M3K62j80l11j90J56K03
-959A37k17j12k1K6K01M8l82K53J11L07k13k90K04r2j55J82p4R6J00r4j6R6p0o9k14K91J48
-932A81j91k42K49N2l7j9k01Nj22K74j29O2M21J69j94l00J88j72kR0j83O5K42j2ko8J50K4
-904B98r4l06J86j3P2ok27J04J46n8k37j20K64j19L18o4k72J86P9j80J33k31J24nk59J92n8
-877a47P9K32L8j78j79K2L32j72J34K79J90n60k82J65J24l7o1J8l0j10MJ23K1m8O6%q1n0l4
-848a42pR2J78R1M8J89j92k11j65j5M7q2J61J76N4k78N1J94j08j31J73p7l1j22rJ20L6m3o3
-819f6L25j15k08K28J25m52K95K1l55J94r5K32k54K4J03K47m50n9O7qJ00K93k23r1K34q0j03
-792g1K8J20k2j25J25R3M2l29o8Q4J05p6j1N5Qm9j53M9N7L75k34J91J00j44k14j1J69J59k53
-763@L5J44nL0N1k36K09O4r4k73M9L18k41k03N40K49o08k11K29J77m2j44j30K56r6l0l8k6
-735b6j48n5K10m9J41l5m7L6j51J76K61j35j71j31QJ08j21k08m6J89K12L12Mn8j53j8J60k26
-707C9j50Q1k2L24l54J85K90qr3j17j62l6k0R6j13J0Q0Q9k3k06J24J0R0K2j29J46Q4j07J27
-678B57j51j48p5J1Kj16J32Km0J7k5R3J83j67j57l1O2L3O1r3J90j43L4N2P9r9Q2j04M9j59
-648a69k7R2K61j03j22L78Q6l69j27p1J45J10r0P6K98j75l12M26k8k48j92K26L12k28k03n9
-622a13j07J65J19j11j63J9kJK8K57J17J8j81j75J14J64jn9j50j1J11N7j22p1N1rm0K12q1
-593C7o6JQ3k90K38M4mQ4k0P9K61j48l28J03j49J50J73j30K01k08k50k7JO7J19K67M7k43q1
-564A1J15m9l58J50p0J15M6O4O5j03j05J21N0j52k5J40j0k01J89r1P6j09L8l8r4K28J60l0
-536A33k10J22J88j40k36J00k12M61L42l37l70K1L41J27p4j99O9J73j67l09J83K6k3J49k8
-511A30j50l6J77j53r6L3J85j46j33J81Ko4m0j9J15k7Q7Qk66J88QN5j79J43L3m9r2M6J27j25
-481e7r8n9j04K46J19K4l12M59Lj48j21p1L58K56l25k01J3J00K01k52K5K36q4k47L15Q0j59
-454A97k88N5L1J97k35PRJ37J7j95l4m8J12j45O8J5J17r2K37J00j94j01P5J1k7k56J80j2j3
-425g5JQ7K6L9M8m1j11O8L9R4k81J83P9J41J04m16j96J00M26k59j8O4j39l0j41K49m3K3N4
-396G5J18r1j86J11O4l11J36P3j18j25J96L44k87k03R7P1j36O3M1J35K6j55l9o9J76o4R8K01
-368B41K9m67J14N2P5n7JJ30kl3j51L18j08k02m4R4j13J1J02JK84j58j41J01M8K37o5l76k9
-339a08n3P6J51k31R0Q8J40m2Q1M27R5k74m67j27J61j2j38M4J98P2p0M3q3j86L7m2O2J12M5
-310H9j94N9p8O4P8J03r3j20j08K83J61k45M5M3J0K0j46J1J62lk00R1o5j32J81j51L89j67
-282H7k88K80r0k43N3O7O4rJ7l2k4J29R5J7o4PR0l6OO0k32kJ04o4p2L8j09k0L08O8j75j43
-250a13oK98K00l21p2J04j72n4J51L47j82q8k44N0kj23L26N6j36o2J42K51p8m30K63Q8K63
-223D56l01k76L42j14j74J19j25j88J81O2J09j04J38j36Q3J54l83O2j32QJ98J17l3R4k86J84
-197E5J20rm6k14n9P0K5J9J29r7K2K7j87M5J11J53m4M2j35J31k15J9pk7j54m0J84J79p2J11
-167A36J19j01k73L78q6l22K09n3j9j5N9K7k23k6J11L4q2o8R8n9N0q0J42o1J13Q6j40K7r7
-138a16mK9j05J44j40J41o4p5J45J93K40l85q6J55J88j86K25k12j36J84R5k09M0k28j62K65
-112f4L01l02L14J77m24l6r9M7K54l51L1M91j5m66J12p8Q3j97K29L2J75k00l0L56l27j38J61
-85C6q0j6L30k8l21n2K08L64Pq7k61j03o1L36j2l08MK15R2k3k02m8k60Q2L1K4J13j94O8K9
-55a17Q0oR0M52J20l26j32k22p2o4J21J03rj9m6l6k3K01M2K6n2j76j90K79o0R1p2j20J69j08
-25g6R6O6k55K42J75k36k8R0K20nk98k7N0K4J0M7Q3J95M7l43p0j2l8J51n3m2J6o2K35l18j51
5b67l1J47J32J60k09J68k29K41L33l3l10m07M65j25L6J74M03K0m40l28K32L0J5l01k6k0J17
32e3
##PAGE=	F1=23600.007875981336838
##FIRST=	24596.97802734375,	7686.668670654296875,	-0.094280183315277099609
##DATATABLE=	(F2++(Y..Y)), PROFILE
-2014a5j10J61M9kj05O4K3K11j44o8J19j85N0P7k11Nj02j6K59k5j97L50ll01L5J49Q6J63m27
-1985a10J09Q2j12j69K38KP6o0j94mM51j58k23K27k52J03K80j32k98l9J8O0Pp3j18J01N3M78
-1957C43p5l90r3K14j8l3O1j05n5k4K87J3k28L33k39K0J82j78Q4n0J32Mk51J00p0L9J66o5
-1929A04K70K2k21j46j49RJ02Q3k32o5K64N0o1r7N7J65K73k08k63j4o2l4J21J9r7j12J35N5
-1901c2j95J85j61K61L2j45J07p9r0l2J25J11k1L0l34M32n2K23j22j97j98L6k7l7P5J12l0
-1874b3pQK4n9P0o2O4O0k07L63K6j48k55KJ49O2q0J10O2r3j08L38q4l31k7L2K08k30K31j40
-1844d5J85r5lQ0j33j15p3L25JL9r3j75j06J66J47R1K03l94O7K0l49J93p1N45j73O5j22j57
-1816B3K73j97j49R8l34J87Lj82J26k9M60K4n0j20j54oq6J1QJ71k96pQ1J5L8L45m2l85L67
-1787A93l17mk05L48L37l36k15J20Q5pr2M7rj35L2J00M64j64k8K9k25l0j95K12j90J82J4L9
-1759E0J41q6q1k39M24L0l15O4j14K13J13j57k6K38k7k92P8J97J34P1j0j90L5M3O6np7j31
-1731A47R2Nk91k14J23K19j43M27N1n04J2P8Oj38J09j24K77j50j37K19n8J66lo0J80m13J94
-1704G0J1r3j50mJ5L0j25J94q8J75J58J3k44j09ML3J79L9l61M4L8j03M3J89P6J20r1l2n1j55
-1674a75J80K64N3k47q4J05L9j40j81j16J44J54q7J63J00M8r4j79k9j01J80j03j07K05l3M1
-1648@q9q5J50L7N3J70j41k37J35n1lM0o3J27R9k21l5k1L2K77J61j66l66K42q3r2p4J83J35
-1619A14j62j4Om8K05RJ60K92j50k62j40J05P9J54k59k04m3P7R1k14K01K9n5r9NK46q3ml70
-1590c34L58j09K2M1n6j9k3J0J27M7R2J45l13K7J48L0j21l8J01k17j79J07K35J78j45k39K04
-1563G9J10j2o9j16K39O9j00k99j88M2K94k0j08P5J14m2j42j34K51J52k39J97r9q4k49M46
-1537A67Q6j92j31P9J37m00M99r7o2J12k50L4j52j1M7L13j60j54jL89n5k94K00R3l72Q4K70
-1510A79O02nn30m87J15k8O7J43J82j78q1J18J99j03j23j96P7j23J14K2J02j31M5N9j55J24
-1484Hk9j38K06L53k79k16m1J0j20J54K82o9k73J30L71l30n5J5J4K81J16j89k92l1KQ4j60
-1457a96M5J0J36K74K07j73l47R9M18j39l5k30j1n3J3j6j09J29Rk42L23J28m4p2j82K29R6
-1430B67r3j00k02o6%J63j64L1m3L1M4RJ13Q2m3k1l4p0J17m3J46k10j95M45j36j24J30R3j02
-1401B5k64K14j4o3Kk6L31J20l62J55PN30m84m96L38J84r5j33J4MK36M3l96m3l8P3K32j59
-1373f5n8K26L0J59l1q2j21j47J12j40J59k68K84j6k04K8J34l4k6J52mj53J31Q1m8r9l3Q1
-1345D8j75J37M7k40L27l28K81P3J83J41j33j35l19j32L5M4n3l8J38k0J40j9J6J46J53m1k70
-1318Fk18K14J67l97M05Op4r8n7K42j01J19j61j32J45%l6j14o6J17J05k5K27M35k83n21p1
-1291a66N5R3O4N6J81k31J37q9k54mO4K73j71j99p3K85J3J21k1j08j58L09k54L5j64K76Q8
-1264A58r4j13M1J11k01Lj30K13J2J26j49j1k04N42L5l35j6P1J51R7l64j93K44Q0j61K07J33
-1237B53j23k31J2l3J03j71N2l4J23K5J24k7k78L66R4j45j83j42M13L10n21j4M54P3l93r6
-1211A1L5K03j61k08Q1k13K92J63q5J22j97j77J34K1j13J98L1k43K2l1j8o8P4r0J77R5j65
-1184a10r7N6J26J30Q8m5N6l85J83j62P2q1J28K13p2K55j23m26P4j3M8L7l7m5J21K9m8r7%
-1155a25K9j17m9J19m3n7Q5J9J52j4lr3m5K32J66k20J81m98M20K1k00R3j12o1jJ95K9l02L28
-1126A29J72l09o2K8J28j67m4K64O9K62J0l30J45p6j98j03J22O2k78R6P5j54r3J14J77qp7
-1099d6K22r3l41K47L06K46j71k44j55n4R3J10q5K16J37l37j14o0J26j21K91o2M4j77r3o7
-1073a82J03Q1m2r0J27J74k2j58k29O1J23K55K11l12l05J1J96L00p3o5j64j99l8K98J39n0
-1047A50k21R5j2r0K53l57J10J26j44L3R6q2j41O7J27K32l60k2P6j33L0l4K65j09k2L26j96
-1020F3j62J77N8k96k2J76k4j24j49J17K92m3Q2q7k12J85J54j05k51O9J53k00Q6J92P4j16
-994H7k46L96k63J6K1j07J18j18J39p3K8j81q2P7M61K46j05l21j41K59l4j65l0Q0o2j78P3
-967a05K94J14J94l52k94q5J71K23j86j87l0M8K11J11l98K41Q2K04k50k8J13j51j25Q8O0L7
-941@O1m7q8J70p9l6k40K85J17j57k37K27P6j42R7j29j94P7K28l9K5K94J22j41k99J66j46
-914b9J00k8j84J65K26j15m2pK17k0j64k73K44N1Q9m6k87J74O7Lk11j56J86r1L70q0l65L23
-886A17jk25K09j91J86m1k85J82q9Q4J82K2j88j89J3L05n9J29J78J43m97j62J6J65k0m6J08
-859D6%j47OQ2n3p9R1O9j2o1n6L6j7J41J42l6K35j38k10j90R6L4j11O0J84J04k15P9K16j72
-829A24j59J36o8k5rj60R2R8K3j42K90q2k16J36J46k74K86l9l11O6r2L65k13j04K11J09m30
-802b42K0J7NJ50J76j39n0K24j76j29J09R5Jj47P9J98L4l59p0rJ07n1%J42R6j18j34m7L6M78
-772B96j79Q4K18l54j10k7J26K64j97j60J27L4R8J9k57K07N5p1j96r6L90j69k60M92L13n37
-746A10k21K32J69j68j90j4J78r2m2R3o4j07j29J61k0J10N3m5j4r6J76J74r5j36j27k7M5n1
-718a37q3l5J30J64L00pr8j28r5K08j79p9L0o4L07l18J75K51Q4n0k03k43K3j37J94j3k0N3
-690C0R1n3j57L9P6J33N8j30PJ22j54P2j19k1q7j24K9q7J56R6r2M3K0J32R5k56lj1q8O4J42
-659B3l9K9j90Q3J34Q0m8K1j63Q5j73n5M0J90j00M3L47P1l17k34J0M9J25k0P6K28j31k67M13
-630C10l6j98k46K50L42k84k32pk8J67J52j82k36k3l3N5J07K94P4m1j77j61Q1J63rk6m0q2
-602d6M6N5m9l9j06P1L6J39j61Q0NJ01l37L42Om9P9p2J37K49j52k86K8p8O7J62m0J85l11j37
-572g5j01P6M1J19K00K8j95j46K36J1m08J75j12mJ70L5J4j61p0J27O6j85JR6M9q2J47p7J4
-543a1j41Q7m6j75K02J66J0j63J36J89j53k82Q0o2K62M52k80l60L8L29J08j07l12K4J58r3
-517E6j22mJ79o7L5k5q3j10K26j29p2P0J80k15j25J53J00n9o7J9O7o2J48L9l02J80j5N4j52
-488a03O7jK4j21J29Q9k00mk1j80K54Q5O3l04M62Q6r8k18j33L58K96l22k28L3P3J67k05K8
-460G6K00l6l55L61Q3k56k57R8OK18j97mJ2J19M2j95Nj10J64k00J10J3P7j29L11J44j36j40
-432B4j6K3R9k66OJ7J2j3L7P9Q5k3m8L2N7k9Q0k73J49N8J08J19l42j49J51L24k82L0K4j20
-402d7o8j6K79j68pM0J30o9j61O8O5k13QJ14j56r6K26L80k20j48Q0O0j72j0K7Q8K3j00q8M2
-372a09J92j54J9K45M9l52M2rJ46q7K1J53Q7ml28K59o6l05KJ74j77L6P8J87K50k78j35J36
-344G2Q8K19o4l37j44n2Q9J61k35J49J6J33m8P4M23R3k73l77j09K29k7j89j06K21ok4J31n9
-316D8k33O0l1O2R3L9n5j2q6O7P0J07j13k3j05Q8J30k30J24M5N6N1q7k3P8M1l25J42K2j68
-286a68K29k11K81j50j05K06j31p7j11J35Q5K2k1r5Q3K2M5J25q2m5O0m2j3k2j04J12O9j48
-258e1m2L1Kr4J60K37j10k14n2L20J45k96nJ33j48j54J38L00j34l8l06J32j31o9K56O8l3j01
-230e6J35K31j03m29K29R3L63k62l60L61j17j95J66j48j39R9Q1N8JJ26j16J79O4l71J37j98
-204a71L9Q6J16j25L3r7K20R1k7p7j61K4P3n0k0J24n4n0oj90J14J27J61p0P9k00R4j30O1j16
-174a02N0j28n5J46K05j24J25J25q7j96L70j21l40J80m8l3K7Q5k6j52K6k5Q0p6o7%P0P6r3
-145a08L2q9J52J02l5r9j68J16p5M5J25j36O6j5o0J03L35J55m60K7m4K64j76K11j53j15K02
-118B02K0k31K6j72j61L02K89k96K64J06l92P1lk79L00l14K81N49j47n68J12p1J12k04J61
-93d3RR3k17N9L55k42k57L00l6r9K43q2j94J3K17L56J3j92l30n0l6K88N7k56l5L38mKk53r2
-63g5j63J8K04j11O2j30m7P4J37Q7j0L43N7l31j1j40j04QM0K8K6Nk0K4j24K18M2qq6r2j41
-32b20K83Rq3N0j43P6j54K91Rk17L19J51l03n1k7K81J21l42l7J60l8m4l6P8K37R5l96j9k4
-3B6l1O1K5rL1j63K44k63k08Q6J16O1J44r5N5k93K74L37P3l06m36M39j18k3K33M54qm93l24
25a11K40r5O0j64o1J7J40
32B6
##PAGE=	F1=23575.69153082615594
##FIRST=	24596.97802734375,	7686.668670654296875,	0.14057314395904541016
##DATATABLE=	(F2++(Y..Y)), PROFILE
-2014B3j87J98Q4P8j72j02j6K48M3o5O9k42j0J25j58N9j14j0K56o2j22L22J9l03j33J12R4
-1987C4K33m02j3J42n5l5K28o6J7k2k51L5M26j30j61K30k42m5L24j61l25J43j8P4n3n9n4J2
-1959a94J64L39j51j81j96K57m4m2P5m3n1j31J82M2n2M70l40j08K04j22J18j56O0L6k05N0
-1933a9k9J15jj22M62mk36j62J5k8k8J21k44N7K37j15j0m5Q8J42K75k46l63j8R5j01J30O6
-1905C2j82q7J81L3j93J28q4K19kp0J27j76j01k0M8J58P9Pk76L75m6K74j64k69j49O0m0n6
-1877a94J16P6m6j7pJ15q1k9j0K5J7j14L60N0j56k58R7J33N8j19J49J33j28j91K85q8l14Q1
-1849e7L2J43l29K19m0R6k4QP2j53j42N6L19j8L1j32j97j19J73J39K07J84n08K1O0k38K21
-1822B4r9N25k37K8j2k00K07k13p1J41k75J18Kk00J61j01N13J6n1q0j00L0j68q7k0J43k63
-1795b69Q9R2n4Q6L30o5l97L24k08L7l50M26M15l49k67P1J05j53J9J18K3j03J0J24M62k38
-1769B78p5J1k40L4j61J49j98J57l1J37L5j39k5j13L53L0l21R4j14K04J97j74n6K10l6k16
-1743a0J05K31O9J8m5j76Q9L0P9m4j46n9O4k7l00j60J10K38j11L61J40m88k7P6qj59J02OJ46
-1714A04j16j73K66q3J14n2n0J82m08K34L8n3k03Nk0J04p7L0J9K29N0k4k43j42N0J43K05L7
-1686A66l49o2Q1j05J39Q6L5J36n0r7j11N4J13L07O5k96p1j1Kj06o7j92J70Q6n9J86k5O8r1
-1657Br9J2m2J69pj65Q0k3Q2qJ1J20k9JJ67j70k28K03j32K1k7j16J68K8r8kq7Q1K65R7j68
-1626A06k82J94j1q5q2J30P0m2k5j26J05J71L8J93K53k55k74j43J98KJ50j72j73m4J5J43j05
-1599e1n6J03l3j19J22K65m8Mm00J35q7J58q2j08O9qJJ19Q1J10R8l23M1K12Q2j56m3R8k49
-1570f5j91L3K85K73k1m15O6K19P7o8k16K06P4j49k80j21J61J94q3q2P4J80k7k28k4K36J36
-1543B44k72K07l7j69j61L74J20k59k11J03K08k74K93j09J3R5k20nj89L8N1K88j02j91P8L51
-1517B64j66k72K56R5l53K28J92N53ln80m55J05j0L4J69K23k04q1N4K53q6k23o7Q1j28J20
-1491aPJ9j18l1J58j22R5jj96J68L59l10k08RL8j31K41J92o7k61J91K68m33L8j3N1L03J49
-1463C94j88l78J01j1J08k11J70j42k3M95L31k38m53J44M31j19q3k79P6j19m0lp3J62r4j25
-1437a67K03L15k5k86j49K81O2%j15k27j10J54O7j74j6m2J65oj36J92Q6j9R5j49p9K44j24
-1410D0R8l39J38L18k01p6J25J05j33k80K45n4r6j3J9K64K05m25P5J51N58n22m75L51J61j39
-1384A00j89L7LK30O1l62J44j57k5K34j67M5J41n7J23M6j11j22J0M2n9J38j26J79n2k50nJ24
-1356b5KN5N9j60K6J13R0o7j01p7J04j17O5J13j67J44l18M39k7P2J57j1o7l18j89j6ol2L2
-1327b27P5K6J92l5l2J26J81pk64k99J52J80j99M93N6m8j45k34N1o8J70j42j20K20Q3j55j76
-1300a46N6L1J18kK70L68l51n00j7K4J10J26JK49k02Jj45j69J3J59K22j67j77j42K44L6J29
-1273A39lo7k33L67l21Q0j15K19J41m5j90k8J37r0q8p9J55o6M9j90K06j33N01J6l83j10O5
-1246f6J86J62l10j64K37l8j74L12J64j11k85rk9O3r2k4N8J26l4J04n4j82K85l3j05j11P4
-1219e0J90K70n28K07M27r2m73R5Q6J17j15l41P8j16K71J63o4R9j60k18K5K6n3J99j1k25J29
-1192f4m5j4l9J04j41K12J20j38j91J15Q8Q2Q6L5J33m27K7j29O8j44J78K05o8L07j34m52J19
-1165a07j03O4M4L6k4R4J4r8j06M0J7M0j26M3%R1j38m2K24%L1j14k2K67J14j82K66m74K89
-1136A38M7k06J31j46j15J03J81l0k60L03K56l57j9j6N5j00r8K62k6K25P0l40J26n3j02r1
-1110f2J32Pk04J19J08k12p8J66R9q8j39J62J9k18J55M05L11k33k71j39q9J33N9j32K41J16
-1084C67l15k49O8J10o1L24o3o1j84j48J20J50n6r3n2R1J90q7j20Qj1K3K48J80l28k55N0M4
-1056a10L04o1j8j02l10L2K55R9m2k02J09m4J06K55m42N2K49j32j21O5j45J39J6j4J96l14
-1030a80nN8m9n2P6K21k25K52L09k07l28K00K1k66Q1J15j7j33j58k5L31Q6J13m3k02N3K30
-1003B56j34l39R2J99j81k4J79J5j34j5L57k98m5J2mJ26p8oKR4k54p6K08L53J42Ok20k66K75
-974B42j52j11j9J47r5k51J72L10J21J40m47k63j8J51K23j50k21l5J26J49J68m11K01R5J04
-949A76l01J85L0k23j0MJ09k5M9J1j75K33n7m9j96K46Q4j21j49J49O0k18K02m1k11J10J57
-922B9N1nJ30R5o6l20J20q2J63j19j21K02J87j83q7N3K38m8k09j69K29R5R7o1k86J79L3K4
-894A69j94j52R8p8L90n6l72L24p1k33K78j44K14n0k51J03j32J16J13k2j60n2j43K69L4J20
-868A18O1J16l78k0n0J46j0p4J45L7j49nL9j51nM9J39K4n9n7R4j3N2J90j50K40p8k14k01J52
-838a2L7r7n6J65J63j43O6K14k00j61J64m9j36J05j95j0J43J01j44J96j4j84m9J51o0K36j15
-811A16k51k2k0L87j85k18L40j1l37K8rNK12j6k0kJ74k00j19J37M2Pj28M7K53Rl61n1m2L7
-781a98k0J9J96J83j47j30o8q0N61r3o5L33m35o9n3K4L71j16k98N7Q1J60j0k57J71N4m2j21
-753Hj77L97r3k81L70L41m10j95K04J06k88j91J39J17q8r4K29Kr1k08K6M7P8J31l8n8m9J64
-725I8J02Rj34j25q2l2P1k7m7R0J22K65j3j24r1j59K28j16kk0j18K82k58J41K04J56k0k60
-697A40k83M4n3K12J6q6M0P7r1j01o7J17K09J19j16j42J13j76J7o6J24n3j53r4lJ54J22j51
-669a31N8J03J76L0l24Q2K2j53P6J63k1j14j93R8K06J01k6n4j75R1j64l1o5J04o8J87K71O2
-641C11k38l07Q4m9J65L4Q1J48n6l07L70k1j14j90J91L07l04k49L3O2J59J47k17k62q8M5L1
-614b34J82L19M5j28j93j20N5J37PQN0j28o2N9K8J3k66J41R6R2k15K10QP4l54M51n5j07Q9
-585B02r9J52K07j35k03l9k7l0J29J4K03l49n7j70J64J8J11J69J7j48j69K38L5l72J85j51
-559a05m4J88olj55r5R2Q0k17Q2Q2N5L2J43r3n8j41J19m2j21O7J68L0j06J43J61j62j88n1
-530a45Q6J3N45j92l20M7L16P3j48l68o1J50j1J6j57L34n1q1m3l5j43K29j18o1J17J59k83
-503a32K7Q1J72o8j17Q2j9j22K14O8l22J97j7K6j42ok6Q8j44J78N3j95O7J0k15J77N4P6k50
-474b05M48J73m5l35j43L55K92l03k37M0K7R8j25L7J82Ql88L40O6l43j4m8m3K52j64m0RJ13
-446GP4j77K9m1J32k34R1NL5j62L47K00p3j84j03L0K35k65q0j9L9LN3J19M8j22J6R1K4q3Q3
-415A18k35J04P6Q7P5k48n6J33K04k74O7qr9j05J05K76k57J3l2J40rr6j9L8j23o2J57j48k6
-386b04J57L12j45n8Q5Rk34m7J4M4M3n8q6J10J83j89m1K39O8k00m2lJ41j57R6J52J69L5l92
-357AQ5j5l05j4K22q5q8P5L69J93l96j10J37J17J86q1k68q7j12J6J65j91J65m9J03n1M9L92
-329D23Q3k41k51q8K56m5k48l1P5o6J5K00n2k95R7L5K5O8M0O3o3q2O0N7P6r7P9p6j02P4k08
-298b19J88P6P6O9o2o2j6O0l68K52Q5k30K47j24N2j38L4J28j09O0j10M4J35k7l9n3J15q8r
-269c3K09r1q5J3o0%j53K1K42N0k15J1qJ17l3l4L50j11k45q7L21Q7k66P6J40j33k43J44K39
-240B23o1j9l37J63j78k7P1J97P3j43J08J79j30k62R9M9M09k07l30L56j61k29K13p5j35jR5
-213f0OJ04J33j40K71k5l62K15j46l4j8J01k04m5J93J58K9l1r7j17J17P3j28n8R7J2p9q8j23
-184b46J62Q4J93r0Q2k55M7L9N6k41K21j54p3O2K31j50J42R2p2j16L40j46l46J49j9k8N5J14
-156A33p9p2R0j32N4l7o8j38K18O4p7j7j46K13J08K5k13n3R7j11Q6Q1j50N5J1k3R6L71R0n34
-126e8J13j83L13j46J52q0m3J65o3k06J9q0j35K16K92k66J95O1k61R6Q7l72J05m3K80N27k33
-99D52n71L2jJ03j68O5l6O8j99J27K95j67k27K51lp5J15j41o7N0K02L44M4k89l91j2J8K36
-71E5J18j62j31M15q3N9k59j73m1N6K50j15q1n8r2O4J56J57p1J84k6k86J06o5j56M8N2n4R2
-42d1ll0Q1q5J05M5j8j07lj23K64O4k56J59j33m5j5L02n7j51L70J47l53r0j14L05K22l59o4
-13A7K97j30j02r4P2K99J11m46N5k4nn9Q1L6M6k12K02j74j61J42K6M4R9n0m7k60K14L21K02
15E00k82m72L75r0n7K85M52m7n13k98K25j44Q9p9p4M2J86
32I8
##PAGE=	F1=23551.375185670975043
##FIRST=	24596.97802734375,	7686.668670654296875,	0.44006341695785522461
##DATATABLE=	(F2++(Y..Y)), PROFILE
-2014G3k61K11J09J55k17k51M5J79J90n9J2k91m5J61r5J17j29J0K19j10k3K81J5k96j46Q4
-1988f2j0K65l00j82K16M4M5J83j24k9J6k87K3L95p9o6J80k35j19L36k24k45K61m1O4j05j4
-1961i4L6P3K8J83j09O1k67Q4o4K9J13J7p3j53JL2J84N33m05k17J91k5J48k73j7L7j13l3l
-1932i6K30j30j06N55r2k64j35J86p5j32J53k08J43J77k67RLJ41R9K29k44m14j0J96m3Q4Q7
-1905G6k74l0J70L0j65M3J2J47oj8J43k35o5q1l5J75J85pj75K98m3L19k17l40l1P1n3l3Q1
-1876e8K0n9Kk2J97q5j66O6k0l6L5K89P9r4j37KQ7Q1j44J97K04j71k96J95o8k48J50K1Q7l19
-1846b11K05rLM6PN9j54j50J46K57m9O9j39j90o0O1J28L13J59n61k1P3j41K36j08M86k52o
-1818A97P3k55J51k20%J85k26M4oj87J46q0N01k1n0m3k5P6k33j65q9J46j95J66J19j25N1L08
-1790B43p3l47K54j10P8l42L08M80l10l06rJ27k68J46J39L6n7O8J69L89k84j54k3k16J28j33
-1764f7Q4k01J07n6K01q4j85K6L7K58L0l02J58j55J70K66j84r8K00k2j63J27K30oJ1q1j73
-1737A28J35QJ12q0j96K2jl9k50q7Q0K51q1K16K36m39j04Q7%j80J08J21L3j06j87K90j11O5
-1709C1p7PJ30l10J53P4j6k14%J5J17oj51J67J94l1n3j49o7o4J84J93K8l16q8J27o7J97K5
-1680C3j14J58L2j19j74J94N8L22Q4l32p4j13l9o3O8k57J48P0O5J01j39K2m0l0L0K2K12M4
-1652A69j89p1j2J28M4R5J05n5o4J21j80j55K12k18O3j10j54J98j7J5J2j62J19K29L7j52j64
-1625a56J13O6qp9NNO0%j93K05J30N2J98J87l42k36j31K61o5J21o5j42k4q3J74N5k03P2m1
-1596f4j02K21K73n9ql30j02k8K29j79k4R9k7n2Q7R5J27P5l03L7K76J13j86m0Q3k43j17q7
-1568b36K57L49J03l38j35K15J35m8k93J65L1k30j66J5J50Q8j34l6P2J89qk56M1K22J32k97
-1542a3J84J7j95j02L19J40l03k38R6K53j55P8j28P7R6k12m3j20L7J3K44k0j99J48K48k01
-1516B1QL6J14l68L41P6M82M1n94m04J22M1j7J64K41k04r8k5K98k0k95J8M5j18J27po2o2p1
-1487a70J77n1M3K4n2L9K36l33j65L6O0k3K17L5j6k11K46J23n20K87j18L4K98J63j56m52K03
-1460d6J2J28k49K77p6k77N35M25k76n33K08M15j11j28k92J47j53q4j5NJ39j77R1J5M43k8
-1434C95m40r9K43L3J08j09k29kJ62k6k04k0N1K01n1l08K67J02N8J51k81m9L29j93K3l50L76
-1407A38K21k70l9R2Q7j55j97K25j32j45qQ0J66K48l28p2L10M92n42m17L49J75j86k65Q6l4
-1381a21J70J06j70K04k11j43J81j30J74Rj33R3J21j68q8J31j9K0J51m0L4q7k50L8J27NJ23
-1354A27m9j83J42KM9q0p2m1J54l2j10J97o1n7j13L59j42l1J42J02L3k80k33J5j7n2QN4R5
-1325g4J76q7p5J21J93K8k16k83K8J75K7M99P6m1j72k60j10j66K10q5j20K78J43k47j45J00
-1299b7l1O3K2L02L05m00m45M4nJ45J47p8K97j39j01j95p8JK36J83j70j45j04P3P1J08Qkk99
-1270b14M24l08L9n2J91J55Nk61m6J32k3o0p0P5j91R4j01J74k8M13kl84j77O0J43K29j95j19
-1242i7J81j36j79L70K09j50k98K8Pom3j02J49J42n7O4r9j05K03j50J9L3J53p8K00m01L40
-1215A97L37k65m95L39J54l7j09l40K0j8K06J68j8P6j38j91n4M9o3J59n4j1J21j21PkQ3j95
-1187a95K29J59j29k59J94M3oQ2J51K07m27j67o8M8lQ8J14m2L31j15m98J45o7m5R5J09K2O8
-1159F4l2j51o4M2M3J08j55n6Q9K20k96L5M9PM7j21PL12N2j25L23m32J73L7k00J61j72j58
-1131a93J73J40n2k14K63L40l47k0N9q3q0j38K28o7J68Q2l18J40m1k9q5J34l7j12J36R4k37
-1104i6l3K02Kj68j29M4R6p2Q8M67L36k18k60j58j38J58Pj48K82Q5k81k98J55J7N9L43m1j55
-1076A46k42j37K40J83q4j80nm2K00j37L2J27q6o4K15J34l10j77J22j80L03n0L1oj58K6Q1
-1049a8m1mr6N7o0K43K57m32k8K79j08k34N1j30K86k9q1Q9k32L3J6J9j39K53J46l74N06L06
-1021E35k31m78K27k3j31J42K7k5j43j25m7J87K10J32J9j77j13K96j25m25J07K29j12j55J33
-996f6q6m6J97K74l20p8lN0J17K3j11J6J27k26j13K88K53N5J01j10l79K83k69k9k2K27j23
-969C0k61J81L14R5J28m53k49mJ15K13j09j88j1J64P8J67l63R6J46K9l49L41o0l07J73l3N1
-942f6p4J01J8j60J92j8j05q7J80M3q1m7R1mj93K28J4j80J03J01J23k4k7R6Ll35O4oJ63j66
-912e3k2J76J34j64j48O8K24n5k20k3J78J14P2o3k45J69N4kk01j36M4n2L41j4l16K20j16j64
-884b00L06j05J85j3j87Kj89J64O8j03j13J00q0O6J4J03m3J25j84P8N9M0n0j33J31Q1j38k8
-856d4J7j76J37j04J67K5m6l2J58K2QK08k38J89l6k14k06J58N2q4j36J38K28r1J6J91j89j51
-828c3K27ml26J94j34n8R6J59q4J37O9j82k24R9J24J63j82k05n1J10L08j71k91M57j04k32
-802a38K8l6PK60k20J18RJ08j65o3J26nm2q7R4K08l0l28k1M8p5n6M2K00K58j42j29m6j61N35
-772B97Qk39M16m08p8m9j28M57k4l23q1J15K05k2k31J05O0j2o1j36K90j4k53J89L24k54j47
-745FJ45Jl34J0Q6J37r5k03L33R5q0k55j34J37N5J98l8r4LJ13O9J64j81j24j14q5J32j5o3
-716a31N3R7K27j3j28n4j87K01n2Q2o8j59K36k03J12J53J98j0k83k72K1J59J82j5j73N1O1
-689H5j20p2j24Q6K93J93q9k38L9j81k1O7J82k9j45k46J01K01O5k32O8J90K33J9l42M4P1j83
-661h5R1J48k8k23j50P6K63J34m0j31j55P3j18L4k43L9J01J93J54N8j44l22J31j21K10N8J00
-634A03O4L6l97K91K0k7j04J39K21k85k29K4J48J25J04k05k21r4Q9n1K64L34L5k05k31p4M3
-607h3R6O4K3Q7j62j97P0J08Q7l15J12J40N7k45K94K4J0l13N17j21j65J10r4J31J37j07q6
-580A79r9Jj29J09j4K46l00k6k21K60J0O6J48J3j11j19J58J3k31J64k05QJ02n6Qj31j38P6
-552b19J03j29M1J34k4J26J30j02j19j04J25l9l7l4J42R3q1J11J20j74l1j41J11k16O03r3
-526B96k57N5L00L6j84l15k6J0QR0k94M93k2j31n9m3j50K04j25m7J70J24l28K04K2J98p7j62
-498a0J52j16k04K71P8l12K50l2pj36n2k7R7j46J88K1j35J01L1k14P7J7N0j35M12K48nm58
-470Dj11L40K78k63k42L7j2Km2N7J86L0l56K60M2l89K13j38j15K60j44r3L3J12R5j66N7L1
-442c4R9k58N8%km5J96K43j2k27j46J8L47k56q7p3M4M0J14J17m2k20J76O0m6j25J17j83P6
-413e1J11O1Lj58mR5J00k14R0j3r1j14J73K34k87Q3j19J29N9n7j05Qn5m5J59j07M3P3J41m6
-383I6M5Q4p5k67m9j0J8J06o2n6J38J51j70r0J88J02o3r7J9R3k41K03J38K27N5m14p9J3j65
-354a62l8J73N9j69J9M70J57m96n4J19J33J36j26j88k5j23o3J45j20J49r6O9m7kL32P4j72
-327A54j50n1K71n0k95J23j11j7lJ84o5k31M5J13k7N1L4J33p8p3M8N8K0q2J82m8k61L6mL0
-297f4J43Q1N9o4r4j40L9j34K32J15k98K21j6r9j86J32N2m0J07j03KJ67r5k7K9J10j85m6K39
-268A37r1r6l5r2R6o7r2K78N5k52N3o1K12J4m2L39j68k50j01L02M2k37J47J35j22l17J45J70
-240A02K7j5l05J14p5n0m0K87J06j57O4J08j58p3Pl3L92j51k17L64k15k93K44K1j76jJ03M
-212a6J14J24j76L35q5l64K80o7j02j00N5k25p6L45J06m4qp2r9J91O3j96p9R6P9r0j94N7J09
-183c9j0K36q5P9k29j1J76ol02L84k03j07m0K57j58J64K8o3k9K86j62l22J09K2qP0J30j05
-155F2j5J18j84L6pn6j69K29J1m1L1r7J20J05K6k77M9N5r2R8J2j68R0K0pJ21L54N1o03J76
-125D8k61L33j02L9ML7J06j26j55M6L4j19N0L03k16J47O2j34N8J59l65j32K11K15M46k53m66
-98c1j39J05Q0j35Mr8J72r8O4K02j30j87J45pL2O9j38p4M6J66L20J03l55l06m4L8J65J40m9
-69F0k59M48j30J37k26k53N5P7K86o9j92m4n5oJ52J89j08L4j07j76J87j9k01K5R3m3J57n1
-41c9o2J23jk4N5j6r7P3j59K50Q8m04K28q9o0J03J96j12q1L99J55l77j30j65K95K85l17j27
-13a0L99k09j40j11P4L61R5m74J01pJ5j65J15P9M4k08J26j02j10J86o3O5N3k8j06j65O3L15
14A93L19k58m79K85n8p2L04L96o8m84k59K00j04N6l1m6M3K34
32A71
##PAGE=	F1=23527.058840515794145
##FIRST=	24596.97802734375,	7686.668670654296875,	0.59063899517059326172
##DATATABLE=	(F2++(Y..Y)), PROFILE
-2014I8k84J87J17K06k32l47J59M9K82m8n4k86O9N9o0J64j39M2J50j46O9K23j2k70n7J00j98
-1987a59K44j51j06R5J04N6J38j69n2M2k88k6L65JK1Q7k24j32L25l01l9K45m2M6j44M7P9J30
-1959A92j30P9K4J77k71j76r9J82J49P4j20j80j13l3M28N22m30k76J38P5J84l63j10PRj07
-1933a68K0L30j73k3M93j98k97n8L15j19j95K16j50J19J22l86J7L9K05M1J45k03m07O1J62
-1908i2QJ16P8l57M3J25N3j34n8J02P1J2mJ52k22k1j17K7n5K96nq5K41n5L53k63l41M0Q0k4
-1878c6j4J3n2o6O2k8K44r1k13O6l6j5R5J72J09j3n2j13N4J23j62K32K61j97l83N9m2j57J87
-1849GmO1k39J77k3n8J04RM3j38j44J78J55r2J50j27j67j0n4J34L88J20n49rK8q4K33j03M23
-1820D09k43oJ31l12J46k21K1K22j78l9k5j51J10J9M32p8n4k2N7J30k60k23j87K28j08J43
-1794e9J76j55p2K97o6k93J97m1J15l37J72N20k28l26n8R6p0N0P8K0j6J60K24L05k89k58q5
-1767E7j47K49j14Ok34J05l2J89j89r9j0J13J62K8k73K37j99J06L10j81j36J82J9j38J39J95
-1741C45j07P8r7j84J66k0J63r2k13O1q9mj31q4O3K55m2K1L12l57k01J11Oj90J39J98l6j25
-1713e4j58K68j41L6o6J05J8j64j0J14kj76M4N7O3P3j15Q0J26p3n7n5q4j32J83J80K8k31q9
-1684b32J45KK32Kk79J62J01j07r2J47mL16J29l30j17j66j01OJ77k68N5R6J11Q3j04j86L6
-1657a86K4J6P1K83O8k30j79J2J66N7J46J08j02r6R4j52p8J61k85J17j74j40J70j9P1Mk20
-1630b93J66J54kj41k6QJ31J05q4j37n1J36O9j08J42R7N7J68R5l96j40r9K82r3M7M2j23J0
-1602A6j64J50K17k17j9p2m0K44K66j04k3k14k33J9K20k41J19R1n0j13L3P3J46Q8k53NL13
-1575B57J24k04k3O3k11l0j00Q5M08J82k15j95J18J62j3l22J07p4l04M5Q4J09pj56J4M1J56
-1548A01K7k19K5K19J55l16J19O5j72n8K79J51l11k48J09K32m6p6j56Q5J05k16q8M5k8j0J76
-1521e1O9j20J36R8n7J51j85J58l82L66j9L70J15n50l34J24J08n0J28K21j71j19r9L13O6k80
-1495FPrj07J19mj26j6m6J19O2j8L0R8J0L8l75rk7O3Q0J93j76Q6j36K96ql53L15j82m4K44
-1464A30J59r9m03J62M8J55k85L53nl44L65M74k78n70K79L71j26j71k67J84j57r1m6R7R8k26
-1438a93K23q3N06m5n35n6J55J1K22q0k02R9J37j16k22J8J28K20j00l88K46J01J59J70l98
-1413b3J3L75k57n8j74M00J52l09k0L1L9j65m3J70k26j94K0J40O2K30j59r6L61L70n43l49
-1387b53L26K11k24k49J50p0pJ40N3K18k21k25O9qK47j27j93J06J91k38n9J74n5Q8J42or4
-1360H6r5j89J35J08k5J66j27j2P3j43j3o7%K3J74L6k89K80M1j58j2K49k39o7R0J54J54k10
-1332A23k66N0j2q5n4Q2J42J30j56j09J63J78M4j45k02k9R2J73M80O3o3j83j59j20l80J78
-1306f5j1o6K48J77k99p7J16m3p8N1L27K44m22l51R2K1J45J16j60L18o1j66k47j7J9K88J58
-1279B57j51j09q4q5R5N3jO6l17M43k25l9j2J79J51K7k79kQ0%k5k7K3j75K25j20l1Q8L15l2
-1249B88l50j53J30q6K98k6q6R3k00j78L81K60k25k36P4L5o3l9o9J30J51n1Pj58k3J27k37
-1222b06J75J24K03l11R4j29L26J93m31k99M08K20j48j61k46ORR6J72M4N1j35j20k1P8j29
-1196a37O2j12K46J07k31J7L2M0k25K22K01j24k71K35j0j08R5K67K79l94l53mK6J07Q0Kl7
-1169A2L19o2m93O3K2q2J31J02P3P5j05k35L4NN8J44j65j48K10L09m06P6j20J9O2j45K8L58
-1141A39j0k9L45m09R8kj75J74j83j27J38N9n0j61K36M01k97m4J41j83r2j59J78l3R4K1k44
-1114a74J82n4Pr4J43o2j1J37L8k31L4K27q3k53M0l8l3L5Q4M59L31j21k42j91j80J62l4j42
-1086f4L35P9k24j97N7r9J76L62j3k32l26QJ96K18j1k58j1k20K39j74K21J42j46j24J81O4
-1060A79k88m1J97j52M0o9Q5J29l0l9pk26P3L4m0j4K67K51l59o3K02q3k46K9J4K08q7p3l2
-1031a41j25J17K5k7j50L60Q6l63N33K98k68n78K56n4M8J45n0m4j48j04J4j2K87J36R4j42
-1005A93k64L41q3m24N3K08j9k44P6o8R3J85J82k99r5j9M2R5J26j28nJ15k03q3K94J62J0J73
-977D14j6m57K83l55N3k9K87j32k71J46L01N4J65l80k99K1N9J98p2j17M8J88LP7k38o1K07
-950G7nk52L30j74j07J07o5m7k7J54o6k3O1J0j81N8J02j4l3M4N1q5r9J97L9j55J01N9J65k7
-920A95j44J10M2l24M6L1J03j56N3J28P9o6k09J7J99m0j99J15J42J16K1r3j79J70J08m7k38
-893b0r9J1kK29K2k53R2j34k8K91p0Q3P5j09r5k35J91Q5j94o2J87K1l3j54O4j13K01J5J11
-864G7J79Kj34j93R8J33j39n8L5q2J03j70J35%l6K1K07M7OJ99k97J16j8j82j78J09N1p9j63
-835b11J20K70n5n6J47j46j31K78N6m55J90j5l5k6J72QJ53J12k27k70J2J98P6k11j88j3K15
-808c2K08j64k11M28j77j21L7p2LK84l62K26l1N3j04LJ27k6j43n8J86J23o6k50k1J10q1j19
-780b50L4J62L18j10j29l2j65M20J05m06M51l24j06nk63M73N5k71j80Q3K26nj83K4O8K2l8
-753b6k7J45N0j85lK61j02r0O4j23n4Q7j34K15q9k13K47J96o0k81o1K2M5K40m3j10N9J9Q1
-724A30L00k38j13j25r8J10j8p9QQ1J97nj03l0j68J35mJ58j02j73J64j69J09J09K04k9k74
-697b3j92NK92J72o5k57R3N9j26j05J5r1L24K54n5k55m6j78k4J96J50l5j31k87J77K40k0k82
-669a95J5K58K92N8l48n7J19k05J25J16n6k81j02P1L08J59r3k01j30M2k2J21l73N4K15Q8J8
-642dM3m2k48J12j31J98O6J36lJ16l94J46O6ql6J33J19k39j32m3J90N4K4j48j48o8J00j26
-614b67L39L34K9k27k72m8M3N0J40K2P4j77l04L9J89J73k60RJ59L2k67L22N5p7k02N25j80
-587B53k12J24n4Q6N2p6M8j56Rk13J90j55K56j75j4k01K83K5k0R7J5o4k4N8n4j3J20k68P1
-558a2J0j26L5j27k6O5J64o6j25K07j34J90R3j03j45m1J17n5K3m5Q6K03r5M2Q0j93J42j53
-530A1Ok78N03%j75O1K85Rj94j78L0j27n5J39l49N27pj29n3p2j73J81j40k0K22P0k42K71m9
-501G4J91q4j75K07j89k96L18O3k83L28n9l9j28p1k6O2j07J58Ko5J28M3j85k2k2k4N0L28L04
-472D81J6n66mK64K62k07k38L3m0r4J6Q5K13K1l01J60K4l29K93j57j34K03j31l4J7O2J00j68
-444a53R5Q6N8k66M3kK8M8j9K52M1k56q2m4L89k46p2q2L1P6J60R2j41k84L80qj61j55K13j56
-414a35R0J21qp1q0J2N2L5j01J07Kr6j06J84J64k43J67j47O5P9l7j76kkj2J49o2J25pr2J09
-383H4J15N3j86k09j5m4K4J61j09m2J51J02j13j23J08J70L0j27K0L2k94K98J25K41L7m11j72
-356i4Ql0l0J28J73j93l1M85J36n68K0J08J50Q1j96j25L6j08j23R6n4J31j17N1l8q4K58O4
-328A34q9j03J4K93lk51J42k71R9m7J02q3j03JJ41n8N1jJ64n6p3M4P9k6j00K66m7l98M9J30
-298@p6K12P0M2p3j01k15j22K26J70J45l62J54Q3j20j89J11k7L4P7j12J7J72j45mJ18Q3k52
-270h4l5J83q7p2n7m5J79P8j69R8O3k56O9j15K78M9L5L03k44k62j00K59L1k06J86J35j05l88
-242b79K00Q4P1j9j97j6M3n0J21J24Q7j31J4L6j87R4n3j07L24j03q4L81k44l52K31J05k14
-215a21P1J18P3J3P3j93L60r9l84L17K1j37j54l7j76K7K68P6j29L4J5q8K12L3k40o1J55J06
-187A53j31k51J63P4j18K74m9R0j36m0J82q9k72M66k28j59j32K76j51J88n2o9O6K29j78k69
-161a63N9O1K1P8J28j10NJ11j75P5j0l9j68J73p4RJ43o9KJ14k0k95J24j7m9J34q0j47J25J0
-131d4qJ55L20L8o21J91l01L25n7j17J03J02M0j57j00R9J38j14j25L07j58J42R0p6NK11l26
-104F2k37L23J14L33k24l19l24K07N6j04j0j07K46p9M8J50j24j72M4p1J86J18j01j78L2J07
-78b4K76J85l78j00o6m3Q2J11M5l50M25j47K09j63k67O6Q0L06pk47p5k6o8J48J77j34n8j71
-50b14O6J21kj42j11J04N5J98j09q7J32Q4j22P2j3q1J36j94K23P6l50J00j5M9P9O8j39k0L98
-21C62J60l64j54j86K48L01k14k13M26k50j26r5Q4M03N3m75Q7L4J7k24J31J06J4j70N0o1m8
5a04K05j45J10OJ9j21j46n3L39L89k43m48J92l2q1K71L05n3l96k27J75j9m1J4JL3K63
32B13
##PAGE=	F1=23502.742495360613248
##FIRST=	24596.97802734375,	7686.668670654296875,	0.54375612735748291016
##DATATABLE=	(F2++(Y..Y)), PROFILE
-2014I0k58J57R8K13k18l36J79m6L40l7j22j69J73q0n7J83j43Q1P0j28J10J38n4k28O9J46
-1988A71l36J35ok%J13J8J01j93n3M0k55L9K26R9P4l6k01j12L21k86N4K09j8J6j72J13O9J43
-1959B71k44P6J36J96k26l83j16K92J66J24j85k18j05r3N57M53m10k75O3J34K25l94k22m1
-1935b19J38j13N1L49j58K0L92k72l34O0L74j44j88K89j36PQ7m46P8J8K62k4L7j35k39L7M6
-1908a63K4K22L9m00J03R4Q5j35k6N3OK9k4J53j32j5j15J00l6J04J2m8K18q2L76k76k01j6
-1880e1O5M5k1n3j28k0J14l3K61j17r7m8k4O7L6L3J35M7qj94N7J54j85K50L03j96m22j16l9
-1851a85l5J71l7P2j31J41n7o5J33L0K6j07j22J39L2j42K58j03j17J2j46J66M06P2m96M6l9
-1824g8p5K13q5L26k18K1J70l60K10k15k9K53j29j10o5q7N2J63L23j31o7l4J32J87k39k61
-1798a33j11J99o4O5K48j46k31L05l8k83J76j0J41l38N3N27j27l26Km9J82l2m4k3J0K61K63
-1771D77K37k47l51j88j5L60j10q3k56J54nJ17k42M6m0P0O9J5k54L08k11J3L21j60j44J45
-1745B6P4j49J37J46k37K18p9k11J80n0K21o5k03L5j79J09l7j09N2K40Kj62L39k60k35J23
-1719g4k6j68J69K26n7j65r4K20j53K6k5J68q7n2j23R3j2r8J27N0MJ50q2k0M7q0l5pn2j07
-1689b37kJ79P0q3j01J01R7K36j8l32J20R8q2L4M9p8K83J99k68j94j56j22N9K08k74l4J28
-1662a20O6J41ok87j6Q3j1N4L63Q6k78k52O5J75L2J53J26j91q4J27q9m2P6l19J76j98r0J09
-1634a51pO4k1j53J58N2pj89J15n4J31K20j05k58q2J69J73JK9P9O0J03%l93kp8K65p6n8J26
-1604A11j13M9j63K1L45j59q0r9J8K05K45j63k8r2k48QJ83k56J91J10m9j48k0nJ73J33j85
-1577a6n8L14J18k15PM8j76O5p6j22M54K04j08j58L5J54J8l29L9k01k85K12J11O4p9j47O3
-1550f4lP0P6j43o1K38K01l23RJ10j10k4K43J65k80k88J52J66N4j28j55k2J12k07N6K5j06
-1523b37L1Q5J24qJ00q2K06J32l46K20l49K79n0J94J96m31k55P7J84n3P3J68j13j29j42K86
-1497A60J33k13n0n5r8Q1K8j28k6MK2J98p0J0K09L3j16m21J46q7M4J62K02l41J19n8L25p4
-1469A39k37L38k04j22J48J35k9l45J06P4J80l14M04M2l46J65M70k47n34L21L08j60k12k10
-1445a30J64j28m0q6J76P3k34K29q6M94l9n77jQ0o4L23k9j51J48Q9j91j94L7J89K38j56l85
-1418b51J67N5K61J74m75J01L95l24j22j4L63R9l10lm5l5j53J41R7l11j92J10J06K2J42j8
-1392b0%L09K43n04k89K63K37k38j00J52n9j32J8K67J99j99k64n9J68K41k35k31J55K39k47
-1367h6r5J33p4J42J02kj83m1o4J89P0q1J89j53J28Pk72n5J9P0K7J46P7l90L35J14j60k3J38
-1338B07k84RN6O5K73j43k87O5j1j02n7R0J19Q9k18j28K75J18K8o8j03k6rK27M42J7j14j79
-1310C51J6o5m67PM1L1J63J79l20j3J45j4k65O9L55J83m32k04R3Q4J20M6k20L10J1j88k45
-1283b29m0P6L02J50r0q6j00j37M0l1l0J19k54L95j25q1lJ59J39J8k24N0J4Lj1N4Lq7K77k42
-1253B9j68J93K38q5l03r4K20k20K49J49p2qk29j36L34K91k93j29P7M8r8n3J9O0J39l0n7k15
-1225a44P4N8k59K41J83K51m41j6J12K79K4n83J27K49K57j83k39j71O6Ql4J56J11L7j52m1
-1199c0L0J01j60Kk18M61J05l27RO0jj99J66K34j12k28K11p2j89J53L28L44l38m96K2J8J77
-1172E1J28o7q5K91J6m31r7Q0PJ02M4J18J05j74l40J56n3O0J58j59k25L32L58m76R2k38O9
-1145a78Q9j13n9L59n8J02L40m09N7n1j31J71j75o4N2q5m6q7K41M21k27p3J88k28j09j55J29
-1118i9N7K9j16m1J55j15K9j18J63p3J02J20n5j87J00K40j29k69J36P2k04p6J45L60L29K2
-1092E77k34k15k05J52n8j20L67J09j39j39o1j93K46L78J9k93l86J44J20K50J07l38l9k23
-1068a74J63j87L38J08j83j56J61k7k86J65K50j03j42j91J37K70P0j44o1k13N2J08l6n3K10
-1043G6K33k50p3Q8o9j76L0O1J07j47l1j01k6K31Q5j57j08L84M4k84M45K63l07n59K28m3J90
-1016A34J17j02o6j53r6P0o6K20J17J71r7l54L48j6m09N4J05N9k66J09J33RL8R3k33j20Rl4
-988b26N9J94q4NP1k08J2K16Q1J2K28M7m91K77l89R2qL01j19l02J00K79kK41k57l47K3j1J82
-959b4m8l7J37K15q1r0n0k25K45%j16K73l14J40Qj12j18J17J22j76R9j7J0j35Q2K7q0J3J08
-930b7K6j43l3J77N3j40R9K6J81j2k11J07N8k76P8kJ0r0P7P9L2O1k58p4J93qj26J88J32J07
-900B84k9j79r7J86J73r0k96l8k2M1J07M1j81m5p7N7K85l1p8J87k7j74k22J46J50k10k3J70
-872HJ00o8l02m5J89M8R3J08K79K3k28k46O8J88j52q8Q1m0M6j81J05l3m9R5K28M8L2J71l51
-843A27N0j5j00j05L2qp8j36J20K62k5j19Q4q2j00K85J21m09O4J05j1j39J20J12K03R9k80
-816A77k59RJ59j4j88j45M0K36J35j45o7L06k37JN3j11k7K89l73K27j00K4l0R0J12m4k26q0
-788a88K76O6o8j68o6J37o3j54K6J02L74n6j36n1j57L06J82n23M32k17j52P0k50L35R2j90
-762d1j15q4K20M2j19o9Q5P3p8R6K9Q6r1j38J44J1m0k1k43L69L1l47K77n3j34L7L16n4k91
-733a02J2p1L9K52m6r5J14j03J22L75k68r3j30j22P7j5r5m8O2J72J7n0j0j53P9J9K19j00j78
-704a20O7j47J36P8J74q2k44l4M1K87J54j11l23J67P0j10k01J35r8K12K84k6k26n8j59l8K25
-677E3J08o7r6k06J96K59r2k55j16K80L33J14l53j66J58k29J73P6j01k77r2J48L37J56j70
-652A71k67j25J8J19K14l20L2J51pq1k2M8j56Q8j09J36P0J93l7J59l06J00N5j19j9J68N5j81
-624B8l6q6J67m2q4o5n7m4J26j55L52L17J5j82k89n0N2nK08K1L6j72k29j67K65K49j99p6J51
-595D9K1k87K95J03j70l9M81k10k33R9RK9l0m1J69k05Lk55L75j80K6l8K9j76K49O0j09rK0
-566C5K0P2k8j46K20O4l15J27n6k13N5j43J46J03K27j07k70K62k07J99N1j00j35K2J19q2K8
-539e2KK8L10j14k9L7k08L05j22j65j53K30P4q4O5K74J0j69l1K7k35r3J96k68L51j6j07j1
-511E2p9k30J58j49M8K34Km9K28j45J64q4j44K31k17k78K48M2k49L98p5p0j25p5m2J4k2J00
-483a14MNJ63M6j56j13l1qJ27J91L35K3o40J97J15K19j43k05K1p0j53L9J09K56j5k38N3K0
-455C7k17K51j44j21J44j04M5kpJ03j71J29J27Qk54N9rJ05Q1k08K04Q8k66N6q1L01k32n8m0
-426a76J4R7J75N6k27j91M62o2l26mK28j85J27R6j32j50lK1J0L1M1J25J3r2j37J85Q4j31K24
-397A73j33k7M0j1k24K4M8J6J17j4J99q9l12L19J10j5k95k2%m2L6J26j47n6J60M5m2j23K9
-368a10K61O8j40j8k7k22K85J24K03k4l83j67l2R4j7R1K41j84m9M41J14o11J01R8J83M2k76
-341H6r3Q8q1j67L0MJ16j12O0j8j80J69N6l4r2R3L20J00j71N6m24K38q1j2p7MjJ47o3N7n8
-310d0J84j5q3N0J07m5j37K98q0m75P7J95j00K36M6M3p2p6j02l1R2R6J99m06N6J53o9j94J15
-281B2p5M5K0j43N7J56j66K5J94M6k84RO9r2j4l5O0J70J49j89o6L7k33O7j52K95P0J27K84
-252D53k80l07q5J76O2j60J85J62p7l46K28N9k5o2o2j29R9m6K33kP4p3k9k2k15K03q3j18K43
-223E6o7j1L86k44l46J40J70k22J55J41J61j19j7j77L45p1m15L25R6j21j79j66j09O3K23Q9
-197H6k25O0J45n6J67j5k52oK34R9k09k51K00N5k01K88J0J02n4o1J35j63j97M94k06k33j93
-170b47K80j20K03j32r6J73J94j98k19J2Q5O3Q9J04j17pQ1j01J54m1k5j89J17j58M9K76n3
-143A77j29J54r5k99J85j14K0J78j85l4J16k7j3J82K89M6n55J46l24K85k8k64K17J19k5j43
-117a21n7J41K04j11k17K68j07J65J13o4m5K47k50k54L20J2K11j90j79l76J98L0o0J0r1K36
-91C3o3N0J32j19j53qk2J69J60r4k48M3L8K14K74l62N3q2j11K5N9R2k64K68j58K47q7k29L5
-62a08O9L08N2k68j13j3j13J54J19j50o2LNO3%l6r8o1J69K10j59q8J05J50j83R1%r9J90j87
-32e0J77L4k03o1N3J37L2o4j28L2L61J54l09j40j78J41K73q3k73L58k44n9n4Q0M16Km53K1
-4b8Q9Ok36J46J06l9j13jm4RJ99k09J71m1J14j30j87o6L32L93k27l86J06j6p8J95J97lk59
24@j71J17N1j62P0L8L0K57
32B30
##PAGE=	F1=23478.42615020543235
##FIRST=	24596.97802734375,	7686.668670654296875,	0.18304671347141265869
##DATATABLE=	(F2++(Y..Y)), PROFILE
-2014C0j98J37O2J69j81k64J49j01L76k2j77J3J71j82l4J65j41J18J1m8P8K1r3j67K00K05
-1988B97l53nM9L0l5J12n2P6j94l2kj15J06M1J83R0j63j59o7L33j76mJ77K2l0j94J81J1J02
-1959B29k71J52J61J75j56l98J3J16J52J65k58k52k3k2M63L58l44k24mJ22K54l46k69k9J13
-1934a23k7P7K75j20J4L00k93l59J79L66j29r7L04j73j54P3l67J91o8K49p8q5n9p3j8J6j2
-1907a91L12j9l21R0J00P9j65M1rl3Rl0J29j1l9j29J68Q2j32M0r6K33j24L90k20l5r6J6J22
-1878A61n2j12j82Q4J10m4K80j67L9j25l5J13j3r9J44P5J6k15R2J47k24K76L24j79m03k08
-1852a97j36J45L1p1J13oJ06j11j0J19P7Jm8q6M5j06j73L49o4k0l2j74J78L66L3m31J05q1
-1824g8r2J77n6J97j61M3J79l79L15k15j06K71q3j37j21K2k9K77J98j50p8j03J84K47j69k85
-1798a32k1J70m2m2L18j06l52L07Rl16J72mJ53l46rM86l8l07J13k31L96o3j77r1K2L46K64
-1771D79K01j71l80l03J48M15j17j54k00J62j1K9k58J12k8O9l2k2k63L64j78p9K73j12j00
-1746a56P9J23j87J16J01l89M25n4k34J68p4K78mk01k7k32K71k1j21M6J91M0k58K76j65r3
-1720a02N2r9p2J20K08m3k05k5J88r8Pk9J88j43J6j12n0m2J3K05K6n4K11n6j05l1o3J4K0P2
-1690A1n0j49K3J62M2j37K7J99K01m6k83P1J8m3J48m5j50K11K77j52k58j37p0N0K03k86q8
-1663b51J58n7K45P1k70j14J56k0o0M37J11l14l00J35J47k3J17J51l07l9K22j0n3k1l06K22
-1637B7j91p7J10k5L4o2OJ18mJ1l11K17J7oL08j47k93N7k5K98R5r3P3O1J9n5k56P1j03K14
-1607H8l8j51J75j04Q1q5j95M19n2r4j04N4J27K04k10k1Lk21pJ41k24J84J38j3j49m6j41K04
-1579c7J89j04j32K72R9k29L9N3j54J85l7l34M89J82n7o0J3J22K6l47k9k90m3J43J24K9j21
-1552ij21J03k0o9J22n9j89L02K41l15j37J55k8QJ96J91k16l43J74R0J36r9j22j80Q5j19J99
-1525b4o0j56Q2K1J09R8P3k61M58M2m28K82k67J23qn2K71k52j95%K62l3J4R1m7j15j53K27
-1497A02J63j44j00p5p9%R9n1n7K6p9K82q9k3K47P7k02l48J36j33P3K10K37k89o6jL11q1j88
-1468d2L80k07j76M5R4K5k86O7P7J84l17M41P1l23j8M17j86m11K89K40k01k51j18P1n3N2j15
-1441b51K17O7k40J72k2L90K4n62P4J21j88K88L2q8J46K2k22j27lK40K47k06l66J26o3L65
-1415A93J71m92J91L92l87j28P6K68M9k75L3j20j14q9K66K9l57NO9J3J06Q3n8R5K37J39m02
-1388gk38J64K07k15Q1J35m2r0k28M14J58j63k70o3K43J88l05k37J88K64k11j32M8j12J66
-1363e7M9j5j95J34kJ83J8j48J92j31J99l2l52PQ9P4oQ0R4l85L50J43j38p7N3k67J00R4p1
-1334a7L38j12k84N9j0r5l1J02J3N9k45KK88K8j4Kn%r0K12L87n6j81j55K13jm65j16QJ21R1
-1303D6J47l12L9J77M2l56k0L78J28m48k0M0J42R4l9k37K80O6j54j43j48J08K83J45Op6j55
-1276A3j51j7j10%P1j01K80n8n1j4J14J22k0j02P6m0K3mJ19j5l5K80l76k05K60K06j59k52
-1248a46k7K87j92J20K64p5j06k33q6K91K82l03n2N2M9j15p6J26j8R6Lj17k55J70kk19J96
-1221h6K19K87m53n3K10K53j12m69K40J06K46j67k83j42J39K6j50R5J74M8j73J7N3J11j41
-1196eJ7k48M96J03l83j6Q3j2j27O4K46q2j58J36j38j95K22L05L89k67n87J4J7K25J84j04
-1170A79j57K74J03l60k04M0J15P3k6J51J42k22l37J64j06O7J39j51j95L51L64m84P0k29R9
-1145a40J20j15m6J93q5K38L24m15L8q5q0J59j52k0J7m6l6k83K68M05j53j00J86k28j02j25
-1119b63R5J59j8k44J89O7k24Q5m8Q6j09K37Q7j70q2J23K37j30k16J08K05j96k07O5J84L73
-1093C93J49k44k21k07J41n0o6L28J50m8j22j67k37K44L93M7l40l25J95K7K75K21m13p3r5
-1068d5K9j43L33O6j89j87J61j22k01K94K75o8k14k27M0L80J46k50j17m4l4J31O2j75J12K00
-1042B13j25p1rp0j09P6O5j8j94J8l3k9L45J66l04r1L89J7k20L40K04l43l87J00K9K51P3j28
-1014A55q0j65q2J06k9Q9O4K32l7l68L15P2l96P1OP6k52J79K46l8j30Pj35j39M7o0k1J68%
-985i9O5L4k31R9R5%N4K76P4m85K62l66O9N3K64q6l29O0K79q2L11j20l58k2o1J58l3L0K39
-956A50K37j70k78J68l00J86K9k2K33m51L74q8j67q5J81N9k09J28k8jj9K7l6r3J7J12J1j37
-928a72k3J59P5j27Q9KJ90J2k50P4Q0j82R6p8q8L5L1M0LJ68k88m6J12K0k4J97J30Q7o2k97
-898c7j6K16K30j25l55L2o4O3J2N0j06j72J25k6L04J0k31K59L8k22j50L3K31j75j2J36J33
-871A81q4k85M8J97o0O0Q3L51Q0l00k97L4K37j56j06J23l6k4j44R2m7j08J72K20K5P3J39m01
-843F7rj7K3j0k5j32q6o0J36J99J0j52Rqm5K22J90k99j0J49Lj92k0K11K40L8l09k25P1J00
-813F9r1j33l1PK02J03j01M0J77k82J22P6j40j02K85l43J97j60K5M9K03M5q4k38j41L12O7
-786A33k1j39j29J41l7j64K6M2M32J8j65j06j49K08K34n15L24j14k09J51j72J90P4j15n7k12
-760c31J90J14n1j45J07J24j69K02m4R1K0j68%M4j1r5j58N65k7l87J58J3m7q9M00j03k92O1
-732b8j32K7K32m3m1J55k17J69L76k55o6j35j59M9Qj12j05K4J45O5K4J7j46K3K4K55m7j92
-704h5n2r8J53P3J10j61j56J09N0K58J23j40l48K39P6q5k25J16p5J23K86j1j91%j35j10K29
-677G3P4j16k5r9K11K58j36k26j92K49L27J47l50k36J72k53K20L9j59k04j43K95L62J29k46
-652A71l29j34N3K29K93k75k6R3o4p0j18N4q4P3p7N5N7K69l2J51k01J38L6k75r2K31N7j17
-624F6K8j23J19j37k02J1L8oJ61j76L23K84qq0k87n3O3p3K57L8j7j60j13j90J81K62j55j40
-596h9J22L3k97K15J74k22J03M13j90k25J3P0k6q9LK41k34qk05M98r5k04k9J07j98K02J02
-569A85j55j60K8J56J26r4k08L73Rl13J60q6k55Ok4J75J27K79j64l63K71k11J38L2j00j01
-543a69P3J39r7m3P9l3L85j13o5k6k05M40o7l21n6l1J28pO9K78M4j10P9k2l36q3K55k12J63
-514A36m8p7O3n5k61P8j17J18K10o5J46J39k52J33p8p4K20j96j99J09N7j67L67n4j01j35o5
-487a68J0n2K0M4K5Q1J85N2j52j99lJ44L0J7L46K4o09L80k3J05p6j17k2j23j37K3J13L02n8
-458A62j89l6K6j48J72j20j00J12m2Q3k6o1J14j34J31J47m3k23J07k6J57J18l13Q6J20k38
-432a64J62o3J29j98o8M0PR3J64K6k98L5M23q5m10J62J52k35J50N1k85L6Rn3n2O8J14J46%
-403E6o2k25J90M0%K37j15j25k4M0k47R1Q1L0P5L9K31j67l35L97M5j05l22J53j4l0M7N7j65
-374a27p2J70j8K2r6OL18P5j48q4p9q1K14J40J26j26l28n6m5J30j2N3K66j50m5L70Q0o16J74
-345F1O9K34K5l40j00J33m8k04l4P3R2r0R5Pk00M8N1m8J5M7L16K29p8q4n22L65j02j68j6O0
-315a14J5J58n5N7j15K11K5r9P1J24n5j59K64j25l63PJ65l0J84J3O4n8k8N2L4j05RK76m19
-286Dn5J83lj84J55q2j0Nj58M6J27j70O4K46Rk86N0k5j33O4QJ06J70J71j69j41o0j70N2p8
-256b64J58Q6J96K70k53l65pj0J39p9J37K19m0l13K66Q9j42j75N3j22K0n3K78p9J05po2n7
-228a2k22K32q8n7K20n4n6L83k43l06K8K15k02K24J48K38k26j15j39L02j3m49L15J42o0j80
-202B5k65n7KK55J35k16o6K82%Q2p9k18M8K84Q3l03k22K02N3k31K59P7R7oq3P4k09p8M67j41
-172B51l21k10K61o1K03k01j44K84J90k13k02j1Q0J19J10O7j44l8M4K0K29q2j5k16O6j68K3
-145g9L96n3k52K25j62l11K28k19J31J85k89J37R0q5qJ84K66O3m91J20l40K34k6r1R4N6q0
-118g7n8k9J08K13j04j80J81q9J91J22o0q6K67j40k63K83o0R5j83p4k43N2%MM1j19K10j9L9
-89B2J14r8j18J1Q7N3J22j05k54O0k1J60L51l22J24o5j66l3J7Q5j09J18j82K39j4j70J7N0
-61b7K89J06k75j37j3j39J67L5j54K2O3p0L8LQ0o5q7J45J94k01p2N2J88k12J22K8j72K26j26
-32HJ18k8l6j18N0J77j7j86q7R4K94J33k19q4j76jK17L2k78K21j90J9OO0L89n4m10p3J45n
-2Ak19J69Q1q8m0l3l9N1J67k39K33q3K40j72j78qK28L44j98l01K0No2R5R1P4j02r7L8P6k63
28b09J07N9L6K13
32B06
##PAGE=	F1=23454.109805050251452
##FIRST=	24596.97802734375,	7686.668670654296875,	-0.36247482895851135254
##DATATABLE=	(F2++(Y..Y)), PROFILE
-2014f0j14J30J9Q3j34j67J17r3L55oj90J52R4k49N1J10j46J44MM0J0j18j01j06L15K69l06
-1987A03l2k9m8k6J23j39O7j83J8l7R0Q4j02K11Q3k67q7nL36j14p8J75N6q8k15K46n6kj78
-1958i4K16J18J45q1k82P5p5J13J86l27j67j8K4L30K80k46j62k8M0K49k19j95j3n2Q9R0J75
-1931A71p7j7K33k81k63J63L22o6K7K42k43l14Q9j30K21j22J50j10j87J0N8j00J23kK27q1
-1905D3k02R3J17K1k01J21l7n4n1O2P1M3p3j64K28J99k91O3k14K79j83M02r5P4j39m4J68j03
-1877A33j54k01J74R9o4L12k35J76j63p7J19k5k04J25Q9L8j83J27J00k75L62K96j69l37j34
-1852g1j23J11j92J18p1J14R9j85O9Q8J33m1M6n1n2k16Q5J01j0Q9j19j42J28K95K1l64J55
-1825A5j01j03J23j4N4l9L2J27l64M24k19j33K28m3j01p0LJ0K42O3j12n9k47K01L03n7l00
-1798a37M5J41k2j61L71m8l64K55O0l07J18j0J49l57L6L71J2k80K23l37M88m6k81j77K9L93
-1772A64K21J96q2l25k80J63M20j23j78j06J12l4n0k88J53J5J15j20r3k47L62j18q2J00j0
-1747a15k2k1J57j84K1Q4kJ60r5k09R9p2L11P2k27r0p9K72o1j01M6J05N3k18J12r1J38l9j55
-1718a51J0L0J63j7k25L0J92Kl0r0J80j43M5p8j99l6J05K40Rj08K43l6j60q9qP9M6J86Jj68
-1688B3j29J70Q5j77m0K77J32q0j80L7r1J2K14j12j88Q3L42kk70j52j2K6J97k92r8J90k30
-1661b65L73J03k36j61K29j9j96M78J42l33l20J95R2j03N2J70m01L2L22O8r4j14k24K26j76
-1636a60q6J52o4J1j16J76P8PK1k66Q4J12j50L49k00j39J22k61L89J65j96Q2M3o9J4n0J0j53
-1608i5J41oj95J82p2R2J3l14L18R0q0r0Q3L9J37k32qO3j99KJ06j72J22J53N8j13n1k77K06
-1579i9K33jj88J75P3k58P2P5j38L33nn19N01J61j00N6O3R2J0l99q8k55Q9Q5J38Nj36q1J14
-1550Hqj93J31J4k59L57K36k87k72J69N8M6J26K22j32l71J31K1J98k7o9k38o9M7K65j50j32
-1523a78Q5j5N7J76N3m07O26n7m43L35j52j7M8l06L50r6j64o2L16kl7QPq0j36J57J61j02j22
-1494Co7l5j03J77L4l8jj08K42p6l2J93J15k42k39P6j67J47K27K69k07k32L2K40o0j48M17
-1467D17k06k06l4L9M8k13L7M9J58k45M48R3k85j78L27r5k55J92J81k29k92K3mR9K9j37K21
-1440a8O0k60J47N3J92J53m98J16J81k36J53Q2k3J10n8j69p3q2K59K42k32l22J26k43M72J57
-1414B89m37K44L68m41k9N6J15lk01Q7j64m7N7J06pk72Q7K0m5J89J71k02Q4J66N7k50j92J08
-1386h6P6j57K27J08k2k7k71L55J06j23k60PK54J16l37j96J79K58j74j11L4j77O4J6l6L9J59
-1359B1nJ56k7k15J68p8K02l9l73J06Q1N9l0MR8l21L60J32j45j35J7j88J10J50j06L34j24
-1332B12k60L7qo8j5J47j32K3k06J46K55o8o3N9Q6L9j41J59L13j48k44q7L73M3m18j41o6J65
-1304hN1R4k78P1K04J05l33j57L30R2m21J32m4J67O8j19k03K52Q9p3r2j70Q7K38J33J07p3
-1277B49k25j73m2o8J26p5m9K29p3J6l4M9J02p5M5P1o5Q5L1R9m6k6K34m71j38K61K25k37k04
-1248a79N3L04j66P5L06r7j86k18l2K64K35k54n1K0M9j01j15K41q3K6M7j63k48K17m4j50J05
-1221a45K05K99l82j8J93K55j62k56J37K0J89j49k60j47K00O5k03m0K26Q2j77M3L5Q8o5Q1
-1195A14k96M78Q5l82n2J06L0n8n1K27l3r5M0k05r3K37K29M01j96o17j9K0K57K26j32k19K74
-1168B76J80k90k56n4K18M8j00J63J72k38l02J26j22R1P9j53p9K73L44m18Jj29R0J39j42j2
-1142i5J5r3L42L00m00K5r2k9J46j34NN5J18m3m08O5L66r6j11J36k05l9r5R0K32o2j13J27
-1114Gnk59J33K9%j69L31M3k92P3R8K22j10j81N4L02j20k74n8k4M93J81k71k05j94J52LK3
-1086a8K08J59K5j32k35k10J63L98N8l69j42J65o7K97L00m76j08P5j08n0K51N7j79k42J67
-1061a3j69M1K01K73m4k47k18p1M35K09l10k08J41p9J04J89k89pJ58j4n8o9p0o8J31P8j59
-1034a33j21RL5p0M32K57m36j05L88j0j71K32J36l69j43m7J18K35K9j30p6j87n3J10K7j4j7
-1007g4K59M3l23K57J63l78O6m3K5k23K30L15m8k66p8j4n7m1OK2q9J14J27K4k25J02Oj07J24
-978h3L13P4m47K29k95j0J46J79l5l22N4L29j56K80ml51q7n9J24k3O3L28K45k49l83L22l04
-951a22R3N3J6J99n01N03j65k13j9J79Jj26M0lJ2Q4k4r7j7J1Njq0j9J02J01r8P7k1K25L4k95
-919f6K5J26q4P4j60j14J45p9J0JK27k87P6J6OM9J88J25N6r0l90M6K65K61j53l93P6j07P2
-890g9m0P7n5j24J37j12L39M2k51J81P2k28n3j10L00j20kJ06J29r1k55J12J96j11MN0L87J43
-862F44l26l41k3K64j34r2J34n4q3p2R1l5j92K19J88j5J19J21m36p1j0J48Q9n5k66j13N3J60
-834h8J06L0j41q0P2K6R9K69j79k4J13J0j70k15K77K44n9l01j59J98N7j31r4Pj7J39J06l5
-806F0R4P1l06K26J04j51k20K72k96J50j65N9Q8L17n5j45j99j03J81J28L7j59j86J50j6j53
-780b17K8qM89J03k09j84j48J21K62l89J63l5j87J44j44J66N7q1k5k42Q4J78J0j24P3J48k62
-753b29K58q4P7J32j40p9j5qj43J05N06o3l70JQ6M1m0L68k13k68P2j65J1J79k8M3J67k95K09
-724A15L23k04m3j43j99L3M7j34n7p0N2J59R2N9j15p8L1K60L5k12j76K3R6R4K7k54J35N0L9
-695a5K30Q3j45k97K43O0n1k06K6l7N7K80j4j67P2j02j98K18N6j72Q8oK25K37j48k21k25K56
-667A27K69J13l36k33J49k73K50K2k34n3j48L47L78J04l02l81m5R6K30L37k59j07O2o9j2j17
-641h5l5o8N9k9J0m0L60LR0r7J77L8l71k59L02J18l6N6j67N8k03rp5n0O6J71j91K56K42k2
-611B69M7k82l6P6j53K79Q1p3j61k3j60J52K08j35j90P7O4k80R6K82j56J02L47j21k10j00
-585@R9p1j04N3K46k36j8j41N38Jk68j35J93k51J53J31j45k69O3K45J35j34j87L70m1k43J67
-558A51r8k43q3J51J00J23K97k03l70K12j47J7M3q5n6R8J65q6j72J63j09M18q6n5j05j57N17
-531D00j6l69j5k29J06L9O5L02J11k8J36j02m21m1K81j60Nr1m6J52k8k73Nk8J08J88j11K74
-503B14L1l47J15o2J3J78j32j32l3J12q6K82J2j18j64m1O7l2l7qM9J65J91O0j69k67K4K84
-475A69o8j72L42K3m40M47q5o8qQj01j92oo1Q3L33p4j75r6L5j32J01m3j38R6N8O9n4r9J39
-445a09l9Q5J33p8j74J70m8J58J69l40k4J22j82J94k2o3j08j03J02PP6J46J5l55K24M10q6
-418B80l48J16R4k59J39Pj85K63o7r7l4k5M0J59l5lk80J28P4P3K15j10k11p7J12k39J63Q7
-390b0M1M0Q4K06k25j91L22l6j77j54J34k8j7N3k8j58q3J81r2P8o2L5L27P6j47j60j21N4J53
-361H5J64M7k48k55R3j8R1j4NK68j02l3K91M0n51K03kK94L0l82j25J70j8k31p1J72N0q3J46
-332A6L1k00K6N7r3J23q2K28L43K1k32l50K78j02l68J30L1K9J84m7M0j45K34N7j06J02J21
-305C26p6j52J78j48j19j03M2Q9N9k2R8l9L1J95Q3k98q6L57l86j60J76M6j52J97n7r3N0j21
-277h5m7Q7j79J29K69j9k77Q2m4k17J28M2J13J82J64j28j49j84o7J5m8L8J03K17K34j78l91
-250b10J28j83J53K9N9K79jk83K54J17j79l08J16o9r3p7K54p9J74L3q1p8j74J70o8K8K48n2
-222A07j66L94k63k26q0K03j71K69J36K86k88j78j07K52M8m45K97J41K5j71k27o1k5K43J35
-197A28j20k34L39N7pj49j34N8K87P8l95j37J41P7j99J74J37O2J2j01J1k16Q5L76m8l94j31
-170b43J56K1J88k49q7K74J90k24k01OK8J91J36K5j83n8J3J32K73j26ok30K6r3o5M78p5l36
-142c9L01j98k52J83k51K24J06l41K78P9j41jJ67K41Q3m54J14l33J85n8J09Rm3r5L3oK6J41
-114F7r3n7J02j20K03J28m8j19K81j5k79K34q0j6j90Nq5p8k1N8O0j82K05L5JQ2p4o7O6J52
-84A55jJj28j68L1p5J55L95k63J15k4k03r9kK6P6jj64J48M0j00K8L3K47J51k79j36j0j52J69
-54c5l3j44J11J0j00K8L3J70n6l8R5J66k34n8j4J97k12J80O8k97K29j9N4r9J30j02QJ73o1
-25A50k94k6J81K02J04j04j3j96j35J58Q7k25Q5q8L0P8L9L05j05l44j16J32N3j81J34L2m5
1a02M4j24l0P5J12j94K44j05L46k38p0k2J01K63j40j96p5L7m2OQJ50N2m7k7N5k13nO8M3J38
32A12
##PAGE=	F1=23429.793459895070555
##FIRST=	24596.97802734375,	7686.668670654296875,	-0.91870152950286865234
##DATATABLE=	(F2++(Y..Y)), PROFILE
-2014a53k4J30qKj04o2P6l4K78Qj42J95k8k69J79L4j64J48N1R5m7k62l4r0L90L26k28nj16
-1985A42k19KJ50k25Q4j81R6O2J52L3k03J79O8l11K4J2L16j12j30K14P2j46k36K98p6j52K2
-1958f5J81M7J32k3j37J04k34O3J85l84R1j50J2K06K53j49j27no9J85k7j28n8j41J96P3R7
-1931A28l0n0J89k76j21Q7K65K1J39J26l19m17J44J01K19j52J7j23j83K6J34j95K44J6J02
-1906I2j26o8J10J19p4k05J90l7o8j14K05N6j8r5k14K67K72l59Q7l06K97k42L91N9J20j55
-1880A84p8J70j65j80j79K33Q3q6L47l02K88j64j36R2nk39O1J26N5j44J34L5l05N12K03j86
-1854C54k39q1p4P2k40K52j86J7J36k09O0J04J61j08J62j9j11k05J55r7M9J62j97j05L3K21
-1828F7L6k92J96j11q2M7L2o8J31%Kj95L82k19o4Q5rj9m9l9R2J69o4k0pj82l2L07P9l11P9
-1797e9R8Mk60L72K1l21K04J08k45L0k5J34l66J30K49J2k56L03l22M29J0l15k31JL73J50K11
-1770D39j1k04j99R8L93j17j51l3L7n6r3l57J92P6J75j83j69q2K31r1k6j03J60kj25J65o4
-1743a00j41Q6L36l7k35j15j5K4K31J31k45j49J16K15j00m8L8QJ8j14m3j9L48j24j73K5n4
-1716a36J13mk10O0K26R7o9j75J53j08M9n4l11J80J6K01Rj46K38k2j66j11P6J27N8K48O0j82
-1688B17k17J40P5k02o8L06M1j11o3J6j79P4K17j39j47j23L75J51k20k02M0j1J95k76o8K12
-1662C3k45L41R4k04j60K75j8k49M37J68l43l23K49K7k05j2J70k44N1K43J41j47j90p1J75
-1637gj65p5J74j01Oj01K63J8K6K9k27l2J74k08L06k26M9J52k42K20K13k46J08j5j44K16K9
-1610A94p6j92N9J2j76J39JP8Q9k30RK38o8n6J15m0M5k12oJ11k02K5P4j18N2J23J56m3n0l03
-1580b52R6K44J28k03K8M4k97J26P8j08M81%n91M32J90k33J14J67Q9j0m92j30o2M0P4J70k7
-1553I6j35l4Q4jk09P1P1j12K46J74k39j64m9J33R9K7K42m6l70M0m0K45O4nk14j72P9L07k29
-1524d1o5O7n6K8K00L6m77O65j19m18L67j3q0O0k14K20r9j68p3L25K7p0o4L2k8q3P7J29q7
-1495G8j13m2K8j43J69J00Lm1j18J58l6j2P5J33k49j10nj26J70K15K77j28l12N3J21l7q3M23
-1467D48k03k16p8j3L7j20kJR0m5L83J10k34l04K28K8j55O6J38k23k60J28J78J8o0j70K12
-1440a8L3k76J93Q3n5L22m13J21K18k71Q6Q4L5N7j35k8o9j39K03K11k06k46J32j29K81J16
-1414A90l19K32L16m68J39m1p8n1q0J39j21J45pr4Qj37J03qq3J93L03k50n2J21k9q7j41J41
-1386a6j08o0K69Q0lK7k59K59O0q8k43P0K67M7l47j11J60K07j53m9P1k29j28O7n9K61J06l
-1358I5J29n2k49R1k0J49j5l41J78M4L1l8n8J01k31L62Q7j96j72L5o8K6J78n2L13j58k10J4
-1330b7j1l0k0K09k13q9p1K05K04j61j03R9J56R5j53R2K19k48k74O2M24O0l50j27r4J57J6
-1303B7N8k38Q9K22J51l00k10J80R2k50J44j21J39L8j89j34K59P8J1j20j31Q1J87J09J80o6
-1277B86k86k03j7K1J75m8j41K79j44L7o4MP7j48J78N4o3J69R2Lj00m7J65m70l2J97K72k81
-1249c5j72J31K76j60R3K96j32k33j84J7K46J69j89q8qN0n9j74L39j23n2J01j94j71J79o0
-1223a37m3N2O4K78k65L2J37K70j46j50N6j0J18j57j95j42K35J24j89k01K22J18j50N7j2J1
-1197b3N8J61l40M18N4l28r9J39J14j4j46J72L2m4n0k68J5K29J44L72j31n76o6J6K81K31j49
-1170B02k45K84K30k31k76j34K94L4j64J44J88k25k72Q1q2J21rj70M7J72L15l10q9oP6J43
-1144A18j81L4j03q4L49K62l52J1q1K5J32j27K1J23K58n3n26r7L21p6r3N8j58P2j23J21K75
-1117A26j25mO1n8j45J04L8j4j40K65kl58J81O3J88q3j69PL29j0l14j13j3M64R1l11j70j76
-1089b88K02R2R4Q5J06N7j56k43j03J0L80M2l83J05J05j41L11L36n14j36K41k51Q5J35R6j76
-1063I1l09J57j16J62R1K52j9k60k06j28M34K52k93l10K88o9kL09l44j26J24N5m4r3m7o0J75
-1036c6J19k47%k5Lq3M65L52n25j38L78m3j41J35P8l88J32j46J39J72Kj17n3k08j6P9Q8p3
-1008i7p1K11J46k51J92K38l58L7n5o0j76K62L24k2l49j56J29N6j84O3J16j55N0J13K6k13
-982a84P3K4j36O7L25O8l80J59j83n9J81N3L1k72R4L94j70J30N4l27j56MQ2rN0L81K31l00
-954B25l28L29k90N1M5QJ64l99M57k19k34L1J52l8oq0L0O2J79p2j66O3N7j46m1j4L4KJ07n3
-924i0Q4m4K92M3l55LJ67k9K2k08RJ27j93l4L3K17k45J59nm5R2J75J10L1j37m01P1L31K45
-895D25j71l92P1j43R4j8J07n7p4R5j40L56N5j58pO8j76L7k50L47n1nQ3J12r4k56J54K16j28
-866A00l9J7L73J77k89l62j13K57q1m0J21p6j33K1R4j4k09J65J41n4J55J32m19j55J7K13J76
-839A75p0k99J2l1J73M7or2j42J17P7l5L61p4m7M5J7j03l46K40K14j67k26OK93K9j44r1k5
-810i2m4O2J27M5J13Ll07K98J29j47l29K17k18P7q8R7N3M12j49k04j51k7qK17O9j98k15J96
-782f2k4j37K6m3N33J88k51k56j48K7K68k35M1J7m1L1k19K28J14q5j7j99j7J56M8o5K5J48
-754E1k82K23q3L4K24r1j01q9l1j47K67M37p1l41j16J39J13O8K93l48j96M1j76KR6JJ30J53
-726B00l23K35K48j38k7j58k31L1R3j64J0J4J2Q2J01R8o7j99O4K26J09k24k73J16M3J20n5
-699e7j56K53n3J4K14N4j32k20J99J8kj59q3L0m2K94k1j62J22n2k39J45N6k22K24N3K35K07
-671E18j35k47k30L32K03rl15j69J01k68K45M8k59N8j14L03L72R4l31m18P1J11K36L28k80
-646B45j96O2k0M2j23n6r1M5L1J2k16M51M1mrK01N0l89l66K75J99O6N4k12k1k17J73j09j38
-617b20Q3J41j83J52J98pJ51k83PR1k21K58J48j32j72L9j09J68J38j37k33J6J07k34k1M05
-591A50l3j1L08l2k06j84Q0j00p4R2K06k19k2j16N11Q4k46k21K65l13J09J35j03k31J02J97
-565A28J30j51j41K67q0j12J54j11k33j06K65%R5K67k05k91R7m4j31O2l7jR6J81p1k96K28
-538d0j96L98m1%j88k3M89J2k90Kk22j39N3L7L47J95N8J41j79m97N4K37r8j04j38j4K22k3
-510E3k73L2k2R4J89j31K84p0m02J23l5R1J19m4o8j41J26oJ88J02j08k08k5J00op0q7P2K57
-481A34J78O7j83l00L9L80j39l47L28J8k60M74q5k10M2J23j91k30J42j52PL48l4j96j40L7
-455a50j18J93N8j56K0QJ1n2j43J90O3K3O9q7j02K30o8R6K34l24m1Q2j45J89J3k38K9n8J7
-426a57J9O1J38K7l32K69M39r1l28N2M6k31Q7k6Q4L21j31j29l7r5l2J53q4Q3k21k8J58N9J68
-397B42j19k42p2J33j59J69O3N5K0J12J29k48m1K10j01j74J9M0l6oN4j10j10r3J86j70J37
-370a12n5Q3L01Q0j28k25j22J28J17J84Ml25j59J45pO0pm8K58m8k8K11J5m02J64j24L51M8
-342C59l98j57K04Jk38J0K09Mj13K00M6k09QR9r0J14j12N8L99J19l48j18J70q5l38Q7m3J6
-314a46K17n1Nj25K27Q6j00J35J05j10j21O3j21J17j73p8J65j15m4J26k7R5L13J04m38j83
-288g4M20l05k30J60M4j12K12kj80J26o6j45L2j94K19K58l9k51J10k0j82L4O0Q9K05J54q1
-261B42j39k74L3j6m8n8J25J74J60q1l57K81j35n5J29k6L11M1k28J72J13j39l85J17j5j43
-235b01j54J84Q8J56K9q1r6j06J00m8J04K65n9k31M09k77j60q3O4j60L04J10K98l10j61j17
-209a33K16Q4l41K57Q6R0j62j72p1P7J67N9l8k65K85R1q3k01k6J4K40R0m50K8k2J23j05M1
-181a21J69ONj10m1p1J53K24N5l85o0M5Q3J65k72P1J50J56k31j78O3p5K72J55j8j95l1j1J58
-152A31K81j69Pk16mjj30N06j20l60L46k04j55J09j80K38l6k10K39P2j70jJ52K00J00m41J16
-125A00k91J38j10K56k0j10l7K0K1j7Nj11J05N8j99J95J40k5j35K87J00k90J80n1j29j19Q4
-98D5k2j39KK1N7j45J59L5m9L5n5j9J34J76Rj43j58j9l6j55K21M03j92O1J0k25j44k5o8K58
-68C2r6m7l2N2k6O5K5J87J85k76j19J6j46J22m0j22J31q9J4p6J22J85q1K8O9J43k47n7q3J81
-38B0j85K78J07l37R0J01oj71K68o2k7J39j01l33N2K45Q9P1J9N5k28k43J35M7j32N5Nn9J36
-9B8M1J59j48k46R7r7K41j73l9k0J72M2k20p2R4K8o0J82r1L86l04P5p1l9J70n3o7j71P7m2
20a21k2j8J68J74k8p4%j32j38R7K0N0
32b4
##PAGE=	F1=23405.477114739889657
##FIRST=	24596.97802734375,	7686.668670654296875,	-0.85881268978118896484
##DATATABLE=	(F2++(Y..Y)), PROFILE
-2014a43KJ23mJ2r4o4K7JK33J9o8J69j59j64K33m5j90J15J25J20o2l62Q7j49M15L52j36L0
-1986D23j52l48k0J67k91J27j17Q3J83J61j2k79J08N0k23Q3k9K72j43j52K83O4j85k48L22
-1961A27j7k01J17P1k6J53J4l0J08l32K4J54l57L08k69q2J52K73j01j34M2j34M5J95j00j41
-1935a41j3J63K4O0J1p4J54k91J4J5K03R7K17j2l75l03J43K12J95j61j17j20p7rJ67k25K45
-1908BL1jj31M7J31R9j81j36K02k6q4j42L17P6j16q7j79J80K81l36J08k47J86j92K64J83J28
-1881C77j65q0J40k24j87r3K32N6r6L67l54L57j38j91M9K9j98k9K16M3j45J17l1j94N72P6
-1855E06k27j18m2m9M9j70K86k66j22K03j84l6J93J44j99K75J1j20k05J66k08P0J92k26q6
-1830a63r4J57O8k07K35j25k5J4Mj23K37oj25PK69k18M5r3L2O8n0j18J86J03j56Q6M8j04n5
-1801a03Q1K15l17P3M1L1j98J86R3k48J76J47j62m6m7J15l65J91J78j3k45L37k66L10R6k65
-1775ej97o6K48R1K13K3n9j18J2L54r3r9%l5o4q4l56J26J35K15k12k21J04J40j45J8o5J66
-1747B6k8k06J44O1j71M9M63j00l71o5J4N7J05J34j90j15J30J73q4J4Rn1q1k9l2O6L93j76
-1719A39j94lj00O8l8j40O0K68J64j00k52J17o7L5m1k43K65m3P6L6j61J92Kj03j00J24J46
-1692A07M9K63J28j98l03J21N3j99n0K79n3j31M1Ok06J04J63j03m8l03L01K74j26k59P2o0
-1666g8J96k24j7K13k27K80P0j74j17K67k5k13L40J71l38l18L09l8l13O2M6N2M3K1K06j95
-1640aj98P6R0j51j7J32j30K0QK41o4K3M0j73j24J89j33J50j30J19J80j90L8K41k24J35j02
-1613D5j72L86J6j41k04j2J6j02N1J04O1J12j30k01K97p2mJ42j01n5j31k2J66j84J1K4q1N8
-1585a23j0K65L9l8l08rK00K75j75j25Kj85J02j0l4N66k6n62L34K71l43MK84J13ln77j53R1
-1557a35l2J31K14q0j44J4J2k3j62K7J19kJ74Q7j71p6j87J67J45p4K26K9l57l0j10K77J58
-1530A97N2j60j60n1L37k80K1M6j11M2J64K2m07N29j15l68L51J29n9L5q1J63k26k18l5K99
-1504A16M6p8j16K5K6PLN0p0q6j5R5j47J16J44L5p9j18P2PK3n2J30k10Pr7k7J33J76K55n5
-1473C16l01Q0k7k2LL91k05k04r0m5J8k5p4j9m5K42K67J15j71l62J46J56j48o6J14j75p3O1
-1445a43L54q7j27k06J81j1k45K34Q5k33M22l19R0K36k84J28J9O8jj80J26r2j21N3J48r5j54
-1418a54R2L9R6M7j96J70K42m66L18j61k89j9J06Q2JK37j04k29M4n5J47j1j24J03M15j95k24
-1391h8J35j43L8p5K10j90%J90N8J0O5k29J81K9o5k25J07K85kl49MJ60J10j51K1R9k99j15
-1363b29P4k3K65M4J8J07m8k31l4K1N3M1k77K19%k7l1q0J20j33L34K3k82j89J11N6j12J57
-1335e3L3L06j72j59Kk7J2m8K68j67k68R1K01J33k46j35J20K01J59j22L4J15l33j65J88L49
-1309C17N2k84j10p4J39m0O1k24J03K39J69k75k01l4J46o1J29j49N6Nk47n7K93M8M9j98mO2
-1281i0J42P4K08n4l09j38KOJ96K7k11L54j84k0j04kN8k35K76L4m6K49J62j21j73p3J19k65
-1253a18q7R9L27k76j68J96K31j80J40K55j69k30j31M7K38R4j54j38k7N6Lk37M03j36j14J64
-1227H8k08j02J18m9Q6M4j72K35j34O6P4K66j13p7MpO2j93j25r3K36J98j28k48N4J38j02Q1
-1199am3j39K15K26l60L20Ok32j43J86J96J1j97P6J16j4j15l07P5K08P2L03q2m64j19NK95
-1172I4K03j60k20K94K47j91k79j58L24L1k10R0J84j86k47L7MJ50r9j45J08P5L00k19j54R2
-1146c5O9J30k29P7o3p4K09K07k83lp6J07J03j29L4J87L66n7o19j73K73j01m3J1%L4j61J61
-1118g8K72j92P9kj02k4J08J3%j08J62l1k49J03L7J28n2j66j7K78J02l23o8J20L20n2l57m2
-1090a41l9J06J57J41JML5j87j76N4j04K62jl87L73L6j91L09L46n11j45L43l85K52RJ53j92
-1063A22l37J09j9J91j5K11K2k53j90j38L80K76k05l20K94Jj88L94l29k12J15N7l9q0J0o0
-1037b03J71J80k34j4m6j7p4M31M39n54j69L56q9j26N9L9l89L93j84O0R9J4j03j8j95k7L2
-1010a69J53j14lM1K60j82J36K74l37pn0j28j01K81K58J7l77k07K66J48k82Q7J90j36n6L3
-984eM1k03O0J08j11o2K97O8k89M9n4l3J28j10J16j83J37M39j49k8M0k90k15J09M5JQL76J97
-955D87l13k11K69k61O0Lj4J23k82L62k45k25O0J11l6R5j78N1J32K76j27k45J23J34k45j38
-929b34N5J04p9M7JJ24p3L69M8m17L3J53j8m1j79J38P1k38j34J10J26j49J79J6j04J00J56
-902A64R1K7k01l30Q6L74J73j66l52J4r5J07N1R5r5m8K7p2L15M1m5j88K5l9P3l07L22J5l4
-873B8P2J04j01k88J74K74j28o3qK91J59j85l44k26K05oM6J18p2k02J02R7Jj57M3Q8p3J65
-845A14J74l18j51m1J46K51q1k16N6q5J64M9r0l5j07O0J05j54M57J0j11k8K9l0l33P2J62k05
-817a36O1P2K81Kj61r2q0q4j5J50J35J22l1k91L29J39j33l49P3j16JK9J10l2M70k01k33j25
-789a05M1j7J40N8k34j01J87q2j25J7n4N39K67k72k96j29n0K14q8m6P5Q8l4l65K55K18q0N
-761B6j53m3O0M2j0j9J46k31J16j3n6K73l8r7j36n0o6K66L78o1l19j54J66J48J65J88m59o9
-733@k2j62NJ9L8J73J20l10K48J93q6k4j82k45M3J30j82K4J12L9OO5J22j0l06J25J59J47k20
-704A9l00J32K1J28j29N8K36j63j3K13M6j11j61J35m4O9r5j66J03j85L29j9j69J35J5j80l6
-677a32P3j96K91P6K36J81j10l04k09M51J74j88l03q5N2k26K12J11j83K6r2K37L31J09l39
-652A93m28J63J23K61K69l27k76P6P2R1j46m1j06L8Q9J3l26M70N6r8N4K16N8l59k88R5K61
-625B03J75L3k46j16j99K70j03j69P0Q1j42K6J63M0J83k80P2J04k41J72K28j86j57O3p3J97
-599A68R0j47k68n9J47j67k0M20O9j48L04M9k10k23K0j06k1J14J55j91k4j21M12J49j75k45
-573b8L16l74Q9J09n2j49J17J18J24j50j22J43j07N5J30j32k27q2L25j06P2J94j68j73m2Q1
-547c9r6n2l2N9Q2J82o5l68K53k30K90%O8k32J80L51mj22M1k11l34J02j06L80K73J33J15k20
-519C98n80K20J15l8j55j78J7K35m6k30J17o4P9K07j30J74j48k49OK5J18N7M9jr3m1P3J06
-491D3J81p1k44l3J07K5o4k14J06L36J53P1j72k85L4M14j72m47K75or1M55n9k52N8J94k62
-464H0k09K52k20j06L52N2k05k17L8rK96P1j97l0q4n7L4j00J31J15j8n5o9nK73q4j7K91k78
-435B5jN4j32J72Rl28J26l7o9L1O1J50M6l34K90M77j12l38j5J9j53kl6L28L31j76j63m1j55
-406B7n8J24j34J93j42j07J79j3J22j36j20n3M5q7J62J3O7J4J24J7k35P8P7j34m8N5ml6qM2
-376B4j77J7r3J12j13J27j32J26K51P8q0k65j4P1R7J86J1k78j22Q1oL6K0q9K44Pl8J30K5k36
-346@J02k94M02P3l86j28J73jj64R8K10l4j72K42N4k16l5J44q3O2o2o7L31K06m01J17O6o2
-318A75k47j0p4j8K21p7m2m1J70J12q4J60Q8j47p4n1n1K75j81j00J05k96l5J31l1J56L95R5
-290E24m91k69M31j79k18J71l4j09J88Q2k54J94k1j86m2m3J55K22n9j80J18pj35o6O7L0K40
-263A29J55m0j40k77Q7j3n2p0P2P4M6J7k38M02j13k12J94j11L03R1j25N0N6m8l82O9K7j03
-235a52j24O5K46K8j6n6j15l3Q8o9J55K44p8j96L81k50j31o0p0j64L04P8K80l08n6j80K16
-208B7O6k04K57jJ12j57j31n6J91R0n7J6k64K77R0j46k13P3n4J33J26l65J25j99J50J6m9J06
-180d1n6j1j03R3J51k5L1J57k30p9JN8J42k63J90N3P0k42q3J18j45K87J62o9j47L0l5Q9K60
-151C63j95K1j76j8Q9j61M80j74l08L22j93m7N2j47K76j87n1J61N4j73lJ54J42J15m33J00
-125F3k24R5j26K93qr4J7n2L7J5p6j80J98M5k68J25J60J2j33K83J81k88J32Nk41R2J49q8j58
-96c4K0n2M3q8J49k5o6l0l7rJ92J70N8k33j93J18p0p8J40L77j22OJ3k36j09j08r2L17j48O8
-66e9j24m5L9J17L1J14K17k57j07O8j19K2J7j01R4k0L9j99K15J24j40R2O1J32k27o8j43J56
-38g1j39M02J38l01o9J40n2k28L42j9m2P9j27j63K8K52k8K6J30J17k58l30J43n1k2J04L2j30
-10i7J41P1l1j59r3K60j19L09k45k04K5L12J5k72j11Q9q8P0J27n7L55l41K11j23j78Q5M3Q0
17G5k09P3o1oK0J26K51m0j07o5m6j66R6n6m0
32a55
##PAGE=	F1=23381.16076958470876
##FIRST=	24596.97802734375,	7686.668670654296875,	-0.4167747199535369873
##DATATABLE=	(F2++(Y..Y)), PROFILE
-2014f9m3R4K0Q0j00j16k6lK25K0J3J15k38K8J67r7j85K5J79J31k6k78L3j91L85L36m7O9j30
-1985C71l24j08J16k57J05l2KK72J57k2l27J5K8n3Q1q9K13j83j51L57L7j85k27K90Q6j20N5
-1958A07m8r3K08L2PR0l56L5P7j09K93l42k44K66K33j24j72J01q9j15L33j10k39K09R0l5O2
-1931F7K7j05J21k92J29m6J37J41K51j38l64p8J03K22J48j52k04r2j5pJ85k30J56L7n4o9J00
-1904b2J43O1k71J5J29k0r5j24L66J00j83m9j48P6K37k32R5j68O3r7J31K40J21j82o5R8k65
-1877d6j57L1J78Lo3L45l82L68r9k27J4N5j12q3L07Mj79R5r0J0N21m5k67J6Jo9K9p7L06l41
-1847D6k25K68j73j24L06J07l00L58L6q8k35J78k38K9J89j96q6k21R5R4p4K48j46N3O4j26
-1821a61j13K29J9j29Q6J61k21J85k32N5J19l6k06K10N9j81J64Q3o7j2j16L30l17L3k7O0k4
-1794d9j30J56j46J63J73p2r3p2R6l45J87J48j6k23K95j87J58J96j54k00j13J35Q4J57J8P1
-1768B37m1q5L13n3m7kq2o1l1l03lJ77K19k10k39K70R3k39M1K6J37n5k52R3J57j37kM65r0
-1739B96l99j04P7N2L7O1m9q2N1J52OO8m8o5j82l0Q4J06L78j73k51m1p4N2j52k5K2K95J93
-1710B55j20k94Q8n6K3m3j04K99n4j20R0j47J10O2Qj05J16J38K8K44J97k09l90J16L8j62J
-1683IK13j34j29J04J5j65O4Q6RL0k58OL41j3k83N9j14J89j30M1J81k14K21O1j47k5J94n2
-1655A59j27K26J53k96l16L71r6k74J85j43J15R4j73K67k19l4N8Kj25M2N9j46M3J10K18j57
-1629dJM5j13j83J58j9l1Q3N7K13j18j23K41j49J48j68j22L90k6j72j84n4jmm3J98O1Q1l0
-1600A32k37K02q6O2J58j45j44J1l3J91j12l6n6p9J41j27K79J10j7l09n3Q5M13j12k16p1l7
-1573h6O3j52P7N49o8m75K84L42l17k71L41J44N1n53j06J0OK02K43j45j84N0q8p3%n7J77M5
-1545IJ21J2r4l9k07J55J67j41J61P9l44Mj65K34K34Q8q9j26k09L38k96J09L0j79Q1J00K5
-1518E8l17L50m7k12J88K43QJ4oJ60l36l06J4K59N7o2j48rP3J14l4j03Ko3JJ54j63Q4J51L5
-1488A59j01r7KL6M9j42J20q6L3j71O5P2J17K12Rk11J08j68l2R5L41k21j71q3m2K7K7j77Q7
-1459a43m1K71J32J08j06l38R4K41k02j84J12j05M7J5M85j66j59k28J13n2j25J68R7j03K22
-1434A53k27L3K45k70K53o7M9n4j76K10j03n9j23N7J08r0lJ74Oj1j19Q6J57m18M42k69k40
-1407b56K03rr1J10K67k03j64qk4K18lj86m5M74p9l59K18k14K8kK66j72KP8M1J6Q0j88J34
-1378A32J6n9k15J20L03k6l46J23J73qj58P4R8l64mN0J1K28k0M2Q9j6j81j68M0o0J38k30K60
-1349D2m0j18l6l3J41m2K69m6l69R6k2R9j79L4R6L11j32j33Qn1M8q6K89o0l06J07J80N4l17
-1320a96r6J02J66K17n4mK6l26Q1J13K41M4k24j14m9J45j16J08k35R4K63J58k58j41k56K49
-1294f2O2J27j34j6rk37k6K57K9K3k36J48NJ09M0J80l7k70j5j9p0J98J16k43L94j76j11j40
-1266a13J9M9k08K35J1l6L08K31k27k66n5J39o0k26RL65k37j60K36J79k21J91J97j96j64p1
-1240g1M6K48K7j61j87n3O7O8k14L50j28j39K30k09o9P5l5K07K7l21J47k9N4J1K24q5J3k1
-1212G2KK9k37p0j7K32K75m7l04j20J39n4J12k3k39K79K54l50K02n4j18j67K31K45K6j98m5
-1185E5K18kj46l05P7J62J4K00m9l02j61j4L00J53j58j46K93K31j79k76j17L02M1k23LJ62
-1159A33j34k14kJ11J81j82o1P9K1K76j83j54J41P5J12k78R7O6q6L5J43k23j2p3K18L8j28
-1132dM0K24M30m6o60j87K30j40nM3Q2k3j50J79K15k53J50o3j45Q8J42j8J5q8M6l1j07k1K9
-1103b8K7%j60j1J54J90l05N6J60K24j53m02K32l5K8J68J68n2j06k1k21m4K12j08M5n7j82
-1076b21L95k5k19K76L50m64j27L54m87M20j05J76k01l06L3N7J74r3J47R2k28j80j10K87K84
-1051B79r0k72K22J06l89M00k50k32J19ol7NP0q0J17K42j92r6m6pn6L32N07n20j80L18j34
-1024A30j19PNj59L96j94p4N3P7j00Oj43j19K5K08j78J11j03L37j46R9K66l19m6l4j28k7K97
-996A28J36L4l68k07L52K10l16J05K18j35j42o1R7j76P5J40j52r3K42P5k01o5O1mP5k92K32
-969c2p4J48M46j20j19l6k52k55K42J5ml2L02J53k83j28K08k07J00o3l1Q2j73K34k46j18J6
-942b27O5J6J32k05M3J88L72j90l16J51K13k80k04R8J40j03q8L6K07j14M28N5m55P7R5l4r8
-915Bn9K08J0k43k42K11j9NJ49O1j61O4J25O4N7k52k33J43L43O2j28k83o7P6P1Q3O1j39j9
-886e0p5O6K26lN2l06m7J68M6k64K30N7r1P9J06j14k91J83L40j41p2k8J42Q7k4k74j47q6P5
-857a56J51J58j2l11J24R9lo8n5K0o6J46K19j85j17j14rL11r8q3P2j06J25P5j71K1p9J1J24
-828B3k58N30Q6k16q8M9J6k40j37J21O1J99J5K26k9j80q1j15j38q0J64K40J39m6k73L21J20
-801D29j13k88j10k8k1J05J05j35M78j93k10j37Q2R2l1J1k29P4J47j74j07qmM57L28k60k99
-774c9r3qO7nj14J65J62m2l21j0L22m4N6j00p4lk2K9o1J62j48rJ14j52K40Op2j65l5k3K40
-743B3L33n4l10j49K13J42K11N8m91P5j00j10QM5J5J39Q3k65K36J87o0m0k16k06K9J64j47
-716a87m5J96M9l6K7J28N1l75J99P7J34j90k69R8L5R3j91K50K06k59m1K30O9j08j23O4j12
-689c0J59l0k17J49l24L71rj72J16R5p2j88K2j2J94N9K26J68r2l79j62N77J87l52l16k1J5
-662c8j65J87J74j32k4p2J58K64J35l22l56J71J34K88J80l63l11M8J80J46j83k4j04M5J41
-637A57Ql65M39L5j63Q5K41M8l03j95k0K67K62Nk52k18j79L07n8j65L8oo5q6J31Q3J39k56
-609h6J44J17j97L0K97k30p0N8r0K02P5j42k80j2O7j29P9L24J34k64L45R5k12k24n9q9L3J23
-581C9J08j64k5j30K56J94p8k09L43m21J14O0k1q9J21M2J17j45j32M1j21K12J08j49k21k7
-555a77L34k10J05J13j19q9j59K02N1q2j60M0P6J68p4l64K23p0R8l5R1j19K74J57o4Q5J04
-528C99k11m15J93j54J84L26J80R0j98o08L55m7Rj62j91K7J81r4l4J15j00O2K21j13j2j99
-502a96Q7k24J31O5RJ20P0Kk16Q4O0K20k2k57n1Q1N8k1k06nL68J21P9j30k27QL75j60l87J28
-472c6o3P5L73l5k00M6K21k90j78L42k47j92L17J35j77l17M4O8L97P6k44q6j61k4O9r8J16
-445f9J13oj83q5J01K91r7j52L28k18N1N8j09J31m2k58J09k6j44L4P9J71N5l67L35M77j48
-418D29l59o2K5n1j02j4M82K96j99j90m0j92m1O7j78L26o5j39J47r1J09j56L3n3m1l8J50n4
-390aO5K4J30j01j94J35n7j29J60m1M0n1k5J5j41J09r5%Q2O3k50J16J82O9nk80J51m3N8J64
-360A50O0j75j73OMJ5N7r2K18N1o1O0O0j10O6k71K22J02l33NK9k9j0J24K14o7k50K77O0k11
-330bj13J72q1oK7k2Q1K80l80K92j1m3j75r4m7j1J48j24p6Q2P3J32p4J71Q2j71j0j48J8L51
-300C21j32q4k9m25K13o2oJ05M42O4m42k41K74k4j51K24j00j53P5J85k97K23J0j60jJ9L9J88
-272G5q1n9R8k9r8j29P7o6K80J73pj65k08R0L6n1j01L2j9r5J07m0M18j26k84K17j93K57J47
-243B56K5j9n9L8l38JN0p0r4J51K00q5q7j2j35L6J25j08J69J84j11o6K76j84j14m0j01q2J36
-214e8N0K47l03R3k39K36%q0K77r6R4j43r9k1K84Qj79N1k45L28N4k01j67J48q4n9J70j90J39
-185A5j61k0J32l2p6q9M1O5K27J45k34j75K57nj43J1l9J21k17K50mn4k53J08J27j32J92J50
-157B07j26m1P3o6j4K26j76K2j28MJ66j85M11k16k16K52j65O0Mj70L40k92M9J01K2j64J6J61
-129A55Q2J39l93J7j54O0n0J82M3%K3j24K0R0k7j79P2N0j43j69J90O8j11K49K18k66R8P1l37
-100a26L23K13j94j75J8j13K5l8J46r8k3j02K3j00K27J41J22k40k14J88l6j0N5L29p2j8j3
-73B38k41rk33P2J25p6O4q1j64J8J62M9M9K60k19j27J18p3o8P1q6N9P8oj97K12M5k19J28O3
-43A2J29j75p5q2M7q7N06J60k72r6N9p4k10K78J4l3pj25K0LK71j04n6K06J77k78m05J33j41
-14b05R7J18N0j27J00J12k30k6lL22p7L30l17l05J11L24nk99j24R9j45J02Q2l6K76l37L08
12A95j65k38N9L5K22k06M8m7j6K0J25K79p0j30j21L1j00P4j11M1
32g5
##PAGE=	F1=23356.844424429527862
##FIRST=	24596.97802734375,	7686.668670654296875,	-0.14639636874198913574
##DATATABLE=	(F2++(Y..Y)), PROFILE
-2014b4p2N0M6J25r3j25l7o9J94J8R8N7k01J15Q2j07j26q7J45J49N3j96n6j78L11K73K0J17
-1986D82o2k21j84J7k26P8N1r2L15J41J4l38r3LJ27O4j48J44j92j29L79Oj47j69K10J79n0
-1959A59rj39j58K74M8k4N3l04J00l3J12K52l71j87K53J08j85k03J55J2K4J22j45m5J83po1
-1932a6O8Mj53Q5k39J91q1P2J47K35k10j45p6J06J90Q3j26j98m5n1O3J78k56L4L4m7L8J00
-1904a5J35J2k94J59J5k5j00o1L55J16j97pj43PJ98j09L1j20m1k2Q0K35J16k09n7O2k78nN2
-1875a10J16p7M0K57l80L21o3k47J0N4%r6L50l9k10Q1j37J90M18j34k76J47N6j33oL1L14m10
-1847F7k41K93j87j24L39Q2l84L84N5l1k77K14k29n5J67j22r7j13J5l9R4J90j70J27J34k44
-1821a52p9J23N7m8Q1O0k01L42k80J4J11Rj44qM6r9J63Q9o5L7k13M12l13k1q5P1J60k53nN
-1791a86J28J85Qj06r2Q3l04J18J43J2j69J85j10K4K78l0k21j47Q4R7N7nJ54K6j81K77rj3
-1763B86k1r8m9L6k62j05K23J81j99k26L94N7l12M7R4J07o4k65J8K39r9l9M02n5l37j53R1
-1736a09M4L6q2J23n4n2J45J44J06j21o9k09j24J81J51L50j23l42m7j3P1j32p1m7K92J75j28
-1709I5k83Q4o7M8j00K0L26k0l30J40j01%J79P9j35Q1J08%K01K63k01m66J19L4q8N6J33j81
-1681fr9J11M6j04l4L3J70L7k36k01L41R9k25k9j49J49NQ1J21j81J37P7j20J05P8j15j3J12
-1653A90J21j95l34M25j42j40K01j93n7J74k59L01j70J41m7p6q3N8jj31N1J95J93k27NJ0p5
-1626f5j93P7Q4j92L02m2K52l9k26K05o6J46j78p8K89o6j64j37o2m6Q3o4K29P3J5M8k34Q1
-1598C2q8J34J59j60k29J80l0J65j6n4j35j23K33r6J44J48J2k98n2o7N10j9k13j57l1N5k30
-1571b26J70M46j09l39K89L59k26m14J75J63J52m09j13j71K05K12K35j96k56P7j96j10K96
-1548A4k21K12M3P6l8k9m1j65J27J60j58N5J08l40J35j39Q1K74R8j2o8k98K44k80J88J2k35
-1521a97J31N5L4k76K09N3m8j5K94Q1K2K0J68l64l57mK08O7l4j67m6R3K04j4l21J74q2QJ94
-1492I0j87Q8J06nr7n1m4L8O0j72J26N2j3j93J13RM5J60O1p1J30k66q5J92K97k69j12p2mN0
-1462b4L5k74K28P7J12KR0n2k49N5K84k67k76J27m6J04oN51j98j50k34Po8oO3J26N8Pj53k8
-1432a05K54k35L98j14k2j00j49K09q9J1k18q0L48n9j42K61j0j8j02LP7k84M33l47O5K06j33
-1405E8k56J63K70k94N4j35K3K76Nk70j12L78N6m17L16j70j34N1K85j26KpK7J0P8j40J16K1
-1377A28p2k28J21L20k7l32K19J83j27j57J04O9m13J16K3Q0J79p7N3O5L7j26k69M6K4J24k76
-1350b13L03n3j79j14P9J32L6J82j07k89K56j26N2j16o3K4K78l6j37K5o8P1q8K16N9k64P1
-1323f9J60j5l46J24O4q7K44L2k6k3j52Q2P1J66N6j56j40p2J72j79J86k03j2K96J30k43n4
-1296Fj57J05Q2J43r3l7J9k24q0J99L5n1l3R7q3R4J7J04j1j61O8m5j66J85K00k46L78j34j81
-1267C0j44K7M1j06J53l5n1L39K94k80l71L3J82Pl38l4L63j90q6K29J09k70K28J26j98n0k5
-1240a7K8K69Qj88k34j20P2J25j09J98j09j08K84k08m6N7n0K97nk93Q5l3l3n5J45k6J18m3
-1212IJNk57l1N4K39L41K4l71k42J17j6J26L3j19J21K37l18R6j21j8r5J95K48L2j59j58L22
-1184B95kj47k71N4Q7k5O8l2j19j54L1K02J08j27p4K80J96j88k76n1K47O2j97r7J31q8j52
-1157b39J7J56K07k47kL9K6J99j85r1J53Q3J04l06P4K09j05j04J01k07mK1K61p3j23L9K22
-1130B25M43j0o32j90J85j51j3R1J39o9r0J73J12l00K12j10j88J84J90l0J6r8o9JK6j35M3
-1103d5j22J07j05l6k3K45k28J67J06J64j55k18K63n6k8J37J74q7k00o4k62J08L54p8j31p6
-1077h9L2K75o7k38K09L58l79j16L08m90N17j97J37j67k43m2J00J20j12M6K03j91j90n4J82
-1052h8K84lk23J48K16m37K15j30j85J06r3O4N2J05j38O5K85j57k02j4K4m2J88N46m32j65
-1026a1K72j63j02l3n4J05L29j96k09O2J61j01kj07k40J25K05k44J52p8L00j48P8K23l05o2
-1000d3j8l9OL06K4Ql41j79L81K43k95J39J98j66k01j31K07j40J03Q2k36l9J80P3j33j40J36
-973a5K9L5k19J32J9J22M14r8j31j25k38k30L39ok4n3J72J19k24j10J57j25J56j29m8N1r3
-946a23R4k21R2j9n2P4J10j73K3K11M48k49l57J42K75k78j85R2J46q8k01rL16j68M60O4m57
-919c3J03J1n3j39J12K27m7k32k87K62j73J99J16R8k07j9Q6K3J06k39j52J97K62o3m5k15n9
-892a61J52O2Q3K1j81K7j84K10J12o7J15l27j32L76j1j97J53O5j63J10R8j29j86J98L30j85
-866A89o7m1k4n3J72j47p5j46o0K12K55O6m11O9R4k5M0q7o4m4J13K28n6r0j58j49L18j29O3
-837gP8j03N7R1k10P8m8k4J32k94M95J62l37j25Q4Qr3k22P0L70J67n9J46o3j82p0j06j88j31
-808c24J74L49J70o3k60K77O8q4j71k38k5J7J20R0k20M29j26j36j70O9K06j72n4p3J09J27
-782H9k61n2m8N9K84L60k18k72n7P1J8n3j27K28J80k0k32j19J66PJ31n2j16j3j23N1r9K04
-754a4m9j12K26j87J10L4l4j85K0nK18K87p5l03r8K64J08J85q3l66J37j73k5jR5mO8M6j96
-725a12J84K35m7q0k62j18j1K10p2j30K02L4o7KJ18J03l85K72j4P8j26j94N5M8K1k48M17J57
-697B70l27n8K60J19j37r9j0j79K70K1k63J72k67K55pj69Q8J80L8k03j27J08J27LK05J67r4
-670C43m54q3O75K22m51l48Qj6j08J93K04j10n9m4P6J79J60k83k29J18J34L03R4l44k48q0
-644a48K45K12k17l7q9P6J75Ol89M20j9j80Q5K77K2k29p8q6K16L02k3k18l02j87L22J0j32
-617C4lj19K0j48P9Q3N9j93K02J30j16j19L38k58P4N3j37J45O7j01k44R0J0k13J63K07J62
-590B65l31M29R3k05j99j36o3P5J22O0j42k6j21P7K23K5j39L48m48J74Rj4o6J08j8J00j46
-563E4j47jj35L13R5j46k13M9K83k94K30R6j19j08j69K59J87o9k47r2P6J47p4k69J01J26J29
-536F2q8o5N3K42l2j66K92J74j96m84L20j20j03L42K01J00j22n05L15j90M0j37j83J8Q1j17
-510b68K11N3j12M8K11p8j44o1J26k98J36J5lJ38J40Q9k84k5O3K06J8k41m8K4P3N1j03j27
-482a90K66R4J08p9j45k9K63r7k74Lj56K43K21k0j00L1K07k68j57M10k24k06K33J66j24l94
-456b18O0J05M75P0k94j34k16O3M9r9J27J07N0j59j63Q5K81j14k49L26j66Q9R6o6N5j31j22
-429i3Q9k5j74j1J08J88N4l73L62M18j92l68o6O8L4j75K1N18K31j95k07l1j96Jk4j75M56k2
-401B21j71J01j27J46j72J00n7p8j8J33j05L2N2J46j76j65J16j75r0L66j69J51q5n7k4L2Q1
-374Hr0j21K80J0k79J1J03O8P8k87K87j09l0J22J40r2k36o6M7QN2m9J85O9r0J0J01k9O6j54
-344A3n6J27k34Q2m6m1Q4J29K23j02l30L13P8j95k32J81o1o2P6J31k18L34l13L75m4l2j31
-317D9j64J1L1M4j71M3O6k0J32p7J59Q9j72P0k19M2L83m5q8j76j68J70o6N5k38M60L2l09p1
-288a48o7J40j00K90j11j18j23K32k22J21K8q1N3J3n3J96j08N2P4p2r3j39J04j8J61J91J2
-261B14k06j20O9J12m7j55J2lJl9Q1L63j69k67K00k39J67J98K03K7j64M4l14q6P5n9q3K31
-233D6J43j34j67L1j57R8J70j21J39J01j45J26R1j12p3k1m4l6j7j1K16l02K49k36K25p6J1
-206fK95k08N9j09o4J4L28o5k75Q4k26M09Ok43q1K09o6j98J06p2J73j10j72K16J4j67o3J40
-178g2O9L17J13m23k35K42J85k03K4j43J06j51K50k1j57m2J04J01j37J04J17j77Q5Q0j00j01
-152f5J98q2j2j04P7K18k28L12k25j34J83j08J35l9k36M12l13M7P5j3j55O8J51M6J82l24j40
-125g4r2K8O2J1J33J20j4j55l6J57N6j95m4N9m2j80PJ09r6J92K17k30R7J23l64M47K69k73
-97B92j95Nj51KnJ30j53O8j60J01j06J12N9J87j87k25K14M3L9j4K60n4j0l6k38J00l19J30
-69a11m6J15o5j4n8p1P5O0K9L12j89j71J26j2p6O1p4N1R6l8j89K09j3k58Q7O6J27r6p0Pmp4
-37b08N59J69k58o5l3p7j93J73K9Jj11p5J40j1L18j14j64K20K36k83m23N1j73J82Q0O1p0P1
-9C2J30l95K39o4L41j5L07l57l70J67L05j8k95j05J24j04M9J9m2J66k80L45j97j20J05j53
16a86L12k04N3ll2nJ18K69j05j50j42Q2j4N6r3P8
32C4
##PAGE=	F1=23332.528079274346965
##FIRST=	24596.97802734375,	7686.668670654296875,	0.041348241269588470459
##DATATABLE=	(F2++(Y..Y)), PROFILE
-2014Fo6jN4J32m9q4j5j03L9K7J88Nj00R7J2p6n7r4m6J95J36j42j49j24K29J73M1J75L0j14
-1984C19k21p7k22Q3J16j89L11J14Q5l14k02MK70M1j91O8p5p3K19pr2j11J34K33j6l8j81k28
-1956b40L19O2q4Lj93J66j29K87J98l66j33K39l5k46j45J47R7J27m0j45J62J08j09m0M6m7
-1930Ij82J6n6J12q1K2J21J68j49J55k79J43J35jq3r4l3j33J91J36k88p2OL2J00J01J05m5
-1902E6k03K02r0n0p3PL32J21j77Mj66j4K22m2o0j02j29K6Q9K11J19k31p8M3k53J48M0O6j79
-1873a61K04J23l43K23m1k53N5QJ33j15L43p1k07Q2j60K92K79j78k42K64J10k26n8J50L09
-1848E20m70j69K73k30n9K96P9m11L38O6L1l08K76k17j50J35k5j05MN8r0Q3J06j93J77K07
-1822B22k92n6j2Q1K4N1l7o7M26l18m6Q2O4o9k76Q0J2J17O6j00P8k03M54l07o5q0J5L20j28
-1793C6k37P3J6J76P6r7r7P8k38J2J48L8j10R6p3K6K44N9k45j58P1Q0j0k3J76Q1k59K49J6
-1764B04J1m0r2m3Q5k26j33K92J17k28k01M63K4l35M6J15P3n8k48l5K97q1k7L10m7k44j40
-1737a41L5L1P9k15K31qj37J38K74J33j90q8k04j44J72K13L04o4m36J2QJ07r1j20j15K39J17
-1710A40j27k14J02M8N1j70j8L47N0l58K0m1l7K47P6j67L6O5l2J46L18j62m91J16K8NQ2O8
-1682A28j84m3P5Q2p9j45Q0K72k0k40j86J83J97r1j51p1j3J45Q1M3j02K4J05r4K34l7k13J02
-1654H2M2Q1o1l75M52j73j3J86k26j78J67j52K26m5K21j56j33m0K2l9p6L4K56J63k46O4p8
-1627Eq6j53j9J16m2K34j43K92J7k50J48nJ31j43p4J54r3j21p0n4j11J41nK16P6o0Q9k47j5
-1598g2o2J93J49j36l15L39k6Q8R4j6j88k09L12m6RJ47M2k71l1j93N27R5j51k12j64M4j60
-1571b13J70K83j32j72L23L21j44l44j62J58K76k30j78j31K66K05J83k24l32R5k88J45L57
-1548B32l39J61K1L1o3Om8q8O1J32j24p0J29l19K51j25j9K68Q5O1Nk64N3k39K45k0k18J64
-1520c1N1J1k55J29J12O1j55K46J34N5K0J89l13l55o6J27Q5j0j84k9M8K45N2l73K50j55J3
-1493i8K14k15J11J3o9n6J2o3J8M9j00J22J00o3j52J07k6m8J17R4Q6J39l00j84L01K70l56
-1466B3k3p5N1N2L8k64K55J70n0r4O3k4j26K2K96l14l15J43l1J16j1N55j75j11k21j26m8P7
-1438a47j4J33J62j21j20o0K64j95N11j17j02j37j54J56m9P2k02j19M29l3l03K84K3L4j17
-1413G8p6J6j37L45l83L31K03k23l77J46K69l62K79k55J14L02J6l65k8J19J59l78L54j17k58
-1388b28M9K81q9K2m7QnP0q4R5N1q2k57J02L25j2k89K63J83k37j36J23K8k80N7j1J81J13j09
-1359H5M6L2J01q7l27O6K12Q5m11L22m2j50j11L8R7J10Q7j44q5K35j95j3o0Nl4Q4P4j54M0
-1330i4o1P6k6M2J48j76K7J48n4k67K66Q0k87J00J17m7k5j8J4R0J25Q6o8j63j72J95j95K74
-1302A35j31j82L15J08k27K2m8j1M6J75m0k1N6k68j30J49O9j49K05Mj82J00PLL0j6J00p5k53
-1273b09J64K60k42L15o2j97j09qK2rJ41r7j13L45L43k62m36Q7J83Ol87L4K69j57M5K01Ql01
-1245a66K33N0j77P2PJ6K82N8k03k81j18m6J73l0N6q6k6L16k15j2M7r9L45l4k62J53o8j73
-1217a88q5M5J70R4p9j3k6j50KJ7K50L83O0m27k62P7nR2J05nj4J90k85M0j19k7K8J19K06K2
-1187B15j04k10L93qj19k15K5j0m2n6nK4j05M6R2J05l7r8K65J60j97k68j5J64R8j33j67Q3
-1159a19o5l6M6J50K13k84K5lO4N1j79J9J40Q2J10k95J1L22j23j81J10k34M6J68K26k14j21
-1132g1K6J78M11N6n31k18J29j25n6J18K00r9nJ47j2l28K63j32k08K54K33j7Pj60j69N5J27
-1105G3k08R4k03K22n1j40j43K22J1R7%J08o3r6K86o2o5P9J68j14k56m5r6j7M76l5k38n0J00
-1076E4J75q6k49J15L64k56j46K43l41M75k63N3o1j93j05J32K7m8q8L28j53k09NJ37K54Kj83
-1049a7Q2L05l54n3kj37Q9j29J86K7J39k03K9L00j40k99O1M0l2L2N43l09j26K25j63o6q4j47
-1021b03L36K59j87k87R1K19r2k8j24k51K10J64k29K8K3K43j74O9J56k99k6k5P8L0K92m0l8
-994A95l09j67L75K51k37J87J50k28k35j14L07j17J34l1l40Q1J19L6q8j52J67O0J1j04M0P1
-968F2O3L67r4q7j70k69j28L66k0m9n9K7J09j59j16P3k0K12j66q2L9n2l9nJ30m2j18O0P8j48
-938b37L1K06M86k85l51R9L21k62j60R2J46o0j62q1L04k33M63O9m19J05q1o8j45K67K18r3
-912A70k07k44K15q9J98J01J07k46r4L5m8J46j58r3K19J59j61P2j79K3J43O1O9rk23Q0k44
-885a97K93j6j27J39k60j28M39m7j32J05M7k37J72N9j39n1K38K56k41m9l0q8l14L63K6n2m1
-858a2j85J08L79J20m83MP2n6J47q5j35k6R2J91N5m7j62j49J63j73K03O8q7k0P6j94J41j8
-830a3m7J20k23L11K38m24j27J26p2R8q1M6L77J04j27M9r2j48q0n5j97p1Q1M44J97q3k47K03
-802C07rm4j7k74j26O1J09P8k62L29k2k6k00mK98k54j19J15P7J40k82m1l3N1Q1L52j61k28
-774a04j8J34O6j62o3K18J62Oj55m6j20LK17k6j60K3k16P7j06K20N3j49K65k06l8O1qj52N0
-745a74J5K20K21j36k79M9K26P7Q0k01o8M5j98N1j4J17NKjj03R6L12k2j41l17j5k7K53nj90
-715a22J47jj10j1J00J31l24L23j03Kj9j02K1L2p0j53M03R3l62m9K94J81j95r1p6k42L92O0
-687A49l04J63j87J58k3j58M7K63J39j88k26J44R6p7J80J66j23n15O3O93K51m88l61J5m3p2
-661b38K11K06j05o2rjR5J62k19r2M2J11K94M3k62j39j81J69K80k25r5p1J32J85J4m01M11
-634B55q7j62O9L11j3j36N5j21J18K81m5j37l45k41L40Q5p9k5k39N9j61mM6Lo7J87J45l6k23
-605a67L33k72K22O8j36J7J3j4j71J50L2l31J79R8J50l08N16M1j85j57j83o0J15J06Kj32k4
-578i8r4p7K33J19n7L29m56K43l4k4o2P5n3P2j57j26N7p7K01R2j08k08J31J93l24L80J34j64
-550A40k09j01K82K83n1k98k58P5J22k8j51o7K98K10r4j53P2J75j63k89M48K31j48n22M38
-525B42q2l42K99K09J62m6m32K38k89O7q8j91K0QR9J86l4j07M5J78k9q7lJ9l55J46N%J14J95
-495A47J53l00j46J04J46K8k07Pl1K3J39J3j67M6Q9J71o2o1n8Q9K1j65p1j71L10K6j6J3K8
-466I8J44k00j36M41j59j77J36J34n5m25P8J25N18M7l45j73k37J53J2q6J38J28J16j29k56
-441a10O6K42j36k10K54j48Q2J62j8n2k39N1R9l3j85n7J20J89M4l27L42L11k30l54PJ12P2
-414E4k01K6M71J58j63k10k0j52L2j42J6M38k7k22N3q7K01j95P8n1p2l1J19j08m1R3J74j57
-386C4j74Nj49N5L18j92J98j29q5m4J92M3p3k02M04m3k82o1L2R8J20l02L68j20j42O9K45n5
-358A28k59p1N7L6m8J8J53N4j21qJ32K6Q9o1k73J37j04R1n1KP0J22K34j35l92L56J09j77l48
-329b34J51L1Mj03L05k61K12k80L81k8k4j19k22P9P1m5n2R2m6n3R1q1J21R5j53J50k73M1L95
-300B45M1j24l10R9J17k1Q7k77J75K8j58O6j19N4j03L36j02n9q8L7j25JL7K4O5j0j13K58j26
-271f5R2O7j15j35r6J46Q3L0J75Qk51m2L9J84l5k10OM7P0q0J00K60k19j87J71j98J0K22L73
-242D50J38k11j4l19k08J24m2j00K60R0j01j98Qj74J47K06r1O7J0j31L00j28o7njM9nr2j26
-213a64J65k57L70k01J78j24O7L05l35J7n8j3L0L03j14l00J31k17M58l2k56J2K49k7j71q2
-187f6m2K15o7k98K56O2j24o2J43L2M17P8n57o7O5K60k30K6k16R8r3K05pj12J18L6N3j65M3
-158AO6k03J84N2j20j48K09M7q3j04J62K44k74J88j98p2J34l1J65p2l12M63k66m1P9l2j55
-131a17J53J11M9K37k78k99m2j5J68j43K46K14p2j31j01J62J14j96j01O2J9j35n8N7j23J49
-105g0J95j99J44J45l16M34L06l04k08pj71k8J4J02j78J70j96J42k8M1j69K50j21j63J78J33
-79I6O8p7J66p5L0k9k15J80l38O1r4K58j84N5K0n1k6J5O3L34j87j85O2N5k9J9n9P1N2n1k04
-48a99K05l7j63q9P2J38k5o8P4jp8N74J59k60k1p6p8k09R2K4P1j62j0J32qL78q8k47J71K86
-18E57k72l99ln9N6K1M3J6Q2J11l54L08j42L49N2K29l53m07J92K72k4k58o2J63n2J6n5p0L7
10fj61K98k23N2J35k77L07k09P6M2k9l6Q5K36j31j69r0P6O3L6m0P4
32A09
##PAGE=	F1=23308.211734119166067
##FIRST=	24596.97802734375,	7686.668670654296875,	0.085478410124778747559
##DATATABLE=	(F2++(Y..Y)), PROFILE
-2014A4l7n0M0J10L8k7Nj30j24K7K80l6k3L6l2j4%n8j33J47J67r2k31n8J71P8j7K35J13l9
-1984C60k10j42j98J18J16k45K50P8J60k63k07P4K33K5k21k7J44q3J5J2m5o1Q1K38j3l4j72
-1957a7k79L11O6j43m6m3J84j75M16J36l39r0K00j69k66N6K0J31J83j26o0K52M0j92KJr6p0
-1929a13p4L9J1p9J06OJ8J45K48n19K13N3j02k4N2n2j56K83O5k97J8P5n1K4J20N9j07n6J73
-1900G8j55r2L0KL67J21j74l9k14oK89k5j38q8j63nJ31J96J28k26j35N8j44J66L3L1j55K64
-1872A35rk83R9k6j06L4lJ59j67K91q9j59J01j66L01J34j79j74L59J43l20j21K83K83n09n7
-1846d6K22k79kK35Q9l86K56Q4O8l06L37k07k36J01P5r5Q2R5r2M6L1k14J97K70k86n5q4O1
-1818c9Q3j2j30J37M55l68j04N9J03Kl47N0J0Q3K5j68J04r5M42k91r3j2j04M33Kk51j2j26
-1790a64J45J27p7q5P8j45p1J38K0m1O4r9J64J09Q2k72j41N4M9j5l6J59J17k92K20J0L9m1
-1762I6q5n4J01j90l1L27P1l16j89M83rl06M0Q8L4m4k07O4K36r9L9K34r0j75q9m1J3J29j53
-1733a23J05O2j71J18L50J49k36j28k00q0J26K93K22l7m99J17k5J52n1j37j69J50K9j11j14
-1708b08J15K06P5k47j54L69J35l44j02PL8K00J7j85lK6o5P9L61r0l47L9MO8N4L2j49KN9Q9
-1678H1j03k13K23K56j06k54p9L6K38O8k11j6rP8L9l7K4o3R3p6L27j16l23J96Q1L3J4m09M38
-1649B10j86R3J49k73Qp5pJ22R6K36k37j53j5n2o9nJ4K92J25k16J48j72j46r2N6n3J69J02
-1621F9k31L26K7k12J16J9J06r5r9L1j09n7Om7j58J37Q2K26N2j19R1k68o6pJ95J30p7k98L59
-1592A29j4l0J92Q6j98l28L70Jj04J14O9k26qk43M37K11o4k19l11n5L9Q0Q9j25jL54K51j02
-1564C94j91l86M8L90p0k56L4K43J96Q8k33l73J15j98K20M14m00N2Qj7p8K2k0k4m1R2m2j44
-1536a57J50j41J01r1o5K29N6J12P9j67j15j83K61p2j36J72N4m0j94R7J07J02k15J23J46J02
-1510C15J6K28k14l60r8L6J01kj95N6l4K01J34j71J28k45K3K11k39J25r8j41P8M2p7j4M2M5
-1482a07P0M7p7p7P1j3j54J00Q2K31J29k79k81L99K54m68R0r1J05L1M1k41K59K27j92j31K3
-1455D8k8lOK81l34k48R7n7R2LN09j05o4j90k49pJ20jN1K15j51j38j0K33j60N61r7j53j62
-1426E9k06Q4MJ12j35m7L80Jm34K08Q7J25j31j44j8m5K45l71N11K08k62m32N6K72k66L02l42
-1399a79K21L08L9m49K8n8J69k70L29q4k65j6K90p8M4o2k5k7P8k0L8J04l7k13j6K82J2k10
-1371f7K49J80l35j04J51K0r4q4n2K59L7j10M2qJ57p2l48J11L52J04n41K77k1r5q2l2O4J82
-1343A40rj48O4J86k32n0o8P4jj02J27j69M2l3O6N8r7J29l7l6J47n2j43L24J04k87j57J31
-1315b9j02J1K7l7J68R2J11K9j60l09J81j42L46n9k21J87J11k17N6L1r4mK20J8mP1l15j55
-1287a89J24J12k38L68p3k69J22J1r1R8J01R3j02l03J25K83k42K37M0j56p9o3k4P6J81j44
-1261bk11L33L64j81l96k3J51Rl31R5J64j42J85J80j21k83J91l0j52J86L0K1K70J59k12l37
-1235h3q3p6J38mo1p2Q0L24k32L6K4j64L50m0k33K44o6k99L3J68R9m5j18k8p6L5l1j3K55L91
-1205D53N0m55k24P4oJ9J66P7j08J30k69L8Qj41Q2P6J35k0n2j18L51j9o3j40j3j05l1j4P2
-1176d7m4j06M2K1J55N2k05K55J32j77k13p0N5J48m1j25mn8M4L9J62J85k87L3m8J15j56j20
-1148b63J49R6O4J24k54n2L75j45j83J52k43J15K58J93l37j40MR4L49J43l80k61M0o5k6L5
-1122a58K66j22Q4J00j21l41K98j21r9K27K46LKk76k20Q5J68k26J94n5J61p5k53J0J0K24l0
-1095a9l9n5P8n0L08m2p7RJ54j21k41K9O2k21N32J2l07m1J32J10r0k41RL64r4k14J45j59L96
-1066C29l01rR5j94j56J84p6L0n4K67j27j91L9J55J99p3j52J7L60k33k19P9j29P7q4K16rJ61
-1038B01k49PK87j33l50J53K6k7r5M84j73o5J76j42j4j44j31M00J84j59l01Q5K51o4m3j96
-1012c2r9J84J13j69j87J49K00k11P9O7l09J37j02J55O7K46p4o1k66j39L02K39j68K40J02
-987D63l22k38K7L12r8J54j47m17K17N3m2p3p8J51P0Pk2OR9j9L37j18l2j46l24m1L81k4p0
-958F6n8r2J28j20m0j18R7K43j63j27N0n3l2J36J05p2j58J5O2j48Q8J65M67k82k99N5L59k54
-930B0j55Q5J43k1o4n1J49k98M37O6l44R6j69o1l9K70J94j19j62j92J20O5J67R8Q8k77j09
-903f3j7j63J48m9m2K15N5j91J87j93J03J25O3N2k0k67J18k32K93j44j39J04j47o4L84l6q1
-876aQ7K2k87K46j9j42N1K58J70k79j5K2Ml01J24K21o6K5j94o6M86J35n05j9J8p5K23r1j91
-847a59J9O7J44J30Oj19j24j8j45K48L8p1p4J9j04J76qo1R5j41R6L09m16k8R0j93K64M1Q1
-818A62K49K5j65n2j05p2j29J9j37j4j4N07K03j05k24J14r8K1J47k73k53O0Q7J01k35J74Q2
-791G5Q5k07j16L55k67j58K18N4J93k57q9LL7p6K55j05j67L4J50J38k49J2J88J32K2j04P3
-764B29k36j84L00m1j97R1k56J52l3J12J34j48K61k23j65J13k7m7J2L8K48J43k29k17J94J54
-738A78N3p3k10K11j24j24N9k5J16L9m6p9J1KL83K8k16l69J00j6K65L9k36R0l0j89j3P3J18
-709A5j78L24j77m1R8k8j1jj56k5L18K8l68PL09K34k57r6j17q3K73R8k93R3j23R2m9q2p8L33
-679E9K32j58k90J36R1j44J73J33j72j75n9N70K59m96l23K6n0o3J93J95j05j1K0p6K8J36j29
-652@J1k5N3K74M0j68o8j79JL37j87j80n8J95J62K7m00M04j44j39N3L21m5l4J83j27mK01n5
-623D49j7l39l35L60J56j4j7l11lj36J9j04J29rM7J64Ok44K74k72L31R0o0j05j39J08q5J85
-595A28Q0m09J16K9R6j47N07l3j56j07j90q0J51P8n2j46k6n5j3M9J89L5K86m46L01o9n2n6
-567HL4o2M0j55l0J34p0J8R7l4k10K03R2k55M29J68j98l13m0L30L32n2l05l72K8R3Q6o1j81
-538b46L68K75r1j68J9R1j93k20L09K66p3n13N17m4m61J61K28K47j5l83J41l34Q3j0k18L1
-512b33N0K11J23j25j00O5J35K4J8k8l1m34J66J7l4J07K20J90k99j67J28O0nj74J05m6j00
-485a57K24J17j69j82J21K31r8Rn4j25J98r6j13q4K63j60k0J19N4J4j11q9M22p5j21L6N8J4
-457B26l95Q6J45N22J4l88k10k05K14k9n5J39J73J59j21l50R1J79j66j16K24j52J5K35J3j70
-431G8l35K34J27m3k21l6Q8J75K7k65K96J86k44k76J19J06O8k06PL96R6j12j99j4o7L0k17
-404b02J81M09o9l06J5K9K19k25J3k4m5o6J04n0j30J26K00p6k05j44J26mJ88o7J04j64r7J5
-376a45K63J7m8k20M15r8k62q8PJ28J07l15L95j05k28J8L50n9k18j4j5P8j88R7J12Nj54L0
-348a35J49O5J07Ml71R5L9N6m2M5L6J03K41j58l90L82J35j70l52N4J50O4l47M23j38P0l52
-321b37L61K3oj24k61J42O1j00R4Q5j35l2K6k9M8Q0j33K11l26O8L75J00j70m04L18O8K9J27
-293B59k43j38P3q1J41j2p6j52L40q3K4o3j40n0p4L2J40L0l2j21L15j35O6Q5j24k38k0J98
-265g9J62j5J21k2k96M1J5K11k3k47J2P3P3l2J13J28k38j03J73j01j27J57M94K39k26o0l21
-238A22l44J89jj13K08K7rj52r9n0N6K29k6l1p6J0L52l11p5P0K4J37J3j07k09M6k4L15j68
-209CR8j41J14L01m33l6j7N6RK10j18j48J19j97L95m7k25P5K62J1j14j87p2K26n3l65K24R6
-181D6m3p8J08KN15M2o21L2rK31k13J1k04P6p4J43K0L5J68j3j3k09K2Nj58J94%j17j39K76
-151C5J17j72q6K08K49l02M4j45nQ8L0J66q7l32M46j89j71J02k4j62K49M5R0K79k67l92pq8
-123b81K56j99L07K62j36o2j28P2J32j67r9N3L6r9n8Nj75J54J52j72K15J44k39L39L17k89
-97C40k06lj96o3L1P6j72K44k06J32O9O2k19J05j12LJ11J67O7j45N4j29J12jj68K09l02r6
-69b36J19J79j71P4L0j1p0n0P7L28j94j47m6J05K9j9j9J13J0o5k90K03l1q3j5M7R5m5j17J07
-39i3J9o9N61J24k75K4n8q0k51M5J3J70q0n7L3K1M24o9k83J04L12k43l53M2m9q7J3n1J11J19
-9C7O6k52K80j97L58J21J01l10l99J74K31k7j92j0K05KQj17r4q0n4K09k39J95J33k90K42k17
18a16Q2P4kp7M2J96j34j97M3J0J06J3L5N6
32A31
##PAGE=	F1=23283.89538896398517
##FIRST=	24596.97802734375,	7686.668670654296875,	-0.094250902533531188965
##DATATABLE=	(F2++(Y..Y)), PROFILE
-2014a5lq4PP5J50J9J8j57n3r8K90n9km0m1N9L4Km3qJ11k8k72j6J48O9j64K43J57mj49j71
-1982b5j32J43O8j98J41K5J84j96j05R6J34K7k49j29L88j05k13P5k1k5N5J95k5j1j22k04J60
-1955f9N1j85o4J15J23r4M44O3l03n8J46k81l4O5r7J03J87j39M8K58rk35J8l3j20J05l7m2
-1927g4j3j40K26l7j51L87K15o53K48k4k02N2J38o5k8K18k5k48J29P8j24m7J48J8j72P7J27
-1900E8j64j14J54q7M76J24k12j27k84J3L52j6j78m6q9r7R9J94J34j83j81R6q4J34K9Pl4K39
-1872B13j05k23k6J7L5J2M9Q6k31J99r4p8J35j91K60J7j38j08M21J48m02j70M30K31m88K6
-1846B5J34l01J2J84R6l30J91J19N3k49L55j91l13Q7J62o8J17J18j01K8k0k25J77L14k49o8
-1820E7j11K2J54j14j80L36M43m18j49N5J00N8k87J2p4P4kk13M3R1L76k53j04L7k24N00J05
-1793C34k24n7k28N4J60n5n3P6l8r1Q9m1M3O0j41K90j0M6k98q8jM9K7o3J32J34k65J78k3Q3
-1763G9k6r2r3J06j37P6L61N3m08k01M76l6k56K7M5j5l5j40K20J42j47J30J84j48j51l2j01
-1736a19qJ58j7j10J35j56R7L58J47k46j79k04J0J17L84J00n6n07K23r3K09j4j25k06M3o6
-1710a25l8o4J11L95R3l41l02L90K10l38j58L7J18J22p3j78k3J1pj01L97kj47kj6N1k3J7r6
-1681h2M4P6M9j50j65K92K05j91k56K4N4J47J97k13k6L0kk3r4J62p8J1n6L53j52l57K17K22
-1653B38k3k5m07L88j78J73J11l46K77k39mN6K16K23k76j40rj26j07N6NL06Q3j70K23k27k35
-1626a57k4J33j9J46rk79L29j3j53J41J5P6o5j29k8j50J7P4m2j19K3J64K67Jj49P4k48jj6
-1597a41R0J06j1k01K71J3j45K24K43j61m60M00M1j84N7R6j74Ok36K84L10J3j74k57j68P2
-1571h6l5q8n8Q5L57J82j07j5k58j40K88N0l22K22K04J80m1k28l44J35q4K09M64l95r2Lo7
-1544A9r4M5O1pj54O3O2n3J17o9j12rq7J88J7J19J34n6j93j51K65j35o9J81K9p6r1P6R1P6
-1514A87k28PJ03J45K3K79j02l72j06k1Q6mj82J42n8N9K00N3J0l18M5J85k52J19j65j1J07
-1487f9j0p9q0J09J23jp1k3k2L6K7j68J25p6L47J02k23k92M11K40n74K21j16J41LL8k04K42
-1459A57K48k99j05l6n6R2J5K43l24j93P9r5M1M5M39k6l0j44k26p3J41N0p7K50j43j77Q5J85
-1431F6j32N46p6j65j63k44k9N2J29m9K2L33L4m58j6J64K27j20j97k4j3J58k99N65K33k49
-1405B95m62nK51j07J85l92L10L00P9m85Mp9O4j24K66o3j81k6K90j10K9r5o2n7J12M2o3J76
-1377I2Q2j47j27J40L9j08K06J85m07r3J96O2Jj69q4K52m5q3O8m7J83p7l38J67M18J62o13
-1350h5J69lm3m3p4N7K38r8j30J49J23k40k0j50R6N4j20O9j65%KM2J35k4j07J45j23J51j2
-1321gm9L38J22k30k32K3k12O5NN0J72M0J17J09j34l80P8kL66j0k25P5J22k22M8Q3j44o8K68
-1292A66P9rM9l26j43J47J26k93M13j16l20J43J8j44J67J55P9j22k97N6K68k47K01J56j04
-1267A02q7r8j01J36K49j63l10K99L50o3k83j99O4K3j51O7Q8j29K95J64k61j80P7j04J5J51
-1241d9J4N2K23K75k26l84m0m0J23j6r4j28J65L08k44Q2j5k33L18j1k03L20k7l77J04K47M8
-1214A92j69j23l1r4J61r3j4K58L70mm46j64R0Pj8J78J15j59O2k75N9J06j38J5Q9P3j10k5
-1186h8Q0K27l9J5n5n4j72j8J03J33j38j66OOK07R8l25K54J11j20j48j22o2J59N6n6l6qK5
-1157a27J2J69J12k59M7j01J66k38R6L2J2L0J33j98p2L61j78j02J74k23J73L12J79m14j87
-1132i1%k4K72K34k19k76q0mP6j13L18j56J51M2j77j74J29p2J4K36K36pLl78l3r8R0j09K46
-1103C6P9J08j35l21J37o4K98j22O8l64J82n5L11J0o0o4J32j02j20M2J46l11M53N8l49o0J62
-1076I5Q6q6k07p6L54Q1k59k6J4K88l09M7J93k30j97K50j08oN6J33r9j38O0J61J50j69j25
-1049f7n5L77j05k28Q3j53P2k5K01l8J44k56j2K45j20k90J74Jk9j31L27m7J2J26j06M2j83
-1022d1k6L19J01j18k88M6K68j2l7k95J23J04M9r5l44K18J57k38J14m7j67K43j72J02J20J75
-996B59j08m2j98q9J82K08j10K91O9m44j43J47K55p2J56k32k77J57rj54p2Q7P2N1J7K6J4J12
-968A53j06L50j62k5p2l50OL79j8p5n3j76J58j07Q1k31J08K29j44j42O2o9R4J14J02j02k13
-941b09J0M0o4R3Q9L83k35k11M8L81k59j97O4J38K2N6mk4l37L73N7k45R8k23MO7J62J52j22
-912A07r2j53k6K54J31R2N0k97p5l5k13O6L1k2J87l1j06K38k51J53J19P1M0j6l10J24j75K43
-884A04k56j1l4k1o5L15K2n7J02Kk70K84j15j37J00K13Q7k71L6J18J09k61j32M01r2L7j72
-857C6k09N36J09m61J3n8o7K43j35k28J02L6J34J29O3m7j24j50m9K06ko8p3p2L8J52k1p0O6
-828B9m7j16L58k77M9K9j72K36J33J19O9p0j46j48p2K8j99N2l0Op1N43J78j25j83L7j81J15
-800A44K82k75l21l6N4K04j66L0J11J58j88k31L74k17j73K21O2K68k29j60N6M2q5J6q8n3Q8
-773a12Q9J89k84Q2J52J03M6r5J98k26l44K61r8k19J62k07K27mL4J73j48K64k33k26J62r3
-747a47L3k7O9K74P2l24j17K68Q5L3k26K9K34k95L2jk9J11Q0p6j95J44n7M12R2k93l95K10
-719djK33O7k59N1k4k78l5K7P2M6K53k26K2J40J5l9l5k29P6K24k1l60J03L06K63k95j08q5
-690a01L8J03J39k24pj03M8m7M7j95K76L09j23l25J13R5j22J64L6k12J65j45L74K35m88k09
-664a59K3j9m4Q2J78q7Q5K6j60j8J00k1N9o4l3K72O5j23m2j31j21L61j08j96n3J90J07K7l97
-635b01M06j67j38M8K87o6O6K81j06j24Q1m8J26k97m14L28K20O0J2l35j34n3R1j45K02p1q0
-608a71J76j5j87J79k38L65R7N8j53l81K50%K00J35m42nL8J6M1M26r7j18n9j75p9J67M6n3
-580B1j68r6K0J13j50J71J42K23m19L44r3j08m3Lm9J6p9N7J46j01j26R2O1k20K52Qj68L97
-552B46J83j89l68j0L84L42q0k79l97n5O9K13Lk21L42L13r4j63l4J7j25j14K9K77J1m51N44
-525C93j5m67l5K72K94k7l40N7k75J6R4k37K6J16K49O3j99j03J16R6P2R3l8J6n04J26K6j21
-497b36J38K08K04k92o9J25l0o5j67K20m5k17K69J89j42l04J33K21j53O6jk89L59q9j38k2
-471a27K34k64o4K21J02j68m8NL62jn7o0l6P6l09P2J63M94j2m05k60q3K03n9j4J15K14J72
-443D66j28m27J64R6j95m4K55j43p8K87K4k67j89J89J44m9k83J2O2J52Mk05K30P7k10r6J18
-416c4Q7M3k11rL24N0o0j80j3J1K4j56J78M08j16m23rJ76J79k48n0K7k4j06R0M2j48P8K13
-387A43Qk28k45L18n2O8R8n0j80p9J25K56J5k5k28L59j40k24r4QJ25Q4k88L67r2k41oL85q0
-358A07j31K2r1J08k50J26L6o4j60J65J19O5R7M3l51J3J82J0n3O7QO9K35j60l09L75J37j71
-330B44l54L1K13P6l69L18k4K7l99K68P5L0j21k26J53l0j20K15N0j83kj9O3rL9j07K14l16
-302b63P3L13J37j81k42K26L1P3J82k00l60J19j06J68J05j20j61K57l8R6q5k52N2j01K9J92
-276e6m5j0n9K64j42J7J27r3k45n4K35K11j2O9o6l39J51J4J67k6k68L5O7K9M0J52lj90o9K27
-246A28j2k07K2N42K86k14p0k92l80J75M9q6R8p6R7p6k08Q3n0K46N6j31j47K14L20l99j22
-219a54R9O2J89J1r8k19p0J60K59j52j4j28J64K79m43o3l8J05l6N9n1P9P2k13L11m4j73J03
-191E6K44M5n9k10r4J92o9l20J24P2N4r0L6LN93Ko18M4k9J75j62k0j13L7r6R9M1J71J87l9
-161B56q4k59L7n6m2J21p0q4p5L33J27k53k5J95K26k98j08q9J09J3L9J57p8k59L50j10k95
-134b22J21%j22K99l6J50K93k84l88K4k06L24j32K71K67j89L4j13r1J16j06n7L5J6q7l7j3
-107a33j40J36P4j19K43J43j42J93L11k44j79J4k48j00N9O6j40K65j92Q1J62R2j72Nj95J64
-81DR7J38L4k19m3j83K27Jj04J83k28j79K72N3q9Q0QL1j01r3L1L09j78p3j31J05Q2n5O9J65
-51B13Qj04m26J91j2n1J07P7J05j12k17J04M5l7N20P3l04O1J7q0l13K9K2K66K2j49r1Q2M20
-22D66p4k76O3L12k10k90J23q1k28Q3j38J17J44K3j70K22k15L78J83n4k48l17R4J89k8j08
3d0L5K37N2K1j57r9j31m4J25k10K65R4k40J96k04J6Q5M8j22KJ54r2k15J75n5R4rJ20M7
32A48
##PAGE=	F1=23259.579043808804272
##FIRST=	24596.97802734375,	7686.668670654296875,	-0.36577966809272766113
##DATATABLE=	(F2++(Y..Y)), PROFILE
-2014f0J3r6l4L9K49M7K5j64O5j59K14n9l5j12j1J14M7R1N6j38jM9k72kJ41J34k28Q8J47L
-1984A51n4j77m5J56Kj06R9k6J02j25%J13K5M4k67q3M67j27l75J15j5j3N3J12l5J1m7j50M0
-1955a55K3j81J43N4k8J27L55j7k66k9Q8l65K44K5j81M1J50j05J30K19l2k30mm8j05K31J2
-1928I6q9nk09K95k7r5L13J61n96J85k4n6k5K3j3O4R9j21j23J73N9j62j06J65Jk15J64Q7j30
-1899a11m1J58j61N81J17k62k23k38p3L65qj70L3qq3m7J65J30j14j58J06j01R6K2nR6K03j59
-1871A10j62j29N3R4K6R6J6k71R0j03J5J75k10J85m0k1j06M04J26m57j15N07J67l99M3Rk57
-1844a54k8J45P8k12J22J69j4j40L07j56l71J12K01l2J26J19j26K7l8k20J15L37k00q8j10
-1819c1k9K41k30o7L90L85m48j73P3M9Q6j98qj45Q1Pj07o3J44K82j77j00K6l19N13J65j44
-1792B03n0k62j14J63l4KO7O7p6K3j08J27N4j43L29q9j6l16M0j18J28M9r4Q2J45k08J26n6
-1764g9J23j1j04j41J55o4J03L71L4m62k01M64m5k29%M7r6l5n2L45O4k02K00J39j65j54Nj28
-1736a18j7J52J00k86J72j24R9L03J26k18k19j78P9J16M62l8j03m44K85j72K79J9j02k18n8
-1711a03q9J10j56P8N85R1m25l85L68K48l40j43M8J80L5j80j12l8O2J46q1Q9N9J6%j5qj34
-1683i4J8l5J04J01l1j90m8K74J62k53k26R9J08L8K69j84o0O7p0p8q4K52p0r3nL00j57k74
-1655a60J71L57r2j18l65L18j46K30Q8m43N06k77j07L0L04J94k72j14j0j70j36P0K1L03M0
-1630B22j43K77k28l24M2J90P6L9q4k68K90p1j21K17lM7p0j29J3k56Q9J21l3n5p9J71L21n5
-1602A96j56O3j67O8o2o7P5M5r4J50O7j58R4M33q7n74L88P2k16j1J20j18mj98J25L62O3q7
-1574C22j10j68p2j10M8J8j91L22J46j50J35p5j15pJ26l46L78J56J49j82k17k24J48j1J51
-1549A21M92l27k53lj06j15Q4J72k5k53O5J48N2J25q4l13J28j26J73j1O4J52L4j92j39K70
-1523A33j81m8J78k5n1J0O6P4Ok25k6lJ71M7L15kl69r6l8J6mj19J90l8r9K13K46q5l53Q5J32
-1492A20k46J06p6J06Qn4o0j74K16J58p6k32J14l1K1P0r6J78k92L73P0j56k68L80K34o44L48
-1465I7j39J46j1K1j54K10K41l67l3j12r3J46M4J92k90j59Q4j16KJ00L50J7j1q9j97j15J66
-1438g0P3j87K97j52k22J77J50j09M83o8j47j26j93p6m7J08M4Q4K87N8l96k50J57L08p4k27
-1412a18j0j4R2j77M90K79k03m68J9J73j6O6l74L05K81J41m48j08oq1M7J88k0p9RK93j48l2
-1384H1j70o2p2J28P1j84K55K44r7k14l5O8oJ70K08m36j37K40J07K9j88q8J57j17n5J46p6
-1357c3J62q6l01K06M09K35o12K9LlQp6Q0K67j64j19J89N2k28O2k21L2J09p1L2j25q9oK6J73
-1327f0J04j99J75k14J51M5nL17J35j49k30m9j40l5M0J51M0l9J04J55r7l63p0J89L20Qj99
-1300H5K4J08k40L0J16j42j52K88J35m3qk81r5K10R5l24L73j25k73R8J8j38J82J65P6j34k64
-1273b16j8K33j92K39K05j01j13r9j91J49L32j44l18J76K93O2j29j97j07q2K4M3M0q8L34J61
-1247B96l94l1n6J8J71k3j25J29J35L69k43l92K4%J37k6o8j98J81K66k35J23p2k97K56N4j62
-1220a63L56L0m17J40L00j7k60q8j4k6J76j66j5K62L28r0l93j05J05L5kJ45J16j74qk94O7
-1193a72J68r0o8J40O2k13n5K86J04o9R5K7r0j96l1J63K03j61k38o5L1K13J25l93K33Q9m1
-1166E7r8j07L9n2J02j3n4K8N5oJ30Lk04P4j53J99mK0p2q1l2J33j46k5K93k25M6J49k02K30
-1136H4L40J79m50k48K5j24J83K99q2k34j27m2J38j44K95k01J70j8j40k5p5JP7K90K40o1O
-1109C56l77P2j58q8J24J59J58P4k00l01K00o9L02j77J86l95j9n6K31R2k2j35J04o1L0mK07
-1082B33l15K92R4l39r4J69R8q0j55r9L22K16k47k10J04J60k94K10K01k53k29L02q6j42J51
-1057IK4n0p3Q5J38Q8k37q2j14L38Pj80Q4j79O8L7J55n2P5k24l1J73q8j66J43j2l6p5R4M6
-1027c5R1Q5n4R1j86M2K28%p5k69oK77N5j2l57L31j0k7j6k66R5R6k35J59j70J47J91k13l9
-998h2J77R8j60Qj01l0Q4J55p8L27N2n84J14J18J68l2J34k65j63J13n8k38J35N8n3J0L6M0
-970a7M7J20j82M06j96j17J9l04jL61ln6m4k48J87j02J74j92K6J67j30j11O3o4J58R8J17j25
-942E1k82P1j2kJ09K6K44j44r9M8L83k60k76L6J27O2J66M5j79l32K73N1j43J19k32N3J29P4
-914A06P8j05oj28j83M29Q8P7jl05k1k1j63P4k8o4J21r9O9K31k98J24J31Q2M1ll39R0r4J61
-884D4k69J81q9j4q1J85P0p2J45rk13K85j94j12J12Q5Ok20J13K28J39k83j92N14j03Oj52k87
-856a77N04N5l44P0j29n2K28k25k03J53L7J61L8J14L0j28k31J6J77l9p6k8j20J21Q4m6o8M3
-828c5M7k74L56q7P9j5j23J52J97J49j04j75n7k08O2O6j66j02P6J2r8N59J29j44j20lk34K17
-800A56L57k90l47j45k4L98j17RoJ58j37k89L26j28j79J67J02L31k09k32J33O8m5j63j40R6
-774a50R4k5J83k68J44J19P7R8j17K82j64l49P7j70p4M7j12K98OJJ60j63K82k23k24J81j59
-747a49M6l4J01K76K1l93k2K68M1%l34L53J23m34K09q8k9J18J13q9l17K73o4L82J53l63l57
-720a96K71%J57R3k44K2J2k90j28rJ71J15J18k39J66R3L0n6o1k73J38J32l8k31P2L05K71k90
-692A11j10j7Q3n7J67j41o7j28J5OJ25j45L7L56j00l20Q7J12J1R9j09j18L27j89J56J90m45
-665f4m1l4K4Ro7J33k8J80J6k56m3O9Q6M9n9j36L35O5j34n2q2j21L22j6j30o0J31M2nl99M17
-634A51j46j53M1K08n6J51L19o6k19n0k1K63k38m01J80K72J40M6l23k82R3J11j74K12r6j29
-608a67J67r1q2O8r4K52P3J75j37l15P6O8K04J83m33j57J30k7J11L19j30o5k5j55k8J58J7
-581I5J9j65j95O4J75j40o7K76J40l65L63q8k00m3lnpO8M8J32j36j36J4J34k31K78l8j38L30
-552A79J95j33l61j9M22L28j33k42l69r3O8K71M6k26K95L19j08j63n5j2l0j10j99K73Q5l49
-526a21N16lm07k19L12K75m6k94L5j03j78K09k17k8J67K42J1k33j15J89O5J04J32K1J01o11
-500a96Q9L1j85J31J61K02k81Q6J29j18j12q1K10m6j85J63K18r3k86N8J36j80J22R8j49K38
-474A60j37j44PK33k48j66L03J48k50j16J18K85L7jj35j24J27j86K8J68M44j7l71l18N9J59
-448F3n8J9N6K13J70j33m73K70Mk21j3K97j03j46K96K9l14j7J14J28m6l56P2M3J26j8j42J39
-420aKj12JJ15P3J0k19nK68J8l8j55k3O8L5r4J42M27j35n58j6K98Q7k47q1R7l1j37Q2J39r8
-389h8m2K06P4k30k25L63o2k4K19k13j68k1K11K16M8j6k51K79j56j85r8J4R6O1k04L04j03
-362Ej82%L28q5l6M6j49J08k16J01p2r5R0J22M3K0N4N6k76m6L11k4r6P0j6J2K13j30j81L46
-332C21J11j68l42K3K23O3l06J78M1L8l22R4R8P5j09j65J73j63q1K47jj94J9l1J44l5mo9J73
-303C1k18pK22J82j34j38J17LJ08K50j68m05M4j64J61K03j06j35J42M7J09j41k55J48r1O2
-277a33J40j40P4m8J65j37k8J78m2j41j31K01K21MM3j06l25K26K4R3o3k82Q1L3k4Q8K05j03
-249G3q5r0L20N3k65j20N19K62j76m1k30l17R4Q9l1J6k34J65Qk24J52j59K60J43k13j90L65
-222A44K95m07j91Q4J23J92k2q9j95m6K14K04j48j44p2J97K29l81k5r7R0p2j01J45J57K6k39
-195a29K61m4j40J17K08O7j1j85j10J47r9k00Q1p0J38o1m3M4O02l7n74j8l0J60j12o9Mj0j18
-166b31J00L7K57J89m5j49l00P1r8N8O8j47m1QL27J32k60J8J42J76k65k54m4K69q1l7J48m0
-138Hj33K33m6l16N5L4J0K47j24K06K78l03k92N0k10K20m7K21K38k18J32p2k70P3k2KRkj13
-109a52k3J0k3Q5nk9J74J53k6J8L00j76j31K1l28j18Q5O8r5K52j69J4K18J04j07J9k89K61
-81A11J15Q6k2k95j5n8J53p5m1J09j34m1J97p4j3R6%P1j39j19p1K90j22Pj58N7J19r8K05K16
-51C57J4j56m49P8jp6K47J05J33j60l21P5P8J0M59K0l48P9J27o9l89M1O8L18R2k28k03J52
-23E3L60j00k37O8K88j83k16K01j22l48J68n3l2J06Mj09J39j93M02K30j95j94j88oJ42k6k1
3f2N9K41R5N1j68r0j47r0M9j22K57L0j65K08j69j20N7J16j55k4J03K0j26J43r8M8m0K08N5
32A64
##PAGE=	F1=23235.262698653623374
##FIRST=	24596.97802734375,	7686.668670654296875,	-0.49573129415512084961
##DATATABLE=	(F2++(Y..Y)), PROFILE
-2014h2j4q2o4J3K88N9L0j32J72k11J45m2r6j58N6J20M6K03J26k50j17J21k61J2J38K05k12
-1987A3j29J06J4L1j79O7J42o8mJ03m4k3o9P0J20p2O1k52N8L96j46l07k0j1l1P5%l2K1K7j04
-1956a87%m3n6K32%j63L10K34r4k32ML4l70M37k1k41j0R2n3J59J57l0j75n4m7p0K83Q3j01
-1927G8k7k26L21k9l7J99J16m63J17O0Lp7q0O5O6k8k12N1J60J7j52j06J11Qj81J67O5r1J7
-1898h8J41j35N83Q3k85k76p4r6J69k2j26J08M8n1j00M8J27m6j08R9j40N5RjK17J55j80r7
-1870A7j42m4J26P0J33m5k84J8j15Q5K10j78J00k0N7j15K81R0m75Q2M52J13k85J7j37j32k7
-1843a48M8J1j8J2J99r4j1K15j00l02P7J80JJ22J00j71M2k1j96K7L33j55j00o9j13L16l16
-1816a31J59L33K80m55j65J04m0Q6j04k0j69Q9L7k4l6N8J92p4p5m0k66L41J78mJk76j82K0
-1788a83pN8M8J61m7m5j38J86L1r3K71j28p4k96K11r1Q7K3r8j2J63j58O5n5J29pj02j60K50
-1759a1m1P0L49J0m73j44M32l3k27n4J29j95M1o5M06Pk45K26Q4j30j34Lj28oJ39J55l48J21
-1731f2r4J24K09Q3j56k00k2K2N5M97j56j50l09K82k48L65M0q8k03j18M7J32k40pP17O7m79
-1704A08l24K47K34l40p6M7K16n7k86R1q7J05K18l9j24M9J18Ppo5k65N0J9J84J15j37j85M4
-1676a40K22J37k78j56J27J32m7K79j37r1R7j35j08KK75p6j95J04J81j62j77J83M15j69k06
-1651G7k82K35r2K74Q3n09N85k36k19M3L45J46k36r0oj86j33K9P9K83qj56L17j83l83R1K11
-1624G9J77q9j28k36K51p6j44K96m0K5r4o5O7l16J10J33l0%j05Q0L66q9j55P2r8J03r1k00
-1596a97K6J12lPJ43k7k17O16Qo34L23R1j99o5J40o3m2j55NL53P1K5N4j76j98r9K28n3l07
-1567b33J41J73j94J91Q9q1k23J64k32L84J07R8k96k18l7J53J7O2M86k12m02j6r3j23Q7K79
-1541G1n4k73O5J66J27J47j12l36J63j88J87qrJ09P3j37j33K66j95o4J43q8P4N1O7N3p6k26
-1513a37M8j19J46R5K95O6l32o4l0j07Kj3K05Lk04J44L76j53l34J41N1k20J11M9J32q2q0k4
-1485c5k05K69J79j40k46J24r2L5J04j5K38l72K17N6j08k47L42K47n99L76j56J14lkr6J68
-1459A53K14l87M9j88j24J49Q6J47k43j43J03p1O1L4K47J1J3l4j77j28J95P1k49L32j39l03
-1433c21K58J15r8L90p0j17m7j07r0j33MJ36J37K36O9k92j14k37L36Mk36J9nK7m2L54L22j58
-1405C40m35O2R4Qj1k33J15K51K18l33k83Q4q9J12J27O5k6L3K93j64r6k71L4pK5L9j35J59
-1377b4M02o6k78j90J00Q9J46K44m34k11K54J15L7j62p4L5j09j01K56r5J03q0k18J85L37K96
-1351E57n45r9nJ8P0l9J13K71j98j28J95j5k01J45k12p1J42n2N4r3r1o0O2Q9J82j16P8k63
-1323b12J23R4j8K77J47o0k09p1r4p2J20J69r1j17Q1J61n9l10m5K36K27jj50K4O1k46K6J37
-1295A28j10j91K25J71q9p2j98l2K87L5l41K94j05j59PJp7J33J47Q4j38k23o5K05oK47J59
-1268C17j52j23p2j57LM14q8l03N9J81J65M3j05j55l11J02K6J3l3L27J83m57N4j04J88J98
-1242B13j14m03K71jM16k53l28R5K3J51l6m9k54J79K00j86J52j37k62J08J15q5L20Q8m21J67
-1216c1L43p9l50k9J4J4J99k11m2K58K73j82k96p7J16O7L0J04R7j59p7j97k1J49Jj36J81Q7
-1188D6j98j5K59Qr9J53R1j10j88o1J66K69j18k90j62O3J69J61k77P1N7M1m4r0J06j16M2K
-1160f4o5N8J20rN2j24j14R8j75J77J87k2j34j31j19R8o9L5K14k39J59Q9j82K68L48J87m52
-1133A91l06O6j20M7L17J7j47j10j28J15j12K73k30J26p1qL2j83J3J07L38K63j38%k88R4j41
-1106A7k7J05M8J82N6k53k51K41n4K86k24K57l79j27J9m5J97Rj94O7oJ61q0K52k71J16J26
-1079B28k52r9Q7J30o8j05j05L06K93k06k75M0K3k58L66J91k39k48L20n4l10K26n4L0k3J13
-1053E7R2J6k63j0q2J77Q8j33J07j74N1R6R5n4l5j61n6Q0m0m3J03Km7nj02P4J61O6J5J21j71
-1022B5P6J60j12n9k30n7K70J20K2k91M20j34j15N6j30j7J2j79J73j98L58J23k48j83K25K9
-996A16k30O6J6K6L1R7n6L35L3p18M03K6P9J7R1k46j00Q3r0j33K34l1j81j2L2K3R3J24k41
-967a13M75j80l08R0j74n2L14K4j5l4l29K18q5K22j14k6P0j25m9N7l0J71Q5J44j37l52J69
-940h4o9K5J09j3Q9j0J5K0L44k32l48NJ14Q5K33Q3k85k76J49N1n0J43k32P1J85L9k4q0P7r8
-910C6j83M12M0N5n3l05M4K1j17J10o2j12K1j24J96K29k77k1J62R2N9J6l34K3k3P4j18K34
-882I5o0q4o4J40Jj28J97j4j62K69k44o9J33n2j06j56K07L01Q6l33o3N38r6l0j58l04M09r
-854B44j64J17j73n6K01l46J3J1J13J56r8J53J02j17k61L2J64o1q4K0r6J09mp6m5K7J36k22
-826b05J67Q7Q3m5q5O6K33J61k15k84J02j63J79K7r8k49O7J2q2N53O5j61m6Ok45K78L82l12
-798B78l56j22r2M87r5L5j54P3n9k00J60k8j10M9J49L27j95k81K37J00j7k06j21P3Q0j17J01
-771dk17J95Q6M4J91j44K99q1l20q2j68J11j86L6L08Jj1J06j97L00j94j87J97j97nJ4J12K42
-743B49j0m13M7J91L0n5k82N31Ln11L48j75l1J49J20r1l13K87m3L19J98m22k65K84k1M8J31
-716C03j90mN2k80k06J10K74Lm6k09K92J6K4n7p5k61J36N1j8r0QK88K70k43j00L0J06j81J51
-687A54o1p8j60mO0J45q5j21L27r9k71Q3J71J22k5k36O7L29j78o1J35k75M2j32O5P9j38PO4
-658g4K35J4l50llJ68j0lk24M56jj48p8r0oK26O2n0p6Q3Mp1l57L86j01j50K3R1L1J95K68k7
-626D20k75j45J8L57j80l48j5L10K20O6k79m03K64P7k34J89n8j12J40j47J0m0J4J46RK57q2
-599A79j78j16R5K07K16l84l06K45qO0J99j27J5k4j34N7J35kJ17j74k61O3J98j13j27K59M0
-572A31k84L49m8k71j12K8P1n7J95KJ18j67m2n9J15k36K94m5j63K55K23n6l35l9M32L03j86
-545D16k19l14p8J01K43O3j99K55K96j23j82m0K2K3j70l52K76J32k32M43k2l02l57L06K05
-520A91l6k48J19M1l46K62j63r7J84J99l1j75o6J56L9J07J63J44J39p24Q1M0j10k0R6J81k65
-493a39K46J38j99j20M1J12m7j02J4K08l4k29n7J1j47J86K17J2R0k08j26lK67k06k41L38J79
-466B01j58j97R9K00L3L7j72j81J72p3l9J51L77Kk83l14J24J17j4K5m7J49J74j20m59L58q3
-439G9k28k9L14l8j80K67N0l10R3Q9P6l4l52O8J1J02j9p3K7m9J8LJ35N9k0k24K6K09lm7j24
-408a04m0J02O8n4R3M59j15o29k4L21l8k17O6P9j03j37J09J93l8j77J74J16k13j82L72l1o4
-381a4K42l53p1L2K31J49J11k6l01K25j34j64j20K9O2L0r6K39j35j00jK45n2L5O4j78P0j70
-353a51Q4j71J40J05O1j7m7qM3j86l6L91m0j47O2m4p8J72o7l3L02O5j51k99j9J98L7k05Q0
-324D1K4Q3j91n0Q3J08j11o8K00k35m0J79l9j90M3j5J92m8p3k1J31j24q3J28K39o4j07M3j9
-295A6J34L12j63m01m7q1P9K07o7q9L4J49P0k07j51J80o7J05O3k23J71p7L3j17m4K13ol6j38
-266a48J35J89PN6j34k62K41L1L6j28l02J53j8QK7K43j51J7j03M06J00k88k59M52J76j24J5
-239C75j46k35K0J10L4j4k61K0R1j57J59k27K45K23k67k04M25L06l59l38J04K03J56q5r1j59
-213g2M8K21J49j51k69M3J83J49k96L9j24K4o3QJ45Q5k3k33K49p9j36J34J71Q0K2j42j27J10
-185A45j18n0J12k31J32L0m4O1N15o1n22j14k7K31j09j38J07o9l4N3K6K85J76m2j93l04Q3
-158a00j05J06Q4j74n4Q4K44J53j51j4Q3J07k20j99KK40j26k33J45L3pJ48ok13r2R8J06J64
-130A03k07K32K57k81j59P3j90M4K8J76J85k12K04k4l80k5P4P2k4K6j26j04P6O3O3j3RN6J71
-101A67R1j65K97r2o8lm11K1m4O5j8K21j53m4K13Q8k1Q7l41K87J43L4q5l64J96O6pj95nJ3
-71b7m7J27P8j64K7J06K9J16j80j48k07K86k4O0j58J1J51j68L66K62ok07m15qj0j29L60J13
-43A94J48j78l94L6J14O6L85j9l93N5K44m4m67J04R6L36J20k73k65J86K61j30j81J19K54j80
-17A94j35K55j59m08K06P0j38k7J9n0L5j17M01K47k78j64o0p0P3j0M6O6J99J28R6j49q1j63
10B6j31k9j8K29l6r8K77j37k10p3J88j25j8j8J98n2N0j23L0j10K88P5
32A83
##PAGE=	F1=23210.946353498442477
##FIRST=	24596.97802734375,	7686.668670654296875,	-0.30139371752738952637
##DATATABLE=	(F2++(Y..Y)), PROFILE
-2014e0q0n9n7K7K10O8K8n1K29k47Q7j3j51q9M2Q4N2L10J54l40j94J69k58M2J44K57j88l17
-1986a91J11N1K7j93J96R7j31Q9R5m2o6m9Q0J14j38N8j93J49K95j60k06j16k0m2R8j17Mk0
-1958b20Q7m6N2j30K0K55jj07K53J29j52j96M4k4k05M32q0k64k7M8%J02Q6kq4r5m2n5K72J78
-1928B28j03r0j56K89n4LJ03R5l10N8J63oj02q8R2J0j25k76K17J16l7j05k9k9K3j03J26N9
-1900c1o1N8J13l9N01J5k65k51J8r5K6q7p2J44R8jj20q1J37op2R7j64J3oK8K91J06j81l1j18
-1869c6j46P6J38J51r2k84Qr0J00K19j28Q1j8N5q7J06M7m24K40L82R0j81j9k74K2L2n4p1J36
-1840b1j09J77j43J12J03l3j97M1J29K8J18P0k34P1K0j57o5L05j22r0J6k42L54k86L53K47
-1814D45J30m45j30J39j42P3k0k1j52P8N9K5MmJ18K6k9j12k29J37J56J80O7k88j80j6l7j9
-1786a87K8K32oj05j28K12kj8J50j21j22j40K64o9N3qj03r9J95j23pj5J09nr6j02K72o2K2
-1757A9K95j1m48k4L63j4k09j38K45k73J69j44L85l0k69K23J6p3p1l2j10K5J53J37l22Oo2
-1730a94J52R6L0p3o0O8l8n1M42k26j64j36K28k68M20L2q8j64j14J52J35l00m2P23K1m88k16
-1703a23J31J69l23J3M0K20j43p9P4j50R3K70k3j88j5J53%lj02j64pm2K65J09k54j01O2J60
-1675D2J27k76n6J19J13j09K34q4r8J14j97j12J17K70r1k85K50K6j89j04K69L98k38k55j75
-1650a90J36j9L18Q0m73M44j48k68Q2L24P3j83p6J6j82j27k6J69K49n8k03L47j10m00J23J80
-1624G8K63j99j56j89K19oj54K95j13J4j11M3O7l11J34J15m0M3j11l8L83q2j52Q6p4J22r1
-1597C5k39PJ69Nj31K08J43m63O57R4o33K25Q8j52q7J50kq9j30m8K89L7J37J93j90k81m0L21
-1569B73j13l26p4K76j47M5K01m2l09J64n4K84N9L4l09j49K7J55J7l4M46p6m84k7L6k9p6K91
-1541E9o6j72l0J41J50J67j15k30J23k44J91K2pK1K1o4j32K50j78r0O6p8K31MO8L7j32k42
-1513b29J65j12L8J57J93P9k59qj0k41KR4K09N3k54K7M25k02k28J71m7j72J22J29J47j54j01
-1486fJ8j46K68J68j80j76L7j58P1J34N3K67m16M4Q9j05k13K89K79m66K97j62M7K2j9l8J18
-1459A16J73l47J15k57j43J14J32J29j97j48J30k2J29n0J33rP5Nj61j30K26N9k78L45m9k87
-1433a97J83N8j17K83o5j00P3l8j21j30j19J95J81J86P0j72L8m73J61J01k33N9L0m3R7K28
-1407A35L04j38l56Q7L8j0j8j08j47K19L00j64l62M7O5K7J01J63k2L2K71j51j35l67J65K5
-1381Ak7m9J8m0N15n2l10k82J17J74J16K79m31k58K30Q1M9j18n1m6O1j06J43j04L5n0j31J33
-1353a03K30L19m34j94k8L7J35J6J40K51j97j40J60p0j60J97j54j01J65r5N4n4p4o7J11QJ25
-1326G7j4%k40O7J15q1K26J63K9j89o7n0q2J84J58j89j63O2J37l0k51M0K29J10k7q6M1mk05
-1297d0K5J38q3j60J13J72j20q5j46J7L62l6l29J99o9o1n3m0K8P3R3P4j40j62J3J51J27K27
-1269B88P8k21q9m5j26p3M24rl07J6J3K26K00nj70l94K2o%L3K98K32m25K2p9K83K08j39m44
-1240a89J93j69M00k55j42J00K1J53o6l9k87J78J18q7J62j93j04Q4o5L3J98J31l83J90L96
-1215C78j20m48J1M2M2K11k02p8K20K21k57j55r4J02R6N2P5Q6j38j39m2Jo1J18p6O9J11j07
-1187h2L3J44n7j02J64J24j15j61q3J28L18k8l07j97J3Q7K31j27r6J0J16K0j09J37q8m4kn2
-1159a25O7J88Jm6k45L6Q6j53J05K65nj42j17j02%O6m2J47j34J02K8j48K45L45K00m27l36
-1132a41J07q4n7K97P9m2r9j83J6o1K75k24L5j07J43M6j57o5J20L42K85k12j2j63Q2q7Q0N2
-1104B65o4J67M6k81k15K60k9K63k67K79l31j42M9j56J60kj82j0N5K53j82K76k00k5J61j21
-1078B7q2n6J69m8p2j22L02L32j61k77p5r5k2K48K02j89k44L00k3m21K27r1J24j0J46M5n3
-1051H1k36O4l0oJ25j01J43j23J3J42M0n9j49q7q2j1J5L4O6M4n3M5o8j00J98Q1Q7J31j63Q1
-1021A22J37j98r9j33j32K43J62N2j17M01k50k03J11K7q7q0r0J47j07M32L9k76k52K24k7l07
[truncated: 5,692,799 more chars]
