# Supplementary material for: Competition between N and O: use of diazine N-oxides as a test case for the Marcus theory rationale for ambident reactivity
Source: Chem Sci. 2020 Jul 23;11(35):9630–47. doi: 10.1039/d0sc02834g (PMC8162281; doi:10.1039/d0sc02834g)
Supplement: SC-011-D0SC02834G-s064 [file SC-011-D0SC02834G-s064.mol]

N-(4-methylbenzhydryl)quinoxalinium 4-oxide (18, triflate counter-ion).mol
  ChemDraw04132023402D

 25 28  0  0  0  0  0  0  0  0999 V2000
   -1.0717   -0.5072    0.0000 C   0  0  0  0  0  0  0  0  0  0  0  0
   -1.0717   -1.3322    0.0000 C   0  0  0  0  0  0  0  0  0  0  0  0
   -0.3572   -1.7447    0.0000 N   0  3  0  0  0  0  0  0  0  0  0  0
    0.3572   -1.3322    0.0000 C   0  0  0  0  0  0  0  0  0  0  0  0
    0.3572   -0.5072    0.0000 C   0  0  0  0  0  0  0  0  0  0  0  0
   -0.3572   -0.0947    0.0000 N   0  3  0  0  0  0  0  0  0  0  0  0
   -0.3572    0.8566    0.0000 C   0  0  0  0  0  0  0  0  0  0  0  0
   -1.7862   -0.0947    0.0000 C   0  0  0  0  0  0  0  0  0  0  0  0
   -2.5006   -0.5072    0.0000 C   0  0  0  0  0  0  0  0  0  0  0  0
   -2.5006   -1.3322    0.0000 C   0  0  0  0  0  0  0  0  0  0  0  0
   -1.7862   -1.7447    0.0000 C   0  0  0  0  0  0  0  0  0  0  0  0
   -0.3572   -2.5697    0.0000 O   0  5  0  0  0  0  0  0  0  0  0  0
   -1.1810    1.3322    0.0000 C   0  0  0  0  0  0  0  0  0  0  0  0
    0.4666    1.3322    0.0000 C   0  0  0  0  0  0  0  0  0  0  0  0
   -1.1810    2.1572    0.0000 C   0  0  0  0  0  0  0  0  0  0  0  0
   -1.8955    2.5697    0.0000 C   0  0  0  0  0  0  0  0  0  0  0  0
   -2.6100    2.1572    0.0000 C   0  0  0  0  0  0  0  0  0  0  0  0
   -2.6100    1.3322    0.0000 C   0  0  0  0  0  0  0  0  0  0  0  0
   -1.8955    0.9197    0.0000 C   0  0  0  0  0  0  0  0  0  0  0  0
    1.1810    0.9197    0.0000 C   0  0  0  0  0  0  0  0  0  0  0  0
    1.8955    1.3322    0.0000 C   0  0  0  0  0  0  0  0  0  0  0  0
    1.8955    2.1572    0.0000 C   0  0  0  0  0  0  0  0  0  0  0  0
    1.1810    2.5697    0.0000 C   0  0  0  0  0  0  0  0  0  0  0  0
    0.4666    2.1572    0.0000 C   0  0  0  0  0  0  0  0  0  0  0  0
    2.6100    2.5697    0.0000 C   0  0  0  0  0  0  0  0  0  0  0  0
  1  2  2  0      
  2  3  1  0      
  3  4  2  0      
  4  5  1  0      
  5  6  2  0      
  6  1  1  0      
  6  7  1  0      
  1  8  1  0      
  8  9  2  0      
  9 10  1  0      
 10 11  2  0      
 11  2  1  0      
  3 12  1  0      
  7 13  1  0      
  7 14  1  0      
 13 15  2  0      
 15 16  1  0      
 16 17  2  0      
 17 18  1  0      
 18 19  2  0      
 19 13  1  0      
 14 20  2  0      
 20 21  1  0      
 21 22  2  0      
 22 23  1  0      
 23 24  2  0      
 24 14  1  0      
 22 25  1  0      
M  CHG  3   3   1   6   1  12  -1
M  END
